# Supplementary material for: Proteomic Analysis of Neisseria gonorrhoeae Biofilms Shows Shift to Anaerobic Respiration and Changes in Nutrient Transport and Outermembrane Proteins
Source: PLoS One. 2012 Jun 6;7(6):e38303. doi: 10.1371/journal.pone.0038303 (PMC3368942; doi:10.1371/journal.pone.0038303)
Supplement: Table S2 — Excel workbook with 5 sheets listing proteins and their associated peptides. Sheet 1: Sorted table listing all of the quantified proteins with p-values <0.05. Columns contain results for individual datasets. Sheet 2: Peptides used in the quantification of the proteins with p-values <0.05 given in Sheet 1. Sheet 3: Sorted table listing all of the proteins identified and quantified in the full proteomics study (all proteins with Unused ProtScores of ≥2.0). Proteins that were detected but not quantified are marked with an ‘x’. L:H ratios for quantified proteins with p-values <0.05 are given in black type. L:H ratio entries in red type represent quantified proteins with poor statistics (p-values >0.05). Sheet 4: Peptides used in the identification and quantification of the proteins are listed under each entry. Only peptides with a confidence score of ≥50% are included in the table. The peptide level results are color-coded as follows: black for quantified peptides used in the quantification, red for quantified peptides not used in the quantification, and ‘x’ for peptides contributing to the identification only. Sheet 5: Notes pertaining to the 4 datasheets. (XLS) [file pone.0038303.s006.xls]

## Sheet: Sheet 1
Supplementary Table S2
Sheet 1:	List of quantified proteins with p-values <0.05 (log2 values)
			Extract 1			Extract 2			Extract 3
Accession	Name		Rep 1	Rep 2	Rep 3	Rep 1	Rep 2	Rep 3	Rep 1	Rep 2	Rep 3
NGO0029	pyrE; orotate phosphoribosyltransferase (EC:2.4.2.10); K00762 orotate phosphoribosyltransferase [EC:2.4.2.10]				-0.608
NGO0040	glutamate-1-semialdehyde aminotransferase (EC:5.4.3.8); K01845 glutamate-1-semialdehyde 2,1-aminomutase [EC:5.4.3.8]				-0.425
NGO0048	carB; carbamoyl phosphate synthase large subunit (EC:6.3.5.5); K01955 carbamoyl-phosphate synthase large subunit [EC:6.3.5.5]		0.133	0.431				-0.906
NGO0053	carbamoyl phosphate synthase small subunit (EC:6.3.5.5); K01956 carbamoyl-phosphate synthase small subunit [EC:6.3.5.5]			-0.385				-0.517
NGO0055	pilus-associated protein			0.925	0.686			1.324	0.204	0.841	0.537
NGO0066	putative tyrosyl-tRNA synthase (EC:6.1.1.1); K01866 tyrosyl-tRNA synthetase [EC:6.1.1.1]				-0.764
NGO0070	outer membrane opacity protein B										2.379
NGO0094	hypothetical protein; K02666 type IV pilus assembly protein PilQ								0.497	1.285	1.512
NGO0101	putative cytochrome precursor							0.553
NGO0108	hypothetical protein		-0.942
NGO0116	preprotein translocase subunit SecB; K03071 preprotein translocase subunit SecB							-1.572
NGO0170	putative ABC transporter, ATP-binding protein; K02074 zinc/manganese transport system ATP-binding protein							0.534
NGO0171	rplS; 50S ribosomal protein L19; K02884 large subunit ribosomal protein L19					-0.295		-0.557
NGO0174	rpsP; 30S ribosomal protein S16; K02959 small subunit ribosomal protein S16		-0.312	0.661				-1.579		-0.404	-0.365
NGO0186	putative zinc-binding alcohol dehydrogenas; K00004 (R,R)-butanediol dehydrogenase / diacetyl reductase [EC:1.1.1.4 1.1.1.303]							0.473
NGO0200	phosphoenolpyruvate synthase (EC:2.7.9.2); K01007 pyruvate, water dikinase [EC:2.7.9.2]		0.558	0.667	0.568			-1.351	-1.403
NGO0206	putative ABC transporter, periplasmic binding protein, polyamine; K02055 putative spermidine/putrescine transport system substrate-binding protein				1.217			0.201
NGO0212	1-(5-phosphoribosyl)-5-[(5-phosphoribosylamino)methylideneamino] imidazole-4-carboxamide isomerase (EC:5.3.1.16); K01814 phosphoribosylformimino-5-aminoimidazole carboxamide ribotide isomerase [EC:5.3.1.16]				-0.623
NGO0214	putative phosphotransacetylase; K00625 phosphate acetyltransferase [EC:2.3.1.8]; K06873					1.544		0.81
NGO0217	ABC transporter, periplasmic binding protein, iron related; K02012 iron(III) transport system substrate-binding protein		-0.52	1.755		-2.228	-1.059	-1.685	-1.064	-0.625	-1.184
NGO0219	argininosuccinate lyase (EC:4.3.2.1); K01755 argininosuccinate lyase [EC:4.3.2.1]			-0.436
NGO0233	outer membrane protein						0.831	1.245	0.782	1.568	0.93
NGO0236	hypothetical protein									1.344
NGO0240	putative malic enzyme, malate dehydrogenase/oxaloacetate-decarboxylating (EC:1.1.1.38); K00027 malate dehydrogenase (oxaloacetate-decarboxylating) [EC:1.1.1.38]				-0.396
NGO0277	ComL; K05807 putative lipoprotein					0.174	0.387	0.376		0.892	1.17
NGO0282	hypothetical protein; K03643 LPS-assembly lipoprotein							0.506
NGO0295	thrS; threonyl-tRNA synthetase (EC:6.1.1.3); K01868 threonyl-tRNA synthetase [EC:6.1.1.3]							-0.658
NGO0296	infC; translation initiation factor IF-3; K02520 translation initiation factor IF-3				-0.405
NGO0297	rpmI; 50S ribosomal protein L35; K02916 large subunit ribosomal protein L35								-0.885
NGO0304	pheT; phenylalanyl-tRNA synthetase subunit beta (EC:6.1.1.20); K01890 phenylalanyl-tRNA synthetase beta chain [EC:6.1.1.20]							-1.434
NGO0326	hypothetical protein; K03666 host factor-I protein		0.595		0.666
NGO0328	hypothetical protein; K03564 peroxiredoxin Q/BCP [EC:1.11.1.15]				-0.681			0.614
NGO0332	putative reductase; K00067 dTDP-4-dehydrorhamnose reductase [EC:1.1.1.133]		-0.807					0.856
NGO0335	polynucleotide phosphorylase/polyadenylase (EC:2.7.7.8); K00962 polyribonucleotide nucleotidyltransferase [EC:2.7.7.8]		1.315	0.993	0.634	-0.832	-1.041	-1.407
NGO0340	putative cysteine synthase/cystathionine beta-synthase; K01738 cysteine synthase A [EC:2.5.1.47]		0.52	0.57	-0.374	1.799	0.953	1.383			0.816
NGO0346	putative twitching motility-like protein; K02670 twitching motility protein PilU			0.386	0.675	-0.799		-1.062
NGO0353	upp; uracil phosphoribosyltransferase (EC:2.4.2.9); K00761 uracil phosphoribosyltransferase [EC:2.4.2.9]		-0.524					0.529
NGO0372	putative ABC transporter, periplasmic binding protein, amino acid; K02030 polar amino acid transport system substrate-binding protein				1.109	0.566			0.609
NGO0375	Pgm (EC:5.4.2.2); K01835 phosphoglucomutase [EC:5.4.2.2]				0.272			1.368
NGO0376	putative peptidyl-prolyl cis-trans isomerase B (EC:5.2.1.8); K03768 peptidyl-prolyl cis-trans isomerase B (cyclophilin B) [EC:5.2.1.8]				-0.534
NGO0382	hypothetical protein; K03798 cell division protease FtsH [EC:3.4.24.-]							0.583		1.071
NGO0397	hisZ; ATP phosphoribosyltransferase regulatory subunit; K02502 ATP phosphoribosyltransferase regulatory subunit							-1.32
NGO0399	heat shock protein HtpX; K03799 heat shock protein HtpX [EC:3.4.24.-]							1.668			1.683
NGO0403	ADP-L-glycero-D-mannoheptose epimerase; K03274 ADP-L-glycero-D-manno-heptose 6-epimerase [EC:5.1.3.20]							-0.986
NGO0423	rdgC; recombination associated protein; K03554 recombination associated protein RdgC		0.617
NGO0441	ribose-phosphate pyrophosphokinase (EC:2.7.6.1); K00948 ribose-phosphate pyrophosphokinase [EC:2.7.6.1]		-0.495	-1.016	-0.294			0.31
NGO0442	50S ribosomal protein L25/general stress protein Ctc; K02897 large subunit ribosomal protein L25						-0.563			-0.913
NGO0455	hypothetical protein; K02673 type IV pilus assembly protein PilX									1.784
NGO0460	succinyldiaminopimelate transaminase; K00821 acetylornithine/N-succinyldiaminopimelate aminotransferase [EC:2.6.1.11 2.6.1.17]				-0.622			0.681
NGO0523	putative phage associated protein										1.161
NGO0562	putative dihydrolipoamide dehydrogenase (EC:1.8.1.4); K00382 dihydrolipoamide dehydrogenase [EC:1.8.1.4]		1.576	0.769	0.642	-0.528	-0.828	-0.838	-0.827	-1.456
NGO0564	dihydrolipoamide acetyltransferase (EC:2.3.1.12); K00627 pyruvate dehydrogenase E2 component (dihydrolipoamide acetyltransferase) [EC:2.3.1.12]		2.271	1.792	1.108		0.562			0.47
NGO0565	aceE; pyruvate dehydrogenase subunit E1 (EC:1.2.4.1); K00163 pyruvate dehydrogenase E1 component [EC:1.2.4.1]		0.605	0.311	0.497	-0.668	-1.144	-0.812	-1.16	-0.827	-1.548
NGO0566	prolyl-tRNA synthetase (EC:6.1.1.15); K01881 prolyl-tRNA synthetase [EC:6.1.1.15]				-0.537
NGO0574	Cah; K01674 carbonic anhydrase [EC:4.2.1.1]		1.852	1.629	1.093	0.691		0.644
NGO0580	putative thioredoxin reductase (EC:1.8.1.9); K00384 thioredoxin reductase (NADPH) [EC:1.8.1.9]				-0.411
NGO0583	rpsR; 30S ribosomal protein S18; K02963 small subunit ribosomal protein S18										-0.535
NGO0584	rplI; 50S ribosomal protein L9; K02939 large subunit ribosomal protein L9				-0.36	-0.678	-1.052	-0.794
NGO0592	tig; trigger factor; K03545 trigger factor			-0.262	-0.217
NGO0595	hypothetical protein; K02656 type IV pilus assembly protein PilF							0.278
NGO0604	rpsA; 30S ribosomal protein S1; K02945 small subunit ribosomal protein S1		0.393	0.609	0.26	-0.315		-0.734	-0.93
NGO0614	ribonucleotide-diphosphate reductase subunit alpha (EC:1.17.4.1); K00525 ribonucleoside-diphosphate reductase alpha chain [EC:1.17.4.1]		-0.656					1.086
NGO0617	eno; phosphopyruvate hydratase (EC:4.2.1.11); K01689 enolase [EC:4.2.1.11]		1.197	1.076	1.088	-0.938		-0.862		-1.812
NGO0639	putative L-lactate dehydrogenase; K00101 L-lactate dehydrogenase (cytochrome) [EC:1.1.2.3]				0.439	-1.216	-1.168	-0.903	-1.309	-0.504	-0.734
NGO0650	putative ATP-dependent RNA helicase										0.371
NGO0654	putative NH(3)-dependent NAD synthetase; K01916 NAD+ synthase [EC:6.3.1.5]				-0.545			0.443
NGO0662	gatA; aspartyl/glutamyl-tRNA amidotransferase subunit A; K02433 aspartyl-tRNA(Asn)/glutamyl-tRNA (Gln) amidotransferase subunit A [EC:6.3.5.6 6.3.5.7]							0.266
NGO0674	3-isopropylmalate dehydrogenase (EC:1.1.1.85); K00052 3-isopropylmalate dehydrogenase [EC:1.1.1.85]					0.846		0.502
NGO0687	putative ferredoxin-NADP reductase (EC:1.18.1.2); K00528 ferredoxin--NADP+ reductase [EC:1.18.1.2]				-0.717
NGO0704	bifunctional 3,4-dihydroxy-2-butanone 4-phosphate synthase/GTP cyclohydrolase II-like protein (EC:3.5.4.25); K01497 GTP cyclohydrolase II [EC:3.5.4.25]; K02858 3,4-dihydroxy 2-butanone 4-phosphate synthase [EC:4.1.99.12]				-1.1
NGO0713	keto-hydroxyglutarate-aldolase/keto-deoxy-phosphogluconate aldolase (EC:4.1.2.14 4.1.3.16); K01625 2-dehydro-3-deoxyphosphogluconate aldolase / 4-hydroxy-2-oxoglutarate aldolase [EC:4.1.2.14 4.1.3.16]				-0.432
NGO0714	phosphogluconate dehydratase (EC:4.2.1.12); K01690 phosphogluconate dehydratase [EC:4.2.1.12]				0.29
NGO0715	glucose-6-phosphate 1-dehydrogenase (EC:1.1.1.49); K00036 glucose-6-phosphate 1-dehydrogenase [EC:1.1.1.49]		0.668		0.492
NGO0716	hypothetical protein; K01057 6-phosphogluconolactonase [EC:3.1.1.31]		0.367		0.33
NGO0717	glk; glucokinase (EC:2.7.1.2); K00845 glucokinase [EC:2.7.1.2]		1.05	0.363	0.929
NGO0718	RpiR family transcriptional regulator		-0.239					1.217
NGO0719	pgi; glucose-6-phosphate isomerase (EC:5.3.1.9); K01810 glucose-6-phosphate isomerase [EC:5.3.1.9]			0.789	0.741
NGO0741	recA; recombinase A; K03553 recombination protein RecA							0.306
NGO0764	putative ABC-transporter, ATP-binding protein			-0.766
NGO0788	GNA1220							0.373	-0.787		0.276
NGO0794	BfrA; K03594 bacterioferritin		0.718		1.462						-0.561
NGO0799	inosine 5'-monophosphate dehydrogenase (EC:1.1.1.205); K00088 IMP dehydrogenase [EC:1.1.1.205]		1.364	1.032	1.145	-0.945		-0.487	-0.569
NGO0803	putative GTP-binding protein; K06207 GTP-binding protein				-0.714
NGO0809	dihydroxy-acid dehydratase (EC:4.2.1.9); K01687 dihydroxy-acid dehydratase [EC:4.2.1.9]				0.476
NGO0829	hscA; chaperone protein HscA; K04044 molecular chaperone HscA		-0.544
NGO0845	hypothetical protein		0.957	0.956
NGO0867	hypothetical protein							0.352
NGO0905	hypothetical protein; K00782 hypothetical protein		0.548		1.018			0.643
NGO0906	hypothetical protein		1.073			0.614
NGO0913	sucC; succinyl-CoA synthetase subunit beta (EC:6.2.1.5); K01903 succinyl-CoA synthetase beta subunit [EC:6.2.1.5]							-0.767
NGO0915	dihydrolipoamide dehydrogenase (EC:1.8.1.4); K00382 dihydrolipoamide dehydrogenase [EC:1.8.1.4]		1.112	1.028	0.384	-0.699		-1.235
NGO0916	dihydrolipoamide succinyltransferase (EC:2.3.1.61); K00658 2-oxoglutarate dehydrogenase E2 component (dihydrolipoamide succinyltransferase) [EC:2.3.1.61]				0.754				-2.314
NGO0917	sucA; 2-oxoglutarate dehydrogenase E1 component (EC:1.2.4.2); K00164 2-oxoglutarate dehydrogenase E1 component [EC:1.2.4.2]							-0.652
NGO0918	gltA; type II citrate synthase (EC:2.3.3.1); K01647 citrate synthase [EC:2.3.3.1]		0.74	0.569	0.39
NGO0920	sdhB; succinate dehydrogenase iron-sulfur subunit (EC:1.3.99.1); K00240 succinate dehydrogenase iron-sulfur protein [EC:1.3.99.1]				0.609
NGO0921	putative succinate dehydrogenase flavoprotein subunit; K00239 succinate dehydrogenase flavoprotein subunit [EC:1.3.99.1]				0.314
NGO0926	putative peroxiredoxin family protein/glutaredoxin		-0.574	-0.244	-0.218	0.61				-0.655
NGO0928	5-methyltetrahydropteroyltriglutamate--homocysteine S-methyltransferase (EC:2.1.1.14); K00549 5-methyltetrahydropteroyltriglutamate--homocysteine methyltransferase [EC:2.1.1.14]		0.351	-0.247	-0.321
NGO0947	dapA; dihydrodipicolinate synthase (EC:4.2.1.52); K01714 dihydrodipicolinate synthase [EC:4.2.1.52]							-1.901
NGO0948	hypothetical protein; K07287 lipoprotein-34							0.372	0.53	0.912	2.224
NGO0956	aspartate kinase (EC:2.7.2.4); K00928 aspartate kinase [EC:2.7.2.4]				-0.338
NGO0963	argS; arginyl-tRNA synthetase (EC:6.1.1.19); K01887 arginyl-tRNA synthetase [EC:6.1.1.19]			-0.363
NGO0977	acetate kinase; K00925 acetate kinase [EC:2.7.2.1]		-0.524	-0.445	-0.435	-0.689
NGO0994	Laz							-0.246
NGO0996	azi, div; preprotein translocase subunit SecA; K03070 preprotein translocase subunit SecA					0.283
NGO0999	RNA polymerase sigma factor RpoD; K03086 RNA polymerase primary sigma factor		0.575
NGO1028	transketolase (EC:2.2.1.1); K00615 transketolase [EC:2.2.1.1]		-0.309
NGO1031	putative single-stranded DNA binding protein; K03111 single-strand DNA-binding protein				0.778
NGO1046	putative ClpB protein; K03695 ATP-dependent Clp protease ATP-binding subunit ClpB			-0.577	-0.568			-1.798
NGO1056	hypothetical protein; K06194 lipoprotein NlpD					-1.151			0.577	1.441	0.844
NGO1063	hypothetical protein				0.464			0.311
NGO1080	putative C-type cytochrome							0.627
NGO1081	alpha-2,3-sialyltransferase; K00785 beta-galactosamide-alpha-2,3-sialyltransferase [EC:2.4.99.-]								0.668
NGO1205	putative TonB-dependent receptor protein; K02014 iron complex outermembrane recepter protein								0.979	2.081
NGO1206	phosphatidylserine decarboxylase (EC:4.1.1.65); K01613 phosphatidylserine decarboxylase [EC:4.1.1.65]								0.576		0.849
NGO1217	glutathione synthetase (EC:6.3.2.3); K01920 glutathione synthase [EC:6.3.2.3]					0.926		0.992
NGO1225	putative peptidyl-prolylisomerase; K01802 peptidylprolyl isomerase [EC:5.2.1.8]				1.387
NGO1227	AmpA (EC:3.4.11.1); K01255 leucyl aminopeptidase [EC:3.4.11.1]				0.469
NGO1231	bifunctional aconitate hydratase 2/2-methylisocitrate dehydratase (EC:4.2.1.3); K01682 aconitate hydratase 2 [EC:4.2.1.3]			-0.575
NGO1233	ketol-acid reductoisomerase (EC:1.1.1.86); K00053 ketol-acid reductoisomerase [EC:1.1.1.86]				0.341
NGO1242	hisB; imidazoleglycerol-phosphate dehydratase (EC:4.2.1.19); K01693 imidazoleglycerol-phosphate dehydratase [EC:4.2.1.19]			1.331
NGO1251	hypothetical protein										1.045
NGO1254	alaS; alanyl-tRNA synthetase (EC:6.1.1.7); K01872 alanyl-tRNA synthetase [EC:6.1.1.7]							-0.463
NGO1258	gpmA; phosphoglyceromutase (EC:5.4.2.1); K01834 phosphoglycerate mutase [EC:5.4.2.1]				-0.275
NGO1276	AniA (EC:1.7.2.1); K00368 nitrite reductase (NO-forming) [EC:1.7.2.1]				3.485			3.175	1.742
NGO1285	nusA; transcription elongation factor NusA; K02600 N utilization substance protein A		-0.732	-0.302		0.804
NGO1328	putative cytochrome							1.152	0.487
NGO1336	D-lactate dehydrogenase; K03778 D-lactate dehydrogenase [EC:1.1.1.28]		-0.393
NGO1358	glutamate dehydrogenase (EC:1.4.1.4); K00262 glutamate dehydrogenase (NADP+) [EC:1.4.1.4]		0.722	1.073	0.868	-1.035		-0.858		-2.286	-1.165
NGO1363	hypothetical protein							0.643		1.039	0.508
NGO1371	CcoP (EC:1.9.3.1); K00406 cb-type cytochrome c oxidase subunit III [EC:1.9.3.1]								1.064	2.36	1.381
NGO1373	cbb3-type cytochrome c oxidase subunit II (EC:1.9.3.1); K00405 cb-type cytochrome c oxidase subunit II [EC:1.9.3.1]							1.479			1.93
NGO1378	ExbB; K03561 biopolymer transport protein ExbB										-0.951
NGO1382	putative GTP pyrophosphokinase (EC:2.7.6.5); K00951 GTP pyrophosphokinase [EC:2.7.6.5]							1.348
NGO1422	heat shock protein GrpE; K03687 molecular chaperone GrpE							-2.206
NGO1429	dnaK; molecular chaperone DnaK; K04043 molecular chaperone DnaK				-0.388	-0.547	-0.848	-0.984	-0.848
NGO1470	pntA; NAD(P) transhydrogenase subunit alpha (EC:1.6.1.2); K00324 NAD(P) transhydrogenase subunit alpha [EC:1.6.1.2]									1.293
NGO1489	aspartyl-tRNA synthetase (EC:6.1.1.12); K01876 aspartyl-tRNA synthetase [EC:6.1.1.12]		-0.464	-0.443	-0.241
NGO1494	putative ABC transporter, periplasmic binding protein, polyamine; K02055 putative spermidine/putrescine transport system substrate-binding protein		1.787	1.495	0.579	-0.192		-0.292		-0.97
NGO1495	TbpA							-0.68	-1.711		-1.534
NGO1496	TbpB					-3.097		-1.738
NGO1510	putative chorismate mutase (EC:4.2.1.51); K04093 chorismate mutase [EC:5.4.99.5]; K04518 prephenate dehydratase [EC:4.2.1.51]			-0.519
NGO1513	OpaD		2.476		1.559		1.576	1.527	2.127	2.971
NGO1528	cell division protein FtsZ; K03531 cell division protein FtsZ		-0.537			0.337			-0.884	-1.017
NGO1573	putative ABC transporter ATP-binding protein		-0.625	-0.367
NGO1577	Omp3		0.802	0.704	0.461	0.558	0.644	0.512	0.391	1.498	0.681
NGO1584	MafA3									1.245	1.265
NGO1610	transaldolase (EC:2.2.1.2); K00616 transaldolase [EC:2.2.1.2]		-0.59	-0.44	-0.521			0.718
NGO1656	hypothetical protein			0.76				-1.094
NGO1666	enoyl-(acyl carrier protein) reductase (EC:1.3.1.10); K00208 enoyl-[acyl-carrier protein] reductase I [EC:1.3.1.9]				-0.419
NGO1667	dapD; 2,3,4,5-tetrahydropyridine-2,6-carboxylate N-succinyltransferase (EC:2.3.1.117); K00674 2,3,4,5-tetrahydropyridine-2-carboxylate N-succinyltransferase [EC:2.3.1.117]			-0.36	-0.387
NGO1669	PilG; K02653 type IV pilus assembly protein PilC							1.276		0.63	0.657
NGO1673	PilF; K02652 type IV pilus assembly protein PilB				0.39
NGO1677	rpmA; 50S ribosomal protein L27; K02899 large subunit ribosomal protein L27									-0.619
NGO1680	rpmB; 50S ribosomal protein L28; K02902 large subunit ribosomal protein L28										-0.386
NGO1684	7-cyano-7-deazaguanine reductase; K09457 7-cyano-7-deazaguanine reductase [EC:1.7.1.13]							-1.21
NGO1714	putative cis-trans isomerase; K03771 peptidyl-prolyl cis-trans isomerase SurA [EC:5.2.1.8]			-0.33
NGO1715	OstA; K04744 LPS-assembly protein							0.518
NGO1767	KatA (EC:1.11.1.6); K03781 catalase [EC:1.11.1.6]		0.914	1.115	0.834
NGO1769	CcpR (EC:1.11.1.5); K00428 cytochrome c peroxidase [EC:1.11.1.5]		3.271			1.085		2.008
NGO1770	PrlC (EC:3.4.24.70); K01414 oligopeptidase A [EC:3.4.24.70]				-0.412
NGO1780	hypothetical protein					-0.41
NGO1785	Rne; K08300 ribonuclease E [EC:3.1.26.12]							-0.623		0.509
NGO1790	putative ParA family protein - putative ATPase; K03496 chromosome partitioning protein							0.372
NGO1796	frr; ribosome recycling factor; K02838 ribosome recycling factor		-0.219		-0.444
NGO1801	hypothetical protein							0.407		1.199
NGO1802	hypothetical protein; K06142 outer membrane protein							0.665
NGO1812	major outer membrane protein porin P.IB		2.257	1.836	0.914	0.883	0.935	0.906	0.307	1.344	0.441
NGO1814	cell division topological specificity factor MinE; K03608 cell division topological specificity factor		-0.552		-0.62			-0.393
NGO1818	DNA-directed RNA polymerase subunit alpha (EC:2.7.7.6); K03040 DNA-directed RNA polymerase subunit alpha [EC:2.7.7.6]		0.841	0.507	0.407	-0.883	-0.884	-1.423
NGO1819	rpsD; 30S ribosomal protein S4; K02986 small subunit ribosomal protein S4				0.425	0.23	0.736	0.396	0.563
NGO1823	rplO; 50S ribosomal protein L15; K02876 large subunit ribosomal protein L15				0.394
NGO18231	rpmD; 50S ribosomal protein L30; K02907 large subunit ribosomal protein L30							-0.592
NGO1824	rpsE; 30S ribosomal protein S5; K02988 small subunit ribosomal protein S5							-1	0.586
NGO18241	rplR; 50S ribosomal protein L18; K02881 large subunit ribosomal protein L18									-0.482
NGO1825	rplF; 50S ribosomal protein L6; K02933 large subunit ribosomal protein L6							-0.701	1.135	0.462
NGO1826	rpsH; 30S ribosomal protein S8; K02994 small subunit ribosomal protein S8				0.267			-0.495	1.221		0.587
NGO1827	rplE; 50S ribosomal protein L5; K02931 large subunit ribosomal protein L5		0.186	0.758				-0.303	0.892	0.158	0.332
NGO1829	rplN; 50S ribosomal protein L14; K02874 large subunit ribosomal protein L14		0.328						0.756	0.384
NGO1830	rpsQ; 30S ribosomal protein S17; K02961 small subunit ribosomal protein S17								1.83	0.689	0.841
NGO18311	rplP; 50S ribosomal protein L16; K02878 large subunit ribosomal protein L16							-0.53			-0.756
NGO1832	rpsC; 30S ribosomal protein S3; K02982 small subunit ribosomal protein S3				0.552	0.67	2.156	1.148	0.552	0.344	0.328
NGO1835	rplB; 50S ribosomal protein L2; K02886 large subunit ribosomal protein L2		0.447							0.464	-0.479
NGO1837	rplD; 50S ribosomal protein L4; K02926 large subunit ribosomal protein L4					-0.533		-0.58		-0.328	-0.52
NGO1838	rplC; 50S ribosomal protein L3; K02906 large subunit ribosomal protein L3		0.538			-1.213		-1.381	0.32	-0.539
NGO1841	rpsJ, nusE; 30S ribosomal protein S10; K02946 small subunit ribosomal protein S10		-0.583		-0.741	-0.313		-0.726		-0.216
NGO1843	fusA; elongation factor G; K02355 elongation factor EF-G [EC:3.6.5.3]		0.113	-0.475	-0.427			-1.381
NGO1844	30S ribosomal protein S7; K02992 small subunit ribosomal protein S7			1.219				-0.534	0.323	-0.178	-0.331
NGO1845	rpsL; 30S ribosomal protein S12; K02950 small subunit ribosomal protein S12		0.257			0.893			0.351	0.651
NGO1850	DNA-directed RNA polymerase subunit beta' (EC:2.7.7.6); K03046 DNA-directed RNA polymerase subunit beta' [EC:2.7.7.6]		1.056	0.682	0.676	-0.77				-0.261	-0.929
NGO1851	rpoB; DNA-directed RNA polymerase subunit beta (EC:2.7.7.6); K03043 DNA-directed RNA polymerase subunit beta [EC:2.7.7.6]		1.043	0.678	0.484	-0.676		-1.414	-0.676	-1.107
NGO1853	rplJ; 50S ribosomal protein L10; K02864 large subunit ribosomal protein L10		0.648					-0.557			-1.213
NGO1854	rplA; 50S ribosomal protein L1; K02863 large subunit ribosomal protein L1					-0.473		-0.989	0.506
NGO1856	nusG; transcription antitermination protein NusG; K02601 transcriptional antiterminator NusG		-0.394		-0.491	0.21				-0.763
NGO1858	tuf; elongation factor Tu (EC:3.6.5.3); K02358 elongation factor EF-Tu [EC:3.6.5.3]		-0.291	-0.481	-0.439	1.116		0.486		-0.498	-0.536
NGO1863	DNA topoisomerase I (EC:5.99.1.2); K03168 DNA topoisomerase I [EC:5.99.1.2]				0.621
NGO1871	def; peptide deformylase (EC:3.5.1.88); K01462 [EC:3.5.1.88]		-0.38	-0.643	-0.531			0.342
NGO1873	hypothetical protein		0.19	0.26	0.399	0.712	1.021	0.539	0.437	1.508	0.665
NGO1881	PykA (EC:2.7.1.40); K00873 pyruvate kinase [EC:2.7.1.40]				0.644
NGO1901	chaperone protein DnaJ; K03686 molecular chaperone DnaJ			0.734
NGO1908	twitching motility/pilus retraction protein; K02669 twitching motility protein PilT		-0.451	-0.216	-0.407	0.531
NGO1909	putative twitching motility - like protein; K02670 twitching motility protein PilU		-0.763			0.604		0.225
NGO1922	hypothetical protein; K09812 cell division transport system ATP-binding protein							0.332
NGO1926	gltX; glutamyl-tRNA synthetase (EC:6.1.1.17); K01885 glutamyl-tRNA synthetase [EC:6.1.1.17]				-0.535
NGO1935	EtfB; K03521 electron transfer flavoprotein beta subunit				-0.954
NGO1949	hypothetical protein; K07001									1.739
NGO1961	argininosuccinate synthase (EC:6.3.4.5); K01940 argininosuccinate synthase [EC:6.3.4.5]							-1.643
NGO1972	MafA4									0.786	0.759
NGO1974	tsf; elongation factor Ts; K02357 elongation factor EF-Ts			-0.549	-0.505
NGO1975	rpsB; 30S ribosomal protein S2; K02967 small subunit ribosomal protein S2			0.515	0.163		-0.583	-0.55			0.479
NGO1980	malate:quinone oxidoreductase (EC:1.1.5.4); K00116 malate dehydrogenase (quinone) [EC:1.1.5.4]							0.555
NGO1985	hypothetical protein								0.708	1.591	1.755
NGO1997	aspartate-semialdehyde dehydrogenase (EC:1.2.1.11); K00133 aspartate-semialdehyde dehydrogenase [EC:1.2.1.11]		-0.332	-0.579	-0.556
NGO2020	phosphoenolpyruvate carboxylase (EC:4.1.1.31); K01595 phosphoenolpyruvate carboxylase [EC:4.1.1.31]		-0.283
NGO2022	hypothetical protein		-0.565
NGO2024	rplM; 50S ribosomal protein L13; K02871 large subunit ribosomal protein L13					-1.123			0.446	-0.235
NGO2025	rpsI; 30S ribosomal protein S9; K02996 small subunit ribosomal protein S9		0.391						0.399		-0.492
NGO2031	PetC; K00413 ubiquinol-cytochrome c reductase cytochrome c1 subunit [EC:1.10.2.2]								0.729	1.919	1.05
NGO2093	FetA; K02014 iron complex outermembrane recepter protein				-2.447	-2.915		-1.965	-2.841	-1.082	-2.102
NGO2094	groES; co-chaperonin GroES; K04078 chaperonin GroES				-0.335
NGO2095	groEL; chaperonin GroEL; K04077 chaperonin GroEL		1.003	0.521	0.139	-1.291	-1.494	-1.799	-2.038	-1.712
NGO2119	hypothetical protein; K07323 putative toluene tolerance protein								0.743
NGO2134	rpsU; 30S ribosomal protein S21; K02970 small subunit ribosomal protein S21				0.592					-0.852
NGO2139	hypothetical protein; K02073 D-methionine transport system substrate-binding protein				0.693	-0.729		-0.388
NGO2146	F0F1 ATP synthase subunit B (EC:3.6.3.14); K02109 F-type H+-transporting ATPase subunit b [EC:3.6.3.14]		2.283		0.991	0.711	0.723		0.589	0.788	0.403
NGO2147	F0F1 ATP synthase subunit delta (EC:3.6.3.14); K02113 F-type H+-transporting ATPase subunit delta [EC:3.6.3.14]				-0.635
NGO2148	F0F1 ATP synthase subunit alpha (EC:3.6.3.14); K02111 F-type H+-transporting ATPase subunit alpha [EC:3.6.3.14]		0.614	0.104	0.156	-1.04	-1.477	-1.659		-1.621
NGO2149	F0F1 ATP synthase subunit gamma (EC:3.6.3.14); K02115 F-type H+-transporting ATPase subunit gamma [EC:3.6.3.14]							-2.138
NGO2150	F0F1 ATP synthase subunit beta (EC:3.6.3.14); K02112 F-type H+-transporting ATPase subunit beta [EC:3.6.3.14]		0.826			-1.198		-1.888	-1.719
NGO2163	fabG; 3-ketoacyl-(acyl-carrier-protein) reductase (EC:1.1.1.100); K00059 3-oxoacyl-[acyl-carrier protein] reductase [EC:1.1.1.100]		-0.333		-0.413			-0.253
NGO2178	putative inner membrane protein translocase component YidC; K03217 preprotein translocase subunit YidC								0.534

## Sheet: Sheet 2
Supplementary Table S2
Sheet 2:	Peptides used in the quantification of proteins with p-values <0.05 (log2 values)
			Extract 1			Extract 2			Extract 3
Accession	Name		Rep 1	Rep 2	Rep 3	Rep 1	Rep 2	Rep 3	Rep 1	Rep 2	Rep 3
NGO0029	pyrE; orotate phosphoribosyltransferase (EC:2.4.2.10); K00762 orotate phosphoribosyltransferase [EC:2.4.2.10]				-0.608
	GVNVPFAYNR:				-0.546
	GVNVPFAYNR:Label:13C(6)(R)@10				-0.685
	LIEAEGATPAGVAIALDR:				-0.505
	LIEAEGATPAGVAIALDR:Label:13C(6)(R)@18				-0.716
NGO0040	glutamate-1-semialdehyde aminotransferase (EC:5.4.3.8); K01845 glutamate-1-semialdehyde 2,1-aminomutase [EC:5.4.3.8]				-0.425
	AIIPGGVNSPVR:				-0.419
	AIIPGGVNSPVR:Label:13C(6)(R)@12				-0.44
	EGFYENLTALTQR:				-0.427
	EGFYENLTALTQR:Label:13C(6)(R)@13				-0.417
NGO0048	carB; carbamoyl phosphate synthase large subunit (EC:6.3.5.5); K01955 carbamoyl-phosphate synthase large subunit [EC:6.3.5.5]		0.133	0.431				-0.906
	ELANPGPER:		0.082
	ELANPGPER:Label:13C(6)(R)@9		0.076	0.345
	FPGVDTILGPEMR:Oxidation(P)@10; Methyl(E)@11; Oxidation(M)@12		0.454
	FPGVDTILGPEMR:Oxidation(P)@10; Methyl(E)@11; Oxidation(M)@12; Label:13C(6)(R)@13		0
	LAQLLNVSEKEVR:							-0.638
	LAQLLNVSEKEVR:Label:13C(6)(R)@13							-1.287
	MLFVADAFR:							-1.008
	MLFVADAFR:Oxidation(M)@1		0.269	0.525				-0.829
	MLFVADAFR:Oxidation(M)@1; Label:13C(6)(R)@9			0.889
	NFQALGYGICATR:Carbamidomethyl(C)@10							-0.899
	NFQALGYGICATR:Carbamidomethyl(C)@10; Label:13C(6)(R)@13							-0.912
	SVGEVMAMGR:Oxidation(M)@6; Dioxidation(M)@8		-0.091
	SVGEVMAMGR:Oxidation(M)@6; Dioxidation(M)@8; Label:13C(6)(R)@10		-0.136
	SVGEVMAMGR:Oxidation(M)@6; Oxidation(M)@8		0.183
	SVGEVMAMGR:Oxidation(M)@6; Oxidation(M)@8; Label:13C(6)(R)@10		0.131
	VLNDLGLR:		-0.053	0.415				-1.334
	VLNDLGLR:Label:13C(6)(R)@8		0.089	0.24				-0.625
	VMILGGGPNR:Oxidation(M)@2		-0.077	0.331
	VMILGGGPNR:Oxidation(M)@2; Label:13C(6)(R)@10		0.374
NGO0053	carbamoyl phosphate synthase small subunit (EC:6.3.5.5); K01956 carbamoyl-phosphate synthase small subunit [EC:6.3.5.5]			-0.385				-0.517
	ASESLHDYLVR:Label:13C(6)(R)@11			-0.26
	DLPLLHSSFR:Label:13C(6)(R)@10			-0.72
	NETVAIADIDTR:Label:13C(6)(R)@12			-0.409				-0.458
	PLLHSSFR:							-0.5
	PLLHSSFR:Label:13C(6)(R)@8							-0.575
	SVYAAGLIIR:Label:13C(6)(R)@10			-0.158
	VVITSQNHGFAVDADTLPANAR:Label:13C(6)(R)@22			-0.352
NGO0055	pilus-associated protein			0.925	0.686			1.324	0.204	0.841	0.537
	HTEPSRENSPIYK:									0.794
	HTEPSRENSPIYK:Label:13C(6)(R)@6									0.901
	LSYIPGTMER:Oxidation(M)@8							1.015	0.344
	LSYIPGTMER:Oxidation(M)@8; Label:13C(6)(R)@10										0.841
	LSYIPGTMER:Oxidation(P)@5									0.806
	LVSSFDENNSNSNQNLVYTTEGHR:							1.628
	SGFDTAELNKR:				0.652
	TAFVTIR:			0.941				0.729	0.009	0.777
	TAFVTIR:Label:13C(6)(R)@7				0.927				-0.021	1.007	0.188
	VQMYSASVSTYPGSSSSR:							1.268
	VQMYSASVSTYPGSSSSR:Oxidation(M)@3								0.195		0.761
	VQMYSASVSTYPGSSSSR:Oxidation(M)@3; Label:13C(6)(R)@18								0.355
	VSGFDTAELNKR:			0.77				1.537	0.26	0.632
	VSGFDTAELNKR:Label:13C(6)(R)@12				0.412				-0.067	0.849
	VTVKPTVVLR:			1.173				1.668		1.22	0.289
	VTVKPTVVLR:Label:13C(6)(R)@10			0.988	0.72				0.217		0.591
	YGVDGGFVLR:							1.143	0.718
	YGVDGGFVLR:Label:13C(6)(R)@10								0.002
NGO0066	putative tyrosyl-tRNA synthase (EC:6.1.1.1); K01866 tyrosyl-tRNA synthetase [EC:6.1.1.1]				-0.764
	ISESLFAEDQSR:				-0.493
	ISESLFAEDQSR:Label:13C(6)(R)@12				-0.728
	SLNSAETVAGWVGSIR:Label:13C(6)(R)@16				-0.905
NGO0070	outer membrane opacity protein B										2.379
	FKTHEASLGMR:Dethiomethyl(M)@10; Oxidation(R)@11										1.431
	IAADYAR:										3.234
	IAADYAR:Label:13C(6)(R)@7										1.723
	VSVGYDFGGWR:										2.019
NGO0094	hypothetical protein; K02666 type IV pilus assembly protein PilQ								0.497	1.285	1.512
	DLGVKFGATGR:Carbamyl(K)@5								0.109	0.995
	DLGVKFGATGR:Carbamyl(K)@5; Label:13C(6)(R)@11								-0.21	1.436
	DLGVKFGATGR:Carbamyl@N-term									0.842
	DLGVKFGATGR:Carbamyl@N-term; Label:13C(6)(R)@11								-0.092	1.29
	DVPWDQALDLVMQAR:Deamidated(Q)@6; Oxidation(M)@12								0.948
	DVPWDQALDLVMQAR:Oxidation(M)@12								0.672
	DVPWDQALDLVMQAR:Oxidation(M)@12; Label:13C(6)(R)@15								0.474
	EIVNPTGFVTSSPAR:								0.736	1.147	1.648
	EIVNPTGFVTSSPAR:Deamidated(N)@4; Label:13C(6)(R)@15								0.706
	EIVNPTGFVTSSPAR:Label:13C(6)(R)@15								0.553	1.224	1.613
	ELLIFITPR:								0.735	1.056	1.649
	ELLIFITPR:Label:13C(6)(R)@9								0.514	1.172	1.699
	GSVLIDPATNTLIVTDTR:								0.534	0.942
	GSVLIDPATNTLIVTDTR:Label:13C(6)(R)@18								0.562	0.846
	IIDTAGNSLR:								0.47	1.383	1.516
	IIDTAGNSLR:Dehydrated(T)@4									1.533
	IIDTAGNSLR:Label:13C(6)(R)@10								0.58	1.001	1.158
	IIDTAGNSLRY:								0.812	1.26	1.289
	IIDTAGNSLRY:Label:13C(6)(R)@10								0.478	1.233	1.108
	INLPVAAAANSISLVR:								1.388	1.717
	INLPVAAAANSISLVR:Deamidated(N)@2								0.533	1.295
	INLPVAAAANSISLVR:Deamidated(N)@2; Label:13C(6)(R)@16								0.558	1.267
	INLPVAAAANSISLVR:Dimethyl(N)@10									0.986
	INLPVAAAANSISLVR:Dimethyl(N)@10; Label:13C(6)(R)@16									1.071
	INLPVAAAANSISLVR:Label:13C(6)(R)@16								1.369	1.929
	ISLDFQDVEIR:								0.699
	ISLDFQDVEIR:Label:13C(6)(R)@11								0.809
	IVEAADGFSR:								0.537	1.178	1.546
	IVEAADGFSR:Label:13C(6)(R)@10								0.431	1.085	1.252
	KISLDFQDVEIR:								0.608
	KISLDFQDVEIR:Carbamyl@N-term; Label:13C(6)(R)@12								-0.515
	KISLDFQDVEIR:Label:13C(6)(R)@12								0.405	1.103
	KQNLESGGVNNAPKTFTGR:Carbamyl(K)@14								-0.125	1.007
	KQNLESGGVNNAPKTFTGR:Carbamyl(K)@14; Label:13C(6)(R)@19								-0.303	0.983
	LDNADTTGNR:								0.304	1.208
	LDNADTTGNR:Label:13C(6)(R)@10								0.53
	LDNADTTGNRNTLVSGR:								0.598	1.087
	LDNADTTGNRNTLVSGR:Label:13C(6)(R)@10; Label:13C(6)(R)@17								0.441	1.984
	LNLNKPGQYNTEVR:								0.727	1.107
	LNLNKPGQYNTEVR:Label:13C(6)(R)@14								0.255	0.82
	LVLNLNKPGQYNTEVR:								0.537	1.325	1.716
	LVLNLNKPGQYNTEVR:Label:13C(6)(R)@16								0.578	1.284
	NHTLPTALQR:								0.509	1.377
	NHTLPTALQR:Dehydrated(T)@3									1.147
	NHTLPTALQR:Dehydrated(T)@6								0.417	1.753
	NHTLPTALQR:Dehydrated(T)@6; Label:13C(6)(R)@10								0.633	1.814
	NHTLPTALQR:Label:13C(6)(R)@10								0.444	1.149
	NHTLPTALQR:Methyl(H)@2								0.485
	NHTLPTALQR:Methyl(H)@2; Label:13C(6)(R)@10								1.114
	NTLVSGR:								0.369	1.325
	NTLVSGR:Label:13C(6)(R)@7								0.7	0.996
	NVEEFR:								0.391	1.188
	NVEEFR:Label:13C(6)(R)@6								0.407
	QQAAASAKQTNIDFR:Delta:H(2)C(2)@N-term; Carbamidomethyl(S)@6; Label:13C(6)(R)@15									1.022
	QQGNIVNIAPR:								0.502	1.131	1.394
	QQGNIVNIAPRDELLAK:								0.199	1.287
	QQGNIVNIAPRDELLAK:Label:13C(6)(R)@11								0.301
	QQGNIVNIAPR:Gln->pyro-Glu@N-term									1.146
	QQGNIVNIAPR:Gln->pyro-Glu@N-term; Label:13C(6)(R)@11									1.058
	QQGNIVNIAPR:Label:13C(6)(R)@11								0.489	1.223	1.113
	QTNIDFR:								0.716	1.369
	QTNIDFR:Dehydrated(T)@2; Label:13C(6)(R)@7								1.299
	QTNIDFRK:									1.533
	QTNIDFRK:Gln->pyro-Glu@N-term									1.628
	QTNIDFR:Label:13C(6)(R)@7								0.966	1.481
	TKTLANPR:Carbamyl(K)@2; Label:13C(6)(R)@8								0.247	0.877
	TKTLANPR:Carbamyl@N-term; Label:13C(6)(R)@8								0.143	1.136
	TKTLANPR:Propionamide@N-term; Label:13C(6)(R)@8									1.075
	TPVQKVTLKR:Carbamyl(K)@5; Label:13C(6)(R)@10								0.008
	VSFDKEIVNPTGFVTSSPAR:								0.984	1.439
	VSFDKEIVNPTGFVTSSPAR:Carbamyl(K)@5; Label:13C(6)(R)@20									1.034
	VSFDKEIVNPTGFVTSSPAR:Label:13C(6)(R)@20								0.679	1.393
	VWIFINESDDTVSAPARPAVK:								0.439
	YKNVEEFR:								1.03	1.646
	YKNVEEFR:Carbamyl(K)@2									1.429
	YKNVEEFR:Carbamyl@N-term								0.428	1.486
	YKNVEEFR:Carbamyl@N-term; Label:13C(6)(R)@8								-0.093	1.366
	YKNVEEFR:Label:13C(6)(R)@8								0.834	1.421
NGO0101	putative cytochrome precursor							0.553
	AVANFIQGLR:							0.541
	AVANFIQGLR:Label:13C(6)(R)@10							0.703
	NTIMEDIANR:							0.522
	NTIMEDIANR:Oxidation(M)@4							0.719
NGO0108	hypothetical protein		-0.942
	ASDGILFVTSENNR:		-1.008
	ASDGILFVTSENNR:Deamidated(N)@12; Label:13C(6)(R)@14		-1.226
	ASDGILFVTSENNR:Label:13C(6)(R)@14		-1.346
NGO0116	preprotein translocase subunit SecB; K03071 preprotein translocase subunit SecB							-1.572
	EAVSGTVTR:							-1.292
	SEELQPVFSIER:							-1.308
	SEELQPVFSIER:Label:13C(6)(R)@12							-1.483
	TMFLNEVTQSGIFR:Oxidation(M)@2; Label:13C(6)(R)@14							-1.656
NGO0170	putative ABC transporter, ATP-binding protein; K02074 zinc/manganese transport system ATP-binding protein							0.534
	AYFPNTLLLAR:							0.435
	FLLLDEPFNAVDAR:							0.834
	FLLLDEPFNAVDAR:Label:13C(6)(R)@14							0.48
	SLMGLQPIDTGSIR:Oxidation(M)@3							0.421
NGO0171	rplS; 50S ribosomal protein L19; K02884 large subunit ribosomal protein L19					-0.295		-0.557
	GLNSNFIVR:					-0.435		-0.507
	GLNSNFIVR:Label:13C(6)(R)@9					-0.375		-0.718
	ISSGEGVER:					-0.04
	ISSGEGVER:Label:13C(6)(R)@9					-0.39		-0.517
	LQAYEGVVIAR:							-0.95
	LQAYEGVVIAR:Label:13C(6)(R)@11					-0.23		-0.965
	MNLIQQLEQEEIAR:Oxidation(M)@1; Label:13C(6)(R)@14					-0.663
NGO0174	rpsP; 30S ribosomal protein S16; K02959 small subunit ribosomal protein S16		-0.312	0.661				-1.579		-0.404	-0.365
	FYNPVANEKQER:Label:13C(6)(R)@12									-0.757
	GFYNPVANEKQER:		-0.137
	GFYNPVANEKQER:Label:13C(6)(R)@13		-0.519					-1.697		-0.392
	GGSKHRPFYNVIVTDSR:Carbamyl@N-term; Label:13C(6)(R)@6; Label:13C(6)(R)@17										-0.988
	HRPFYNVIVTDSR:		-0.44	0.607				-1.662		-0.57	-0.189
	HRPFYNVIVTDSR:Label:13C(6)(R)@2; Label:13C(6)(R)@13		-0.25	0.522				-1.782		-0.664	-0.32
	LNADRLNHWIAQGAQVSDSVAK:										-0.186
	LNADRLNHWIAQGAQVSDSVAK:Label:13C(6)(R)@5									-0.115	-0.378
	VGFYNPVANEKQER:		-0.215	0.917				-1.568		-0.155	-0.252
	VGFYNPVANEKQER:Carbamyl(K)@11; Label:13C(6)(R)@14									-0.459	-1.065
	VGFYNPVANEKQER:Label:13C(6)(R)@14		-0.525	0.56				-1.693		-0.129	-0.313
	YNVIVTDSR:Label:13C(6)(R)@9										-0.727
NGO0186	putative zinc-binding alcohol dehydrogenas; K00004 (R,R)-butanediol dehydrogenase / diacetyl reductase [EC:1.1.1.4 1.1.1.303]							0.473
	INLEPFITQR:							0.443
	INLEPFITQR:Label:13C(6)(R)@10							0.429
	LVSEGFER:							0.458
	LVSEGFER:Label:13C(6)(R)@8							0.333
NGO0200	phosphoenolpyruvate synthase (EC:2.7.9.2); K01007 pyruvate, water dikinase [EC:2.7.9.2]		0.558	0.667	0.568			-1.351	-1.403
	ADNYVIWFENLR:				-0.107
	ADNYVIWFENLR:Label:13C(6)(R)@12				0.224
	AFLAHNGLNER:				0.749
	AFLAHNGLNER:Label:13C(6)(R)@11			0.702	0.461
	ALLEFDKQDDELKAEIIRR:				0.58
	ASAIVTNR:Label:13C(6)(R)@8				0.656
	DSGLVSESFDER:				0.694
	DSGLVSESFDER:Label:13C(6)(R)@12							-1.479
	DSGLVSESFDERNPAVK:				0.551			-1.329
	DSGLVSESFDERNPAVK:Label:13C(6)(R)@12							-1.411
	EVPEEDRNR:Label:13C(6)(R)@7; Label:13C(6)(R)@9							-1.543
	FLAHNGLNER:Label:13C(6)(R)@10							-0.939
	GFEHDIVALSAGVQR:				0.889
	HVFASLYNDR:				0.747
	HVFASLYNDR:Label:13C(6)(R)@10							-1.288
	HYGRPMDIEWGR:				0.432
	IAEGVATLAASVYPR:		0.865		0.423			-0.753
	IAEGVATLAASVYPR:Label:13C(6)(R)@15				0.488			-0.93
	ILQARPETVK:Label:13C(6)(R)@5				0.877			-0.908
	LAHNGLNER:		0.657	0.769	0.585
	LDVEDVSELAR:		0.607	0.755	0.72			-1.307
	LDVEDVSELAR:Label:13C(6)(R)@11		0.688	0.305	0.594			-1.577	-1.615
	LYILQARPETVK:		0.958	0.647	0.633			-1.464
	LYILQARPETVK:Label:13C(6)(R)@7		0.559	0.657	0.517			-1.315
	MEFIINR:				0.812
	MEFIINR:Label:13C(6)(R)@7			0.678				-1.516
	MEFIINR:Oxidation(M)@1				0.239
	MITDADGADISVAVR:Met->Hcy(M)@1				1.15
	MITDADGADISVAVR:Met->Hcy(M)@1; Label:13C(6)(R)@15				0.517
	SNEYANLVGGSVYEPHEENPMLGFR:				0.589
	SNEYANLVGGSVYEPHEENPMLGFR:Oxidation(M)@21				0.617
	SVTNVEVPEEDRNR:		0.541	0.76
	SVTNVEVPEEDRNR:Label:13C(6)(R)@12; Label:13C(6)(R)@14		0.666	0.632	0.767			-1.619	-1.135
	TNVEVPEEDRNR:		-0.528		-0.76
	TNVEVPEEDRNR:Label:13C(6)(R)@10; Label:13C(6)(R)@12		-0.656					-2.958
	TVLCEGR:Carbamidomethyl(C)@4		0.649		0.556			-1.214
	VPGGFATTADAYR:		0.599	0.644	0.298			-1.344
	VPGGFATTADAYR:Label:13C(6)(R)@13		0.843	0.716	0.575			-1.139	-1.497
	VSESFDERNPAVK:				0.445
	YILQARPETVK:				1.039
	YILQARPETVK:Label:13C(6)(R)@6							-1.072
NGO0206	putative ABC transporter, periplasmic binding protein, polyamine; K02055 putative spermidine/putrescine transport system substrate-binding protein				1.217			0.201
	DYTLRPEVAAK:							-0.001
	DYTLRPEVAAK:Label:13C(6)(R)@5							0.253
	NGSFVTYAPASR:				0.81			0.153
	NGSFVTYAPASR:Label:13C(6)(R)@12							0.056
	NGSFVTYAPASRPAR:							0.1
	NGSFVTYAPASRPAR:Label:13C(6)(R)@12; Label:13C(6)(R)@15							0.087
	SGYDLTAPSIANVGR:				1.197			0.588
	SGYDLTAPSIANVGR:Label:13C(6)(R)@15				1.366			0.317
	TRAEEAANGVEIK:							0.073
	TRAEEAANGVEIK:Label:13C(6)(R)@2							-0.061
	YIDYTLRPEVAAK:							0.173
	YIDYTLRPEVAAK:Label:13C(6)(R)@7							-0.044
NGO0212	1-(5-phosphoribosyl)-5-[(5-phosphoribosylamino)methylideneamino] imidazole-4-carboxamide isomerase (EC:5.3.1.16); K01814 phosphoribosylformimino-5-aminoimidazole carboxamide ribotide isomerase [EC:5.3.1.16]				-0.623
	HGVAGAITGR:				-0.397
	HGVAGAITGR:Label:13C(6)(R)@10				-0.658
	IPVIASGGLTGLDDIR:				-0.743
NGO0214	putative phosphotransacetylase; K00625 phosphate acetyltransferase [EC:2.3.1.8]; K06873					1.544		0.81
	GLTPEDAR:Dehydrated(T)@3							0.613
	IVLPEGAEPR:					1.738
	IVLPEGAEPR:Label:13C(6)(R)@10							0.698
	REEVEAVAK:					1.478
	SANVLSVGPLLQGLR:					1.263		0.797
	SANVLSVGPLLQGLR:Label:13C(6)(R)@15					0.739		0.788
	YNLIDFAR:					1.524		1.066
	YNLIDFAR:Label:13C(6)(R)@8					1.642
NGO0217	ABC transporter, periplasmic binding protein, iron related; K02012 iron(III) transport system substrate-binding protein		-0.52	1.755		-2.228	-1.059	-1.685	-1.064	-0.625	-1.184
	AGQIKEEGSR:Label:13C(6)(R)@10					-2.15		-1.873	-0.967	-0.539	-0.54
	APQVSATTVSEKEHATR:Label:13C(6)(R)@17							-2.11
	DWVALSGR:Dioxidation(W)@2; Label:13C(6)(R)@8					-0.684
	DWVALSGR:Label:13C(6)(R)@8									-0.542	-1.486
	EAAQAVADAFTR:					-2.087	-0.537	-0.841	-1.039	-0.126	-0.742
	EAAQAVADAFTR:Label:13C(6)(R)@12		-0.504	2.082		-2.59		-1.576	-1.303	-0.535	-0.723
	EKGVQNVHTR:Carbamyl@N-term; Label:13C(6)(R)@10						-0.868			-1.08
	EKGVQNVHTR:Glu->pyro-Glu@N-term; Carbamyl(K)@2; Label:13C(6)(R)@10									-0.824
	FVAFLAGKEGQR:Carbamyl(K)@8; Label:13C(6)(R)@12							-0.813
	GDQLAGQIKEEGSR:		-0.675	1.804		-2.48		-1.735	-0.804	-0.533
	GDQLAGQIKEEGSR:Carbamyl(K)@9										-2.199
	GDQLAGQIKEEGSR:Carbamyl(K)@9; Label:13C(6)(R)@14								-2.23	-0.783	-2.188
	GDQLAGQIKEEGSR:Carbamyl@N-term; Label:13C(6)(R)@14										-1.943
	GDQLAGQIKEEGSR:Label:13C(6)(R)@14		-0.697			-2.576	-0.958	-2.075	-1.003	-0.596	-0.514
	GVPVAAKKDWVALSGR:Carbamyl@N-term; Carbamyl(K)@8; Label:13C(6)(R)@16										-2.18
	GVQNVHTR:Label:13C(6)(R)@8									-0.846
	HRDPGALVTYSGAAVLK:										-0.969
	HRDPGALVTYSGAAVLK:Label:13C(6)(R)@2							-1.962	-1.013	-0.825	-0.995
	KDWVALSGR:										-0.599
	KDWVALSGR:Label:13C(6)(R)@9										-1.015
	LAGQIKEEGSR:Label:13C(6)(R)@11							-1.921
	LEAPQVSATTVSEKEHATR:		-0.519	1.32		-2.376
	LEAPQVSATTVSEKEHATR:Carbamyl(K)@14; Label:13C(6)(R)@19								-2.137	-1.076
	LEAPQVSATTVSEKEHATR:Label:13C(6)(R)@19		-0.88			-2.116			-0.881		-0.631
	LNSAKGDQLAGQIKEEGSR:Carbamyl(K)@5; Label:13C(6)(R)@19										-1.752
	LNSAKGDQLAGQIKEEGSR:Carbamyl@N-term; Carbamyl(K)@14; Label:13C(6)(R)@19										-2.367
	SRVVVYDTR:Label:13C(6)(R)@2; Label:13C(6)(R)@9					-1.303			-1.306
	VVVYDTR:		-0.305			-2.777	-1.167	-2.063	-1.17	-0.715	-1.365
	VVVYDTR:Label:13C(6)(R)@7		-0.027			-2.183	-1.215		-1.554	-0.373	-1.331
NGO0219	argininosuccinate lyase (EC:4.3.2.1); K01755 argininosuccinate lyase [EC:4.3.2.1]			-0.436
	DAHEVVAQAVR:Label:13C(6)(R)@11			-0.215
	FGFIDIADR:			-0.514
	FGFIDIADR:Label:13C(6)(R)@9			-0.619
	GMSEILEEIR:			-0.688
	GMSEILEEIR:Label:13C(6)(R)@10			-0.653
	MPLGAAALAGTTYPIQR:Label:13C(6)(R)@17			-0.162
	NPDVPELVR:Label:13C(6)(R)@9			-0.419
	SGVLSENDLTDIRR:Label:13C(6)(R)@13; Label:13C(6)(R)@14			-0.229
NGO0233	outer membrane protein						0.831	1.245	0.782	1.568	0.93
	ASSSLGSAKGFSPR:Carbamyl(K)@9									1.306	0.816
	ASSSLGSAKGFSPR:Carbamyl(K)@9; Label:13C(6)(R)@14									1.517	0.527
	FAVDYTR:						0.719	0.855			0.468
	FAVDYTR:Label:13C(6)(R)@7						0.933				0.6
	SGELSAGVR:						0.888	0.664	0.787	1.731	1.987
	SGELSAGVR:Dehydrated(E)@3							1.059	0.78		0.769
	SGELSAGVR:Label:13C(6)(R)@9						1.494	1.416	0.231	2.012	1.226
NGO0236	hypothetical protein									1.344
	NGLASQEELSAFNR:									1.339
	NGLASQEELSAFNR:Label:13C(6)(R)@14									1.355
	VELPWFDVR:Label:13C(6)(R)@9									1.334
NGO0240	putative malic enzyme, malate dehydrogenase/oxaloacetate-decarboxylating (EC:1.1.1.38); K00027 malate dehydrogenase (oxaloacetate-decarboxylating) [EC:1.1.1.38]				-0.396
	AAMESGVATRPIADLEAYAAK:Label:13C(6)(R)@10				-0.576
	AAMESGVATRPIADLEAYAAK:Oxidation(M)@3; Label:13C(6)(R)@10				-0.529
	APECFYIER:Carbamidomethyl(C)@4				-0.226
	APECFYIER:Carbamidomethyl(C)@4; Label:13C(6)(R)@9				-0.511
	DVGATTINEEMKR:Label:13C(6)(R)@13				-1.041
	ETRPDVVIGTGR:				-0.263
	ETRPDVVIGTGR:Label:13C(6)(R)@3; Label:13C(6)(R)@12				0.308
	GALDVGATTINEEMKR:				-0.399
	GALDVGATTINEEMKR:Label:13C(6)(R)@16				-0.338
NGO0277	ComL; K05807 putative lipoprotein					0.174	0.387	0.376		0.892	1.17
	ALAAIER:					0.449		0.305
	ALAAIER:Label:13C(6)(R)@7					0.178
	EAYQAFAELVQR:							0.466			0.918
	EAYQAFAELVQR:Label:13C(6)(R)@12					0.27		0.262			0.821
	GAYIAAANR:					0.214	-0.13	0.543
	GAYIAAANR:Label:13C(6)(R)@9					0.197	0.702	0.172		0.514
	IIGSYQNTR:							0.077
	IIGSYQNTR:Label:13C(6)(R)@9					0.287	0.187	0.625			1.248
	KIIGSYQNTR:Carbamyl@N-term; Label:13C(6)(R)@10									0.858
	KLDKPQLAADTR:							0.472
	KLDKPQLAADTR:Label:13C(6)(R)@12							0.333
	LASQDWSDRDPK:Label:13C(6)(R)@9							0.202
	LVDALGGNEMSVAR:										1.338
	LVDALGGNEMSVAR:Dethiomethyl(M)@10						0.142
	LVDALGGNEMSVAR:Oxidation(M)@10					-0.045		0.377
	LVDALGGNEMSVAR:Oxidation(M)@10; Label:13C(6)(R)@14					0.174		0.42			1.28
	LYAEAQDELNSSNYTR:							0.409			1.468
	LYAEAQDELNSSNYTR:Label:13C(6)(R)@16							0.397
	LYEILESR:									1.16
	LYEILESR:Label:13C(6)(R)@8					-0.041	0.537
	YAADATAR:						0.317
	YAADATAR:Label:13C(6)(R)@8						0.368
NGO0282	hypothetical protein; K03643 LPS-assembly lipoprotein							0.506
	GADGISPPLTYR:							0.544
	GADGISPPLTYR:Label:13C(6)(R)@12							0.432
	QDVAEQIVR:							0.638
	VDDAAGAQMTLR:Label:13C(6)(R)@12							0.514
	VDDAAGAQMTLR:Oxidation(M)@9; Label:13C(6)(R)@12							-0.113
NGO0295	thrS; threonyl-tRNA synthetase (EC:6.1.1.3); K01868 threonyl-tRNA synthetase [EC:6.1.1.3]							-0.658
	AFNELLVR:Label:13C(6)(R)@8							-0.898
	DQEGIEIIR:Label:13C(6)(R)@9							-0.438
	QFGFHDVSVR:Gln->pyro-Glu@N-term							-0.619
NGO0296	infC; translation initiation factor IF-3; K02520 translation initiation factor IF-3				-0.405
	FRPGTDEGDYQIK:				-0.663
	FRPGTDEGDYQIK:Label:13C(6)(R)@2				-0.723
	LISESGEQLGVVSVR:				-0.522
	LISESGEQLGVVSVR:Label:13C(6)(R)@15				-0.491
NGO0297	rpmI; 50S ribosomal protein L35; K02916 large subunit ribosomal protein L35								-0.885
	GTSMVNDRDLA:Oxidation(M)@4								-0.536
	GTSMVNDRDLA:Oxidation(M)@4; Label:13C(6)(R)@8								-0.699
	GTSMVNDRDLASVAK:Oxidation(M)@4								-0.72
NGO0304	pheT; phenylalanyl-tRNA synthetase subunit beta (EC:6.1.1.20); K01890 phenylalanyl-tRNA synthetase beta chain [EC:6.1.1.20]							-1.434
	FAVYNEMAAR:Label:13C(6)(R)@10							-1.204
	FAVYNEMAAR:Oxidation(M)@7; Label:13C(6)(R)@10							-1.5
	LIGVATEAGAR:Label:13C(6)(R)@11							-1.694
	LQNPLAAQYAVMR:Oxidation(M)@12; Label:13C(6)(R)@13							-1.986
	QYGFGSDSSFR:Label:13C(6)(R)@11							-1.373
	VYGYENIPDDYTSGR:Label:13C(6)(R)@15							-0.938
NGO0326	hypothetical protein; K03666 host factor-I protein		0.595		0.666
	GQMLQDPFLNALRK:Oxidation(M)@3		0.663
	GQMLQDPFLNALRK:Oxidation(M)@3; Label:13C(6)(R)@13		0.662		0.601
	GQMLQDPFLNALR:Oxidation(M)@3		0.526
	GQMLQDPFLNALR:Oxidation(M)@3; Label:13C(6)(R)@13		0.356		0.791
	HAISTIVPAR:		0.611		0.891
NGO0328	hypothetical protein; K03564 peroxiredoxin Q/BCP [EC:1.11.1.15]				-0.681			0.614
	DSTPGCTTEGLDFNAR:Carbamidomethyl(C)@6; Label:13C(6)(R)@16				-0.463
	FELLSDKDETVCR:Carbamidomethyl(C)@12				-0.591
	FELLSDKDETVCR:Carbamidomethyl(C)@12; Label:13C(6)(R)@13				-0.771			0.469
	VAGHAQEVLETLSR:				-1.299			0.831
	VAGHAQEVLETLSR:Label:13C(6)(R)@14				-0.487			0.542
NGO0332	putative reductase; K00067 dTDP-4-dehydrorhamnose reductase [EC:1.1.1.133]		-0.807					0.856
	AVSDEGSAAAAPR:Label:13C(6)(R)@13		-0.629
	LLQQSNPVR:		-0.912					0.575
	LLQQSNPVR:Label:13C(6)(R)@9		-1.185					0.436
	SVSWYEFAR:							0.921
	TMLNLAR:Oxidation(M)@2		-0.737
	TMLNLAR:Oxidation(M)@2; Label:13C(6)(R)@7		-0.464
NGO0335	polynucleotide phosphorylase/polyadenylase (EC:2.7.7.8); K00962 polyribonucleotide nucleotidyltransferase [EC:2.7.7.8]		1.315	0.993	0.634	-0.832	-1.041	-1.407
	AAVAGPQELSAHAPR:			0.829	0.98	-0.872
	AAVAGPQELSAHAPR:Label:13C(6)(R)@15			0.941	0.851	-0.739		-1.089
	AGPQELSAHAPR:Label:13C(6)(R)@12				0.641		-1.289
	ALEVDDR:						-0.189
	ALEVDDR:Label:13C(6)(R)@7					-0.461
	ALLDAPVREENAAE:		1.24	0.907	0.604	-0.895		-1.48
	ALLDAPVREENAAE:Label:13C(6)(R)@8		1.196	1.186	0.626	-0.783	-1.011	-1.337
	DEQIIDALSGEYTDR:Label:13C(6)(R)@15				1.137
	DGLVHISQIAHER:				0.837
	DGLVHISQIAHER:Label:13C(6)(R)@13				0.918			-1.432
	EGQDFFPLAVDYLER:				0.572
	EGQDFFPLAVDYLER:Label:13C(6)(R)@15				0.31
	GETQALAVATLGTSR:				0.322
	GETQALAVATLGTSR:Label:13C(6)(R)@15				0.394			-1.592
	GPQELSAHAPR:Label:13C(6)(R)@11				0.617			-1.229
	QSEKEILTSR:		1.673		0.425
	QSEKEILTSR:Gln->pyro-Glu@N-term		0.947		0.982
	QSEKEILTSR:Gln->pyro-Glu@N-term; Label:13C(6)(R)@10							-1.669
	QSEKEILTSR:Label:13C(6)(R)@10					-0.927
	SQILDGQPR:		1.43		0.393	-1.301	-1.197
	SQILDGQPR:Label:13C(6)(R)@9				0.441	-0.463
	TFQYGNQTVTLETGEIAR:				0.601
	TFQYGNQTVTLETGEIAR:Label:13C(6)(R)@18				0.738
	THGSALFTR:				0.356
	THGSALFTR:Label:13C(6)(R)@9				0.598
	TVRPLNIQTGVLPR:				0.571
	TVRPLNIQTGVLPR:Label:13C(6)(R)@3; Label:13C(6)(R)@14				0.546			-1.18
NGO0340	putative cysteine synthase/cystathionine beta-synthase; K01738 cysteine synthase A [EC:2.5.1.47]		0.52	0.57	-0.374	1.799	0.953	1.383			0.816
	AQSLVDAHPDTYFMPR:				-0.332			1.21			0.958
	AQSLVDAHPDTYFMPR:Dethiomethyl(M)@14			0.206
	AQSLVDAHPDTYFMPR:Dethiomethyl(M)@14; Label:13C(6)(R)@16			0.209
	AQSLVDAHPDTYFMPR:Label:13C(6)(R)@16				-0.091
	AQSLVDAHPDTYFMPR:Oxidation(M)@14		0.72	0.899		1.869		1.794
	AQSLVDAHPDTYFMPR:Oxidation(M)@14; Label:13C(6)(R)@16		0.549
	LIVVLLPSYGER:		0.89	0.542	-0.467	1.764		1.189			0.809
	LIVVLLPSYGER:Label:13C(6)(R)@12		0.591	0.747	-0.631	1.641					0.845
	NPEVHRK:				-0.35
	PEVHRK:		0.493		-0.291
	QFDNEANPEVHR:		0.479	0.413	-0.544		1.126
	QFDNEANPEVHR:Gln->pyro-Glu@N-term; Label:13C(6)(R)@12				-0.511
	QFDNEANPEVHRK:		0.398	0.737	-0.537	2.128	1.088	1.407
	QFDNEANPEVHRK:Gln->pyro-Glu@N-term		0.617	0.71	-0.477
	QFDNEANPEVHRK:Gln->pyro-Glu@N-term; Label:13C(6)(R)@12		0.559	0.622	-0.627
	QFDNEANPEVHRK:Label:13C(6)(R)@12		0.454	0.612	-0.498
	QFDNEANPEVHR:Label:13C(6)(R)@12		0.675		-0.511		0.866
	QPENEGKLIVVLLPSYGER:Label:13C(6)(R)@19				-0.181
	SLVDAHPDTYFMPR:				0.011			1.97
	SLVDAHPDTYFMPR:Label:13C(6)(R)@14				-0.084
	SLVDAHPDTYFMPR:Oxidation(M)@12				-0.25			1.144
	SLVDAHPDTYFMPR:Oxidation(M)@12; Label:13C(6)(R)@14				-0.311
	VPNEAAFETAR:		0.535	0.572	-0.503	1.674	0.935	1.161			0.718
	VPNEAAFETAR:Label:13C(6)(R)@11		0.451	0.522	-0.402	1.834	1.018	1.001			0.807
NGO0346	putative twitching motility-like protein; K02670 twitching motility protein PilU			0.386	0.675	-0.799		-1.062
	EELFAWLR:							-0.758
	GATALVFR:			0.501
	GATALVFR:Dehydrated(T)@3				0.802
	GATALVFR:Label:13C(6)(R)@8			0.122		-0.613
	IINFFPEER:			0.648	0.847	-0.987		-1.055
	IINFFPEER:Label:13C(6)(R)@9			0.404	0.189	-0.751		-1.11
	LAVQLR:			0.167				-1.08
	QAPDVILIGEIR:			0.342	0.715
	QAPDVILIGEIR:Label:13C(6)(R)@12			0.562	0.855			-1.239
	RAQSSDPDLELL:				0.839
	RAQSSDPDLELL:Label:13C(6)(R)@1							-0.976
	VNAMIQR:				0.789
	VNAMIQR:Oxidation(M)@4; Label:13C(6)(R)@7					-0.74
NGO0353	upp; uracil phosphoribosyltransferase (EC:2.4.2.9); K00761 uracil phosphoribosyltransferase [EC:2.4.2.9]		-0.524					0.529
	LMAYEASR:Oxidation(M)@2		-0.394
	LMAYEASR:Oxidation(M)@2; Label:13C(6)(R)@8							0.08
	MNVNVINHPLVR:Oxidation(M)@1; Label:13C(6)(R)@12		-0.616
	TLTTELAR:							0.537
	TLTTELAR:Label:13C(6)(R)@8		-0.587					0.251
	TLTVVPILR:		-0.505					0.745
	TLTVVPILR:Label:13C(6)(R)@9		-0.506					0.54
NGO0372	putative ABC transporter, periplasmic binding protein, amino acid; K02030 polar amino acid transport system substrate-binding protein				1.109	0.566			0.609
	FDVVANQVGLTSPER:				0.948	0.423
	FDVVANQVGLTSPER:Label:13C(6)(R)@15				0.939	0.601			0.511
	LTGYDVEVTR:				1.238	0.746			0.85
	LTGYDVEVTR:Label:13C(6)(R)@10				1.423	0.627			0.635
NGO0375	Pgm (EC:5.4.2.2); K01835 phosphoglucomutase [EC:5.4.2.2]				0.272			1.368
	ASNTTPILVLR:				0.449			1.018
	ASNTTPILVLR:Label:13C(6)(R)@11				0.163			1.664
	FEADTQAAIER:				0.249			1.238
	FEADTQAAIER:Label:13C(6)(R)@11				0.182			1.351
	LSGPELMEHIQR:				0.306
	TLTDDAAYFIGR:				0.668			1.372
	TLTDDAAYFIGR:Label:13C(6)(R)@12				0.277			1.514
	VEFPDGFGLMR:							1.273
	WFGFDDGLYAGAR:Label:13C(6)(R)@13				0.109
NGO0376	putative peptidyl-prolyl cis-trans isomerase B (EC:5.2.1.8); K03768 peptidyl-prolyl cis-trans isomerase B (cyclophilin B) [EC:5.2.1.8]				-0.534
	DGFDVVDAIESVSTKR:				-0.565
	DGFDVVDAIESVSTKR:Label:13C(6)(R)@16				-0.138
	DGFYDGVIFHR:				-0.386
	DGFYDGVIFHR:Label:13C(6)(R)@11				-0.475
	DPIQNEASNGLPNDKYTIAMAR:				-0.604
	DPIQNEASNGLPNDKYTIAMAR:Deamidated(N)@5; Oxidation(M)@20; Label:13C(6)(R)@22				-0.459
	DPIQNEASNGLPNDKYTIAMAR:Label:13C(6)(R)@22				-0.723
	DPIQNEASNGLPNDKYTIAMAR:Oxidation(M)@20; Label:13C(6)(R)@22				-0.228
	VVDGFDVVDAIESVSTKR:				-0.258
	YDGVIFHR:				-0.57
	YDGVIFHR:Label:13C(6)(R)@8				-0.597
NGO0382	hypothetical protein; K03798 cell division protease FtsH [EC:3.4.24.-]							0.583		1.071
	EDNGQIEYSQFIR:							0.829
	EDNGQIEYSQFIR:Label:13C(6)(R)@13							0.576
	IAEDIFVGR:							0.803		1.299
	IAEDIFVGR:Label:13C(6)(R)@9							0.407		1.255
	ISTGASNDFER:							0.594		0.993
	ISTGASNDFER:Label:13C(6)(R)@11							0.633		0.893
	QVVVPLPDIR:									1.019
	QVVVPLPDIR:Label:13C(6)(R)@10							0.221		0.932
NGO0397	hisZ; ATP phosphoribosyltransferase regulatory subunit; K02502 ATP phosphoribosyltransferase regulatory subunit							-1.32
	IDAHLLSANQGINR:Label:13C(6)(R)@14							-1.665
	QPAVLVDAEDAEAAR:Label:13C(6)(R)@15							-1.124
	YDGLGGYFGR:Label:13C(6)(R)@10							-1.295
NGO0399	heat shock protein HtpX; K03799 heat shock protein HtpX [EC:3.4.24.-]							1.668			1.683
	QSVGAEVIDTPR:							1.807			1.688
	TPEVAIYHSPEPNAFATGASR:							1.606			1.498
	TPEVAIYHSPEPNAFATGASR:Label:13C(6)(R)@21							1.535			1.754
NGO0403	ADP-L-glycero-D-mannoheptose epimerase; K03274 ADP-L-glycero-D-manno-heptose 6-epimerase [EC:5.1.3.20]							-0.986
	ELVEEELIR:Label:13C(6)(R)@9							-1.256
	FLFDQVLR:							-1.029
	FLFDQVLR:Label:13C(6)(R)@8							-1.081
	SQQFNELAAAAVNACR:Carbamidomethyl(C)@15; Label:13C(6)(R)@16							-0.793
NGO0423	rdgC; recombination associated protein; K03554 recombination associated protein RdgC		0.617
	TEAVFNTR:		0.264
	TEAVFNTR:Label:13C(6)(R)@8		0.669
	VAEIQNNEAR:		0.827
	VAEIQNNEAR:Label:13C(6)(R)@10		0.61
NGO0441	ribose-phosphate pyrophosphokinase (EC:2.7.6.1); K00948 ribose-phosphate pyrophosphokinase [EC:2.7.6.1]		-0.495	-1.016	-0.294			0.31
	AYASHAVFSGEAVSR:							0.364
	AYASHAVFSGEAVSR:Label:13C(6)(R)@15				-0.021			0.456
	IENLTVVSPDIGGVVR:		-0.111		-0.417			0.341
	IENLTVVSPDIGGVVR:Label:13C(6)(R)@16		-0.237	-1.252	-0.197			0.325
	ITTAIPYFGYAR:		-0.474		-0.362			0.06
	ITTAIPYFGYAR:Label:13C(6)(R)@12		-1.063	-0.719	-0.295			0.569
	LVANMLYSAGIDR:Label:13C(6)(R)@13				-0.329
	LVANMLYSAGIDR:Oxidation(M)@5		-0.631
	LVANMLYSAGIDR:Oxidation(M)@5; Label:13C(6)(R)@13		-0.783
	NADLAIIDKR:Label:13C(6)(R)@10				-0.251
	QVTIAGLLAETVR:Label:13C(6)(R)@13							0.142
	SLNADLAIIDKR:Deamidated(N)@3; Label:13C(6)(R)@12			-0.861
	SLNADLAIIDKR:Label:13C(6)(R)@12				-0.431
NGO0442	50S ribosomal protein L25/general stress protein Ctc; K02897 large subunit ribosomal protein L25						-0.563			-0.913
	EVQHIDFQAVKADQLVR:Carbamyl(K)@11; Label:13C(6)(R)@17									-1.217
	IRVPLHIVNAENSQAVK:Label:13C(6)(R)@2									-0.966
	NENLAVATVTGKKR:Carbamyl(K)@13; Label:13C(6)(R)@14									-0.892
	RNENLAVATVTGK:Label:13C(6)(R)@1						-0.382
	TYEIQASVR:						-0.493			-0.737
	TYEIQASVR:Label:13C(6)(R)@9						-1.022			-0.948
NGO0455	hypothetical protein; K02673 type IV pilus assembly protein PilX									1.784
	GLCTAVNVR:Carbamidomethyl(C)@3									1.726
	GLCTAVNVR:Carbamidomethyl(C)@3; Label:13C(6)(R)@9									1.594
	LALSLAEAALR:									2.061
NGO0460	succinyldiaminopimelate transaminase; K00821 acetylornithine/N-succinyldiaminopimelate aminotransferase [EC:2.6.1.11 2.6.1.17]				-0.622			0.681
	AAIQVLPGR:							0.582
	AAIQVLPGR:Label:13C(6)(R)@9							0.843
	RYDGLTVNPDNEILPVLGSR:Label:13C(6)(R)@1; Deamidated(N)@11; Label:13C(6)(R)@20				-0.743
	VITDALTASLR:							0.706
	VITDALTASLR:Label:13C(6)(R)@11				-0.613			0.605
	VPNGDDLAFAR:Label:13C(6)(R)@11				-0.533
NGO0523	putative phage associated protein										1.161
	EAILTVLNQR:										1.155
	EAILTVLNQR:Label:13C(6)(R)@10										1.123
	SAPTAFQEFEAVAR:Label:13C(6)(R)@14										1.205
NGO0562	putative dihydrolipoamide dehydrogenase (EC:1.8.1.4); K00382 dihydrolipoamide dehydrogenase [EC:1.8.1.4]		1.576	0.769	0.642	-0.528	-0.828	-0.838	-0.827	-1.456
	AGVAVTDR:		1.217		0.756	-0.535
	AGVAVTDR:Label:13C(6)(R)@8		1.551	0.529	0.499	-0.566	-0.881
	ALLHNAAVIDEVR:		1.692	0.967	0.998	-0.171		-0.83	-0.997
	ALLHNAAVIDEVR:Label:13C(6)(R)@13			0.682	0.808	-0.38		-0.864	-0.744	-1.433
	ANFPWAASGR:		1.813		0.507			-0.875
	ANFPWAASGR:Label:13C(6)(R)@10				0.598			-0.86		-1.538
	AYFDAR:Label:13C(6)(R)@6		1.392			-0.466
	AYKDGVVSR:Carbamyl(K)@3; Label:13C(6)(R)@9									-1.166
	EPQRYDAVLVAAGR:				0.269
	EPQRYDAVLVAAGR:Label:13C(6)(R)@4; Label:13C(6)(R)@14			0.922	0.698			-0.748
	GFIEVDKQMR:Oxidation(M)@9			0.878
	GFIEVDKQMR:Oxidation(M)@9; Label:13C(6)(R)@10							-0.812
	LDVVEMMDGLMQGADRDLVK:Oxidation(M)@6; Oxidation(M)@7; Oxidation(M)@11			0.501
	LDVVEMMDGLMQGADRDLVK:Oxidation(M)@6; Oxidation(M)@7; Oxidation(M)@11; Label:13C(6)(R)@16							-1.267
	LIFDAETGR:		1.196	0.764	0.789	-0.434	-0.915	-0.934	-0.919
	LIFDAETGR:Label:13C(6)(R)@9		1.441	0.422	0.555	-0.365	-0.835	-1.319	-0.903	-1.781
	LPFIPEDPR:		1.51	0.681				-1.215	-0.45
	LPFIPEDPR:Label:13C(6)(R)@9		1.82	0.754		-0.601		-1.195
	LTGGLAGMAKSR:Oxidation(M)@8; Carbamyl(K)@10; Label:13C(6)(R)@12									-1.636
	NCIIAAGSR:Carbamidomethyl(C)@2		1.709	0.963	0.84	-0.353	-0.413	-0.391
	NCIIAAGSR:Carbamidomethyl(C)@2; Label:13C(6)(R)@9		1.992	1.072	0.733	-0.691		0.447
	QNEYRFDNIMVNTK:				0.804
	QNEYRFDNIMVNTK:Label:13C(6)(R)@5				0.806			-0.566
	VTKLPFIPEDPR:			0.503	0.723
	VTKLPFIPEDPR:Carbamyl(K)@3; Label:13C(6)(R)@12									-2.827
	VTKLPFIPEDPR:Label:13C(6)(R)@12				0.544
	YDAVLVAAGR:		1.868	0.902	0.85	-0.526		-0.722
	YDAVLVAAGR:Label:13C(6)(R)@10		1.707	0.84	0.013			-0.699		-0.55
NGO0564	dihydrolipoamide acetyltransferase (EC:2.3.1.12); K00627 pyruvate dehydrogenase E2 component (dihydrolipoamide acetyltransferase) [EC:2.3.1.12]		2.271	1.792	1.108		0.562			0.47
	CPLSLSFDHR:Carbamidomethyl(C)@1				1.074
	FGNVEVKELSR:Carbamyl(K)@7; Label:13C(6)(R)@11									0.365
	IDEAAFAKAHAGPSAR:Carbamyl(K)@8; Label:13C(6)(R)@16									0.197
	IKKISGQNLSR:Carbamyl@N-term; Carbamyl(K)@3; Label:13C(6)(R)@11									0.158
	ISGQNLSR:		2.502	1.985			0.432			0.492
	ISGQNLSR:Label:13C(6)(R)@8			1.766	1.151		0.213			0.344
	KISGQNLSR:Carbamyl@N-term; Label:13C(6)(R)@9						0.402			0.329
	LMCPLSLSFDHR:Carbamidomethyl(C)@3; Label:13C(6)(R)@12				0.9					0.107
	LMCPLSLSFDHR:Dethiomethyl(M)@2; Carbamidomethyl(C)@3									0.445
	LMCPLSLSFDHR:Dethiomethyl(M)@2; Carbamidomethyl(C)@3; Label:13C(6)(R)@12									0.572
	LMCPLSLSFDHR:Oxidation(M)@2; Carbamidomethyl(C)@3			1.536	0.953					0.692
	LMCPLSLSFDHR:Oxidation(M)@2; Carbamidomethyl(C)@3; Label:13C(6)(R)@12									1.297
	QLNKEWER:Gln->pyro-Glu@N-term				1.136
	VIDGAAGMR:				1.191					0.517
	VIDGAAGMR:Label:13C(6)(R)@9				1.267					0.529
	VIDGAAGMR:Oxidation(M)@8		2.169	1.686			0.539			0.019
	VIDGAAGMR:Oxidation(M)@8; Label:13C(6)(R)@9									0.341
NGO0565	aceE; pyruvate dehydrogenase subunit E1 (EC:1.2.4.1); K00163 pyruvate dehydrogenase E1 component [EC:1.2.4.1]		0.605	0.311	0.497	-0.668	-1.144	-0.812	-1.16	-0.827	-1.548
	ALVADMTDEQLWALNR:				0.579
	ALVADMTDEQLWALNR:Label:13C(6)(R)@16				1.028
	ALVADMTDEQLWALNR:Oxidation(M)@6		0.908		0.048
	ALVADMTDEQLWALNR:Oxidation(M)@6; Dioxidation(W)@12		0.64
	ALVADMTDEQLWALNR:Oxidation(M)@6; Label:13C(6)(R)@16				0.482
	AYIPNDYHVLGTDGFGR:		0.705		0.443
	AYIPNDYHVLGTDGFGR:Label:13C(6)(R)@17		0.625		0.496
	DAIETER:			0.34
	DAIETER:Label:13C(6)(R)@7		0.659	0.424	0.802		-1.411
	DALGGYLPQR:		0.58	0.202	0.236	-0.52
	DALGGYLPQR:Label:13C(6)(R)@10		0.783	0.365	0.424	-0.915	-0.86	-0.779	-1.305	-1.039
	DGPVRGNGK:		0.101
	EFSTTMAFVR:			0.096	0.546			-0.648			-1.297
	EFSTTMAFVR:Label:13C(6)(R)@10			0.518	0.718					-0.875
	EFSTTMAFVR:Oxidation(M)@6		0.85		0.101	-0.666
	EFSTTMAFVR:Oxidation(M)@6; Label:13C(6)(R)@10		0.656	0.397		-0.305		-0.588	-1.27	-1.329	-1.147
	FFEVDR:		0.914	0.405
	FFEVDR:Label:13C(6)(R)@6					-0.777	-1.211
	GDLAWAAGDMHAR:				0.912
	GFLLGGTAGR:		0.541	0.274	-0.242		-1.173	-0.938	-1.026		-1.641
	GFLLGGTAGR:Label:13C(6)(R)@10		0.593	0.366	0.239	-0.61	-1.296	-1.144		-1.264
	GIPGDQNIEHR:			0.226	1.334
	GIPGDQNIEHR:Label:13C(6)(R)@11		0.599	0.288	1.592	-0.715		-0.604
	IGDLAWAAGDMHAR:				0.699			-0.911
	IGDLAWAAGDMHAR:Label:13C(6)(R)@14				0.857			-1.017
	IGDLAWAAGDMHAR:Oxidation(M)@11			0.43	0.308
	IGDLAWAAGDMHAR:Oxidation(M)@11; Label:13C(6)(R)@14			0.357	0.327			-0.872			-1.638
	LDGPVRGNGK:		0.252
	LTEDQLNNFR:		0.649	0.398	0.039	-0.562		-0.549			-1.68
	LTEDQLNNFR:Label:13C(6)(R)@10		0.297	0.534	0.158	-0.905	-0.953	-0.766	-1.499	-0.43	-1.579
	PGDQNIEHR:		0.923	0.326	1.429	-0.987	-0.617	-0.677			-1.584
	PGDQNIEHR:Label:13C(6)(R)@9		0.644	0.303	1.384				-0.86	-0.555
	PIVPDESR:		0.803	0.374	0.384	-0.621		-0.709			-1.731
	PIVPDESR:Label:13C(6)(R)@8			0.315	-0.264	-0.334	-1.193	-1.006		-1.313
	PNDYHVLGTDGFGR:		0.207		0.562
	PNDYHVLGTDGFGR:Label:13C(6)(R)@14		0.588		0.524			-0.793
	QRMEECLDGDYQTYK:Label:13C(6)(R)@2; Oxidation(M)@3; Carbamidomethyl(C)@6		0.696
	QRMEECLDGDYQTYK:Oxidation(M)@3; Carbamidomethyl(C)@6		0.585
	RDALGGYLPQR:Label:13C(6)(R)@1; Label:13C(6)(R)@11				0.084			-0.741
	RVVPIVPDESR:Label:13C(6)(R)@1; Label:13C(6)(R)@11		0.241
	TFGMEGMFR:				1.089			-0.915
	TFGMEGMFR:Label:13C(6)(R)@9				-0.012			-1.037			-1.203
	TFGMEGMFR:Oxidation(M)@4; Label:13C(6)(R)@9							-0.948			-1.828
	TFGMEGMFR:Oxidation(M)@4; Oxidation(M)@7		0.955		-0.419
	TFGMEGMFR:Oxidation(M)@4; Oxidation(M)@7; Label:13C(6)(R)@9		0.51	0.45	0.016	-0.784	-1.558		-1.151
	TFGMEGMFR:Oxidation(M)@7; Label:13C(6)(R)@9				-0.153
	VAPGIYAR:Label:13C(6)(R)@8		0.607
	VVPIVPDESR:		0.717	0.502	0.46	-0.812	-1.17	-0.842	-1.01		-1.501
	VVPIVPDESR:Label:13C(6)(R)@10		0.717	0.405	0.309	-0.95	-1.054	-0.789		-0.592
	VYNAYDR:		0.459	0.439	0.281		-1.353	-0.885
	VYNAYDR:Label:13C(6)(R)@7		0.484	0.274	0.295
	WNAAAIVLR:		0.696	0.34	0.116			-0.89			-1.387
	WNAAAIVLR:Ammonia-loss(N)@2		0.614		0.405
	WNAAAIVLR:Ammonia-loss(N)@2; Label:13C(6)(R)@9		0.923		0.495			-0.833			-1.594
	WNAAAIVLR:FormaldehydeAdduct(W)@1		0.449	0.029
	WNAAAIVLR:FormaldehydeAdduct(W)@1; Label:13C(6)(R)@9			0.116
	WNAAAIVLR:Label:13C(6)(R)@9		0.552	0.022	0.057			-0.956		-1.28	-1.633
	WNAAAIVLR:Trp->Kynurenin(W)@1		0.707
NGO0566	prolyl-tRNA synthetase (EC:6.1.1.15); K01881 prolyl-tRNA synthetase [EC:6.1.1.15]				-0.537
	AGVLLNDSELLGIPHR:				-0.347
	AGVLLNDSELLGIPHR:Label:13C(6)(R)@16				-0.523
	DAAEPEFVDLR:				-0.671
	DAAEPEFVDLR:Label:13C(6)(R)@11				-0.555
	GIEVGHVFQLR:				0.091
	GNEAQAVAIGEIVAR:Carbamidomethyl@N-term; Deamidated(N)@2				-0.174
	GNEAQAVAIGEIVAR:Carbamidomethyl@N-term; Deamidated(N)@2; Label:13C(6)(R)@15				-0.123
	NVVEGDESPDGQGR:				-1.519
	NVVEGDESPDGQGR:Label:13C(6)(R)@14				-1.222
NGO0574	Cah; K01674 carbonic anhydrase [EC:4.2.1.1]		1.852	1.629	1.093	0.691		0.644
	AVGSENNRPVQPLNAR:		2.009	1.515	1.041	0.626		0.483
	AVGSENNRPVQPLNAR:Label:13C(6)(R)@8; Label:13C(6)(R)@16		2.209	1.557	0.953	0.739		0.582
	GSENNRPVQPLNAR:		1.977	1.715	1.28	0.803		0.665
	GSENNRPVQPLNAR:Label:13C(6)(R)@6; Label:13C(6)(R)@14			1.873	1.231			0.706
NGO0580	putative thioredoxin reductase (EC:1.8.1.9); K00384 thioredoxin reductase (NADPH) [EC:1.8.1.9]				-0.411
	GGTADNVGATNIEGVWAAGDVKDHTYR:				-0.523
	GGTADNVGATNIEGVWAAGDVKDHTYR:Label:13C(6)(R)@27				-0.678
	LESNLQEVLGDDR:				-0.332
	LESNLQEVLGDDRGVNGALLK:				-0.426
	LESNLQEVLGDDRGVNGALLK:Label:13C(6)(R)@13				-0.215
	LESNLQEVLGDDR:Label:13C(6)(R)@13				-0.408
	LIILGSGPAGYTAAVYAAR:Label:13C(6)(R)@19				-0.141
	QAITSAASGCQAALDAER:Carbamidomethyl(C)@10				-0.592
	QAITSAASGCQAALDAER:Carbamidomethyl(C)@10; Label:13C(6)(R)@18				-0.37
NGO0583	rpsR; 30S ribosomal protein S18; K02963 small subunit ribosomal protein S18										-0.535
	ITGTKAFYQR:Carbamyl(K)@5										-0.801
	ITGTKAFYQR:Carbamyl(K)@5; Label:13C(6)(R)@10										-1.505
	QLAVAVKR:Carbamyl(K)@7										-0.531
	QLAVAVKR:Carbamyl(K)@7; Label:13C(6)(R)@8										-0.915
NGO0584	rplI; 50S ribosomal protein L9; K02939 large subunit ribosomal protein L9				-0.36	-0.678	-1.052	-0.794
	ATEANMKEFEAR:Label:13C(6)(R)@12				-0.446
	ATEANMKEFEAR:Oxidation(M)@6				-0.409	-0.605	-1.072	-0.955
	ATEANMKEFEAR:Oxidation(M)@6; Label:13C(6)(R)@12					-0.76		-1.026
	EANMKEFEAR:Oxidation(M)@4							-0.578
	QAEILADAR:				-0.332	-0.395	-0.983	-0.813
	QAEILADAR:Dehydrated(E)@3							-0.834
	QAEILADAR:Dehydrated(E)@3; Label:13C(6)(R)@9				-0.317			-0.839
	QAEILADAR:Label:13C(6)(R)@9				-0.257	-0.577	-1.085	-1.031
NGO0592	tig; trigger factor; K03545 trigger factor			-0.262	-0.217
	AVELKVPVALVNEEAAR:				-0.383
	AVELKVPVALVNEEAAR:Label:13C(6)(R)@17			-0.316	-0.223
	DGFRPGK:			-0.36
	IDGFRPGK:Label:13C(6)(R)@5			-0.296
	RVSLGLILAK:				0.036
	RVSLGLILAK:Label:13C(6)(R)@1			-0.543
	VPVALVNEEAAR:			-0.171	-0.128
	VPVALVNEEAAR:Label:13C(6)(R)@12			-0.322	-0.002
	VTASVGDAEVDQTVEILRK:				-0.264
	VTASVGDAEVDQTVEILRK:Label:13C(6)(R)@18				-0.277
	VTASVGDAEVDQTVEILR:Label:13C(6)(R)@18				-0.193
NGO0595	hypothetical protein; K02656 type IV pilus assembly protein PilF							0.278
	NELAWLVR:							0.339
	NELAWLVR:Label:13C(6)(R)@8							0.428
	QGQFGLAEAYLKR:Gln->pyro-Glu@N-term							0.06
	QGQFGLAEAYLKR:Gln->pyro-Glu@N-term; Deamidated(Q)@3; Label:13C(6)(R)@13							0.402
	TQLAMEYMR:Oxidation(M)@5; Oxidation(M)@8							0.164
NGO0604	rpsA; 30S ribosomal protein S1; K02945 small subunit ribosomal protein S1		0.393	0.609	0.26	-0.315		-0.734	-0.93
	AFLPGSLVDVRPVK:		0.455	0.626		-0.261		-0.593
	AFLPGSLVDVRPVK:Label:13C(6)(R)@11			0.598	0.308	-0.337		-0.877
	AVLEATLGEER:		0.478	0.723	0.412	-0.27		-0.856	-1.251
	AVLEATLGEERK:		0.713		0.22	-0.272
	AVLEATLGEERK:Label:13C(6)(R)@11		0.699	0.623		-0.267		-0.878
	AVLEATLGEER:Label:13C(6)(R)@11		0.243	0.715	0.197	-0.187		-0.751	-1.099
	GGLTVMISSIR:				0.385			-0.74
	GGLTVMISSIR:Label:13C(6)(R)@11				0.188			-0.679
	GGLTVMISSIR:Oxidation(M)@6		0.608	0.851		-0.254		-0.594
	GGLTVMISSIR:Oxidation(M)@6; Label:13C(6)(R)@11		0.398	0.649	0.186	-0.07		-0.303	-0.314
	LEATLGEERK:				0.369
	LEATLGEERK:Label:13C(6)(R)@9				0.214
	LKEGDEVEAVIVTVDRK:			0.568	0.252			-0.9
	LKEGDEVEAVIVTVDRK:Label:13C(6)(R)@16		-0.113	0.636	0.294	-0.773		-0.72
	LPGSLVDVRPVK:Label:13C(6)(R)@9							-0.801
	NNVVVSR:		0.411			-0.552
	NNVVVSR:Label:13C(6)(R)@7		-0.016			-0.102
	PGSLVDVRPVK:		0.308	0.748	0.24	-0.417		-0.674
	PGSLVDVRPVK:Label:13C(6)(R)@8			0.461	0.394	-0.484		-1.045	-0.909
	QLGEDPWSGLTR:		0.113		0.401			-0.839
	QLGEDPWSGLTR:Dioxidation(W)@7			0.433
	QLGEDPWSGLTR:Dioxidation(W)@7; Label:13C(6)(R)@12			0.197
	QLGEDPWSGLTR:Label:13C(6)(R)@12		0.508		0.266			-0.775
	RAVLEATLGEERK:			0.625		-0.132		-0.557
	RAVLEATLGEERK:Label:13C(6)(R)@1; Label:13C(6)(R)@12		0.26	0.739	0.083	-0.585		-1.094
	VKGGLTVMISSIR:Oxidation(M)@8			0.486
	VKGGLTVMISSIR:Oxidation(M)@8; Label:13C(6)(R)@13			0.537
NGO0614	ribonucleotide-diphosphate reductase subunit alpha (EC:1.17.4.1); K00525 ribonucleoside-diphosphate reductase alpha chain [EC:1.17.4.1]		-0.656					1.086
	AGIGINAGR:		-0.595
	AGIGINAGR:Label:13C(6)(R)@9		-0.311
	QLDYGVQINR:							1.022
	VSLPTPIMSGVR:Oxidation(M)@8; Label:13C(6)(R)@12		-1.016
	YEQDPNIR:							1.341
	YSDGSALGLTHR:		-0.647					0.988
	YSDGSALGLTHR:Label:13C(6)(R)@12		-0.424
NGO0617	eno; phosphopyruvate hydratase (EC:4.2.1.11); K01689 enolase [EC:4.2.1.11]		1.197	1.076	1.088	-0.938		-0.862		-1.812
	AAAEDSGLPLYR:		1.435	0.749	1.124	-0.804		-1.344
	AAAEDSGLPLYR:Label:13C(6)(R)@12		1.196	1.057	1.316	-0.635		-1.096		-1.81
	AAVPSGASTGQKEALELR:Carbamyl@N-term; Label:13C(6)(R)@18									-2.197
	GNPTVECDVLLESGVMGR:Carbamidomethyl(C)@7				1.32
	GNPTVECDVLLESGVMGR:Carbamidomethyl(C)@7; Label:13C(6)(R)@18							-1.195
	SAIVDIFAR:		1.302	1.05	1.148	-0.793		-0.586
	SAIVDIFAR:Label:13C(6)(R)@9		1.143	1.088	1.239	-0.983		-0.869		-1.326
	YHLEAEGR:Label:13C(6)(R)@8							-1.043
	YNQLLR:		0.845		0.557	-0.816
	YNQLLR:Label:13C(6)(R)@6		0.893			-0.875
NGO0639	putative L-lactate dehydrogenase; K00101 L-lactate dehydrogenase (cytochrome) [EC:1.1.2.3]				0.439	-1.216	-1.168	-0.903	-1.309	-0.504	-0.734
	AAKSGADALVVSNHGGR:Carbamyl@N-term; Label:13C(6)(R)@17									-0.719
	AFLYGLGAYGEEGVTR:				0.471						-1.029
	AFLYGLGAYGEEGVTR:Label:13C(6)(R)@16				0.306	-1.076		-0.559
	DIQDVDASILR:					-1.019		-0.692			-0.784
	DIQDVDASILR:Label:13C(6)(R)@11					-0.81	-0.377	-0.59	-1.068	-0.147	-1.005
	DREFMENLIKR:Label:13C(6)(R)@2; Label:13C(6)(R)@11							-0.633
	ENTSDFKDIR:Label:13C(6)(R)@10					-0.568
	LSWDDVAR:						-1.102
	LSWDDVAR:Label:13C(6)(R)@8									-0.438	-0.148
	NVGDLSSLSSWTAEQFDPR:				1.011
	NVGDLSSLSSWTAEQFDPR:Label:13C(6)(R)@19				0.856
	QKVLVNMEGR:Carbamyl(K)@2; Oxidation(M)@7; Label:13C(6)(R)@10					-1.673
	SGADALVVSNHGGR:				0.074	-1.188	-1.437	-1.109
	SGADALVVSNHGGR:Label:13C(6)(R)@14				0.387	-1.19	-1.787	-1.835	-0.939	-0.343
	VLVNMEGR:				0.217			-1.093			-0.837
	VLVNMEGR:Label:13C(6)(R)@8				0.509			-1.116			-0.772
	VLVNMEGR:Oxidation(M)@5					-1.501
	VLVNMEGR:Oxidation(M)@5; Label:13C(6)(R)@8								-1.865
NGO0650	putative ATP-dependent RNA helicase										0.371
	ALSKPVDLIVATPGR:										0.694
	ALSKPVDLIVATPGR:Label:13C(6)(R)@15										0.183
	DSEIIEVER:										0.59
	IEEQLLYCDDMR:Carbamidomethyl(C)@8; Oxidation(M)@11										0.182
	ILVATDVAAR:										0.543
	ILVATDVAAR:Label:13C(6)(R)@10										0.403
	LEVLILDEADR:Label:13C(6)(R)@11										0.275
	LLDHILR:Label:13C(6)(R)@7										-0.017
NGO0654	putative NH(3)-dependent NAD synthetase; K01916 NAD+ synthase [EC:6.3.1.5]				-0.545			0.443
	TAFANQPLSLANAR:							0.686
	TAFANQPLSLANAR:Label:13C(6)(R)@14				-0.52
	TTLLLDMPIR:				-0.662			0.178
	TTLLLDMPIR:Label:13C(6)(R)@10				-0.47			0.174
	TTLLLDMPIR:Oxidation(M)@7							0.632
	TTLLLDMPIR:Oxidation(M)@7; Label:13C(6)(R)@10							0.238
NGO0662	gatA; aspartyl/glutamyl-tRNA amidotransferase subunit A; K02433 aspartyl-tRNA(Asn)/glutamyl-tRNA (Gln) amidotransferase subunit A [EC:6.3.5.6 6.3.5.7]							0.266
	LAPAALGSDTGGSIR:							0.352
	LAPAALGSDTGGSIR:Label:13C(6)(R)@15							0.089
	LVADDFQTAFAR:							0.393
	LVADDFQTAFAR:Label:13C(6)(R)@12							0.233
	NPWNPEHVPGGSSGGSAAVVAAR:							0.16
	NPWNPEHVPGGSSGGSAAVVAAR:Label:13C(6)(R)@23							0.308
NGO0674	3-isopropylmalate dehydrogenase (EC:1.1.1.85); K00052 3-isopropylmalate dehydrogenase [EC:1.1.1.85]					0.846		0.502
	ANVLETTELWR:							0.201
	ANVLETTELWR:Label:13C(6)(R)@11							0.229
	ELTGDIYFGEPR:							0.775
	ELTGDIYFGEPR:Label:13C(6)(R)@12							0.685
	GDGIGPEIVAETVR:					0.903		0.626
	GDGIGPEIVAETVR:Label:13C(6)(R)@14							0.41
	VLQQGLR:							0.451
	YSLNDEAR:					0.684		0.488
	YSLNDEAR:Label:13C(6)(R)@8					0.964		0.721
NGO0687	putative ferredoxin-NADP reductase (EC:1.18.1.2); K00528 ferredoxin--NADP+ reductase [EC:1.18.1.2]				-0.717
	IILVHGVR:				-0.782
	IILVHGVR:Label:13C(6)(R)@8				-0.583
	LIYYPIVSR:Label:13C(6)(R)@9				-0.786
	VQDGPLTSR:				-0.609
	VQDGPLTSR:Label:13C(6)(R)@9				-0.824
NGO0704	bifunctional 3,4-dihydroxy-2-butanone 4-phosphate synthase/GTP cyclohydrolase II-like protein (EC:3.5.4.25); K01497 GTP cyclohydrolase II [EC:3.5.4.25]; K02858 3,4-dihydroxy 2-butanone 4-phosphate synthase [EC:4.1.99.12]				-1.1
	GTPSADTETLVR:Label:13C(6)(R)@12				-1.428
	IGTIADLIEYR:				-1.047
	IGTIADLIEYR:Label:13C(6)(R)@11				-0.793
NGO0713	keto-hydroxyglutarate-aldolase/keto-deoxy-phosphogluconate aldolase (EC:4.1.2.14 4.1.3.16); K01625 2-dehydro-3-deoxyphosphogluconate aldolase / 4-hydroxy-2-oxoglutarate aldolase [EC:4.1.2.14 4.1.3.16]				-0.432
	ALYGPYADVR:				-0.397
	ALYGPYADVR:Label:13C(6)(R)@10				-0.276
	AVEDAGAVFAISPGLHESLAR:Label:13C(6)(R)@21				-0.411
	NKDWDTITR:Label:13C(6)(R)@9				-0.26
	TPVGLEAIR:				-0.517
	TPVGLEAIR:Label:13C(6)(R)@9				-0.709
NGO0714	phosphogluconate dehydratase (EC:4.2.1.12); K01690 phosphogluconate dehydratase [EC:4.2.1.12]				0.29
	ADVNHFTAAGGLPFVIR:				0.573
	ADVNHFTAAGGLPFVIR:Label:13C(6)(R)@17				0.256
	DFICVVR:Carbamidomethyl(C)@4				0.397
	EAPETSGNDDILR:				0.201
	ELFAGFR:				0.461
	EVLAAFER:				0.229
	IDLGANQQGCGR:Carbamidomethyl(C)@10				-0.069
	IDLGANQQGCGR:Carbamidomethyl(C)@10; Label:13C(6)(R)@12				0.224
	IIEAPAIVFNDQR:				0.215
	IIEAPAIVFNDQR:Label:13C(6)(R)@13				0.032
	LAEITGR:				0.397
	LTPPLGILQDR:Label:13C(6)(R)@11				0.603
	PPLGILQDR:				0.469
NGO0715	glucose-6-phosphate 1-dehydrogenase (EC:1.1.1.49); K00036 glucose-6-phosphate 1-dehydrogenase [EC:1.1.1.49]		0.668		0.492
	ESLQNLLALR:		0.843
	ESLQNLLALR:Label:13C(6)(R)@10		0.76		0.703
	GEFYDITGALR:		0.45		0.511
	LVIELQPNESVR:				0.427
	LVIELQPNESVR:Label:13C(6)(R)@12				0.376
	SLKPLTIESVNENVVR:				0.754
	VVLEKPLGTDLASSQQINTDVAR:				0.365
	VVLEKPLGTDLASSQQINTDVAR:Label:13C(6)(R)@23				0.446
NGO0716	hypothetical protein; K01057 6-phosphogluconolactonase [EC:3.1.1.31]		0.367		0.33
	AVFDQAAQGENR:		0.431
	AVFDQAAQGENR:Label:13C(6)(R)@12		0.724
	GGAVLAVSGGR:				0.23
	GGAVLAVSGGR:Label:13C(6)(R)@11		-0.127		0.071
	IVPTNHADSNTGLVR:		0.397		0.471
	IVPTNHADSNTGLVR:Label:13C(6)(R)@15		0.33		0.228
	NVGITLADER:				0.201
	NVGITLADER:Label:13C(6)(R)@10				0.412
	PTNHADSNTGLVR:		0.37		0.539
	PTNHADSNTGLVR:Label:13C(6)(R)@13				0.57
NGO0717	glk; glucokinase (EC:2.7.1.2); K00845 glucokinase [EC:2.7.1.2]		1.05	0.363	0.929
	ALNCESPLCR:Carbamidomethyl(C)@4; Carbamidomethyl(C)@9		1.021		1.165
	ALNCESPLCR:Carbamidomethyl(C)@4; Carbamidomethyl(C)@9; Label:13C(6)(R)@10		0.971	0.275
	AYLNQSGATGVR:		1.372	0.502	1.038
	AYLNQSGATGVR:Label:13C(6)(R)@12		1.389	0.368	1.022
	LVADIGGTNAR:		1.243	0.328	0.662
	LVADIGGTNAR:Label:13C(6)(R)@11		0.695
	VAVLPCKEYDTVTDAVR:Carbamidomethyl(C)@6				1.074
NGO0718	RpiR family transcriptional regulator		-0.239					1.217
	ASVSQPTVIR:		-0.338					1.653
	ASVSQPTVIR:Label:13C(6)(R)@10		0.215
	ENGASVIALTR:Label:13C(6)(R)@11		-0.333
	ISESLADLSGAER:		-0.485
	ISESLADLSGAER:Label:13C(6)(R)@13		-0.423
	VLGNAAAALLGER:		-0.005					1.112
	VLGNAAAALLGER:Label:13C(6)(R)@13		-0.12					1.16
NGO0719	pgi; glucose-6-phosphate isomerase (EC:5.3.1.9); K01810 glucose-6-phosphate isomerase [EC:5.3.1.9]			0.789	0.741
	EMFEQDPQR:Oxidation(M)@2			0.605
	INDETMSLLFELAR:Oxidation(M)@6			0.961	0.361
	INDETMSLLFELAR:Oxidation(M)@6; Label:13C(6)(R)@14			0.833
	LINLYLQTNRK:			1.151
	LINLYLQTNRK:Label:13C(6)(R)@10			1.189
	LNMHFVSNVDGSQLR:Oxidation(M)@3			0.631
	TFSGNRPTNLILMDK:				0.865
	TFSGNRPTNLILMDK:Label:13C(6)(R)@6; Oxidation(M)@13			0.603
	TFSGNRPTNLILMDK:Oxidation(M)@13			0.71
	TFTTQETLTNALTAR:			0.882	0.882
	TILGELTGETEPQKHDSSTER:				0.693
NGO0741	recA; recombinase A; K03553 recombination protein RecA							0.306
	AEIEGDMGDSHVGLQAR:Oxidation(M)@7							0.2
	AEIEGDMGDSHVGLQAR:Oxidation(M)@7; Label:13C(6)(R)@17							0.234
	KGEEVLGNETR:							0.292
	TNTLVVFINQIR:							0.332
	TNTLVVFINQIR:Label:13C(6)(R)@12							0.575
NGO0764	putative ABC-transporter, ATP-binding protein			-0.766
	FAEYDGYTAEAR:Label:13C(6)(R)@12			-1.171
	LQELQEFVAR:Label:13C(6)(R)@10			-0.781
	NLNFILEAGQR:Label:13C(6)(R)@11			-0.513
	RFETQLFR:Label:13C(6)(R)@1; Label:13C(6)(R)@8			-0.954
	SEMVEVKPSTR:Oxidation(M)@3; Label:13C(6)(R)@11			-0.502
NGO0788	GNA1220							0.373	-0.787		0.276
	AMQAQITAER:							0.595			-0.021
	AMQAQITAER:Label:13C(6)(R)@10										0.48
	AMQAQITAER:Oxidation(M)@2							0.392	-0.993
	AMQAQITAER:Oxidation(M)@2; Label:13C(6)(R)@10							0.169			-0.081
	EIPLDVPSQVCITR:Carbamidomethyl(C)@11										0.526
	EIPLDVPSQVCITR:Carbamidomethyl(C)@11; Label:13C(6)(R)@14										0.352
	LVAEANAEAIR:							0.3	-0.69		0.244
	LVAEANAEAIR:Label:13C(6)(R)@11							0.327	-0.362		0.278
	SFVVIPQQEVHVVER:Label:13C(6)(R)@15										0.124
	YEIKDLVPPQEILR:										0.184
	YEIKDLVPPQEILR:Label:13C(6)(R)@14										0.425
NGO0794	BfrA; K03594 bacterioferritin		0.718		1.462						-0.561
	ADLQTEYEVR:		0.848		1.431						-0.454
	ADLQTEYEVR:Label:13C(6)(R)@10		0.812		1.517						-0.105
	DQYFIHSR:				1.225
	DQYFIHSR:Label:13C(6)(R)@8										-0.791
	DTEEDHAHWLEQQLR:				1.556
	DTEEDHAHWLEQQLR:Label:13C(6)(R)@15				1.456
	LCEEAQDYVTR:Carbamidomethyl(C)@2		0.404		1.523
	LCEEAQDYVTR:Carbamidomethyl(C)@2; Label:13C(6)(R)@11										-0.499
NGO0799	inosine 5'-monophosphate dehydrogenase (EC:1.1.1.205); K00088 IMP dehydrogenase [EC:1.1.1.205]		1.364	1.032	1.145	-0.945		-0.487	-0.569
	AYTFDDVLLVPAHSTVLPR:				1.613
	AYTFDDVLLVPAHSTVLPR:Label:13C(6)(R)@19				1.454
	FENRVDLPVSAIMTPR:				1.369
	FENRVDLPVSAIMTPR:Label:13C(6)(R)@4; Oxidation(M)@13; Label:13C(6)(R)@16							-0.571
	FENRVDLPVSAIMTPR:Oxidation(M)@13		1.239
	GMGSLGAMSQGSADR:Oxidation(M)@2; Dioxidation(M)@8; Label:13C(6)(R)@15								-0.814
	GMGSLGAMSQGSADR:Oxidation(M)@2; Oxidation(M)@8		0.966			-1.324		-1.17	-1.043
	GMGSLGAMSQGSADR:Oxidation(M)@2; Oxidation(M)@8; Label:13C(6)(R)@15							-0.985
	GMGSLGAMSQGSADR:Oxidation(M)@8				0.983
	GTGVPLIADGGIR:		1.745	1.358					-0.353
	GTGVPLIADGGIR:Label:13C(6)(R)@13			1.125		-1.018		-0.43	-0.549
	HESGVVKDPVTVAPTTLIR:				1.114
	LVTVPEGTSIDEAR:		1.337	1.123	1.36			-0.402	-0.599
	LVTVPEGTSIDEAR:Label:13C(6)(R)@14			0.995	1.065				-0.457
	NMPPEMQAR:Oxidation(M)@2; Oxidation(M)@6		1.771
	NMPPEMQAR:Oxidation(M)@2; Oxidation(M)@6; Label:13C(6)(R)@9								-0.795
	TDSTDKYVPEGIEGR:				1.205
	TDSTDKYVPEGIEGR:Label:13C(6)(R)@15							-0.408
	TTEFPNANKDSEGR:		1.413			-0.938		-0.42	-0.339
	TTEFPNANKDSEGR:Label:13C(6)(R)@14		1.325	1.165	1.069	-0.644		-0.59	-0.52
	VDLPVSAIMTPR:				1.044
	VDLPVSAIMTPR:Oxidation(M)@9								-0.571
	VGAAVGTGGDTDER:		1.801	1.284	1.221	-0.94		-0.466	-0.724
	VGAAVGTGGDTDER:Label:13C(6)(R)@14		1.173	0.991	1.184	-1.153		-0.735	-0.581
	VGAAVGTGGDTDERVK:		1.651					-0.226	-0.432
	VGAAVGTGGDTDERVK:Label:13C(6)(R)@14		1.653			-0.871			-0.688
	VGIGPGSICTTR:Carbamidomethyl(C)@9			0.726	0.936			-0.368	-0.279
	VGIGPGSICTTR:Carbamidomethyl(C)@9; Label:13C(6)(R)@12			0.589	0.926			-0.474
	VVGIVTNR:		1.312		0.258				-0.476
	VVGIVTNR:Label:13C(6)(R)@8		1.114	1.045		-0.705		-0.176	-0.436
NGO0803	putative GTP-binding protein; K06207 GTP-binding protein				-0.714
	LEETDESSDMRPLFDTILK:				-0.812
	LEETDESSDMRPLFDTILK:Oxidation(M)@10; Label:13C(6)(R)@11				-0.714
	VEDTADADVFR:				-1.065
	VEDTADADVFR:Label:13C(6)(R)@11				-0.223
NGO0809	dihydroxy-acid dehydratase (EC:4.2.1.9); K01687 dihydroxy-acid dehydratase [EC:4.2.1.9]				0.476
	LVISDEELAAR:				0.328
	LVISDEELAAR:Label:13C(6)(R)@11				0.743
	VIGVANIQPER:				0.614
	VIGVANIQPER:Label:13C(6)(R)@11				0.254
	YYEQDDETVLPR:				0.446
NGO0829	hscA; chaperone protein HscA; K04044 molecular chaperone HscA		-0.544
	DIADLQGR:Label:13C(6)(R)@8		-0.324
	EQLTTQTEAR:Label:13C(6)(R)@10		-0.685
	GVVMVGGSTR:Oxidation(M)@4		-0.584
NGO0845	hypothetical protein		0.957	0.956
	IDDLGSTVQGR:		0.733	0.718
	IDDLGSTVQGR:Label:13C(6)(R)@11		0.955
	LLDSQDPTAR:Label:13C(6)(R)@10		1.106	1.558
	SPEVFFVR:			0.862
	SPEVFFVR:Label:13C(6)(R)@8			0.728
NGO0867	hypothetical protein							0.352
	LDAKDELIR:							0.412
	LDAKDELIR:Label:13C(6)(R)@9							0.294
	SLLDAKDELIR:							0.214
	SLLDAKDELIR:Label:13C(6)(R)@11							0.449
NGO0905	hypothetical protein; K00782 hypothetical protein		0.548		1.018			0.643
	AALAGSNIDPIAFER:		0.335		0.82			-0.014
	AALAGSNIDPIAFER:Label:13C(6)(R)@15		0.573		0.795			0.832
	LLPLATEHGQIAR:				1.167
	NILLPLATEHGQIAR:		0.263		1.467			0.981
	SNWMQVFR:							1.204
	TGTLMLFSSPEEPR:				1.178			0.764
	TGTLMLFSSPEEPR:Label:13C(6)(R)@14							0.873
	TGTLMLFSSPEEPR:Oxidation(M)@5		0.912		0.764			0.275
NGO0906	hypothetical protein		1.073			0.614
	AVLTDEEELQSLR:					0.378
	IPITEQMQR:Oxidation(M)@7		1.302			0.782
	LSDVPPLYSLLPR:		1.407
	LSDVPPLYSLLPR:Label:13C(6)(R)@13		0.672
	SPTETVPHPIR:		1.001			0.593
	SPTETVPHPIR:Label:13C(6)(R)@11		0.917
NGO0913	sucC; succinyl-CoA synthetase subunit beta (EC:6.2.1.5); K01903 succinyl-CoA synthetase beta subunit [EC:6.2.1.5]							-0.767
	EINVNVPVVVR:Label:13C(6)(R)@11							-0.907
	IGIDSNALYR:							-0.903
	IGIDSNALYR:Label:13C(6)(R)@10							-0.747
	VTVDPLVGLQPCQAR:Carbamidomethyl(C)@12							-0.718
NGO0915	dihydrolipoamide dehydrogenase (EC:1.8.1.4); K00382 dihydrolipoamide dehydrogenase [EC:1.8.1.4]		1.112	1.028	0.384	-0.699		-1.235
	ASDEGVAVAER:		0.763	0.614	0.424	-1.158		-1.307
	ASDEGVAVAER:Label:13C(6)(R)@11		1.317	1.1	0.349	-0.418		-1.572
	GLNAEAVGLEKDER:Label:13C(6)(R)@14				0.648	-0.881		-1.321
	GTSGFGANGR:		1.093
	LIVAIGR:		0.863	1.33	0.682	-0.481
	LIVAIGR:Label:13C(6)(R)@7					-0.452		-0.833
	NAEAVGLEKDER:				0.295
	NAEAVGLEKDER:Label:13C(6)(R)@12				0.543			-1.479
	TNLPNVWAIGDVVR:				0.498			-1.073
	TNLPNVWAIGDVVR:Deamidated(N)@5; Label:13C(6)(R)@14				0.323
	TNLPNVWAIGDVVR:Label:13C(6)(R)@14				0.284	-0.692		-0.892
NGO0916	dihydrolipoamide succinyltransferase (EC:2.3.1.61); K00658 2-oxoglutarate dehydrogenase E2 component (dihydrolipoamide succinyltransferase) [EC:2.3.1.61]				0.754				-2.314
	EAVLTLVAIKDALEDPVR:				0.763
	GLVVPILR:				0.214
	GLVVPILR:Label:13C(6)(R)@8								-1.983
	LAAETGVDVNVLQGSGR:				0.949
	LLASQQENAILTTFNEVNMKPIMDLR:				0.752
	PAAAVAPAVALPAGARPEER:Label:13C(6)(R)@16; Label:13C(6)(R)@20								-2.24
NGO0917	sucA; 2-oxoglutarate dehydrogenase E1 component (EC:1.2.4.2); K00164 2-oxoglutarate dehydrogenase E1 component [EC:1.2.4.2]							-0.652
	EMTAAETLER:							-0.801
	EMTAAETLER:Label:13C(6)(R)@10							-0.515
	EMTAAETLER:Oxidation(M)@2; Label:13C(6)(R)@10							-0.897
	FNMGEGDFANR:Oxidation(M)@3							-0.828
	FNMGEGDFANR:Oxidation(M)@3; Label:13C(6)(R)@11							-0.275
	HRIEDVISEEQK:Label:13C(6)(R)@2							-0.763
	KLEDDVAIVR:							0.01
	KLEDDVAIVR:Label:13C(6)(R)@10							-0.429
	KPGDLFAEFEGR:Label:13C(6)(R)@12							-0.76
	LSYAGRPSSASPAVGYSSK:Formyl@N-term; Label:13C(6)(R)@6							-1.066
	NQGAFYQIR:Label:13C(6)(R)@9							-0.509
	WDDGTYVPLR:Label:13C(6)(R)@10							-0.268
NGO0918	gltA; type II citrate synthase (EC:2.3.3.1); K01647 citrate synthase [EC:2.3.3.1]		0.74	0.569	0.39
	AEFDNTVR:Label:13C(6)(R)@8			0.828	0.704
	DYVPAGER:Label:13C(6)(R)@8			0.259
	ITYIDGDQGLLYYR:		0.823	0.613	0.255
	ITYIDGDQGLLYYR:Label:13C(6)(R)@14		0.541	0.452	0.066
	LAMELEQIALKDPFFIER:Oxidation(M)@3				0.645
	QLYTGSER:		0.935		0.39
	QLYTGSER:Label:13C(6)(R)@8			0.534
NGO0920	sdhB; succinate dehydrogenase iron-sulfur subunit (EC:1.3.99.1); K00240 succinate dehydrogenase iron-sulfur protein [EC:1.3.99.1]				0.609
	FVGPSGLLNAYR:				0.693
	LDNLNDPYR:				1.071
	NGLACLTDLR:Carbamidomethyl(C)@5				0.253
	NGLACLTDLR:Carbamidomethyl(C)@5; Label:13C(6)(R)@10				0.504
NGO0921	putative succinate dehydrogenase flavoprotein subunit; K00239 succinate dehydrogenase flavoprotein subunit [EC:1.3.99.1]				0.314
	AMAMEIYEGR:				0.323
	ATLVSAEAR:				0.415
	ATLVSAEAR:Label:13C(6)(R)@9				0.269
	GEGGILLNADGER:				0.311
	GEGGILLNADGER:Label:13C(6)(R)@13				0.249
	GVQEIMAIAER:Oxidation(M)@6; Label:13C(6)(R)@11				0.323
	LDSQTDGENVDALRR:Label:13C(6)(R)@14; Label:13C(6)(R)@15				0.354
NGO0926	putative peroxiredoxin family protein/glutaredoxin		-0.574	-0.244	-0.218	0.61				-0.655
	DATVTSVR:			-0.327		0.623
	DATVTSVR:Dehydrated(T)@3					0.559
	DATVTSVR:Dehydrated(T)@3; Label:13C(6)(R)@8			-0.144
	DATVTSVR:Dehydrated(T)@5; Label:13C(6)(R)@8				-0.171
	DATVTSVR:Label:13C(6)(R)@8			-0.374		0.421
	EDLGFGKR:		-1.093		-0.202	0.462
	EDLGFGKR:Label:13C(6)(R)@8		-0.606		-0.174
	PGAFTPTCSSSHLPR:Carbamidomethyl(C)@8				-0.47
	PGAFTPTCSSSHLPR:Carbamidomethyl(C)@8; Label:13C(6)(R)@15				0.118
	PSVVFR:		-0.443	-0.078	-0.294	0.657
	PSVVFR:Label:13C(6)(R)@6		-0.419	-0.272	-0.383	0.694
	TGQKVPSVVFR:		-0.6	-0.024
	TGQKVPSVVFR:Label:13C(6)(R)@11		-0.579	-0.41						-0.631
	TRVGDTWKDVSTDDLFK:				-0.133
	TRVGDTWKDVSTDDLFK:Label:13C(6)(R)@2				-0.152
	VPSVVFR:			-0.152	-0.12	0.968				-0.714
	VPSVVFR:Label:13C(6)(R)@7		-0.487	-0.211	-0.07	0.543				-0.59
	VVVFSLPGAFTPTCSSSHLPR:Carbamidomethyl(C)@14		-0.619		-0.047
	VVVFSLPGAFTPTCSSSHLPR:Carbamidomethyl(C)@14; Label:13C(6)(R)@21		-1.051		-0.358					-0.654
	VVVFSLPGAFTPTCSSSHLPR:Carbamidomethyl(C)@14; Methyl(H)@18				-0.37
NGO0928	5-methyltetrahydropteroyltriglutamate--homocysteine S-methyltransferase (EC:2.1.1.14); K00549 5-methyltetrahydropteroyltriglutamate--homocysteine methyltransferase [EC:2.1.1.14]		0.351	-0.247	-0.321
	AALNEGRDSVAEELAASQAAADSR:			-0.261	-0.221
	AALNEGRDSVAEELAASQAAADSR:Label:13C(6)(R)@7; Label:13C(6)(R)@24			-0.389	-0.315
	AIEVVPVER:				0.179
	AIEVVPVER:Label:13C(6)(R)@9			0.039	-0.287
	APEQLDAFAGYDKVLSAGVIDGR:Label:13C(6)(R)@23				-0.215
	DSVAEELAASQAAADSR:				-0.427
	DSVAEELAASQAAADSR:Label:13C(6)(R)@17				-0.371
	GMLTGPVTILQWSFVR:Oxidation(M)@2; Label:13C(6)(R)@16				-0.263
	GSVEFDR:				-0.221
	GSVEFDRLSLLPK:Label:13C(6)(R)@7				-1.623
	KAIEVVPVER:		0.301	-0.355	-0.334
	KAIEVVPVER:Label:13C(6)(R)@10		-0.056		-0.117
	LADLPVNAGQR:		0.478	-0.257	-0.339
	LADLPVNAGQR:Label:13C(6)(R)@11		0.283	-0.558	-0.362
	PVDGLHIDLVR:		0.399		-0.461
	PVDGLHIDLVR:Label:13C(6)(R)@11		0.101	-0.4	-0.647
	RLADLPVNAGQR:		0.113
	RLADLPVNAGQR:Label:13C(6)(R)@1; Label:13C(6)(R)@12		0.388
	SLPVDGLHIDLVR:		0.382
	SLPVDGLHIDLVR:Label:13C(6)(R)@13		-0.204		-0.295
	TLHFSGFPR:Label:13C(6)(R)@9				-0.379
	TTLHFSGFPR:		0.441		-0.202
	TTLHFSGFPR:Label:13C(6)(R)@10			-0.056	0.256
	VIQIDEPAIR:		0.861	-0.2	-0.267
	VIQIDEPAIR:Label:13C(6)(R)@10		0.578	-0.085	-0.135
	VLSAGVIDGR:		0.303	-0.389	-0.524
	VLSAGVIDGR:Label:13C(6)(R)@10		0.266	-0.264	-0.553
	VPTEAEVEHLLR:		0.225	-0.273	-0.144
	VPTEAEVEHLLR:Label:13C(6)(R)@12		0.242	-0.286	-0.078
	YPNDIGPGVYDIHSPR:				-0.03
	YPNDIGPGVYDIHSPR:Label:13C(6)(R)@16			-0.53	-0.35
NGO0947	dapA; dihydrodipicolinate synthase (EC:4.2.1.52); K01714 dihydrodipicolinate synthase [EC:4.2.1.52]							-1.901
	AALQGDIALAR:Label:13C(6)(R)@11							-1.76
	EASGNVGSNIELINR:Label:13C(6)(R)@15							-1.859
NGO0948	hypothetical protein; K07287 lipoprotein-34							0.372	0.53	0.912	2.224
	APNESNAVTEQKPGLFKR:							0.214
	APNESNAVTEQKPGLFKR:Label:13C(6)(R)@18							0.191
	FMQYLGVDGR:										1.899
	FMQYLGVDGR:Label:13C(6)(R)@10							0.551
	FMQYLGVDGR:Oxidation(M)@2									-0.416
	FMQYLGVDGR:Oxidation(M)@2; Label:13C(6)(R)@10								0.002
	IGLTVVGQNTER:							0.461			2.379
	IGLTVVGQNTER:Label:13C(6)(R)@12							0.468		1.18	2.349
	LPAGSGAVR:							0.453	0.55	1.237
	LPAGSGAVR:Label:13C(6)(R)@9								0.457	1.348
	SLIVFGDYGR:							0.36	0.811	1.232
	SLIVFGDYGR:Label:13C(6)(R)@10							0.097	0.707	1.054
	TGLALDR:Label:13C(6)(R)@7								0.883
NGO0956	aspartate kinase (EC:2.7.2.4); K00928 aspartate kinase [EC:2.7.2.4]				-0.338
	AAVTGIAFDKNQAR:				-0.359
	AAVTGIAFDKNQAR:Label:13C(6)(R)@14				-0.615
	QTLEILSER:				-0.351
	QTLEILSER:Label:13C(6)(R)@9				-0.267
	VSAVGLGMR:Oxidation(M)@8				-0.08
NGO0963	argS; arginyl-tRNA synthetase (EC:6.1.1.19); K01887 arginyl-tRNA synthetase [EC:6.1.1.19]			-0.363
	LVDLLTEAVER:			-0.182
	LVDLLTEAVER:Label:13C(6)(R)@11			-0.211
	SSIIGDSISR:Label:13C(6)(R)@10			-0.224
	VLEFTGNTVIR:Label:13C(6)(R)@11			-0.615
	VRFDEDPAFADTAR:Label:13C(6)(R)@2; Label:13C(6)(R)@14			-0.565
NGO0977	acetate kinase; K00925 acetate kinase [EC:2.7.2.1]		-0.524	-0.445	-0.435	-0.689
	AVAVVIPTNEELMIAHDTAR:				-0.204
	AVAVVIPTNEELMIAHDTAR:Label:13C(6)(R)@20				-0.264
	CIPLAPLHNPAHLLGLR:Carbamidomethyl(C)@1; Label:13C(6)(R)@17				-0.364
	DTSMGLTPLEGLVMGTR:				-0.516
	DTSMGLTPLEGLVMGTR:Dethiomethyl(M)@4; Dethiomethyl(M)@14; Label:13C(6)(R)@17			-0.375
	DTSMGLTPLEGLVMGTR:Dethiomethyl(M)@4; Oxidation(M)@14; Label:13C(6)(R)@17			-0.513
	DTSMGLTPLEGLVMGTR:Label:13C(6)(R)@17				-0.412
	DTSMGLTPLEGLVMGTR:Oxidation(M)@14				-0.69
	DTSMGLTPLEGLVMGTR:Oxidation(M)@14; Label:13C(6)(R)@17				-0.297
	DTSMGLTPLEGLVMGTR:Oxidation(M)@4; Dioxidation(M)@14; Label:13C(6)(R)@17		-0.309
	DTSMGLTPLEGLVMGTR:Oxidation(M)@4; Label:13C(6)(R)@17				-0.396
	DTSMGLTPLEGLVMGTR:Oxidation(M)@4; Oxidation(M)@14		-0.486		-0.147	-0.756
	DTSMGLTPLEGLVMGTR:Oxidation(M)@4; Oxidation(M)@14; Label:13C(6)(R)@17		-0.211	-0.508	-0.759	-0.717
	DTSMGLTPLEGLVMGTR:Oxidation(M)@4; Oxidation(P)@8; Oxidation(M)@14; Label:13C(6)(R)@17		-0.516
	DTSMGLTPLEGLVMGTR:Ser->LacticAcid(S)@3; Dioxidation(M)@4; Label:13C(6)(R)@17				-0.429
	GAHGTSYR:			0.074
	GAHGTSYR:Label:13C(6)(R)@8			-0.291
	LALDMFIYR:			-0.69	-0.698
	LALDMFIYR:Label:13C(6)(R)@9				-0.419
	LALDMFIYR:Oxidation(M)@5		-0.766	-0.778		-0.748
	LALDMFIYR:Oxidation(M)@5; Label:13C(6)(R)@9		-0.685	-0.798	-0.92	-0.497
	MVIAHLGNGASITAVANGESR:				-0.49
	MVIAHLGNGASITAVANGESR:Label:13C(6)(R)@21				-0.388
	SGLLGISGLSNDCR:Carbamidomethyl(C)@13			-0.337	-0.256
	SGLLGISGLSNDCR:Carbamidomethyl(C)@13; Label:13C(6)(R)@14		-0.41	-0.595	-0.227
	VDLSAHPDHTGAVEALMEELEAHGLDSR:Oxidation(M)@17; Label:13C(6)(R)@28				-0.75
NGO0994	Laz							-0.246
	AEDMDGVFKDGVGAADTDYVKPDDAR:Oxidation(M)@4							-0.347
	AEDMDGVFKDGVGAADTDYVKPDDAR:Oxidation(M)@4; Label:13C(6)(R)@26							-0.437
	DGVGAADTDYVKPDDAR:							-0.298
	DGVGAADTDYVKPDDAR:Label:13C(6)(R)@17							-0.255
	GAADTDYVKPDDAR:							-0.371
	GAADTDYVKPDDAR:Label:13C(6)(R)@14							-0.165
NGO0996	azi, div; preprotein translocase subunit SecA; K03070 preprotein translocase subunit SecA					0.283
	AAAILNR:Label:13C(6)(R)@7					-0.016
	ADNAIDGQDIKER:					0.489
	DIGDLMQEIR:Oxidation(M)@6					0.251
	DIGDLMQEIR:Oxidation(M)@6; Label:13C(6)(R)@10					0.127
	LAAEFR:					0.256
	QAMADFER:Oxidation(M)@3; Label:13C(6)(R)@8					0.1
	VGAITVATNMAGR:Oxidation(M)@10					0.078
	VGAITVATNMAGR:Oxidation(M)@10; Label:13C(6)(R)@13					0.679
NGO0999	RNA polymerase sigma factor RpoD; K03086 RNA polymerase primary sigma factor		0.575
	EILESLTPR:Label:13C(6)(R)@9		0.603
	QEMIQANLR:Oxidation(M)@3		0.468
	QEMIQANLR:Oxidation(M)@3; Label:13C(6)(R)@9		0.633
	QTELADMEKETR:Oxidation(M)@7; Label:13C(6)(R)@12		0.588
NGO1028	transketolase (EC:2.2.1.1); K00615 transketolase [EC:2.2.1.1]		-0.309
	SEQQLNDIKR:		-0.403
	SEQQLNDIKR:Label:13C(6)(R)@10		-0.334
	SQLANVIR:Label:13C(6)(R)@8		-0.214
	YPAEAAEFVR:		-0.255
	YPAEAAEFVR:Label:13C(6)(R)@10		-0.341
NGO1031	putative single-stranded DNA binding protein; K03111 single-strand DNA-binding protein				0.778
	QPAPDAPSHPQEAPAAPR:				0.826
	QPAPDAPSHPQEAPAAPR:Label:13C(6)(R)@18				0.763
	RQPVPAAAPVEDIDDDIPF:				0.739
NGO1046	putative ClpB protein; K03695 ATP-dependent Clp protease ATP-binding subunit ClpB			-0.577	-0.568			-1.798
	AGFDPIYGAR:			-0.69	-0.374
	AGFDPIYGAR:Label:13C(6)(R)@10			-0.451	-0.367			-1.995
	AIDLIDEAASR:				-0.627
	AIDLIDEAASR:Label:13C(6)(R)@11			-0.505				-1.255
	NNVGAEEIAEVVSR:				-0.822
	NNVGAEEIAEVVSR:Label:13C(6)(R)@14				-0.732
	TAIVEGLAQR:Label:13C(6)(R)@10							-1.713
	TDGAMDAGNMLKPALAR:Oxidation(M)@5; Dioxidation(M)@10; Methyl(K)@12; Label:13C(6)(R)@17							-2.021
	VLVGEPSVEDTIAILR:				0.343
	VLVGEPSVEDTIAILR:Label:13C(6)(R)@16				0.199
	VSGQGGEILPSR:				-1.02
	VSGQGGEILPSR:Label:13C(6)(R)@12			-0.656	-0.873			-2.192
NGO1056	hypothetical protein; K06194 lipoprotein NlpD					-1.151			0.577	1.441	0.844
	AVPAPAPAPQSPAASPSGTR:								1.401	1.728	1.457
	AVPAPAPAPQSPAASPSGTR:Label:13C(6)(R)@20					-1.141				1.43
	GDTVYNISKR:									1.315
	GDTVYNISKR:Carbamyl(K)@9										0.026
	GDTVYNISKR:Carbamyl(K)@9; Label:13C(6)(R)@10										0.435
	GGIVWQRPTQGK:									1.505
	GQQVALMGNTDASR:										0.851
	GQQVALMGNTDASR:Oxidation(M)@7								0.452	1.165	0.959
	GQQVALMGNTDASR:Oxidation(M)@7; Label:13C(6)(R)@14					-1.202			-0.122	1.274
	LLVGEGQQVKR:Carbamyl(K)@10									1.271	0.472
	LLVGEGQQVKR:Carbamyl(K)@10; Label:13C(6)(R)@11									1.16
	RGQQVALMGNTDASR:Label:13C(6)(R)@1; Oxidation(M)@8; Label:13C(6)(R)@15					-1.305				1.398
	RGQQVALMGNTDASR:Oxidation(M)@8									1.358
	SVGGIVWQRPTQGK:									1.502
	SVGGIVWQRPTQGK:Label:13C(6)(R)@9									1.664
	VVYAGSGLR:					-0.832			0.261	1.408	1.633
	VVYAGSGLR:Label:13C(6)(R)@9					-1.129			0.759	1.516	1.091
	YHISQDDFR:								0.487	1.388	0.919
	YHISQDDFR:Label:13C(6)(R)@9									1.158
NGO1063	hypothetical protein				0.464			0.311
	AFSCENGLSVR:Carbamidomethyl(C)@4				0.714			0.404
	AFSCENGLSVR:Carbamidomethyl(C)@4; Deamidated(N)@6							0.593
	AFSCENGLSVR:Carbamidomethyl(C)@4; Label:13C(6)(R)@11				0.232			0.305
	AVLSSDVAASGER:				0.54			0.309
	AVLSSDVAASGER:Label:13C(6)(R)@13				0.6			0.271
	GYMPPVQNQAGPDDFR:Oxidation(M)@3							0.299
	GYMPPVQNQAGPDDFR:Oxidation(M)@3; Label:13C(6)(R)@16							0.378
	LSSDVAASGER:Label:13C(6)(R)@11							0.374
	RAVLSSDVAASGER:							0.314
	RAVLSSDVAASGER:Label:13C(6)(R)@1; Label:13C(6)(R)@14							0.211
NGO1080	putative C-type cytochrome							0.627
	KPFTLFESDPQGNGR:							0.735
	KPFTLFESDPQGNGR:Label:13C(6)(R)@15							0.796
	SMMPDFSR:Oxidation(M)@2							0.671
	SMMPDFSR:Oxidation(M)@2; Oxidation(M)@3; Label:13C(6)(R)@8							0.219
NGO1081	alpha-2,3-sialyltransferase; K00785 beta-galactosamide-alpha-2,3-sialyltransferase [EC:2.4.99.-]								0.668
	IMAQHPGER:Oxidation(M)@2								0.547
	NFNIQYVAPHPR:								0.826
	TFDDGTNNLIR:								0.625
	TFDDGTNNLIR:Label:13C(6)(R)@11								0.793
NGO1205	putative TonB-dependent receptor protein; K02014 iron complex outermembrane recepter protein								0.979	2.081
	FGNYIYAQTLNDGR:								0.858	2.15
	FGNYIYAQTLNDGR:Label:13C(6)(R)@14									2.024
	IGVSGDYVR:								1.274	1.674
	LSLTASHQER:								0.782
	QPFPGFEALR:								1.491
	QPFPGFEALR:Label:13C(6)(R)@10									2.343
	SGDYAVPR:								1.054	1.835
	SGDYAVPR:Label:13C(6)(R)@8									2.406
NGO1206	phosphatidylserine decarboxylase (EC:4.1.1.65); K01613 phosphatidylserine decarboxylase [EC:4.1.1.65]								0.576		0.849
	EIPQNPEAVLSPVDGR:								0.477		0.858
	EIPQNPEAVLSPVDGR:Label:13C(6)(R)@16								0.737		0.658
	NAVLATTASGR:								0.532		1.045
	NAVLATTASGR:Label:13C(6)(R)@11								0.314		1.199
NGO1217	glutathione synthetase (EC:6.3.2.3); K01920 glutathione synthase [EC:6.3.2.3]					0.926		0.992
	FTAPTLVTTR:					1.13		1.065
	FTAPTLVTTR:Label:13C(6)(R)@10							1.113
	ILIIGGEVVPYALAR:					0.829		1.045
	ILIIGGEVVPYALAR:Label:13C(6)(R)@15							0.83
	LAILNFSR:					0.703
NGO1225	putative peptidyl-prolylisomerase; K01802 peptidylprolyl isomerase [EC:5.2.1.8]				1.387
	EGGEATFYIPSNLAYR:				1.254
	EGGEATFYIPSNLAYR:Label:13C(6)(R)@16				1.665
	GKQPTKDDIVTVEYEGR:				1.22
NGO1227	AmpA (EC:3.4.11.1); K01255 leucyl aminopeptidase [EC:3.4.11.1]				0.469
	DLGNAAPNECTPEFLAR:Carbamidomethyl(C)@10				0.691
	DLGNAAPNECTPEFLAR:Carbamidomethyl(C)@10; Label:13C(6)(R)@17				0.502
	GLTIEVLNTDAEGR:				0.493
	GLTIEVLNTDAEGR:Label:13C(6)(R)@14				0.655
	IPTDNGLQAVAVVR:				0.334
NGO1231	bifunctional aconitate hydratase 2/2-methylisocitrate dehydratase (EC:4.2.1.3); K01682 aconitate hydratase 2 [EC:4.2.1.3]			-0.575
	ELPAFISTR:			-0.911
	INLIIGR:			-0.447
	INLIIGR:Label:13C(6)(R)@7			-0.477
	LLLPDTVGTGGDSHTR:Label:13C(6)(R)@16			-0.523
	SQVLLDEVQAGGR:Label:13C(6)(R)@13			-0.607
NGO1233	ketol-acid reductoisomerase (EC:1.1.1.86); K00053 ketol-acid reductoisomerase [EC:1.1.1.86]				0.341
	DSGVNVVIGLR:				0.422
	DSGVNVVIGLR:Label:13C(6)(R)@11				0.612
	MFIQEGNVNYASMTAR:				0.346
	MFIQEGNVNYASMTAR:Label:13C(6)(R)@16				0.394
	MFIQEGNVNYASMTAR:Oxidation(M)@13				0.107
NGO1242	hisB; imidazoleglycerol-phosphate dehydratase (EC:4.2.1.19); K01693 imidazoleglycerol-phosphate dehydratase [EC:4.2.1.19]			1.331
	IAETASAAGCR:Carbamidomethyl(C)@10; Label:13C(6)(R)@11			1.228
	TVPETAAESTGTAETR:			1.596
	TVPETAAESTGTAETR:Label:13C(6)(R)@16			1.244
NGO1251	hypothetical protein										1.045
	LYIENALR:										0.879
	VQAAQYLNNFR:										1.051
	VQAAQYLNNFR:Label:13C(6)(R)@11										1.075
NGO1254	alaS; alanyl-tRNA synthetase (EC:6.1.1.7); K01872 alanyl-tRNA synthetase [EC:6.1.1.7]							-0.463
	GSLVTAESTR:							-0.541
	GSLVTAESTR:Label:13C(6)(R)@10							-0.341
	IISEGGIAAGVR:							-0.407
	NIEPDEAGFER:Label:13C(6)(R)@11							-0.554
	QAQIEEALKNEESR:Label:13C(6)(R)@14							-0.414
	SCSFLIADGVLPSNEGR:Carbamidomethyl(C)@2							-0.42
	SCSFLIADGVLPSNEGR:Carbamidomethyl(C)@2; Label:13C(6)(R)@17							-0.635
NGO1258	gpmA; phosphoglyceromutase (EC:5.4.2.1); K01834 phosphoglycerate mutase [EC:5.4.2.1]				-0.275
	LVAAHGNSLR:				0.198
	MELVFIR:				-0.179
	MELVFIR:Label:13C(6)(R)@7				-0.278
	MELVFIR:Oxidation(M)@1				0.24
	VAAHGNSLR:				-0.487
	VAAHGNSLR:Label:13C(6)(R)@9				-0.924
	VLVAAHGNSLR:				-0.123
	VLVAAHGNSLR:Label:13C(6)(R)@11				-0.226
	YGDEQVR:				-0.647
	YGDEQVR:Label:13C(6)(R)@7				-0.335
NGO1276	AniA (EC:1.7.2.1); K00368 nitrite reductase (NO-forming) [EC:1.7.2.1]				3.485			3.175	1.742
	MDDGVEYR:							3.982
	MDDGVEYR:Oxidation(M)@1								1.642
	PGNYTLVDHSIFR:				2.517			2.805
	TMKMDDGVEYR:Oxidation(M)@2; Oxidation(M)@4								2.326
	VDIPGNYTLVDHSIFR:				3.4			2.954
	YWTFDGDVPGR:				4.418			3.333	2.236
NGO1285	nusA; transcription elongation factor NusA; K02600 N utilization substance protein A		-0.732	-0.302		0.804
	IDPQGTCIGVR:Carbamidomethyl(C)@7					1.316
	LALAIGR:Label:13C(6)(R)@7		-0.821	-0.306
	LGEVSDDMR:Oxidation(M)@8			-0.558
	LGEVSDDMR:Oxidation(M)@8; Label:13C(6)(R)@9		-0.781	-0.306
	NAAEDAAIR:					0.996
	VEEIGNTGR:			-0.363		0.558
	VEEIGNTGR:Label:13C(6)(R)@9		-0.406	-0.324
	VNAVSNELSGER:		-0.718	-0.246		0.693
	VNAVSNELSGER:Deamidated(N)@2; Label:13C(6)(R)@12		-0.588
	VNAVSNELSGER:Label:13C(6)(R)@12		-1.239	-0.124		0.808
NGO1328	putative cytochrome							1.152	0.487
	ADLTDQELKR:Label:13C(6)(R)@10								0.388
	DLTDQELKR:								0.691
	GGAADLTDQELKR:							1.053	0.568
	IQPVGQLTMGDGIPVGER:Oxidation(M)@9							1.129
	IQPVGQLTMGDGIPVGER:Oxidation(M)@9; Label:13C(6)(R)@18							1.125	0.257
	LEHNGDWAPR:							1.491
NGO1336	D-lactate dehydrogenase; K03778 D-lactate dehydrogenase [EC:1.1.1.28]		-0.393
	SNDVITDDVFR:Label:13C(6)(R)@11		-0.286
	SNDVITDDVFRR:Label:13C(6)(R)@11; Label:13C(6)(R)@12		-0.622
	YVDLDELYAR:		-0.548
	YVDLDELYAR:Label:13C(6)(R)@10		-0.128
NGO1358	glutamate dehydrogenase (EC:1.4.1.4); K00262 glutamate dehydrogenase (NADP+) [EC:1.4.1.4]		0.722	1.073	0.868	-1.035		-0.858		-2.286	-1.165
	ASNAGGVATSGLEMSQNAIR:			1.131	1.197
	ASNAGGVATSGLEMSQNAIR:Dethiomethyl(M)@14; Label:13C(6)(R)@20									-6.644
	ASNAGGVATSGLEMSQNAIR:Label:13C(6)(R)@20			1.139	1.066						-1.276
	ASNAGGVATSGLEMSQNAIR:Oxidation(M)@14		0.626
	ASNAGGVATSGLEMSQNAIR:Oxidation(M)@14; Label:13C(6)(R)@20									-6.644
	FCQAFMTELYR:Carbamidomethyl(C)@2			0.826	1.066
	FCQAFMTELYR:Carbamidomethyl(C)@2; Dethiomethyl(M)@6; Label:13C(6)(R)@11									-3.489
	FCQAFMTELYR:Carbamidomethyl(C)@2; Label:13C(6)(R)@11			1.415	0.754						-1.528
	FCQAFMTELYR:Carbamidomethyl(C)@2; Oxidation(M)@6				0.945
	HIGADTDVPAGDIGVGGR:				1.095
	HIGADTDVPAGDIGVGGR:Label:13C(6)(R)@18									-2.142	-1.587
	IRNEFTSVLTGK:		0.637	1.321	1.152
	IRNEFTSVLTGK:Label:13C(6)(R)@2		0.866								-0.745
	NPKYTQQSLLER:Carbamyl(K)@3; Label:13C(6)(R)@12									-0.74
	NPKYTQQSLLER:Carbamyl@N-term; Label:13C(6)(R)@12									-1.205
	PAGDIGVGGR:				0.551
	PAGDIGVGGR:Label:13C(6)(R)@10				0.5			-0.56			-1.678
	VQMSSAIGPYKGGLR:Carbamyl(K)@11; Label:13C(6)(R)@15										-0.573
	VTWQDDKGQVQVNR:		1.291	1.161	1.144	-1.106					-0.771
	VTWQDDKGQVQVNR:Label:13C(6)(R)@14		0.72	0.954	0.76	-0.928		-0.763		-6.644
	WQDDKGQVQVNR:Label:13C(6)(R)@12									-0.647
	YTQQSLLER:		0.655	0.832	0.724
	YTQQSLLER:Label:13C(6)(R)@9			1.069	0.861	-1.018		-1.144
NGO1363	hypothetical protein							0.643		1.039	0.508
	AAFFPSIR:									0.911
	AAFFPSIR:Label:13C(6)(R)@8									0.992	0.509
	AGVISAVALR:							0.476		1.189	0.59
	AGVISAVALR:Label:13C(6)(R)@10									1.125	0.414
	AVDLGWHDYFADPR:Label:13C(6)(R)@14										0.387
	DLGWHDYFADPR:										0.169
	LIDIALER:									1.06	0.869
	LIDIALER:Label:13C(6)(R)@8									1.215	0.719
	LPAGLSSEVLLDRPDIR:							0.801			0.83
	LPAGLSSEVLLDRPDIR:Label:13C(6)(R)@13; Label:13C(6)(R)@17										0.844
	LQKLIDIALER:Carbamyl(K)@3; Label:13C(6)(R)@11									1.308
	NNLLPTLAANANGSR:							0.482		0.97	0.483
	NNLLPTLAANANGSR:Deamidated(N)@10; Label:13C(6)(R)@15										0.503
	NNLLPTLAANANGSR:Deamidated(N)@12							0.865		0.887	0.489
	NNLLPTLAANANGSR:Deamidated(N)@12; Label:13C(6)(R)@15										0.314
	NNLLPTLAANANGSR:Label:13C(6)(R)@15							0.574		1.16
	QANANIGAAR:									1.171
	QANANIGAAR:Label:13C(6)(R)@10							0.609		1.272
	SSSEAALQGYFASVANR:							0.852		1.024	0.4
	SSSEAALQGYFASVANR:Label:13C(6)(R)@17							0.697		0.995	0.43
	SYSAEGAALSAQLTR:Propionamide@N-term; Oxidation(Y)@2							0.54		1.106	0.433
	SYSAEGAALSAQLTR:Propionamide@N-term; Oxidation(Y)@2; Label:13C(6)(R)@15							0.585		1.105
	TAVLNSEIYR:									0.734	0.311
	TAVLNSEIYRK:							0.577		0.999	0.808
	TAVLNSEIYRK:Label:13C(6)(R)@10										1.068
	TAVLNSEIYR:Label:13C(6)(R)@10									0.719	0.174
	VLNSEIYRK:									1.265	0.878
	VLNSEIYRK:Label:13C(6)(R)@8									1.181
	YAEKAMSLAQR:Oxidation(M)@6; Deamidated(Q)@10										0.458
	YKAGVISAVALR:Carbamyl@N-term										-0.283
	YKHGVSGALDLLDAER:										0.587
NGO1371	CcoP (EC:1.9.3.1); K00406 cb-type cytochrome c oxidase subunit III [EC:1.9.3.1]								1.064	2.36	1.381
	SIIETITNGR:								1.106	3.894	1.486
	SIIETITNGR:Deamidated(N)@8								1.071	2.514	1.01
	SIIETITNGR:Deamidated(N)@8; Label:13C(6)(R)@10								1.109	1.34	1.013
	SIIETITNGR:Label:13C(6)(R)@10								1.297	2.882	1.708
NGO1373	cbb3-type cytochrome c oxidase subunit II (EC:1.9.3.1); K00405 cb-type cytochrome c oxidase subunit II [EC:1.9.3.1]							1.479			1.93
	AATQPAPGVKPYNALQVAGR:							1.375			1.36
	AATQPAPGVKPYNALQVAGR:Label:13C(6)(R)@20							1.363			2.179
	DVVPESNMPAFPWLAR:Oxidation(M)@8							1.447
	DVVPESNMPAFPWLAR:Oxidation(M)@8; Label:13C(6)(R)@16							1.385
	PAPGVKPYNALQVAGR:										2.023
	PESNMPAFPWLAR:Oxidation(M)@5							1.477
	TGPDLAR:										1.691
	TGPDLAR:Label:13C(6)(R)@7							1.595
NGO1378	ExbB; K03561 biopolymer transport protein ExbB										-0.951
	DTLSLNDAVEKVR:Carbamyl(K)@11; Label:13C(6)(R)@13										-2.105
	HMRDTLSLNDAVEK:Oxidation(M)@2; Label:13C(6)(R)@3										-0.965
	ILTQDLDAMAHDLHVR:Oxidation(M)@9; Label:13C(6)(R)@16										-0.678
	LAQEALQSYR:										-0.714
	LAQEALQSYR:Label:13C(6)(R)@10										-0.935
NGO1382	putative GTP pyrophosphokinase (EC:2.7.6.5); K00951 GTP pyrophosphokinase [EC:2.7.6.5]							1.348
	KPEDLYTAVGQGEISNR:							1.197
	VEGQIVPLSTPLENGQR:							1.368
	WQLEDLGFR:							1.52
NGO1422	heat shock protein GrpE; K03687 molecular chaperone GrpE							-2.206
	ALANEQNLR:Label:13C(6)(R)@9							-1.965
	ELEAQLKDEQLR:Label:13C(6)(R)@12							-2.293
	IAELEAQLKDEQLR:Label:13C(6)(R)@14							-2.319
NGO1429	dnaK; molecular chaperone DnaK; K04043 molecular chaperone DnaK				-0.388	-0.547	-0.848	-0.984	-0.848
	AANITIQGSSGLSEEEIER:Label:13C(6)(R)@19				-0.488
	AKFESLVEDLIAR:				0.051
	AKFESLVEDLIAR:Label:13C(6)(R)@13				-0.087
	DAEANAEEDKKLTELVASR:Label:13C(6)(R)@19				-0.259			-1.202
	DAGLSTGDIDDVILVGGQSR:				0.015
	DAGLSTGDIDDVILVGGQSR:Label:13C(6)(R)@20				-0.201			-0.933
	DFFGKEPR:Label:13C(6)(R)@8							-0.501
	ELSPPQISAEVLR:				-0.395			-1.359
	ELSPPQISAEVLRK:				-0.456
	ELSPPQISAEVLRK:Label:13C(6)(R)@13				-0.801			-0.63
	ELSPPQISAEVLR:Label:13C(6)(R)@13				-0.596			-1.169
	EQGIDLKQDVMALQR:Oxidation(M)@11				-0.677
	EQGIDLKQDVMALQR:Oxidation(M)@11; Label:13C(6)(R)@15				-0.769			-1.049
	FEDKEVQR:							-0.707
	FEDKEVQR:Label:13C(6)(R)@8					-0.792	-0.831
	FESLVEDLIAR:				-0.333			-0.822
	FESLVEDLIAR:Label:13C(6)(R)@11				-0.313			-0.63
	IAGLDVKR:					-0.185
	IAGLDVKR:Label:13C(6)(R)@8					-0.493		-0.859
	IINEPTAAALAFGMDKGDNKDR:				-0.2
	IINEPTAAALAFGMDKGDNKDRK:Oxidation(M)@14; Label:13C(6)(R)@22							-0.997
	IINEPTAAALAFGMDKGDNKDR:Label:13C(6)(R)@22				-0.339
	IINEPTAAALAFGMDKGDNKDR:Oxidation(M)@14; Label:13C(6)(R)@22							-1.015
	LTELVASR:					-0.283		-1.001
	LTELVASR:Label:13C(6)(R)@8							-1.168
	PPQISAEVLRK:Label:13C(6)(R)@10				-0.789			-1.199
	QDVMALQR:				0.33			-1.119
	QDVMALQR:Label:13C(6)(R)@8				-0.219			-1.088
	QDVMALQR:Oxidation(M)@4				-0.496	-0.375	-0.348	-0.899
	QDVMALQR:Oxidation(M)@4; Label:13C(6)(R)@8					-0.39	-1.081	-0.809	-0.494
	SLGQFNLGDIAPAPR:				-0.576	-0.868		-0.967	-0.749
	SLGQFNLGDIAPAPR:Label:13C(6)(R)@15				0.052			-0.889	-0.827
	TALKDAGLSTGDIDDVILVGGQSR:				-0.037
	TALKDAGLSTGDIDDVILVGGQSR:Label:13C(6)(R)@24				-0.493
	VIENAEGAR:				-0.429	-0.69	-0.68	-1.279
	VIENAEGAR:Label:13C(6)(R)@9				-0.68	-0.604	-0.605	-0.997
	VQEAVKDFFGKEPR:				0.362			-0.981
	VQEAVKDFFGKEPR:Label:13C(6)(R)@14				-0.62			-0.445
	VTEAVITVPAYFNDSQR:				-0.021			-0.938
	VTEAVITVPAYFNDSQR:Label:13C(6)(R)@17				-0.464			-1.256	-1.051
NGO1470	pntA; NAD(P) transhydrogenase subunit alpha (EC:1.6.1.2); K00324 NAD(P) transhydrogenase subunit alpha [EC:1.6.1.2]									1.293
	AVIEAANAFGR:									1.192
	AVIEAANAFGR:Label:13C(6)(R)@11									1.02
	QNEALVEALR:									1.616
	QNEALVEALR:Label:13C(6)(R)@10									1.563
NGO1489	aspartyl-tRNA synthetase (EC:6.1.1.12); K01876 aspartyl-tRNA synthetase [EC:6.1.1.12]		-0.464	-0.443	-0.241
	DALNVDLGDFPR:			-0.525	-0.223
	DALNVDLGDFPR:Label:13C(6)(R)@12			-0.927
	DYLVPSR:Label:13C(6)(R)@7				-0.272
	EGHEDLMVSDPANCLAR:Oxidation(M)@7; Carbamidomethyl(C)@14; Label:13C(6)(R)@17				0.039
	EIEVLNAAATPPFQIDDENISENVR:Label:13C(6)(R)@25			-0.727
	FGAPPHGGLAFGLDR:			-0.567	-0.462
	FGAPPHGGLAFGLDR:Label:13C(6)(R)@15			-0.593	-0.16
	FLSENALKEIIER:				-0.559
	LVTLMTGAESIR:				-0.374
	LVTLMTGAESIR:Label:13C(6)(R)@12				-0.116
	LVTLMTGAESIR:Oxidation(M)@5; Label:13C(6)(R)@12			0.79
	MPYSEAMFYYGSDKPDMR:Oxidation(M)@1; Oxidation(M)@7; Oxidation(M)@17; Label:13C(6)(R)@18			-0.736
	QLLMVAGFDR:Label:13C(6)(R)@10				0.39
	QLLMVAGFDR:Oxidation(M)@4		-0.377	-0.443	-0.385
	QLLMVAGFDR:Oxidation(M)@4; Label:13C(6)(R)@10		-0.308	-0.568
	VVNEAVGALR:		-0.952	-0.515
	VVNEAVGALR:Label:13C(6)(R)@10		0.131	-0.577
	YQVATGVR:		-0.246	-0.454	-0.469
	YQVATGVR:Label:13C(6)(R)@8			-0.529	-0.517
NGO1494	putative ABC transporter, periplasmic binding protein, polyamine; K02055 putative spermidine/putrescine transport system substrate-binding protein		1.787	1.495	0.579	-0.192		-0.292		-0.97
	AVTFAPASKPAR:Label:13C(6)(R)@12							-0.171
	EKMPAELVNTR:Oxidation(M)@3		1.802			0.001		-0.355
	EKMPAELVNTR:Oxidation(M)@3; Label:13C(6)(R)@11					-0.533		-0.328
	FSPSIIDELAR:			1.64	0.557	-0.465		-0.313		-0.917
	FSPSIIDELAR:Label:13C(6)(R)@11			1.367		-0.789		-0.454		-1.409
	LPENGWDLLFKPEYTR:				0.63
	MPAELVNTR:				0.764
	MPAELVNTR:Label:13C(6)(R)@9							-0.307
	MPAELVNTR:Oxidation(M)@1		2.052			-0.502
	MPAELVNTR:Oxidation(M)@1; Label:13C(6)(R)@9		1.445			-0.012		-0.416		-0.742
	NGIAVTFAPASKPAR:			1.515	0.555	-0.251
	NGIAVTFAPASKPAR:Label:13C(6)(R)@15					-0.243		-0.367
	PSIIDELAR:							-0.362
	PSIIDELAR:Label:13C(6)(R)@9							-0.49
	SGYDLVVPGIAFLPR:		1.736		0.507	-0.197
	SGYDLVVPGIAFLPR:Label:13C(6)(R)@15		1.927		0.76	-0.254
NGO1495	TbpA							-0.68	-1.711		-1.534
	AGVYNLLNHR:Label:13C(6)(R)@10								-1.378
	EITELLGSR:Label:13C(6)(R)@9								-1.787
	FLADPLSYESR:							-1.021			-1.075
	FLADPLSYESR:Label:13C(6)(R)@11							-0.723	-1.599		-1.504
	GASSGYSIR:								-1.969
	GDPAYLNAQSAR:								-1.659
	GLTQSIALAGR:								-1.033		-1.433
	GLTQSIALAGR:Label:13C(6)(R)@11										-1.457
	HQDYYYQHANR:Label:13C(6)(R)@11								-1.432
	IGGAEALLIR:							-0.745	-1.977		-1.342
	IGGAEALLIR:Label:13C(6)(R)@10							-0.446	-2.019		-1.467
	TQQTFDTR:Label:13C(6)(R)@8								-2.328
	YDPGIAVVEQGR:								-1.592		-1.557
	YDPGIAVVEQGR:Label:13C(6)(R)@12								-1.748		-2.116
	YVTWENVR:Label:13C(6)(R)@8										-2.093
NGO1496	TbpB					-3.097		-1.738
	ENSNSVMQTVR:Label:13C(6)(R)@11							-1.513
	ENSNSVMQTVR:Oxidation(M)@7							-1.87
	ITGTLTAANR:							-1.777
	ITGTLTAANR:Label:13C(6)(R)@10					-3.107		-1.819
	TAQGAQSMFLQGER:Label:13C(6)(R)@14							-2.078
	TAQGAQSMFLQGER:Oxidation(M)@8; Label:13C(6)(R)@14					-3.09		-1.444
NGO1510	putative chorismate mutase (EC:4.2.1.51); K04093 chorismate mutase [EC:5.4.99.5]; K04518 prephenate dehydratase [EC:4.2.1.51]			-0.519
	IAVSSNAEAAR:			-0.713
	IAVSSNAEAAR:Label:13C(6)(R)@11			-0.593
	LVAESDDGTVAAIAGR:Label:13C(6)(R)@16			-0.461
NGO1513	OpaD		2.476		1.559		1.576	1.527	2.127	2.971
	FKPYIGAR:						0.76
	FKPYIGAR:Label:13C(6)(R)@8									2.942
	FKTHEASLGMR:									3.126
	FKTHEASLGMR:Carbamyl(K)@2; Oxidation(M)@10									3.25
	FKTHEASLGMR:Carbamyl@N-term; Dethiomethyl(M)@10									3.258
	FKTHEASLGMR:Carbamyl@N-term; Oxidation(M)@10									3.216
	FKTHEASLGMR:Dethiomethyl(M)@10; Oxidation(R)@11							1.213
	FKTHEASLGMR:Oxidation(M)@10								5.052	3.43
	FKTHEASLGMR:Oxidation(M)@10; Label:13C(6)(R)@11									3.597
	IAADYAR:		0.724		1.553		0.746		3.645	1.464
	IAADYAR:Label:13C(6)(R)@7		3.037		1.612		0.996			2.678
	ISTVSDYFR:								0.21
	ISTVSDYFR:Label:13C(6)(R)@9								-0.208	0.368
	LNDKFKPYIGAR:Carbamyl(K)@4									3.362
	THEASLGMR:									3.831
	VSVGYDFGGWR:		2.923		1.505			3.451	2.649	2.99
	VSVGYDFGGWR:Dioxidation(W)@10								2.566
	VSVGYDFGGWR:Label:13C(6)(R)@11				1.801			1.404	3.573	3.06
NGO1528	cell division protein FtsZ; K03531 cell division protein FtsZ		-0.537			0.337			-0.884	-1.017
	AADNVLR:					0.563
	AADNVLR:Label:13C(6)(R)@7					0.241
	EAIEEAIR:Label:13C(6)(R)@8								-0.627
	GAVDPTPAR:					0.584
	GAVDPTPAR:Label:13C(6)(R)@9					0.444
	GIAMMGSGYAQGIDR:Oxidation(M)@4; Oxidation(M)@5		-0.613			0.161			-0.92
	GIAMMGSGYAQGIDR:Oxidation(M)@4; Oxidation(M)@5; Label:13C(6)(R)@15		-0.769			0.414			-1.177	-0.79
	GLGAGANPDIGR:		-0.43			-0.116			-0.935	-1.304
	GLGAGANPDIGR:Deamidated(N)@7; Label:13C(6)(R)@12		-0.473
	GLGAGANPDIGR:Label:13C(6)(R)@12		-0.938			0.641			-1.228	-1.326
	IQLGTNLTR:					0.387
	IQLGTNLTR:Label:13C(6)(R)@9					0.119			-0.589	-0.713
	MATDQAISSPLLDDVTLDGAR:Oxidation(M)@1; Label:13C(6)(R)@21		-0.223
NGO1573	putative ABC transporter ATP-binding protein		-0.625	-0.367
	DILQVGQFEIPAR:			0.173
	EGLQNDKTVFDNIAEGR:Label:13C(6)(R)@17			-0.133
	MSLIDQSR:Oxidation(M)@1			-0.7
	MSLIDQSR:Oxidation(M)@1; Label:13C(6)(R)@8		-0.796	-0.782
	NETQEIFIPVAER:Label:13C(6)(R)@13		-0.559	-0.392
	TVFDNIAEGR:			-0.341
	TVFDNIAEGR:Label:13C(6)(R)@10		-0.611	-0.444
NGO1577	Omp3		0.802	0.704	0.461	0.558	0.644	0.512	0.391	1.498	0.681
	ACIEPDRR:Carbamidomethyl(C)@2				0.568			0.3	0.326	1.825	1.076
	ACIEPDRR:Carbamidomethyl(C)@2; Label:13C(6)(R)@7; Label:13C(6)(R)@8				0.422		0.813		0.176	1.503	0.557
	AEAQDNLKVLAQR:Carbamyl(K)@8							0.653	-0.592	1.149	0.227
	AEAQDNLKVLAQR:Carbamyl(K)@8; Label:13C(6)(R)@13								-0.366	1.243	-0.719
	AEAQDNLKVLAQR:Carbamyl@N-term; Deamidated(Q)@4; Label:13C(6)(R)@13										-0.358
	AYVVANNLVSNGVPASR:		1.1	0.765	0.493	0.23		0.438	1.797	1.339	0.497
	AYVVANNLVSNGVPASR:Ammonia-loss(N)@11										0.726
	AYVVANNLVSNGVPASR:Ammonia-loss(N)@11; Label:13C(6)(R)@17										0.665
	AYVVANNLVSNGVPASR:Deamidated(N)@11				0.592				0.072	1.339	-0.066
	AYVVANNLVSNGVPASR:Deamidated(N)@11; Label:13C(6)(R)@17										0.738
	AYVVANNLVSNGVPASR:Deamidated(N)@6; Deamidated(N)@7; Label:13C(6)(R)@17								0.095
	AYVVANNLVSNGVPASR:Deamidated(N)@6; Label:13C(6)(R)@17			0.823					0.3
	AYVVANNLVSNGVPASR:Deamidated(N)@7							0.381
	AYVVANNLVSNGVPASR:Deamidated(N)@7; Label:13C(6)(R)@17									1.357
	AYVVANNLVSNGVPASR:Diiodo(Y)@2										1.308
	AYVVANNLVSNGVPASR:Diiodo(Y)@2; Label:13C(6)(R)@17										0.888
	AYVVANNLVSNGVPASR:Dimethyl(N)@11									1.939	0.545
	AYVVANNLVSNGVPASR:Dimethyl(N)@11; Label:13C(6)(R)@17									1.701
	AYVVANNLVSNGVPASR:Iodo(Y)@2										1.314
	AYVVANNLVSNGVPASR:Iodo(Y)@2; Deamidated(N)@11										0.413
	AYVVANNLVSNGVPASR:Iodo(Y)@2; Label:13C(6)(R)@17										1.07
	AYVVANNLVSNGVPASR:Label:13C(6)(R)@17		0.784	0.715	0.364	0.36		0.405	0.36	1.286	0.462
	DSLRAEAQDNLK:								0.398	1.292
	DSLRAEAQDNLK:Label:13C(6)(R)@4								0.707	1.096
	EALIACIEPDR:Carbamidomethyl(C)@6							0.25	0.134		0.913
	EALIACIEPDR:Carbamidomethyl(C)@6; Label:13C(6)(R)@11				0.182			0.348	0.056	1.422	1.232
	EALIACIEPDRR:Carbamidomethyl(C)@6			0.635	0.533	0.595		0.556	0.008	1.281	1.14
	EALIACIEPDRR:Carbamidomethyl(C)@6; Label:13C(6)(R)@11; Label:13C(6)(R)@12			0.75	0.512	0.704		0.476	0.272	1.304	0.843
	FGFDKDSLR:		0.676		0.322	0.566		0.455	0.691	1.526	1.206
	FGFDKDSLR:Label:13C(6)(R)@9				0.868	0.545		0.504	1.132	1.486	1.51
	GEASVQGYTVSGQSNEIVR:				0.391			0.604	1.02	2.376	1.562
	GEASVQGYTVSGQSNEIVR:Carbamyl@N-term									0.984	0.35
	GEASVQGYTVSGQSNEIVR:Carbamyl@N-term; Label:13C(6)(R)@19									0.826	0.583
	GEASVQGYTVSGQSNEIVR:Label:13C(6)(R)@19				0.525			0.533	0.928	2.317	1.304
	GFDKDSLR:							0.63	0.295	1.606	1.107
	GFDKDSLR:Label:13C(6)(R)@8								0.2	1.55
	IACIEPDRR:Carbamidomethyl(C)@3				0.503			0.845	0.177	1.337	0.783
	IACIEPDRR:Carbamidomethyl(C)@3; Label:13C(6)(R)@8; Label:13C(6)(R)@9							0.484	0.266		0.917
	KREALIACIEPDRR:Carbamyl@N-term; Carbamidomethyl(C)@8										0.327
	LFGFDKDSLR:								0.072	1.411	1.353
	LFGFDKDSLR:Label:13C(6)(R)@10								0.474	1.892	0.905
	LIACIEPDRR:Carbamidomethyl(C)@4							1.145			1.1
	LIACIEPDRR:Carbamidomethyl(C)@4; Label:13C(6)(R)@9; Label:13C(6)(R)@10										0.509
	NAYFDKASQGR:Carbamyl(K)@6								-0.101	1.397	0.386
	NAYFDKASQGR:Carbamyl(K)@6; Label:13C(6)(R)@11										0.368
	NAYFDKASQGR:Carbamyl@N-term; Label:13C(6)(R)@11								-0.047	1.286	0.296
	NAYFDKASQGR:Label:13C(6)(R)@11									2.289
	NLVSNGVPASR:									0.937	0.505
	NLVSNGVPASR:Label:13C(6)(R)@11										0.248
	QVVPARNHHQH:Gln->pyro-Glu@N-term; Deamidated(N)@7								0.787	1.566
	QVVPARNHHQH:Gln->pyro-Glu@N-term; Label:13C(6)(R)@6; Deamidated(N)@7									1.605
	RAYVVANNLVSNGVPASR:			0.827	0.419	0.531		0.55	0.629	1.362	0.89
	RAYVVANNLVSNGVPASR:Deamidated(N)@12										0.445
	RAYVVANNLVSNGVPASR:Label:13C(6)(R)@1; Deamidated(N)@12; Label:13C(6)(R)@18										0.728
	RAYVVANNLVSNGVPASR:Label:13C(6)(R)@1; Label:13C(6)(R)@18			0.753	0.331	0.545		0.618	0.403	1.343	1.013
	SVQGYTVSGQSNEIVR:										1.633
	TLFGFDKDSLR:		1.001	0.621	0.73	0.982		0.534	0.78	1.132	1.005
	TLFGFDKDSLRAEAQDNLK:				0.69
	TLFGFDKDSLRAEAQDNLK:Trimethyl(K)@7; Deamidated(Q)@15								0.804
	TLFGFDKDSLR:Carbamyl(K)@7								-0.216	1.477	-0.046
	TLFGFDKDSLR:Carbamyl(K)@7; Label:13C(6)(R)@11								-0.252		0.254
	TLFGFDKDSLR:Label:13C(6)(R)@11		0.593	0.504	0.406			0.53	0.727	1.673	0.885
	TNVQSVR:								0.274	1.686
	TNVQSVR:Label:13C(6)(R)@7					0.611			0.188	1.351	1.004
	TVSGQSNEIVR:					0.963					0.813
	TVSGQSNEIVR:Label:13C(6)(R)@11								0.551	1.701	0.835
	VDVKIR:										0.219
	VEGHTDFMGSEKYNQALSER:Carbamyl(K)@12										-0.555
	VEGHTDFMGSEKYNQALSER:Oxidation(M)@8								0.644		1.167
	VEGHTDFMGSEKYNQALSER:Oxidation(M)@8; Carbamyl(K)@12; Label:13C(6)(R)@20										-0.714
	VEGHTDFMGSEKYNQALSER:Oxidation(M)@8; Label:13C(6)(R)@20								0.729		1.005
	VEGHTDFMGSEKYNQALSERR:Oxidation(M)@8; Carbamyl(K)@12										-0.058
	VEGHTDFMGSEKYNQALSERR:Oxidation(M)@8; Carbamyl(K)@12; Label:13C(6)(R)@20; Label:13C(6)(R)@21										-0.059
	VVANNLVSNGVPASR:										1.166
	VVANNLVSNGVPASR:Label:13C(6)(R)@15										0.961
	YNQALSER:		0.723	0.512	0.642	0.632	0.634	0.494	0.915	0.926	1.082
	YNQALSER:Label:13C(6)(R)@8		0.664	0.759	0.636	-0.267	0.718	0.155	0.782	1.238	0.616
	YNQALSERR:		0.807			0.572			0.207	1.555	1.225
	YNQALSERR:Label:13C(6)(R)@8; Label:13C(6)(R)@9								0.32	1.109	0.618
NGO1584	MafA3									1.245	1.265
	FAVEQELVAASSR:Label:13C(6)(R)@13										1.167
	GGYHNNPDSATR:									0.857
	NETLLANPR:										1.347
	NETLLANPR:Label:13C(6)(R)@9									1.439
	QNNGKNPDVGNEVIR:Deamidated(N)@3; Label:13C(6)(R)@15									1.513
	SRTELHLYNAETLK:										1.394
NGO1610	transaldolase (EC:2.2.1.2); K00616 transaldolase [EC:2.2.1.2]		-0.59	-0.44	-0.521			0.718
	ALGQQIWLDNLSR:		-0.643	-0.657	-0.5			0.844
	ALGQQIWLDNLSR:Deamidated(Q)@5; Label:13C(6)(R)@13							0.582
	ALGQQIWLDNLSR:Label:13C(6)(R)@13		-0.261	-0.415	-0.212
	ATLTESADEAR:		-0.568	-0.317	-0.381
	ATLTESADEAR:Label:13C(6)(R)@11		-0.542	-0.458	-0.386			0.707
	AYAAYAR:		-0.679	-0.479
	AYAAYAR:Label:13C(6)(R)@7		-0.533
	DAQGTVEEAR:		-0.517		-0.571
	DAQGTVEEAR:Label:13C(6)(R)@10		-0.677		-0.381
	DAQGTVEEARR:		-0.471
	DAQGTVEEARR:Label:13C(6)(R)@10; Label:13C(6)(R)@11		-0.51
	QRYETMAVADVR:Label:13C(6)(R)@2; Oxidation(M)@6; Label:13C(6)(R)@12		-1.128
	VDSALDATLPDR:				-0.944
	VDSALDATLPDR:Label:13C(6)(R)@12		-0.621	-0.409	-0.645
	YETMAVADVR:Oxidation(M)@4		-0.765
	YETMAVADVR:Oxidation(M)@4; Label:13C(6)(R)@10		-0.427
NGO1656	hypothetical protein			0.76				-1.094
	AEDTPQLR:Label:13C(6)(R)@8			0.985				-1.254
	AENSRAEDTPQLR:			0.833
	AENSRAEDTPQLR:Label:13C(6)(R)@5; Label:13C(6)(R)@13			0.951
	GQIAGNLQAER:Label:13C(6)(R)@11			0.721				-0.917
	IDSSVIDAQVAAFR:			0.859				-1.424
	IDSSVIDAQVAAFR:Label:13C(6)(R)@14			0.539				-1.268
	QYSLNDR:Dehydrated(Y)@2; Label:13C(6)(R)@7							-1.3
NGO1666	enoyl-(acyl carrier protein) reductase (EC:1.3.1.10); K00208 enoyl-[acyl-carrier protein] reductase I [EC:1.3.1.9]				-0.419
	ASLEAGIR:				-0.399
	ASLEAGIR:Label:13C(6)(R)@8				-0.876
	EALSGDFLDSISR:				-0.372
	EALSGDFLDSISR:Label:13C(6)(R)@13				-0.688
	LLGHVAAHNPLR:				-0.33
	LLGHVAAHNPLR:Label:13C(6)(R)@12				-0.127
	MAAELDSELVFR:Oxidation(M)@1				-0.262
	NSAIVALSYLGAVR:				-0.222
	NSAIVALSYLGAVR:Label:13C(6)(R)@14				-0.604
NGO1667	dapD; 2,3,4,5-tetrahydropyridine-2,6-carboxylate N-succinyltransferase (EC:2.3.1.117); K00674 2,3,4,5-tetrahydropyridine-2-carboxylate N-succinyltransferase [EC:2.3.1.117]			-0.36	-0.387
	AVLLSFR:Label:13C(6)(R)@7				-0.469
	EAVLETIR:				-0.319
	EAVLETIR:Label:13C(6)(R)@8			-0.455	-0.431
	FADWSEDEFKNAGFR:				-0.334
	FADWSEDEFKNAGFR:Label:13C(6)(R)@15				-0.423
	QLDSGKLR:Gln->pyro-Glu@N-term; Label:13C(6)(R)@8			-0.463
	SLQNIIETAFENR:				-0.06
	SLQNIIETAFENR:Label:13C(6)(R)@13				-0.281
	TSVNELLR:Label:13C(6)(R)@8			-0.203	-0.583
	TTGEIYQGR:			-0.746	-0.845
	TTGEIYQGR:Label:13C(6)(R)@9			-0.283	-0.633
NGO1669	PilG; K02653 type IV pilus assembly protein PilC							1.276		0.63	0.657
	AAEFYEDEVDNAVGR:							1.152			0.904
	AGLPLMQAFEIVAR:										1.055
	AGLPLMQAFEIVAR:Label:13C(6)(R)@14										0.384
	AGLPLMQAFEIVAR:Oxidation(M)@6										0.698
	FIFEGR:									0.384
	GIRPLQITR:										0.865
	GIRPLQITR:Label:13C(6)(R)@3; Label:13C(6)(R)@9									1.16	0.385
	GQVEQGSSLSR:									0.695	0.383
	GQVEQGSSLSR:Label:13C(6)(R)@11							1.055		1.285	1.022
	HSASDKLVNGEVSAFTEEEAR:							1.544
	ITQEDITVFTR:									1.052	1.258
	MDAILLR:							1.526			1.058
	MPIFGDIVR:							0.932		0.708	1.038
	MPIFGDIVR:Label:13C(6)(R)@9									0.811	0.423
	MPIFGDIVR:Oxidation(M)@1									-0.111
	MPIFGDIVR:Oxidation(M)@1; Label:13C(6)(R)@9									0.3
	VIQGLSMTSGMR:										0.628
	VIQGLSMTSGMR:Label:13C(6)(R)@12										0.732
	VIQGLSMTSGMR:Oxidation(M)@7; Oxidation(M)@11; Label:13C(6)(R)@12									0.332
NGO1673	PilF; K02652 type IV pilus assembly protein PilB				0.39
	EVVQPPIAVR:				0.636
	EVVQPPIAVR:Label:13C(6)(R)@10				0.334
	SLAALIAR:				0.222
	VFSYSILDLR:				0.5
	VFSYSILDLR:Label:13C(6)(R)@10				0.409
NGO1677	rpmA; 50S ribosomal protein L27; K02899 large subunit ribosomal protein L27									-0.619
	AYGNELIPAGSIIVR:									-0.611
	AYGNELIPAGSIIVR:Label:13C(6)(R)@15									-0.708
	KTVSIRPYTGSEE:Carbamyl@N-term; Label:13C(6)(R)@6									-0.508
NGO1680	rpmB; 50S ribosomal protein L28; K02902 large subunit ribosomal protein L28										-0.386
	FLPNLQSR:Label:13C(6)(R)@8										-0.205
	PNLQSR:										-0.546
	PNLQSR:Label:13C(6)(R)@6										0.186
	RFWVESENR:Label:13C(6)(R)@1; Label:13C(6)(R)@9										-0.727
	TIDKVGIDVVLADLR:										-0.734
	TIDKVGIDVVLADLR:Label:13C(6)(R)@15										-0.629
	VGIDVVLADLR:										-0.976
	VGIDVVLADLR:Label:13C(6)(R)@11										-0.635
NGO1684	7-cyano-7-deazaguanine reductase; K09457 7-cyano-7-deazaguanine reductase [EC:1.7.1.13]							-1.21
	AGTEFEALAR:							-1.218
	AGTEFEALAR:Label:13C(6)(R)@10							-1.28
	SRNNEELQGISLLGNQK:Label:13C(6)(R)@2							-1.135
NGO1714	putative cis-trans isomerase; K03771 peptidyl-prolyl cis-trans isomerase SurA [EC:5.2.1.8]			-0.33
	ADSKNAAVGAESTIRK:Deamidated(N)@5; Label:13C(6)(R)@15			-0.078
	AGQATVNLLR:Label:13C(6)(R)@10			-0.448
	ATLPEDAQISESELSR:Label:13C(6)(R)@16			-0.262
	NGTDFAGLAR:Label:13C(6)(R)@10			-0.436
NGO1715	OstA; K04744 LPS-assembly protein							0.518
	FALQQDGTLIR:							0.436
	FALQQDGTLIR:Label:13C(6)(R)@11							0.472
	ILDGATGEER:							0.715
NGO1767	KatA (EC:1.11.1.6); K03781 catalase [EC:1.11.1.6]		0.914	1.115	0.834
	ADDRESHQR:		1.195
	DLYEAIER:		1.022	0.913	0.715
	DLYEAIER:Label:13C(6)(R)@8		0.791	1.223	0.883
	FTTVAGER:		1.017		1.074
	FTTVAGER:Label:13C(6)(R)@8		0.906	0.99	0.77
	IIADDRESHQR:		0.957
	IIADDRESHQR:Label:13C(6)(R)@6; Label:13C(6)(R)@11		0.82	1.305
	LFNYADAQR:		0.93	1.354	0.963
	LFNYADAQR:Label:13C(6)(R)@9			0.968	0.402
	LGVNFR:		1.045	1.303	1.178
	PVNRPR:Label:13C(6)(R)@4; Label:13C(6)(R)@6			1.104
NGO1769	CcpR (EC:1.11.1.5); K00428 cytochrome c peroxidase [EC:1.11.1.5]		3.271			1.085		2.008
	GNVNALSEQER:		3.389			1.304		2.84
	IRPFTEEQVK:Label:13C(6)(R)@2					1.353
	NITTALGAFER:		3.178			0.911		2.077
	NITTALGAFER:Label:13C(6)(R)@11					1.219
	TEDEFFFR:					0.706		1.326
NGO1770	PrlC (EC:3.4.24.70); K01414 oligopeptidase A [EC:3.4.24.70]				-0.412
	ASELSNDGKFDNTANIDR:Label:13C(6)(R)@18				-0.474
	EVAVIQPPEYNR:				-0.669
	EVAVIQPPEYNR:Label:13C(6)(R)@12				-0.176
	FDNTANIDR:Label:13C(6)(R)@9				-0.074
	FWQEILAVGGSR:				-0.375
	MIDNALLHLGEEPR:Oxidation(M)@1				-0.408
	NWQQVLDSVR:Label:13C(6)(R)@10				-0.14
	TEDIKPAVQTAIAEAR:Label:13C(6)(R)@16				-0.764
NGO1780	hypothetical protein					-0.41
	AALRPGMTK:Label:13C(6)(R)@4; Oxidation(M)@7					-0.589
	AALRPGMTK:Oxidation(M)@7					-0.201
	AVAALRPGMTK:Label:13C(6)(R)@6; Oxidation(P)@7					-0.044
	DQVLLLLGSPILR:Label:13C(6)(R)@13					-0.323
	IIQGNELEPR:					-0.304
	IIQGNELEPR:Label:13C(6)(R)@10					-0.232
	TEGDALQNAAEALR:					-1.263
NGO1785	Rne; K08300 ribonuclease E [EC:3.1.26.12]							-0.623		0.509
	AWAAQPEVQAGR:Label:13C(6)(R)@12									0.781
	CAGTGVIR:Carbamidomethyl(C)@1									0.647
	FGLLELSR:							-0.415		0.295
	FGLLELSR:Label:13C(6)(R)@8									0.456
	MLFNATQAEELR:Oxidation(M)@1; Label:13C(6)(R)@12							-0.919
	NVQPAAPVADAAPPETEGQTGKR:Label:13C(6)(R)@23							-0.595
	SYFLGYEGGR:Label:13C(6)(R)@10									0.377
	YLVLMPNNPR:Oxidation(M)@5; Label:13C(6)(R)@10							-0.661
NGO1790	putative ParA family protein - putative ATPase; K03496 chromosome partitioning protein							0.372
	ALAGAEIELVQEIAR:							0.177
	AYLALADELAAR:							0.448
	QAVNPDLDITGIVR:							0.215
	QAVNPDLDITGIVR:Label:13C(6)(R)@14							0.425
	SHFGDLLFETAIPR:Label:13C(6)(R)@14							0.402
NGO1796	frr; ribosome recycling factor; K02838 ribosome recycling factor		-0.219		-0.444
	DSNLGLNPAAVGDLIR:		0.05		-0.408
	DSNLGLNPAAVGDLIR:Deamidated(N)@7; Label:13C(6)(R)@16				-0.544
	DSNLGLNPAAVGDLIR:Label:13C(6)(R)@16		-0.205		-0.487
	LLKDKEISEDEAR:		-0.174
	LLKDKEISEDEAR:Label:13C(6)(R)@13		-0.348
	VPMPMLTEER:				-0.416
	VPMPMLTEER:Label:13C(6)(R)@10				-0.316
	VPMPMLTEER:Oxidation(M)@3; Oxidation(M)@5		-0.256		-0.269
	VPMPMLTEER:Oxidation(M)@3; Oxidation(M)@5; Label:13C(6)(R)@10		0.02
	VPMPMLTEER:Oxidation(M)@3; Oxidation(P)@4; Oxidation(M)@5; Label:13C(6)(R)@10		-0.48
NGO1801	hypothetical protein							0.407		1.199
	DFTIQDIR:							0.502
	DFTIQDIR:Label:13C(6)(R)@8							0.496
	ITDIEFEGNQVYSDR:Label:13C(6)(R)@15							0.21
	MGIPVTEYDR:Oxidation(M)@1; Label:13C(6)(R)@10							0.447
	QQMTAVLGEIQNR:									1.367
	QQMTAVLGEIQNR:Dethiomethyl(M)@3									1.076
	QQMTAVLGEIQNR:Dethiomethyl(M)@3; Label:13C(6)(R)@13									0.85
	QQMTAVLGEIQNR:Label:13C(6)(R)@13							0.64
	QQMTAVLGEIQNR:Oxidation(M)@3							0.218		1.204
	QQMTAVLGEIQNR:Oxidation(M)@3; Label:13C(6)(R)@13							0.497		1.249
	STFTNELR:							0.468
	STFTNELR:Label:13C(6)(R)@8							0.527
NGO1802	hypothetical protein; K06142 outer membrane protein							0.665
	IGFINTER:Label:13C(6)(R)@8							0.76
	NEEFASLQQNANR:							0.638
	NEEFASLQQNANR:Label:13C(6)(R)@13							0.568
	QAQFEEDYNLR:							0.72
	QAQFEEDYNLR:Label:13C(6)(R)@11							0.714
	RNEEFASLQQNANR:							0.817
	TLDGEFSAR:							0.785
NGO1812	major outer membrane protein porin P.IB		2.257	1.836	0.914	0.883	0.935	0.906	0.307	1.344	0.441
	AGVQTYR:				1.086	1.014	0.969		0.575	1.47	1.115
	AGVQTYR:Label:13C(6)(R)@7			1.749	0.868	0.997	0.783	1.08	0.491	1.331	0.992
	DNSGSNGESYHVGLNYQNSGFFAQYAGLFQR:									1.291
	DSANHDNTYDQVVVGAEYDFSKR:Deamidated(N)@4										0.808
	DVTLYGAIKAGVQTYR:Carbamyl(K)@9										0.377
	FGNVTPR:		2.278	1.747	1.142	1.108	1.112	1.019	0.084	1.185	0.528
	FGNVTPR:Ammonia-loss(N)@3								-0.059	0.605
	FGNVTPR:Label:13C(6)(R)@7		2.046	1.642	0.815	0.907	1.154	1.19	0.108	1.161	0.634
	FTGNVLEISGMAQR:Acetyl(S)@9; Oxidation(M)@11; Deamidated(Q)@13; Label:13C(6)(R)@14									1.331
	FTGNVLEISGMAQR:Carbamyl(M)@11							1.493			0.024
	FTGNVLEISGMAQR:Carbamyl(M)@11; Label:13C(6)(R)@14									1.347	-0.038
	FTGNVLEISGMAQR:Dethiomethyl(M)@11; Oxidation(R)@14								0.666
	FTGNVLEISGMAQR:Oxidation(M)@11; Carbamyl(R)@14									1.261
	FTGNVLEISGMAQR:Oxidation(M)@11; Trimethyl(A)@12; Deamidated(Q)@13; Label:13C(6)(R)@14								-0.418	1.249
	GADKIVSTASAVVLR:		2.746	2.075	0.848	0.808	1.02	1.208	0.604	0.477	1.108
	GADKIVSTASAVVLR:Carbamidomethyl@N-term				-0.048	0.546		0.466
	GADKIVSTASAVVLR:Carbamidomethyl@N-term; Label:13C(6)(R)@15				0.159
	GADKIVSTASAVVLR:Carbamyl(K)@4					0.655		0.942	0.055	1.039	0.131
	GADKIVSTASAVVLR:Carbamyl(K)@4; Label:13C(6)(R)@15					1.014		1.088	-0.095	1.483	0.195
	GADKIVSTASAVVLR:Carbamyl@N-term					0.963			0.048	1.188	-0.347
	GADKIVSTASAVVLR:Carbamyl@N-term; Label:13C(6)(R)@15								-0.204		0.093
	GADKIVSTASAVVLR:Label:13C(6)(R)@15			1.929	0.762	0.881		1.062	0.515	1.263	0.992
	GADKIVSTASAVVLR:Propionamide(K)@4									1.571
	GGFGTIR:			1.46	0.821	0.911	1.111	0.81	0.307	1.202	0.625
	GGFGTIR:Label:13C(6)(R)@7					0.97	1.001	0.963	0.413	1.17	0.282
	GNSHNSQTEVAATAAYR:Acetyl@N-term; Label:13C(6)(R)@17									1.313
	GNSHNSQTEVAATAAYR:Methyl(H)@4			2.106
	GNSHNSQTEVAATAAYR:Methyl(H)@4; Label:13C(6)(R)@17				1.252				0.319	1.315
	GTVDSANHDNTYDQVVVGAEYDFSKR:Deamidated(N)@10								0.595	1.57
	GTVDSANHDNTYDQVVVGAEYDFSKR:Deamidated(N)@10; Label:13C(6)(R)@26								0.625
	GTVDSANHDNTYDQVVVGAEYDFSKR:Deamidated(N)@7				0.755			0.965			1.019
	GTVDSANHDNTYDQVVVGAEYDFSKR:Deamidated(N)@7; Carbamyl(K)@25										0.031
	IVSTASAVVLR:		2.23		0.844	0.722	1.143	0.866	-0.059	1.438	0.7
	IVSTASAVVLR:Label:13C(6)(R)@11				0.957	0.835		0.668	0.112	1.03	0.616
	NSHNSQTEVAATAAYR:Propionamide@N-term		2.414	1.985	0.774	0.747	1.19	1.005	0.328	1.35	0.598
	NSHNSQTEVAATAAYR:Propionamide@N-term; Deamidated(N)@4								0.254	1.449	0.376
	NSHNSQTEVAATAAYR:Propionamide@N-term; Deamidated(N)@4; Label:13C(6)(R)@16								0.012	1.192	0.703
	NSHNSQTEVAATAAYR:Propionamide@N-term; Label:13C(6)(R)@16			1.942	1.127	1.207	1.019	1.078	0.388	1.299	0.622
	QSFVGLKGGFGTIR:Carbamyl(K)@7					0.705		0.481	-0.076	1.143	-0.015
	QSFVGLKGGFGTIR:Carbamyl(K)@7; Label:13C(6)(R)@14								-0.246	1.014	0.051
	QSFVGLKGGFGTIR:Gln->pyro-Glu@N-term; Carbamyl(K)@7									1.638	0.297
	QSFVGLKGGFGTIR:Gln->pyro-Glu@N-term; Carbamyl(K)@7; Label:13C(6)(R)@14								0.237	1.54	0.258
	RTSALVSAGWLQEGK:				1.061			1.019			0.909
	RTSALVSAGWLQEGK:Label:13C(6)(R)@1							1.014			1.123
	SQTEVAATAAYR:										0.612
	SQTEVAATAAYR:Label:13C(6)(R)@12									1.247	0.542
	TSALVSAGWLQEGKGADKIVSTASAVVLR:Carbamyl(K)@14									0.995
	TSALVSAGWLQEGKGADKIVSTASAVVLR:Carbamyl(K)@14; Label:13C(6)(R)@29										-0.459
	TSALVSAGWLQEGKGADKIVSTASAVVLR:Carbamyl(K)@18										0.067
	TSALVSAGWLQEGKGADKIVSTASAVVLR:Carbamyl(K)@18; Label:13C(6)(R)@29									1.079
	TSALVSAGWLQEGKGADKIVSTASAVVLR:Deamidated(Q)@11; Trimethyl(K)@18									1.156
NGO1814	cell division topological specificity factor MinE; K03608 cell division topological specificity factor		-0.552		-0.62			-0.393
	AQEGQTPDYLPTLR:		-0.509		-0.709			-0.419
	AQEGQTPDYLPTLRK:		-0.494		-0.581
	AQEGQTPDYLPTLRK:Label:13C(6)(R)@14		-0.844		-0.511			-0.67
	AQEGQTPDYLPTLR:Label:13C(6)(R)@14		-0.587		-0.346
	LQIIIAQER:							-0.322
	LQIIIAQER:Label:13C(6)(R)@9		-0.843
	YVNVSLDNIR:		-0.35		-0.726			-0.127
	YVNVSLDNIR:Label:13C(6)(R)@10		-0.311		-0.511
NGO1818	DNA-directed RNA polymerase subunit alpha (EC:2.7.7.6); K03040 DNA-directed RNA polymerase subunit alpha [EC:2.7.7.6]		0.841	0.507	0.407	-0.883	-0.884	-1.423
	AEDIYYIGDLIQR:				0.516			-1.611
	AEDIYYIGDLIQR:Label:13C(6)(R)@13				0.01			-1.387
	GYQSVSGR:						-0.572
	GYQSVSGR:Label:13C(6)(R)@8						0.46
	MQNSTTEFLKPR:				0.641
	MQNSTTEFLKPR:Dethiomethyl(M)@1			0.511
	MQNSTTEFLKPR:Dethiomethyl(M)@1; Label:13C(6)(R)@12			0.233
	MQNSTTEFLKPR:Oxidation(M)@1				0.265	-1.007
	MQNSTTEFLKPR:Oxidation(M)@1; Label:13C(6)(R)@12		0.66		0.219	-0.945	-1.753	-1.413
	QIDVNTFSATR:		0.769	0.59	0.582	-0.8	-1.211	-1.389
	QIDVNTFSATR:Label:13C(6)(R)@11		0.758	0.441	0.427	-0.726	-0.961	-1.761
	SPPIDPVLLHPVDDLELTVR:				0.366
	VSFEVEPAR:			0.51
	VSFEVEPAR:Label:13C(6)(R)@9					-0.891	-1.473
	VSFEVEPARVEQR:Label:13C(6)(R)@9; Label:13C(6)(R)@13					-0.922
	VSMQPFER:Oxidation(M)@3		1.149		0.024	-1.186	-0.868
	VSMQPFER:Oxidation(M)@3; Label:13C(6)(R)@8		0.855			-0.534		-1.39
NGO1819	rpsD; 30S ribosomal protein S4; K02986 small subunit ribosomal protein S4				0.425	0.23	0.736	0.396	0.563
	AGDVVSVR:				0.386	0.163	0.586	0.395	0.514
	AGDVVSVR:Label:13C(6)(R)@8				0.571	0.286	0.857		0.745
	EGTDLFLKSAR:Carbamyl(K)@8; Label:13C(6)(R)@11								0
	GSTGELLLQLLESR:					0.219		0.321	0.721
	GSTGELLLQLLESR:Label:13C(6)(R)@14					0.417		0.45	0.703
	IYGVLER:						0.775	0.628	0.798
	IYGVLER:Label:13C(6)(R)@7				0.546	0.264		0.52	0.429
	KGSTGELLLQLLESR:							0.531	1.017
	KGSTGELLLQLLESR:Label:13C(6)(R)@15							0.576	0.865
	LDNVVYR:				0.385	0.174	0.553	0.046	0.829
	LDNVVYR:Label:13C(6)(R)@7				0.302	0.383	0.572	0.333	0.353
	LSDYGLQLR:				0.397	-0.027	0.796	0.526	0.406
	LSDYGLQLR:Label:13C(6)(R)@9				0.32	0.48	0.684	0.358	0.604
	MGFGSTR:						1.182	0.365
	MGFGSTR:Oxidation(M)@1								0.417
	MGFGSTR:Oxidation(M)@1; Label:13C(6)(R)@7					0.714			1.038
	REGTDLFLK:				0.332	0.404			0.845
	REGTDLFLK:Label:13C(6)(R)@1						0.773
	REGTDLFLK:Label:13C(6)(R)@1; Dehydrated(T)@4								0.915
	RIYGVLER:				0.267	0.038	0.849	0.409
	YFAEADR:					0.062	0.654		0.272
	YFAEADR:Label:13C(6)(R)@7				0.539		0.758
NGO1823	rplO; 50S ribosomal protein L15; K02876 large subunit ribosomal protein L15				0.394
	SLTVSANAQLR:				0.618
	SLTVSANAQLR:Label:13C(6)(R)@11				0.431
	VGFEGGQMPLQR:				0.174
	VGFEGGQMPLQR:Label:13C(6)(R)@12				0.347
	VGFEGGQMPLQR:Oxidation(M)@8				0.451
NGO18231	rpmD; 50S ribosomal protein L30; K02907 large subunit ribosomal protein L30							-0.592
	EHTVEVLDTSENR:Dehydrated(T)@9; Label:13C(6)(R)@13							-0.529
	IGTIESHR:Label:13C(6)(R)@8							-0.546
	SLIGTIESHR:							-0.755
	SLIGTIESHR:Label:13C(6)(R)@10							-0.539
NGO1824	rpsE; 30S ribosomal protein S5; K02988 small subunit ribosomal protein S5							-1	0.586
	AKHEIEERGDGLIEK:Label:13C(6)(R)@8							-1.459
	EGSGVKAGGPMR:Carbamyl(K)@6; Oxidation(M)@11; Label:13C(6)(R)@12								-0.265
	IMAFSALTVVGDGDGR:Label:13C(6)(R)@16							-0.874
	IMAFSALTVVGDGDGR:Oxidation(M)@2							-1.23	0.595
	IMAFSALTVVGDGDGR:Oxidation(M)@2; Label:13C(6)(R)@16							-1.354	0.581
	NGTIHHEVIGR:								0.696
	NGTIHHEVIGR:Label:13C(6)(R)@11								0.891
	RGLTVEDILGVNHG:							-1.118	0.211
	RGLTVEDILGVNHG:Label:13C(6)(R)@1							-0.524	0.463
	SALTVVGDGDGR:								0.556
	SALTVVGDGDGR:Label:13C(6)(R)@12								0.539
	VHGSTNPYNIVR:								0.584
	VHGSTNPYNIVR:Ammonia-loss(N)@9								0.78
	VHGSTNPYNIVR:Ammonia-loss(N)@9; Label:13C(6)(R)@12							-0.723
	VHGSTNPYNIVR:Dehydrated(T)@5; Deamidated(N)@6								0.946
	VHGSTNPYNIVR:Label:13C(6)(R)@12							-1.153	0.677
NGO18241	rplR; 50S ribosomal protein L18; K02881 large subunit ribosomal protein L18									-0.482
	AAGVEKVAFDR:Carbamyl(K)@6									-0.483
	AAGVEKVAFDR:Carbamyl(K)@6; Label:13C(6)(R)@11									-0.244
	ALAEAARENGLSF:Label:13C(6)(R)@7									-0.457
	ALAEAARENGLSF:Label:13C(6)(R)@7; Deamidated(N)@9									0.176
	GSLKSGSNVEAAAIVGKR:Carbamyl(K)@4; Label:13C(6)(R)@18									-0.509
	SGFQYHGR:Label:13C(6)(R)@8									-0.895
	SGSNVEAAAIVGKR:									-0.345
	SGSNVEAAAIVGKR:Carbamyl(K)@13; Label:13C(6)(R)@14									-0.266
	SGSNVEAAAIVGKR:Dehydrated(S)@3; Label:13C(6)(R)@14									-0.149
	SGSNVEAAAIVGKR:Label:13C(6)(R)@14									-0.452
	VKALAEAAR:Carbamyl@N-term									-0.849
	VKALAEAAR:Carbamyl@N-term; Label:13C(6)(R)@9									-0.772
[truncated: 1,085 more rows]

## Sheet: Sheet 3
Supplementary Table S2
Sheet 3:	List of all proteins identified in the study (log2 values)
			Extract 1			Extract 2			Extract 3
Accession	Name		Rep 1	Rep 2	Rep 3	Rep 1	Rep 2	Rep 3	Rep 1	Rep 2	Rep 3
NGO0001	dnaA; chromosomal replication initiation protein; K02313 chromosomal replication initiator protein		x	x	x		x	x			x
NGO0002	DNA polymerase III subunit beta (EC:2.7.7.7); K02338 DNA polymerase III subunit beta [EC:2.7.7.7]		3.221	1.386	-0.057	6.644		3.492
NGO0006	leuS; leucyl-tRNA synthetase (EC:6.1.1.4); K01869 leucyl-tRNA synthetase [EC:6.1.1.4]		x	-0.122	0.185	x	x	-1.027			x
NGO0016	secG; preprotein translocase subunit SecG; K03075 preprotein translocase subunit SecG								x		x
NGO0017	tpiA; triosephosphate isomerase (EC:5.3.1.1); K01803 triosephosphate isomerase (TIM) [EC:5.3.1.1]		-0.544	x	-0.386	6.644		0.492
NGO0018	hypothetical protein; K07170 GAF domain-containing protein							0.435
NGO0019	putative protein-L-isoaspartate O-methyltransferase; K00573 protein-L-isoaspartate(D-aspartate) O-methyltransferase [EC:2.1.1.77]		0.089	x	-0.185
NGO0029	pyrE; orotate phosphoribosyltransferase (EC:2.4.2.10); K00762 orotate phosphoribosyltransferase [EC:2.4.2.10]		-0.583	-0.211	-0.608	x	x	0.615
NGO0030	hypothetical protein; K02334 DNA polymerase bacteriophage-type [EC:2.7.7.7]								x		x
NGO0031	putative acetyltransferase; K03789 ribosomal-protein-alanine N-acetyltransferase [EC:2.3.1.128]							x
NGO0032	hypothetical protein				x			0.404
NGO0034	fructose-1,6-bisphosphate aldolase (EC:4.1.2.13); K01624 fructose-bisphosphate aldolase, class II [EC:4.1.2.13]		-0.481	0.109	0.006	0.218		0.553
NGO0040	glutamate-1-semialdehyde aminotransferase (EC:5.4.3.8); K01845 glutamate-1-semialdehyde 2,1-aminomutase [EC:5.4.3.8]		-0.582	-0.277	-0.425
NGO0044	acetyl-CoA carboxylase, biotin carboxylase (EC:6.3.4.14); K01946 biotin carboxylase [EC:6.3.4.14]; K01961 acetyl-CoA carboxylase, biotin carboxylase subunit [EC:6.4.1.2]		-0.182	-0.258	0.446	x		0.473
NGO0045	acetyl-CoA carboxylase biotin carboxyl carrier protein subunit (EC:6.4.1.2); K02160 acetyl-CoA carboxylase biotin carboxyl carrier protein		0.284	-0.394	-0.663
NGO0048	carB; carbamoyl phosphate synthase large subunit (EC:6.3.5.5); K01955 carbamoyl-phosphate synthase large subunit [EC:6.3.5.5]		0.133	0.431	0.059	-0.317	x	-0.906		x
NGO0053	carbamoyl phosphate synthase small subunit (EC:6.3.5.5); K01956 carbamoyl-phosphate synthase small subunit [EC:6.3.5.5]		0.026	-0.385	-0.008			-0.517
NGO0055	pilus-associated protein		0.87	0.925	0.686	0.609	1.577	1.324	0.204	0.841	0.537
NGO0056	putative atpase; K03593 ATP-binding protein involved in chromosome partitioning		-1.082	-0.245			x	-0.045
NGO0058	MarR family transcriptional regulator		x			x		-2.585
NGO0062	formate--tetrahydrofolate ligase (EC:6.3.4.3); K01938 formate--tetrahydrofolate ligase [EC:6.3.4.3]		0.72	0.488	0.169	-1.883	-0.949	-0.831	x
NGO0063	ychF; GTP-dependent nucleic acid-binding protein EngD; K06942		-1.185	-0.298	-1.303
NGO0066	putative tyrosyl-tRNA synthase (EC:6.1.1.1); K01866 tyrosyl-tRNA synthetase [EC:6.1.1.1]		-0.245	-0.501	-0.764			0.079
NGO0068	ribC, ribF; bifunctional riboflavin kinase/FMN adenylyltransferase (EC:2.7.7.2 2.7.1.26); K11753 riboflavin kinase / FMN adenylyltransferase [EC:2.7.1.26 2.7.7.2]								0.421	0.575	1.036
NGO0069	ileS; isoleucyl-tRNA synthetase (EC:6.1.1.5); K01870 isoleucyl-tRNA synthetase [EC:6.1.1.5]		-0.331	-0.595	-0.109	-0.767	-0.729	x		x
NGO0070	outer membrane opacity protein B										2.379
NGO0078	putative DNA polymerase III, alpha subunit (EC:2.7.7.7); K02337 DNA polymerase III subunit alpha [EC:2.7.7.7]			x		x		0.175
NGO0079	hypothetical protein				x
NGO0092	aroB; 3-dehydroquinate synthase (EC:4.2.3.4); K01735 3-dehydroquinate synthase [EC:4.2.3.4]		-1.345	-1.356				0.68
NGO0093	aroK; shikimate kinase (EC:2.7.1.71); K00891 shikimate kinase [EC:2.7.1.71]							x
NGO0094	hypothetical protein; K02666 type IV pilus assembly protein PilQ		-0.095	x	-0.373		1.568	0.305	0.497	1.285	1.512
NGO0095	PilP; K02665 type IV pilus assembly protein PilP		-0.031	x	x	-0.513		-0.031	x
NGO0096	hypothetical protein; K02664 type IV pilus assembly protein PilO		x	x	6.509	0.068	0.352	0.078	-0.248	x	0.643
NGO0097	PilN; K02663 type IV pilus assembly protein PilN		x		x	0.072	x	x	0.315	0.803	0.868
NGO0098	hypothetical protein; K02662 type IV pilus assembly protein PilM		-0.354	-0.495	-0.129	0.358	-0.089	0.314	x	0.497	0.066
NGO0100	engB, yihA, ysxC; ribosome biogenesis GTP-binding protein YsxC; K03978 GTP-binding protein				-0.311			-0.291
NGO0101	putative cytochrome precursor		x	x	1.149	0.449	0.98	0.553	0.012	-0.242
NGO0105	lipid A biosynthesis lauroyl acyltransferase; K02517 lipid A biosynthesis lauroyl acyltransferase [EC:2.3.1.-]										x
NGO0106	S-adenosylmethionine synthetase (EC:2.5.1.6); K00789 S-adenosylmethionine synthetase [EC:2.5.1.6]				-0.767			-0.375
NGO0108	hypothetical protein		-0.942	-1.617	-1.513	-1.253	-1.294	-1.357		-0.508
NGO0113	putative ribonuclease G / cytoplasmic axial filament protein; K08301 ribonuclease G [EC:3.1.26.-]										x
NGO0114	putative glutaredoxin; K03676 glutaredoxin 3				x
NGO0116	preprotein translocase subunit SecB; K03071 preprotein translocase subunit SecB		-0.14	0.05	0.082	-0.92	-1.642	-1.572	-1.068	0.726	x
NGO0127	rbn; ribonuclease BN/unknown domain fusion protein; K07058								x
NGO0138	putative serine protease; K01362 [EC:3.4.21.-]							-0.133	x		x
NGO0142	putative sugar transporter; K02429 MFS transporter, FHS family, L-fucose permease								x	x	x
NGO0144	hypothetical protein; K06189 magnesium and cobalt transporter			-0.943
NGO0149	putative ATP-dependent RNA helicase							0.04	x		0.251
NGO0158	pepN; aminopeptidase N (EC:3.4.11.2); K01256 aminopeptidase N [EC:3.4.11.2]		-0.467	-0.209	0.118			x
NGO0168	MntC; K02077 zinc/manganese transport system substrate-binding protein		-6.575		1.601	-0.593	x	-0.751	x	x	-0.87
NGO0170	putative ABC transporter, ATP-binding protein; K02074 zinc/manganese transport system ATP-binding protein							0.534	6.644		0.221
NGO0171	rplS; 50S ribosomal protein L19; K02884 large subunit ribosomal protein L19		0.398	1.448	0.012	-0.295	0.149	-0.557	0.583	0.123	-0.156
NGO0173	rimM; 16S rRNA-processing protein RimM; K02860 16S rRNA processing protein RimM			x
NGO0174	rpsP; 30S ribosomal protein S16; K02959 small subunit ribosomal protein S16		-0.312	0.661	-0.073	-1.447	-1.109	-1.579	0.279	-0.404	-0.365
NGO0176	putative two-component system sensor kinase; K02484 two-component system, OmpR family, sensor kinase [EC:2.7.13.3]								0.818
NGO0177	putative two-component system transcriptional response regulator; K02483 two-component system, OmpR family, response regulator		-0.132	-0.443	-0.03	0.491	0.419	0.637
NGO0183	tatA; twin arginine translocase protein A; K03116 sec-independent protein translocase protein TatA				x		x	x			x
NGO0184	HitA			x	x
NGO0185	hisE; phosphoribosyl-ATP pyrophosphatase (EC:3.6.1.31); K01523 phosphoribosyl-ATP pyrophosphohydrolase [EC:3.6.1.31]		-0.965	x
NGO0186	putative zinc-binding alcohol dehydrogenas; K00004 (R,R)-butanediol dehydrogenase / diacetyl reductase [EC:1.1.1.4 1.1.1.303]		-0.109	-0.069	0.025	-0.177	0.178	0.473	-0.378	-1.774
NGO0188	hypothetical protein; K03210 preprotein translocase subunit YajC		x		0.946	0.917	x	1.282	1.166	x	0.843
NGO0189	secD; preprotein translocase subunit SecD; K03072 preprotein translocase subunit SecD								x	-5.456	0.549
NGO0190	secF; preprotein translocase subunit SecF; K03074 preprotein translocase subunit SecF								x	x	x
NGO0191	rpsO; 30S ribosomal protein S15; K02956 small subunit ribosomal protein S15		-0.871	1.307	0.266	-0.525	x	x	0.426	-0.19	0.006
NGO0192	putative ABC transporter, ATP-binding protein, polyamine; K11076 putrescine transport system ATP-binding protein		x			x		x	x
NGO0195	putative ABC transporter, permease protein, polyamine; K11075 putrescine transport system permease protein										x
NGO0199	rho; transcription termination factor Rho; K03628 transcription termination factor Rho		-0.519	0.414	0.074	0.319	0.344	0.349
NGO0200	phosphoenolpyruvate synthase (EC:2.7.9.2); K01007 pyruvate, water dikinase [EC:2.7.9.2]		0.558	0.667	0.568	-1.143	-1.736	-1.351	-1.403	-1.101	-2.802
NGO0202	hypothetical protein; K09773 hypothetical protein			x	-0.295
NGO0206	putative ABC transporter, periplasmic binding protein, polyamine; K02055 putative spermidine/putrescine transport system substrate-binding protein		1.727	1.734	1.217	-0.019	0.059	0.201	x	x
NGO0208	hypothetical protein		-1.534
NGO0209	prfC; peptide chain release factor 3; K02837 peptide chain release factor RF-3		-0.327	x	x
NGO0211	imidazole glycerol phosphate synthase subunit HisF; K02500 cyclase HisF [EC:4.1.3.-]		0.069		0.42	x
NGO0212	1-(5-phosphoribosyl)-5-[(5-phosphoribosylamino)methylideneamino] imidazole-4-carboxamide isomerase (EC:5.3.1.16); K01814 phosphoribosylformimino-5-aminoimidazole carboxamide ribotide isomerase [EC:5.3.1.16]		-0.363		-0.623			0.762
NGO0214	putative phosphotransacetylase; K00625 phosphate acetyltransferase [EC:2.3.1.8]; K06873		0.135	-0.018	0.152	1.544	0.731	0.81		0.206
NGO0217	ABC transporter, periplasmic binding protein, iron related; K02012 iron(III) transport system substrate-binding protein		-0.52	1.755	0.049	-2.228	-1.059	-1.685	-1.064	-0.625	-1.184
NGO0219	argininosuccinate lyase (EC:4.3.2.1); K01755 argininosuccinate lyase [EC:4.3.2.1]		-0.188	-0.436	-0.119
NGO0220	putative UTP--glucose-1-phosphate uridylyltransferase (EC:2.7.7.9); K00963 UTP--glucose-1-phosphate uridylyltransferase [EC:2.7.7.9]		-0.483	-0.381	-0.092	1.182		0.897
NGO0221	putative deoxyribonucleotide triphosphate pyrophosphatase; K01516 nucleoside-triphosphatase [EC:3.6.1.15]		x	x	-0.213
NGO0223	inorganic pyrophosphatase; K01507 inorganic pyrophosphatase [EC:3.6.1.1]		0.076	0.055	-0.122			x
NGO0232	hypothetical protein; K07567 TdcF protein		x	x
NGO0233	outer membrane protein		1.761	1.193	0.349	0.68	0.831	1.245	0.782	1.568	0.93
NGO0236	hypothetical protein				1.855	0.702		0.518	-0.148	1.344	0.34
NGO0238	hypothetical protein; K07082										x
NGO0240	putative malic enzyme, malate dehydrogenase/oxaloacetate-decarboxylating (EC:1.1.1.38); K00027 malate dehydrogenase (oxaloacetate-decarboxylating) [EC:1.1.1.38]		-0.405	-0.388	-0.396		-0.242
NGO0244	hypothetical protein; K09791 hypothetical protein			x	x
NGO0245	3-deoxy-manno-octulosonate cytidylyltransferase (EC:2.7.7.38); K00979 3-deoxy-manno-octulosonate cytidylyltransferase (CMP-KDO synthetase) [EC:2.7.7.38]		0.046		-0.644
NGO0248	trpA; tryptophan synthase subunit alpha (EC:4.2.1.20); K01695 tryptophan synthase alpha chain [EC:4.2.1.20]		-0.251		-0.326			0.306
NGO0249	acetyl-CoA carboxylase subunit beta (EC:6.4.1.2); K01963 acetyl-CoA carboxylase carboxyl transferase subunit beta [EC:6.4.1.2]		-0.018	0.003	0.058	x	0.036	-0.74	x	x	-1.109
NGO0250	Cnp1		1.001	x	-0.248
NGO0256	nusB; transcription antitermination protein NusB; K03625 N utilization substance protein B		x	x	x	x
NGO0257	ribH; 6,7-dimethyl-8-ribityllumazine synthase (EC:2.5.1.9); K00794 riboflavin synthase beta chain [EC:2.5.1.-]		x	0.207	x	-6.63	x	x		-0.522
NGO0259	rnc; ribonuclease III (EC:3.1.26.3); K03685 ribonuclease III [EC:3.1.26.3]								x	0.686	1.217
NGO0263	amidophosphoribosyltransferase (EC:2.4.2.14); K00764 amidophosphoribosyltransferase [EC:2.4.2.14]		0.175		0.188
NGO0265	tetrapac protein				x	x	x			x
NGO0268	hypothetical protein				-0.341
NGO0271	hypothetical protein							x		-5.456
NGO0272	ksgA; dimethyladenosine transferase; K02528 dimethyladenosine transferase [EC:2.1.1.-]			x			x	0.48		x
NGO0274	tryptophan synthase subunit beta (EC:4.2.1.20); K01696 tryptophan synthase beta chain [EC:4.2.1.20]			-0.311
NGO0275	IgA-specific metalloendopeptidase (EC:3.4.24.13); K01347 IgA-specific serine endopeptidase [EC:3.4.21.72]							-1.793	x		0.965
NGO0277	ComL; K05807 putative lipoprotein		x		0.234	0.174	0.387	0.376	0.001	0.892	1.17
NGO0282	hypothetical protein; K03643 LPS-assembly lipoprotein					0.203	0.334	0.506
NGO0284	hypothetical protein					0.683	x	x	-0.161	-0.85	-1.277
NGO0286	hypothetical protein			x					-0.335		x
NGO0293	hemH; ferrochelatase (EC:4.99.1.1); K01772 ferrochelatase [EC:4.99.1.1]						x
NGO0295	thrS; threonyl-tRNA synthetase (EC:6.1.1.3); K01868 threonyl-tRNA synthetase [EC:6.1.1.3]		0.257		0.099	-0.372	-0.566	-0.658
NGO0296	infC; translation initiation factor IF-3; K02520 translation initiation factor IF-3		-0.193	x	-0.405	x		-1.484	x	-0.354
NGO0297	rpmI; 50S ribosomal protein L35; K02916 large subunit ribosomal protein L35				6.509				-0.885	-0.342
NGO0298	rplT; 50S ribosomal protein L20; K02887 large subunit ribosomal protein L20		0.56	x	0.458	x	x	x	-6.356	-0.519	x
NGO0299	pheS; phenylalanyl-tRNA synthetase subunit alpha (EC:6.1.1.20); K01889 phenylalanyl-tRNA synthetase alpha chain [EC:6.1.1.20]			0.507		-0.615
NGO0304	pheT; phenylalanyl-tRNA synthetase subunit beta (EC:6.1.1.20); K01890 phenylalanyl-tRNA synthetase beta chain [EC:6.1.1.20]		0.094	x	-0.209	-0.477	x	-1.434
NGO0305	ihfA; integration host factor subunit alpha; K04764 integration host factor subunit alpha		0.374	0.894	-0.009	-0.422	-0.916	-0.81	x	x	x
NGO0313	putative two-component system transcriptional response regulator; K02806 PTS system, nitrogen regulatory IIA component [EC:2.7.1.69]		-0.319	-0.143	-0.393
NGO0318	hypothetical protein; K03631 DNA repair protein RecN (Recombination protein N)			-0.073	0.531
NGO0320	hypothetical protein			x	-0.108			x
NGO0321	ubiE; ubiquinone/menaquinone biosynthesis methyltransferase; K03183 ubiquinone/menaquinone biosynthesis methyltransferase [EC:2.1.1.-]		x		-6.644			x
NGO0326	hypothetical protein; K03666 host factor-I protein		0.595	0.65	0.666	-0.96	x	x	-0.604	x	-1.932
NGO0328	hypothetical protein; K03564 peroxiredoxin Q/BCP [EC:1.11.1.15]				-0.681	x		0.614
NGO0332	putative reductase; K00067 dTDP-4-dehydrorhamnose reductase [EC:1.1.1.133]		-0.807	-0.575			0.772	0.856		0.401	0.067
NGO0333	hemH; phosphoribosylaminoimidazole-succinocarboxamide synthase (EC:6.3.2.6); K01923 phosphoribosylaminoimidazole-succinocarboxamide synthase [EC:6.3.2.6]		-0.104	-0.363	-0.436		x	x
NGO0335	polynucleotide phosphorylase/polyadenylase (EC:2.7.7.8); K00962 polyribonucleotide nucleotidyltransferase [EC:2.7.7.8]		1.315	0.993	0.634	-0.832	-1.041	-1.407	-1.288	-1.022
NGO0338	dapF; diaminopimelate epimerase (EC:5.1.1.7); K01778 diaminopimelate epimerase [EC:5.1.1.7]		-6.575		-0.882			0.382
NGO0340	putative cysteine synthase/cystathionine beta-synthase; K01738 cysteine synthase A [EC:2.5.1.47]		0.52	0.57	-0.374	1.799	0.953	1.383	0.794	0.642	0.816
NGO0344	GTP-binding protein LepA; K03596 GTP-binding protein LepA		x	x	x				x		x
NGO0345	putative nucleoside phosphorylase; K01243 S-adenosylhomocysteine/5'-methylthioadenosine nucleosidase [EC:3.2.2.9]		x		-0.11
NGO0346	putative twitching motility-like protein; K02670 twitching motility protein PilU		0.22	0.386	0.675	-0.799	x	-1.062		1.386
NGO0348	putative type 4 pilus biogenesis protein; K02676 type IV pilus assembly protein PilZ		x	x	x		x	x
NGO0349	hypothetical protein; K03424 TatD DNase family protein [EC:3.1.21.-]		0.004	-2.197	-0.098
NGO0351	glutaredoxin-like protein GrlA; K07390 monothiol glutaredoxin			x	x
NGO0353	upp; uracil phosphoribosyltransferase (EC:2.4.2.9); K00761 uracil phosphoribosyltransferase [EC:2.4.2.9]		-0.524	x	-1.117	1.052	0.656	0.529		x
NGO0360	hypothetical protein; K02496 uroporphyrin-III C-methyltransferase [EC:2.1.1.107]				0.681	x	x	-0.275		6.463	x
NGO0361	hypothetical protein; K02498 HemY protein									x
NGO0362	hemE; uroporphyrinogen decarboxylase (EC:4.1.1.37); K01599 uroporphyrinogen decarboxylase [EC:4.1.1.37]		x	x	-6.644			-0.54
NGO0367	DNA repair protein RadA; K04485 DNA repair protein RadA/Sms		6.644	6.644		6.644	5.017	0.443			6.644
NGO0368	hypothetical protein		x		0.355
NGO0369	hypothetical protein; K03972 phage shock protein E									6.644
NGO0370	putative exodeoxyribonuclease; K03582 exodeoxyribonuclease V beta subunit [EC:3.1.11.5]				x
NGO0371	hypothetical protein; K07223 putative iron-dependent peroxidase		x				x
NGO0372	putative ABC transporter, periplasmic binding protein, amino acid; K02030 polar amino acid transport system substrate-binding protein		2.511	6.644	1.109	0.566	0.297	0.164	0.609	-0.159	-0.577
NGO0375	Pgm (EC:5.4.2.2); K01835 phosphoglucomutase [EC:5.4.2.2]		0.053	0.143	0.272	1.698	1.353	1.368
NGO0376	putative peptidyl-prolyl cis-trans isomerase B (EC:5.2.1.8); K03768 peptidyl-prolyl cis-trans isomerase B (cyclophilin B) [EC:5.2.1.8]		-1.212	x	-0.534			x
NGO0379	peptidyl-tRNA hydrolase (EC:3.1.1.29); K01056 peptidyl-tRNA hydrolase, PTH1 family [EC:3.1.1.29]		x		x			x		-5.456
NGO0382	hypothetical protein; K03798 cell division protease FtsH [EC:3.4.24.-]					0.877	x	0.583	-0.098	1.071	0.255
NGO0383	hypothetical protein; K02427 ribosomal RNA large subunit methyltransferase E [EC:2.1.1.-]							x
NGO0385	delta-aminolevulinic acid dehydratase (EC:4.2.1.24); K01698 porphobilinogen synthase [EC:4.2.1.24]		0.481	1.038	0.593
NGO0387	putative GTP cyclohydrolase; K09007 hypothetical protein		-0.752	0.047	x
NGO0388	putative oxidoreductase, NAD(P)H-flavin; K00540 [EC:1.-.-.-]		x	x	x	x	x	x
NGO0390	ppnK; inorganic polyphosphate/ATP-NAD kinase (EC:2.7.1.23); K00858 NAD+ kinase [EC:2.7.1.23]			-0.671
NGO0391	hypothetical protein		x		-0.59	x	0	-0.19
NGO0393	TetR family transcriptional regulator			x	-0.322
NGO0397	hisZ; ATP phosphoribosyltransferase regulatory subunit; K02502 ATP phosphoribosyltransferase regulatory subunit		0.304	0.678	0.283	-1.248	-1.618	-1.32
NGO0398	adenylosuccinate synthetase (EC:6.3.4.4); K01939 adenylosuccinate synthase [EC:6.3.4.4]		-0.04	-6.261	-0.433
NGO0399	heat shock protein HtpX; K03799 heat shock protein HtpX [EC:3.4.24.-]							1.668			1.683
NGO0400	adk; adenylate kinase (EC:2.7.4.3); K00939 adenylate kinase [EC:2.7.4.3]		-0.757	x	x	x	0.124	1.037	x
NGO0402	putative sugar kinase / ADP-heptose synthase		x				x
NGO0403	ADP-L-glycero-D-mannoheptose epimerase; K03274 ADP-L-glycero-D-manno-heptose 6-epimerase [EC:5.1.3.20]			0.335	0.955	-0.016		-0.986
NGO0404	putative type I restriction-modification system methyltransferase protein (EC:3.1.21.3); K03427 type I restriction enzyme M protein [EC:2.1.1.72]		-0.386	-0.317
NGO0407	putative type I site-specific deoxyribonuclease (EC:3.1.21.3); K01153 type I restriction enzyme, R subunit [EC:3.1.21.3]		-1.088	x	x
NGO0408	hypothetical protein; K03694 ATP-dependent Clp protease ATP-binding subunit ClpA				0.625	0.2		x
NGO0410	CspA; K03704 cold shock protein (beta-ribbon, CspA family)			x	x
NGO0411	hypothetical protein; K03592 PmbA protein							x
NGO0412	hypothetical protein; K09889 hypothetical protein							x
NGO0415	hypothetical protein; K00970 poly(A) polymerase [EC:2.7.7.19]									x
NGO0416	hypothetical protein			x	x			1.547
NGO0417	hypothetical protein; K06217 phosphate starvation-inducible protein PhoH and related proteins										x
NGO0420	hypothetical protein		x
NGO0421	dcd; deoxycytidine triphosphate deaminase (EC:3.5.4.13); K01494 dCTP deaminase [EC:3.5.4.13]		x		-0.705			0.64
NGO0423	rdgC; recombination associated protein; K03554 recombination associated protein RdgC		0.617	0.18	0.199	0.421	-0.537
NGO0424	engA, yfgK, yphC; GTP-binding protein EngA; K03977 GTP-binding protein					x			x	x
NGO0425	hypothetical protein							-0.345
NGO0426	hisS; histidyl-tRNA synthetase (EC:6.1.1.21); K01892 histidyl-tRNA synthetase [EC:6.1.1.21]		-0.056	0.172	0.232		x	-0.822
NGO0434	hypothetical protein; K07018				-0.371
NGO0436	panB; 3-methyl-2-oxobutanoate hydroxymethyltransferase (EC:2.1.2.11); K00606 3-methyl-2-oxobutanoate hydroxymethyltransferase [EC:2.1.2.11]		-0.826		0.493
NGO0437	panC; pantoate--beta-alanine ligase (EC:6.3.2.1); K01918 pantoate--beta-alanine ligase [EC:6.3.2.1]		x	x
NGO0439	lolB; outer membrane lipoprotein LolB; K02494 outer membrane lipoprotein LolB							0.684
NGO0441	ribose-phosphate pyrophosphokinase (EC:2.7.6.1); K00948 ribose-phosphate pyrophosphokinase [EC:2.7.6.1]		-0.495	-1.016	-0.294	1.084	x	0.31		2.895	-0.354
NGO0442	50S ribosomal protein L25/general stress protein Ctc; K02897 large subunit ribosomal protein L25		-0.045	0.114	-0.065	0.127	-0.563	-0.192	-0.2	-0.913	0.084
NGO0444	threonine dehydratase (EC:4.3.1.19); K01754 threonine dehydratase [EC:4.3.1.19]		x					x
NGO0451	replicative DNA helicase; K02314 replicative DNA helicase [EC:3.6.1.-]							0.294
NGO0452	hypothetical protein; K08084 type IV fimbrial biogenesis protein FimT							x	-0.146	x	1.342
NGO0454	hypothetical protein; K02672 type IV pilus assembly protein PilW									0.817	0.441
NGO0455	hypothetical protein; K02673 type IV pilus assembly protein PilX				0.656	0.424		0.408	0.196	1.784	0.475
NGO0456	putative type IV pilin-like protein; K02655 type IV pilus assembly protein PilE										x
NGO0459	dut; deoxyuridine 5'-triphosphate nucleotidohydrolase (EC:3.6.1.23); K01520 dUTP pyrophosphatase [EC:3.6.1.23]		0.043	-1.242	x
NGO0460	succinyldiaminopimelate transaminase; K00821 acetylornithine/N-succinyldiaminopimelate aminotransferase [EC:2.6.1.11 2.6.1.17]		x	-0.405	-0.622	1.56	-0.367	0.681
NGO0461	hypothetical protein; K09861 hypothetical protein		0.013	-0.354	x						x
NGO0476	putative phage associated protein		x					0.328
NGO0512	putative phage associated protein		x
NGO0516	putative plasmid stable inheritance protein putative phage associated protein; K07171			x	-0.252			-0.364
NGO0517	putative PemI-like protein (PemI), putative phage associated protein				-0.402
NGO0523	putative phage associated protein				x			0.179	-0.355	0.975	1.161
NGO0526	phosphoribosylaminoimidazole synthetase (EC:6.3.3.1); K01933 phosphoribosylformylglycinamidine cyclo-ligase [EC:6.3.3.1]							x
NGO0541	putative low-molecular weight phosphotyrosine protein phosphatase; K01104 protein-tyrosine phosphatase [EC:3.1.3.48]							0.437
NGO0542	hypothetical protein; K09823 Fur family transcriptional regulator, zinc uptake regulator			x
NGO0543	hypothetical protein		x	x	x
NGO0548	hypothetical protein; K06980			-0.626	-0.333
NGO0556	aspA; aspartate ammonia-lyase (EC:4.3.1.1); K01744 aspartate ammonia-lyase [EC:4.3.1.1]		x		0.401			-0.737
NGO0561	hypothetical protein							-0.232	-1.068	-0.414	x
NGO0562	putative dihydrolipoamide dehydrogenase (EC:1.8.1.4); K00382 dihydrolipoamide dehydrogenase [EC:1.8.1.4]		1.576	0.769	0.642	-0.528	-0.828	-0.838	-0.827	-1.456	-1.582
NGO0564	dihydrolipoamide acetyltransferase (EC:2.3.1.12); K00627 pyruvate dehydrogenase E2 component (dihydrolipoamide acetyltransferase) [EC:2.3.1.12]		2.271	1.792	1.108	0.455	0.562	-0.07	-0.183	0.47	-0.115
NGO0565	aceE; pyruvate dehydrogenase subunit E1 (EC:1.2.4.1); K00163 pyruvate dehydrogenase E1 component [EC:1.2.4.1]		0.605	0.311	0.497	-0.668	-1.144	-0.812	-1.16	-0.827	-1.548
NGO0566	prolyl-tRNA synthetase (EC:6.1.1.15); K01881 prolyl-tRNA synthetase [EC:6.1.1.15]		-1.224	-0.492	-0.537	x	x	-1.951
NGO0569	hypothetical protein; K07735 putative transcriptional regulator							x
NGO0572	putative carboxy-terminal processing protease; K03797 carboxyl-terminal processing protease [EC:3.4.21.102]		x		x			x			x
NGO0574	Cah; K01674 carbonic anhydrase [EC:4.2.1.1]		1.852	1.629	1.093	0.691	0.054	0.644	0.605	0.291	1.236
NGO0580	putative thioredoxin reductase (EC:1.8.1.9); K00384 thioredoxin reductase (NADPH) [EC:1.8.1.9]		-0.086	-0.523	-0.411	x		0.267
NGO0581	rpsF; 30S ribosomal protein S6; K02990 small subunit ribosomal protein S6		0.347	0.84	-0.016	-0.279	-1.044	x		x
NGO0583	rpsR; 30S ribosomal protein S18; K02963 small subunit ribosomal protein S18		x	x	0.12	x	x	x	-0.233	-0.153	-0.535
NGO0584	rplI; 50S ribosomal protein L9; K02939 large subunit ribosomal protein L9		0.208	0.507	-0.36	-0.678	-1.052	-0.794	-1.702	-1.416	-1.322
NGO0590	putative FtsK-like cell division/stress response protein; K03466 DNA segregation ATPase FtsK/SpoIIIE, S-DNA-T family					x					x
NGO0592	tig; trigger factor; K03545 trigger factor		-0.049	-0.262	-0.217	-1.147	-1.449	-2.983	-1.483	-1.156	x
NGO0593	clpP; ATP-dependent Clp protease proteolytic subunit; K01358 ATP-dependent Clp protease, protease subunit [EC:3.4.21.92]			0.242	0.155			x
NGO0594	ispG, gcpE; 4-hydroxy-3-methylbut-2-en-1-yl diphosphate synthase (EC:1.17.7.1); K03526 (E)-4-hydroxy-3-methylbut-2-enyl-diphosphate synthase [EC:1.17.7.1]			x				x
NGO0595	hypothetical protein; K02656 type IV pilus assembly protein PilF		x	x	x	0.25	0.259	0.278	1.242	0.799	0.877
NGO0597	putative nucleoside diphosphate kinase (EC:2.7.4.6); K00940 nucleoside-diphosphate kinase [EC:2.7.4.6]		x	-0.485	-0.46	x		0.678
NGO0603	ihfB; integration host factor subunit beta; K05788 integration host factor subunit beta		0.263	x	-0.219	x	0.446		0.879	x
NGO0604	rpsA; 30S ribosomal protein S1; K02945 small subunit ribosomal protein S1		0.393	0.609	0.26	-0.315	-0.584	-0.734	-0.93	-0.486	-1.282
NGO0605	putative cytidylate kinase; K00945 cytidylate kinase [EC:2.7.4.14]			x	-0.701		x	0.724
NGO0608	putative murein transglycosylase / nitrite reductase transcriptional regulator; K08307 membrane-bound lytic murein transglycosylase D [EC:3.2.1.-]		x		0.103	1.256		x	0.184	0.66	x
NGO0611	1-acyl-sn-glycerol-3-phosphate acyltransferase (EC:2.3.1.51); K00655 1-acyl-sn-glycerol-3-phosphate acyltransferase [EC:2.3.1.51]								x		-6.554
NGO0614	ribonucleotide-diphosphate reductase subunit alpha (EC:1.17.4.1); K00525 ribonucleoside-diphosphate reductase alpha chain [EC:1.17.4.1]		-0.656	x	0.337	6.644	x	1.086		-5.456	x
NGO0615	nrdB; ribonucleotide-diphosphate reductase subunit beta (EC:1.17.4.1); K00526 ribonucleoside-diphosphate reductase beta chain [EC:1.17.4.1]		0.046	-0.236	-0.068
NGO0617	eno; phosphopyruvate hydratase (EC:4.2.1.11); K01689 enolase [EC:4.2.1.11]		1.197	1.076	1.088	-0.938	-1.567	-0.862	-1.511	-1.812	x
NGO0619	2-dehydro-3-deoxyphosphooctonate aldolase (EC:2.5.1.55); K01627 2-dehydro-3-deoxyphosphooctonate aldolase (KDO 8-P synthase) [EC:2.5.1.55]		x	x	x
NGO0620	aspartate alpha-decarboxylase (EC:4.1.1.11); K01579 aspartate 1-decarboxylase [EC:4.1.1.11]		0.356	x	x
NGO0621	hypothetical protein			x
NGO0623	putative transcription-repair coupling factor; K03723 transcription-repair coupling factor (superfamily II helicase) [EC:3.6.1.-]				x		x
NGO0624	putative oxidoreductase		x	6.644	0.657	x	x	0.542		-0.137	-0.495
NGO0626	putative murein hydrolase; K08305 membrane-bound lytic murein transglycosylase B [EC:3.2.1.-]					x		x
NGO0629	DNA gyrase subunit A; K02469 DNA gyrase subunit A [EC:5.99.1.3]		0.729	-6.261	x	x	x	-1.195		-0.459
NGO0632	hypothetical protein; K13628 iron-sulfur cluster assembly protein		x
NGO0633	scaffold protein; K04488 nitrogen fixation protein NifU and related proteins		x		x
NGO0636	cysteine desulfurase; K04487 cysteine desulfurase [EC:2.8.1.7]		-1.7	-1.37	x	x		x		x
NGO0639	putative L-lactate dehydrogenase; K00101 L-lactate dehydrogenase (cytochrome) [EC:1.1.2.3]				0.439	-1.216	-1.168	-0.903	-1.309	-0.504	-0.734
NGO0644	rbfA; ribosome-binding factor A; K02834 ribosome-binding factor A			x
NGO0645	clpX; ATP-dependent protease ATP-binding subunit ClpX; K03544 ATP-dependent Clp protease ATP-binding subunit ClpX		-0.446	-0.771	-0.647		x
NGO0646	argD; bifunctional N-succinyldiaminopimelate-aminotransferase/acetylornithine transaminase protein (EC:2.6.1.17 2.6.1.11); K00821 acetylornithine/N-succinyldiaminopimelate aminotransferase [EC:2.6.1.11 2.6.1.17]		x	x
NGO0650	putative ATP-dependent RNA helicase		0.069	1.405	x	0.073	-0.825	-0.049	0.242	0.187	0.371
NGO0652	putative thioredoxin I; K03671 thioredoxin 1		-0.493	-1.387	-0.777			-1.116
NGO0654	putative NH(3)-dependent NAD synthetase; K01916 NAD+ synthase [EC:6.3.1.5]		x	-0.961	-0.545		0.04	0.443			x
NGO0657	hypothetical protein; K06178 ribosomal large subunit pseudouridine synthase B [EC:5.4.99.12]			1.383	x				0.182	0.265	-0.328
NGO0658	pyridoxamine 5'-phosphate oxidase (EC:1.4.3.5); K00275 pyridoxamine 5'-phosphate oxidase [EC:1.4.3.5]				-0.237
NGO0660	gatB; aspartyl/glutamyl-tRNA amidotransferase subunit B; K02434 aspartyl-tRNA(Asn)/glutamyl-tRNA (Gln) amidotransferase subunit B [EC:6.3.5.6 6.3.5.7]		-0.642	0.053	-0.001	0.572	0.117	0.176	0.161	0.203
NGO0662	gatA; aspartyl/glutamyl-tRNA amidotransferase subunit A; K02433 aspartyl-tRNA(Asn)/glutamyl-tRNA (Gln) amidotransferase subunit A [EC:6.3.5.6 6.3.5.7]		-0.794	-0.499	0.089	1.083	x	0.266		-1.005	-0.742
NGO0668	putative SUN-family protein							-0.591
NGO0670	putative methylase family protein; K02533 tRNA/rRNA methyltransferase [EC:2.1.1.-]		x
NGO0671	hypothetical protein; K01092 myo-inositol-1(or 4)-monophosphatase [EC:3.1.3.25]		x	x
NGO0674	3-isopropylmalate dehydrogenase (EC:1.1.1.85); K00052 3-isopropylmalate dehydrogenase [EC:1.1.1.85]		-1.116	-0.385	-0.084	0.846	0.402	0.502		-0.625
NGO0677	leuD; isopropylmalate isomerase small subunit (EC:4.2.1.33); K01704 3-isopropylmalate/(R)-2-methylmalate dehydratase small subunit [EC:4.2.1.33 4.2.1.35]			-0.351	x	x	x	0.538
NGO0678	hypothetical protein		1.708			-0.109	-0.173	x
NGO0679	isopropylmalate isomerase large subunit (EC:4.2.1.33); K01703 3-isopropylmalate/(R)-2-methylmalate dehydratase large subunit [EC:4.2.1.33 4.2.1.35]						x
NGO0680	hypothetical protein; K01919 glutamate--cysteine ligase [EC:6.3.2.2]		x	-0.629	-0.41
NGO0687	putative ferredoxin-NADP reductase (EC:1.18.1.2); K00528 ferredoxin--NADP+ reductase [EC:1.18.1.2]		-0.592	0.036	-0.717	0.553	0.204	0.301	-0.861	-0.302	-0.05
NGO0688	hypothetical protein							x			x
NGO0689	threonine synthase (EC:4.2.3.1); K01733 threonine synthase [EC:4.2.3.1]		x	x	x	x	x	x
NGO0690	hypothetical protein				x		x	x
NGO0697	putative type I restriction enzyme (EC:3.1.21.3); K01153 type I restriction enzyme, R subunit [EC:3.1.21.3]		0.001	x	x
NGO0701	hypothetical protein		-0.376	-1.616	0.273			x
NGO0704	bifunctional 3,4-dihydroxy-2-butanone 4-phosphate synthase/GTP cyclohydrolase II-like protein (EC:3.5.4.25); K01497 GTP cyclohydrolase II [EC:3.5.4.25]; K02858 3,4-dihydroxy 2-butanone 4-phosphate synthase [EC:4.1.99.12]		-1.048	-0.867	-1.1			-0.525
NGO0713	keto-hydroxyglutarate-aldolase/keto-deoxy-phosphogluconate aldolase (EC:4.1.2.14 4.1.3.16); K01625 2-dehydro-3-deoxyphosphogluconate aldolase / 4-hydroxy-2-oxoglutarate aldolase [EC:4.1.2.14 4.1.3.16]		-0.182	-0.198	-0.432
NGO0714	phosphogluconate dehydratase (EC:4.2.1.12); K01690 phosphogluconate dehydratase [EC:4.2.1.12]		0.326	0.055	0.29			-0.553			x
NGO0715	glucose-6-phosphate 1-dehydrogenase (EC:1.1.1.49); K00036 glucose-6-phosphate 1-dehydrogenase [EC:1.1.1.49]		0.668	0.119	0.492		x	-0.999
NGO0716	hypothetical protein; K01057 6-phosphogluconolactonase [EC:3.1.1.31]		0.367	-0.525	0.33
NGO0717	glk; glucokinase (EC:2.7.1.2); K00845 glucokinase [EC:2.7.1.2]		1.05	0.363	0.929	0.577	x			x
NGO0718	RpiR family transcriptional regulator		-0.239	-0.373	0.336	1.519	x	1.217		0.962	0.101
NGO0719	pgi; glucose-6-phosphate isomerase (EC:5.3.1.9); K01810 glucose-6-phosphate isomerase [EC:5.3.1.9]		0.715	0.789	0.741	-1.658		-1.086			x
NGO0734	putative oxidoreductase; K00528 ferredoxin--NADP+ reductase [EC:1.18.1.2]						x
NGO0739	putative ATP-dependent DNA helicase; K03656 ATP-dependent DNA helicase Rep [EC:3.6.1.-]									x
NGO0740	aroD; 3-dehydroquinate dehydratase (EC:4.2.1.10); K03785 3-dehydroquinate dehydratase I [EC:4.2.1.10]							x
NGO0741	recA; recombinase A; K03553 recombination protein RecA		-0.377	-0.943	0.317	x	x	0.306		x
NGO0742	hypothetical protein; K09747 hypothetical protein		x	x	-0.121			x
NGO0755	riboflavin synthase subunit alpha (EC:2.5.1.9); K00793 riboflavin synthase alpha chain [EC:2.5.1.9]				0.001
NGO0758	putative ribulose-phosphate 3-epimerase (EC:5.1.3.1); K01783 ribulose-phosphate 3-epimerase [EC:5.1.3.1]		-0.229	x	-0.09
NGO0764	putative ABC-transporter, ATP-binding protein		-0.403	-0.766	-0.484		0.898
NGO0765	hypothetical protein				x			x
NGO0766	putative peptidyl-prolyl cis-trans isomerase; K03770 peptidyl-prolyl cis-trans isomerase D [EC:5.2.1.8]							-6.44
NGO0770	hypothetical protein; K09810 lipoprotein-releasing system ATP-binding protein [EC:3.6.3.-]					x	x	x
NGO0775	hypothetical protein; K01338 ATP-dependent Lon protease [EC:3.4.21.53]			x	x	0.499	x	0.089		0.307	0.783
NGO0777	DbhA; K03530 DNA-binding protein HU-beta		x	x	x	x	x	x			x
NGO0778	hypothetical protein						x
NGO0779	homoserine dehydrogenase (EC:1.1.1.3); K00003 homoserine dehydrogenase [EC:1.1.1.3]		-0.173	-0.731	-0.571			x
NGO0781	putative ABC transporter, ATP-binding protein; K06158 ATP-binding cassette, sub-family F, member 3		0.32		x
NGO0782	hypothetical protein									x
NGO0783	hypothetical protein								0.707	0.16
NGO0788	GNA1220				1.017	0.263		0.373	-0.787	0.238	0.276
NGO0791	hypothetical protein; K09158 hypothetical protein		x		x
NGO0794	BfrA; K03594 bacterioferritin		0.718	x	1.462	-1.054	-0.398	-0.156	-0.278	-1.569	-0.561
NGO0795	BfrB; K03594 bacterioferritin			1.702	1.071	x			-0.303	x	-0.778
NGO0799	inosine 5'-monophosphate dehydrogenase (EC:1.1.1.205); K00088 IMP dehydrogenase [EC:1.1.1.205]		1.364	1.032	1.145	-0.945	0.119	-0.487	-0.569	-0.549	-1.735
NGO0801	putative ribonuclease; K12573 ribonuclease R [EC:3.1.-.-]				0.349				-0.237		-0.314
NGO0803	putative GTP-binding protein; K06207 GTP-binding protein		-0.691	-0.836	-0.714	1.416	0.789	0.248			-0.352
NGO0809	dihydroxy-acid dehydratase (EC:4.2.1.9); K01687 dihydroxy-acid dehydratase [EC:4.2.1.9]		0.245	-0.033	0.476	x	x	-0.925		x
NGO0815	putative UDP-N-acetylmuramate: L-alanyl-gamma-D-glutamyl-meso-diaminopimelate ligase (EC:6.3.2.8); K02558 UDP-N-acetylmuramate: L-alanyl-gamma-D-glutamyl-meso-diaminopimelate ligase [EC:6.3.2.-]			0.952	x			0.064
NGO0821	acetyl-CoA carboxylase carboxyltransferase subunit alpha (EC:6.4.1.2); K01962 acetyl-CoA carboxylase carboxyl transferase subunit alpha [EC:6.4.1.2]		0.158	0.095	0.506	-0.479		-0.114
NGO0829	hscA; chaperone protein HscA; K04044 molecular chaperone HscA		-0.544	-0.117	x		x	-1.786
NGO0831	putative oxidoreductase								-0.372
NGO0832	short chain dehydrogenase		-0.754	x	x		-0.855	-0.361		-2.086	-1.662
NGO0842	hypothetical protein		x					x
NGO0845	hypothetical protein		0.957	0.956	0.499	x	x	-1.128		-1.077
NGO0848	2-isopropylmalate synthase (EC:2.3.3.13); K01649 2-isopropylmalate synthase [EC:2.3.3.13]		x								x
NGO0851	putative cell-division protein; K03466 DNA segregation ATPase FtsK/SpoIIIE, S-DNA-T family					x
NGO0857	putative dihydroneopterin aldolase; K01633 dihydroneopterin aldolase [EC:4.1.2.25]			x	0.132			-1.512
NGO0858	hypothetical protein; K08591 glycerol-3-phosphate acyltransferase PlsY [EC:2.3.1.15]								x
NGO0861	hypothetical protein		1.023	x	-0.23		-0.184	-0.03		x	0.808
NGO0862	fructose-1,6-bisphosphatase (EC:3.1.3.11); K03841 fructose-1,6-bisphosphatase I [EC:3.1.3.11]		0.244		-0.142
NGO0863	hypothetical protein; K09794 hypothetical protein			-0.871	x
NGO0866	glyA; serine hydroxymethyltransferase (EC:2.1.2.1); K00600 glycine hydroxymethyltransferase [EC:2.1.2.1]		-0.793	0.477	-0.233			-0.336
NGO0867	hypothetical protein							0.352
NGO0870	AbcZ		x	x	-0.476	1.57
NGO0872	anthranilate synthase component I (EC:4.1.3.27); K01657 anthranilate synthase component I [EC:4.1.3.27]			x	x
NGO0874	type II DNA restriction endonuclease R.NGOI		-0.031	-0.051	-0.606
NGO0875	phosphoribosylaminoimidazole carboxylase ATPase subunit (EC:4.1.1.21); K01589 5-(carboxyamino)imidazole ribonucleotide synthase [EC:6.3.4.18]			0.456
NGO0890	D-lactate dehydrogenase (EC:1.1.1.28); K03777 D-lactate dehydrogenase [EC:1.1.1.28]		x	0.522	1.773	-0.19	0.194	-0.225
NGO0893	putative oxidoreductase				2.864		1.424
NGO0899	greA; transcription elongation factor GreA; K03624 transcription elongation factor GreA			x	-0.46
NGO0900	3-phosphoshikimate 1-carboxyvinyltransferase (EC:2.5.1.19); K00800 3-phosphoshikimate 1-carboxyvinyltransferase [EC:2.5.1.19]							x
NGO0904	hypothetical protein		0.686	-0.01	1.142
NGO0905	hypothetical protein; K00782 hypothetical protein		0.548	x	1.018	0.432	0.318	0.643		-0.279	-0.403
NGO0906	hypothetical protein		1.073	1.216	x	0.614	0.828	0.998	0.637
NGO0907	FitB; K07062		x
NGO0908	FitA				x
NGO0912	succinyl-CoA synthetase subunit alpha (EC:6.2.1.5); K01902 succinyl-CoA synthetase alpha subunit [EC:6.2.1.5]		-0.166	-0.439	0.069	-0.657	x	-0.804	x	x	x
NGO0913	sucC; succinyl-CoA synthetase subunit beta (EC:6.2.1.5); K01903 succinyl-CoA synthetase beta subunit [EC:6.2.1.5]		-0.161	0.308	-0.144	-0.453	-1.445	-0.767	x	-0.776
NGO0915	dihydrolipoamide dehydrogenase (EC:1.8.1.4); K00382 dihydrolipoamide dehydrogenase [EC:1.8.1.4]		1.112	1.028	0.384	-0.699	-0.937	-1.235	-0.713	x	x
NGO0916	dihydrolipoamide succinyltransferase (EC:2.3.1.61); K00658 2-oxoglutarate dehydrogenase E2 component (dihydrolipoamide succinyltransferase) [EC:2.3.1.61]		1.368	1.155	0.754	-0.47	-1.069	-0.956	-2.314	0.123	-0.494
NGO0917	sucA; 2-oxoglutarate dehydrogenase E1 component (EC:1.2.4.2); K00164 2-oxoglutarate dehydrogenase E1 component [EC:1.2.4.2]		x	x	x	-0.635	-1.446	-0.652	-0.668	x
NGO0918	gltA; type II citrate synthase (EC:2.3.3.1); K01647 citrate synthase [EC:2.3.3.1]		0.74	0.569	0.39	-0.969	x	-1.019	-1.239	x	x
NGO0920	sdhB; succinate dehydrogenase iron-sulfur subunit (EC:1.3.99.1); K00240 succinate dehydrogenase iron-sulfur protein [EC:1.3.99.1]		0.834	0.115	0.609	x		0.644
NGO0921	putative succinate dehydrogenase flavoprotein subunit; K00239 succinate dehydrogenase flavoprotein subunit [EC:1.3.99.1]		-0.032	-0.376	0.314	0.242	x	0.813		0.472
NGO0925	dihydrolipoamide dehydrogenase (EC:1.8.1.4); K00382 dihydrolipoamide dehydrogenase [EC:1.8.1.4]		-0.513	-0.433	-0.373
NGO0926	putative peroxiredoxin family protein/glutaredoxin		-0.574	-0.244	-0.218	0.61	0.044	-0.044	-0.267	-0.655	-0.658
NGO0928	5-methyltetrahydropteroyltriglutamate--homocysteine S-methyltransferase (EC:2.1.1.14); K00549 5-methyltetrahydropteroyltriglutamate--homocysteine methyltransferase [EC:2.1.1.14]		0.351	-0.247	-0.321	0.465	0.159	0.131		-0.685	x
NGO0931	rpmJ; 50S ribosomal protein L36; K02919 large subunit ribosomal protein L36				x
NGO0933	metX; homoserine O-acetyltransferase (EC:2.3.1.31); K00641 homoserine O-acetyltransferase [EC:2.3.1.31]			x	x
NGO0936	elongation factor P; K02356 elongation factor EF-P		x	x	x	x		x	x
NGO0947	dapA; dihydrodipicolinate synthase (EC:4.2.1.52); K01714 dihydrodipicolinate synthase [EC:4.2.1.52]		0.164	-0.065	-0.069	x		-1.901
NGO0948	hypothetical protein; K07287 lipoprotein-34			x	x	-0.043	-0.239	0.372	0.53	0.912	2.224
NGO0956	aspartate kinase (EC:2.7.2.4); K00928 aspartate kinase [EC:2.7.2.4]		-0.125	-0.467	-0.338
NGO0959	hypothetical protein		-0.08	x	0.359		x	0.381
NGO0962	nicotinate phosphoribosyltransferase (EC:2.4.2.11); K00763 nicotinate phosphoribosyltransferase [EC:2.4.2.11]			x
NGO0963	argS; arginyl-tRNA synthetase (EC:6.1.1.19); K01887 arginyl-tRNA synthetase [EC:6.1.1.19]		-0.175	-0.363	-0.246
NGO0970	ribose-5-phosphate isomerase A (EC:5.3.1.6); K01807 ribose 5-phosphate isomerase A [EC:5.3.1.6]		-0.691		x	x		x
NGO0972	ispD; 2-C-methyl-D-erythritol 4-phosphate cytidylyltransferase; K00991 2-C-methyl-D-erythritol 4-phosphate cytidylyltransferase [EC:2.7.7.60]		x
NGO0973	putative DNA polymerase III, epsilon chain; K02342 DNA polymerase III subunit epsilon [EC:2.7.7.7]				x
NGO0977	acetate kinase; K00925 acetate kinase [EC:2.7.2.1]		-0.524	-0.445	-0.435	-0.689	x	-0.386	x	-5.456
NGO0979	hypothetical protein							1.388
NGO0991	succinyl-diaminopimelate desuccinylase (EC:3.5.1.18); K01439 succinyl-diaminopimelate desuccinylase [EC:3.5.1.18]		x
NGO0994	Laz		x	x	0.776	x	-0.023	-0.246	x	x	x
NGO0996	azi, div; preprotein translocase subunit SecA; K03070 preprotein translocase subunit SecA		-0.206	x	0.647	0.283	0.105	0.126		x
NGO0999	RNA polymerase sigma factor RpoD; K03086 RNA polymerase primary sigma factor		0.575	x	0.157	0.349	-0.362	-0.492			-1.567
NGO1013	putative phage repressor, putative phage associated protein		x
NGO1020	putative phage associated protein					x
NGO1028	transketolase (EC:2.2.1.1); K00615 transketolase [EC:2.2.1.1]		-0.309	x	-0.313	0.548	0.015	0.179			x
NGO1029	fumC; fumarate hydratase (EC:4.2.1.2); K01679 fumarate hydratase, class II [EC:4.2.1.2]		-6.575	-6.261	-1.103	-2.873	x	-3.074
NGO1031	putative single-stranded DNA binding protein; K03111 single-strand DNA-binding protein		0.698	x	0.778	-0.36	-0.094	-1.062	-0.506	-0.743
NGO1041	putative exopolyphosphatase; K01514 exopolyphosphatase [EC:3.6.1.11]		0.448	x		x
NGO1043	hypothetical protein		x	x	x	x	x	x	x	x
NGO1045	tryptophanyl-tRNA synthetase (EC:6.1.1.2); K01867 tryptophanyl-tRNA synthetase [EC:6.1.1.2]			x	x	0.378
NGO1046	putative ClpB protein; K03695 ATP-dependent Clp protease ATP-binding subunit ClpB		-0.46	-0.577	-0.568	-1.325	-1.217	-1.798		x
NGO1049	hypothetical protein				x
NGO1052	phosphoglycolate phosphatase; K01091 phosphoglycolate phosphatase [EC:3.1.3.18]		x	x	x	x	x	x
NGO1056	hypothetical protein; K06194 lipoprotein NlpD				x	-1.151	x	-1.671	0.577	1.441	0.844
NGO1063	hypothetical protein		1.307	0.999	0.464	-0.015	0.151	0.311	-0.649	-0.335	0.125
NGO1064	hypothetical protein; K06200 carbon starvation protein								-0.251
NGO1078	putative acyl-CoA hydrolase; K10806 acyl-CoA thioesterase YciA [EC:3.1.2.-]		x
NGO1080	putative C-type cytochrome		0.999		6.509	0.266		0.627	x
NGO1081	alpha-2,3-sialyltransferase; K00785 beta-galactosamide-alpha-2,3-sialyltransferase [EC:2.4.99.-]		x	x	0.219			1.05	0.668	1.145	0.902
NGO1082	putative isocitrate dehydrogenase; K00031 isocitrate dehydrogenase [EC:1.1.1.42]		-0.185	x	-0.097			x
NGO1093	putative phage associated protein						x
NGO1121	putative phage associated protein		0.595	1.871	1.13	x	x	-0.153	x
NGO1126	putative phage associated protein				0.211
NGO1133	hypothetical protein							-0.28
NGO1134	ribA; GTP cyclohydrolase II (EC:3.5.4.25); K01497 GTP cyclohydrolase II [EC:3.5.4.25]		-0.536			x		x
NGO1149	putative O-succinylhomoserine sulfhydrolase; K10764 O-succinylhomoserine sulfhydrylase [EC:2.5.1.-]		0.275
NGO1152	ABC transporter, periplasmic histidine-binding protein precursor; K02030 polar amino acid transport system substrate-binding protein		x	x	x	-0.566	-0.072	-0.254	x	-1.324	x
NGO1154	trkA, sapG; potassium transporter peripheral membrane component; K03499 trk system potassium uptake protein TrkA				x		x
NGO1160	phosphomethylpyrimidine kinase (EC:2.7.4.7); K00877 hydroxymethylpyrimidine kinase [EC:2.7.1.49]; K00941 phosphomethylpyrimidine kinase [EC:2.7.4.7]				x	0.797		1.053
NGO1178	ComE1; K02237 competence protein ComEA							x
NGO1182	putative nitrogen regulatory protein P-II; K04751 nitrogen regulatory protein P-II 1		-1.122		-0.312
NGO1183	phosphoribosylformylglycinamidine synthase (EC:6.3.5.3); K01952 phosphoribosylformylglycinamidine synthase [EC:6.3.5.3]			x			x	0.328
NGO1197	hypothetical protein				x
NGO1199	HrpA; K03578 ATP-dependent helicase HrpA [EC:3.6.1.-]		x
NGO1203	trpD; anthranilate phosphoribosyltransferase (EC:2.4.2.18); K00766 anthranilate phosphoribosyltransferase [EC:2.4.2.18]		x		0.878	1.143	x	0.162
NGO1204	anthranilate synthase component II (EC:4.1.3.27); K01658 anthranilate synthase component II [EC:4.1.3.27]		-0.487
NGO1205	putative TonB-dependent receptor protein; K02014 iron complex outermembrane recepter protein				0.449	0.688		0.764	0.979	2.081	1.347
NGO1206	phosphatidylserine decarboxylase (EC:4.1.1.65); K01613 phosphatidylserine decarboxylase [EC:4.1.1.65]		-1.892		0.708	x			0.576	1.192	0.849
NGO1207	uvrA; excinuclease ABC subunit A; K03701 excinuclease ABC subunit A		x	x	0.1	-0.101	x	0.094		-1.781
NGO1212	pyrG; CTP synthetase (EC:6.3.4.2); K01937 CTP synthase [EC:6.3.4.2]		x	x	x		x	x		-1.778
NGO1213	putative long-chain-fatty-acid--CoA-ligase (EC:6.2.1.3); K01897 long-chain acyl-CoA synthetase [EC:6.2.1.3]			3.029					x		x
NGO1214	mnmA; tRNA-specific 2-thiouridylase MnmA (EC:2.1.1.61); K00566 tRNA (5-methylaminomethyl-2-thiouridylate)-methyltransferase [EC:2.1.1.61]		x	x	x
NGO1215	hypothetical protein; K09796 hypothetical protein		x		1.872			0.347
NGO1217	glutathione synthetase (EC:6.3.2.3); K01920 glutathione synthase [EC:6.3.2.3]		-0.031	-0.234	-0.122	0.926		0.992
NGO1218	glutaminyl-tRNA synthetase (EC:6.1.1.18); K01886 glutaminyl-tRNA synthetase [EC:6.1.1.18]		0.119	-0.293	-0.263
NGO1221	GntR family transcriptional regulator		-0.552
NGO1222	hypothetical protein; K07397 putative redox protein		x	x	0.77
NGO1225	putative peptidyl-prolylisomerase; K01802 peptidylprolyl isomerase [EC:5.2.1.8]		x	x	1.387	0	x	0.094	0.092	x	-0.419
NGO1227	AmpA (EC:3.4.11.1); K01255 leucyl aminopeptidase [EC:3.4.11.1]		0.969	0.78	0.469	-0.702		-1.404	-1.201	-2.031
NGO1231	bifunctional aconitate hydratase 2/2-methylisocitrate dehydratase (EC:4.2.1.3); K01682 aconitate hydratase 2 [EC:4.2.1.3]		0.256	-0.575	0.112	0.251	x	0.147
NGO1232	ornithine carbamoyltransferase (EC:2.1.3.3); K00611 ornithine carbamoyltransferase [EC:2.1.3.3]		x	x	x
NGO1233	ketol-acid reductoisomerase (EC:1.1.1.86); K00053 ketol-acid reductoisomerase [EC:1.1.1.86]		x	x	0.341	x	x	x	x	4.374	x
NGO1235	ilvH; acetolactate synthase 3 regulatory subunit (EC:2.2.1.6); K01653 acetolactate synthase I/III small subunit [EC:2.2.1.6]			x	-0.358	0.813		0.422
NGO1236	IlvI (EC:2.2.1.6); K01652 acetolactate synthase I/II/III large subunit [EC:2.2.1.6]		x	x	x
NGO1238	hisG; ATP phosphoribosyltransferase catalytic subunit (EC:2.4.2.17); K00765 ATP phosphoribosyltransferase [EC:2.4.2.17]		-0.23	0.004	0.005	-1.014	-0.997	-0.685		x
NGO1239	hypothetical protein; K09968 hypothetical protein		0.658	x	0.19	-0.69	x	-1.059		x	-0.205
NGO1240	hisD; histidinol dehydrogenase (EC:1.1.1.23); K00013 histidinol dehydrogenase [EC:1.1.1.23]		-0.026	-0.428	-0.344			1.327
NGO1241	histidinol-phosphate aminotransferase (EC:2.6.1.9); K00817 histidinol-phosphate aminotransferase [EC:2.6.1.9]		-0.149	-0.475	-0.233
NGO1242	hisB; imidazoleglycerol-phosphate dehydratase (EC:4.2.1.19); K01693 imidazoleglycerol-phosphate dehydratase [EC:4.2.1.19]		1.432	1.331	1.377	-0.596	-0.413	-1.541	0.061	-0.817	-0.581
NGO1249	hypothetical protein		x	x	x			x
NGO1251	hypothetical protein					x	x	-0.074	1.016	x	1.045
NGO1253	putative ABC transporter, periplasmic binding protein, polyamine; K11073 putrescine transport system substrate-binding protein					-0.781		-0.204			x
NGO1254	alaS; alanyl-tRNA synthetase (EC:6.1.1.7); K01872 alanyl-tRNA synthetase [EC:6.1.1.7]		-0.247	x	0.296	0.033	x	-0.463		-5.456	0.065
NGO1258	gpmA; phosphoglyceromutase (EC:5.4.2.1); K01834 phosphoglycerate mutase [EC:5.4.2.1]		-0.223	x	-0.275		-1.386
NGO1259	DNA topoisomerase IV subunit A; K02621 topoisomerase IV subunit A [EC:5.99.1.-]		x		x					x	x
NGO1275	NorB (EC:1.7.99.7); K04561 nitric-oxide reductase, cytochrome b-containing subunit I [EC:1.7.99.7]										2.279
NGO1276	AniA (EC:1.7.2.1); K00368 nitrite reductase (NO-forming) [EC:1.7.2.1]		x	6.644	3.485	1.739	1.649	3.175	1.742	0.388	3.132
NGO1284	hypothetical protein; K09748 hypothetical protein		x	x	-0.567
NGO1285	nusA; transcription elongation factor NusA; K02600 N utilization substance protein A		-0.732	-0.302		0.804	0.024	0.032	x	-0.163	x
NGO1286	infB; translation initiation factor IF-2; K02519 translation initiation factor IF-2		6.644	x	0.53	x	x		0.224	x	x
NGO1291	hypothetical protein		-0.295	-0.713	-0.477	x	x	x
NGO1297	hypothetical protein; K09157 hypothetical protein		0.576	x		-1.496
NGO1298	hypothetical protein; K07166 ACT domain-containing protein		x	x	0.779
NGO1308	putative guanosine-3',5'-bis(diphosphate)3'-pyrophosphohydrolase (EC:3.1.7.2); K01139 guanosine-3',5'-bis(diphosphate) 3'-pyrophosphohydrolase [EC:3.1.7.2]				x			0.003
NGO1309	hypothetical protein (EC:2.7.7.6); K03060 DNA-directed RNA polymerase subunit omega [EC:2.7.7.6]				x			x
NGO1310	gmk; guanylate kinase (EC:2.7.4.8); K00942 guanylate kinase [EC:2.7.4.8]			x				-0.052
NGO1314	putative protease; K08303 putative protease [EC:3.4.-.-]		x					-0.021
NGO1318	hypothetical protein		x					-0.951
NGO1320	PqiB; K06192 paraquat-inducible protein B								x		0.479
NGO1321	hypothetical protein; K09857 hypothetical protein				0.175		0.302	0.253	x
NGO1323	hypothetical protein							-0.061
NGO1325	glycine dehydrogenase (EC:1.4.4.2); K00281 glycine dehydrogenase [EC:1.4.4.2]				x
NGO1328	putative cytochrome		3.314	x	1.817	0.944	x	1.152	0.487	-0.887	x
NGO1329	aromatic amino acid aminotransferase (EC:2.6.1.57); K00832 aromatic-amino-acid transaminase [EC:2.6.1.57]			x	-0.572
NGO1331	chorismate synthase (EC:4.2.3.5); K01736 chorismate synthase [EC:4.2.3.5]		0.558	0.674	0.637		x	-1.19
NGO1332	hypothetical protein		x
NGO1333	DNA topoisomerase IV subunit B; K02622 topoisomerase IV subunit B [EC:5.99.1.-]		x		x
NGO1335	seryl-tRNA synthetase (EC:6.1.1.11); K01875 seryl-tRNA synthetase [EC:6.1.1.11]		-0.107	-0.108	-0.475			x
NGO1336	D-lactate dehydrogenase; K03778 D-lactate dehydrogenase [EC:1.1.1.28]		-0.393	-0.159	-0.31	0.493	0.119	0.789
NGO1338	hypothetical protein; K03424 TatD DNase family protein [EC:3.1.21.-]					x
NGO1341	glmM; phosphoglucosamine mutase (EC:5.4.2.2); K03431 phosphoglucosamine mutase [EC:5.4.2.10]		-0.568	-0.297	x
NGO1345	hypothetical protein; K03182 3-octaprenyl-4-hydroxybenzoate carboxy-lyase UbiD [EC:4.1.1.-]		x					x		x
NGO1358	glutamate dehydrogenase (EC:1.4.1.4); K00262 glutamate dehydrogenase (NADP+) [EC:1.4.1.4]		0.722	1.073	0.868	-1.035	-1.808	-0.858	-0.328	-2.286	-1.165
NGO1363	hypothetical protein		1.194		x	0.382	0.431	0.643	0.031	1.039	0.508
NGO1364	antibiotic resistance efflux pump component; K03296 hydrophobic/amphiphilic exporter-1 (mainly G- bacteria), HAE1 family									x
NGO1371	CcoP (EC:1.9.3.1); K00406 cb-type cytochrome c oxidase subunit III [EC:1.9.3.1]				1.292	1.414	x	1.323	1.064	2.36	1.381
NGO1373	cbb3-type cytochrome c oxidase subunit II (EC:1.9.3.1); K00405 cb-type cytochrome c oxidase subunit II [EC:1.9.3.1]			x	1.721		1.854	1.479	0.76	1.87	1.93
NGO1374	cbb3-type cytochrome c oxidase subunit I (EC:1.9.3.1); K00404 cb-type cytochrome c oxidase subunit I [EC:1.9.3.1]								x	x	x
NGO1376	hypothetical protein		-0.186	x	0.249			-1.23
NGO1377	hypothetical protein; K03559 biopolymer transport protein ExbD					x		x
NGO1378	ExbB; K03561 biopolymer transport protein ExbB				-0.793		x	-0.974	-1.114	0.02	-0.951
NGO1379	TonB							x
NGO1381	glutaredoxin 2; K03675 glutaredoxin 2		6.644		-1.134			x
NGO1382	putative GTP pyrophosphokinase (EC:2.7.6.5); K00951 GTP pyrophosphokinase [EC:2.7.6.5]		1.255		x			1.348			x
NGO1397	NosL				x	x	-0.175	-6.44
NGO1406	gcvT; glycine cleavage system aminomethyltransferase T (EC:2.1.2.10); K00605 aminomethyltransferase [EC:2.1.2.10]			x				x
NGO1407	AsnC family transcriptional regulator; K03719 Lrp/AsnC family transcriptional regulator, leucine-responsive regulatory protein			-2.334	-0.385			0.064		-1.352
NGO1413	Na(+)-translocating NADH-quinone reductase subunit A; K00346 Na+-transporting NADH:ubiquinone oxidoreductase subunit A [EC:1.6.5.-]					-0.132	-0.018	-0.209	-0.528		0.158
NGO1415	Na(+)-translocating NADH-quinone reductase subunit C; K00348 Na+-transporting NADH:ubiquinone oxidoreductase subunit C [EC:1.6.5.-]								0.351
NGO1418	Na(+)-translocating NADH-quinone reductase subunit F; K00351 Na+-transporting NADH:ubiquinone oxidoreductase subunit F [EC:1.6.5.-]								0.062	0.61	0.853
NGO1422	heat shock protein GrpE; K03687 molecular chaperone GrpE		0.111	x	-0.106	-1.31	x	-2.206
NGO1424	ubiB, aarF, yigQ, yigR; putative ubiquinone biosynthesis protein UbiB; K03688 ubiquinone biosynthesis protein								x		0.236
NGO1426	iron-sulfur cluster insertion protein ErpA		x	x	x			x
NGO1427	putative transcriptional regulator, repressor		x	x				x
NGO1429	dnaK; molecular chaperone DnaK; K04043 molecular chaperone DnaK		-0.028	-0.029	-0.388	-0.547	-0.848	-0.984	-0.848	-0.315
NGO1438	hypothetical protein; K03981 thiol:disulfide interchange protein DsbC [EC:5.3.4.1]		0.285	x	x
NGO1439	putative ABC transporter, ATP-binding protein; K05685 macrolide transport system permease protein; K05686 macrolide transport system ATP-binding protein		x
NGO1440	putative ABC transporter, periplasmic protein; K02005 HlyD family secretion protein					0.89		-0.053
NGO1442	adhA, adhP; alcohol dehydrogenase (EC:1.1.1.1); K00001 alcohol dehydrogenase [EC:1.1.1.1]		-0.126	0.231	0.107	-1.247	-6.161	-1.176
NGO1443	hypothetical protein; K03529 chromosome segregation protein		x		x		1.035	0.45
NGO1449	LctP; K03303 lactate transporter, LctP family								x	x	x
NGO1452	aromatic amino acid aminotransferase (EC:2.6.1.57); K00813 aspartate aminotransferase [EC:2.6.1.1]		-0.29	-0.309	-0.308
NGO1454	lysS; lysyl-tRNA synthetase (EC:6.1.1.6); K04567 lysyl-tRNA synthetase, class II [EC:6.1.1.6]		-0.232	0.109		1.538		0.137
NGO1456	putative aminopeptidase; K01262 X-Pro aminopeptidase [EC:3.4.11.9]		0.028	0.109	0.292	x	x	-2.487
NGO1466	purH; bifunctional phosphoribosylaminoimidazolecarboxamide formyltransferase/IMP cyclohydrolase (EC:3.5.4.10 2.1.2.3); K00602 phosphoribosylaminoimidazolecarboxamide formyltransferase / IMP cyclohydrolase [EC:2.1.2.3 3.5.4.10]		x	x
NGO1470	pntA; NAD(P) transhydrogenase subunit alpha (EC:1.6.1.2); K00324 NAD(P) transhydrogenase subunit alpha [EC:1.6.1.2]								-0.369	1.293	0.676
NGO1472	pntB; pyridine nucleotide transhydrogenase (EC:1.6.1.2); K00325 NAD(P) transhydrogenase subunit beta [EC:1.6.1.2]								x
NGO1475	hypothetical protein			x
NGO1485	hypothetical protein; K03319 divalent anion:Na+ symporter, DASS family								x
NGO1486	agmatinase (EC:3.5.3.11); K01480 agmatinase [EC:3.5.3.11]		0.131	0.173	0.213	-0.758
NGO1487	arginine decarboxylase (EC:4.1.1.19); K01585 arginine decarboxylase [EC:4.1.1.19]		x	x	x	x			-0.354		-0.65
NGO1489	aspartyl-tRNA synthetase (EC:6.1.1.12); K01876 aspartyl-tRNA synthetase [EC:6.1.1.12]		-0.464	-0.443	-0.241	0.552	0.474	-0.074		0.275	-1.979
NGO1490	putative aspartyl-tRNA synthetase (EC:6.1.1.12); K01876 aspartyl-tRNA synthetase [EC:6.1.1.12]			-0.437
NGO1492	putative phospholipase; K01058 phospholipase A1 [EC:3.1.1.32]									x	x
NGO1493	rpsT; 30S ribosomal protein S20; K02968 small subunit ribosomal protein S20		x	x	x		x	x	x	x	x
NGO1494	putative ABC transporter, periplasmic binding protein, polyamine; K02055 putative spermidine/putrescine transport system substrate-binding protein		1.787	1.495	0.579	-0.192	0.282	-0.292	-0.05	-0.97	-1.49
NGO1495	TbpA				-2.852	0.205	x	-0.68	-1.711	-0.007	-1.534
NGO1496	TbpB		-1.971		x	-3.097	x	-1.738
NGO1502	putative amidase; K01448 N-acetylmuramoyl-L-alanine amidase [EC:3.5.1.28]								0.454	0.043	0.649
NGO1504	hypothetical protein; K07444 putative N6-adenine-specific DNA methylase				x	-6.63
NGO1507	acpS; 4'-phosphopantetheinyl transferase (EC:2.7.8.7); K00997 holo-[acyl-carrier protein] synthase [EC:2.7.8.7]		-0.337	x	0.318	-0.55
NGO1508	pyridoxine 5'-phosphate synthase; K03474 pyridoxine 5-phosphate synthase [EC:2.6.99.2]		x		x					x	-1.663
NGO1510	putative chorismate mutase (EC:4.2.1.51); K04093 chorismate mutase [EC:5.4.99.5]; K04518 prephenate dehydratase [EC:4.2.1.51]			-0.519				-0.555
NGO1513	OpaD		2.476	-0.039	1.559	0.937	1.576	1.527	2.127	2.971
NGO1520	hypothetical protein; K07566 putative translation factor		0.572		-0.058	0.522		1.146
NGO1528	cell division protein FtsZ; K03531 cell division protein FtsZ		-0.537	0.097	-0.006	0.337	0.096	0.139	-0.884	-1.017	-1.309
NGO1529	hypothetical protein; K03590 cell division protein FtsA		-0.815	x	x	0.919	0.3	0.114	x	-0.031	x
NGO1532	murC; UDP-N-acetylmuramate--L-alanine ligase (EC:6.3.2.8); K01924 UDP-N-acetylmuramate--alanine ligase [EC:6.3.2.8]			x	-0.152		x	0.47
NGO1539	putative UDP-MurNAc-pentapeptide synthetase (EC:6.3.2.10); K01929 UDP-N-acetylmuramoylalanyl-D-glutamyl-2,6-diaminopimelate--D-alanyl-D-alanine ligase [EC:6.3.2.10]							x
NGO1544	mraW; S-adenosyl-methyltransferase MraW; K03438 S-adenosyl-methyltransferase [EC:2.1.1.-]			-0.589
NGO1545	cell division protein MraZ; K03925 MraZ protein				x					x	x
NGO1548	DsbA (EC:5.3.4.1); K03673 thiol:disulfide interchange protein DsbA				x				x	x	0.115
NGO1549	hypothetical protein					-0.181			0.023	1.131	1.691
NGO1551	hypothetical protein; K09806 hypothetical protein				x			x
NGO1561	putative exodeoxyribonuclease III (EC:3.1.11.2); K01142 exodeoxyribonuclease III [EC:3.1.11.2]			0
NGO1562	ArsR family transcriptional regulator				x
NGO1565	putative nicotinate-nucleotide pyrophosphorylase (EC:2.4.2.19); K00767 nicotinate-nucleotide pyrophosphorylase (carboxylating) [EC:2.4.2.19]		-0.096	-0.607	-0.431
NGO1567	quinolinate synthetase; K03517 quinolinate synthase [EC:2.5.1.72]		x
NGO1573	putative ABC transporter ATP-binding protein		-0.625	-0.367	-0.222	0.728	0.267	0.217	0.426	0.355	-0.711
NGO1577	Omp3		0.802	0.704	0.461	0.558	0.644	0.512	0.391	1.498	0.681
NGO1579	putative anaerobic transcriptional regulator; K01420 CRP/FNR family transcriptional regulator, anaerobic regulatory protein		-0.741						-0.33		-0.726
NGO1580	coproporphyrinogen III oxidase (EC:1.3.3.3); K02495 oxygen-independent coproporphyrinogen III oxidase [EC:1.3.99.22]		x	x	-0.271
NGO1581	putative transport protein; K03306 inorganic phosphate transporter, PiT family								-0.789
NGO1584	MafA3					0.5		x	x	1.245	1.265
NGO1588	hypothetical protein		x
NGO1600	hypothetical protein (EC:6.3.1.2); K01915 glutamine synthetase [EC:6.3.1.2]		0.328		0.561				-0.212	-1.687	x
NGO1605	putative ABC transporter, ATP-binding protein; K06861 lipopolysaccharide export system ATP-binding protein [EC:3.6.3.-]										1.171
NGO1606	hypothetical protein; K09774 lipopolysaccharide export system protein LptA		x		0.587	0.041	x	1.256	2.023	2.091	0.672
NGO1608	hypothetical protein; K03270 3-deoxy-D-manno-octulosonate 8-phosphate phosphatase (KDO 8-P phosphatase) [EC:3.1.3.45]		-0.135					0.497
NGO1610	transaldolase (EC:2.2.1.2); K00616 transaldolase [EC:2.2.1.2]		-0.59	-0.44	-0.521		-0.012	0.718
NGO1628	putative phage associated protein; K07339 hypothetical protein		x		x
NGO1654	D-tyrosyl-tRNA(Tyr) deacylase; K07560 D-tyrosyl-tRNA(Tyr) deacylase [EC:3.1.-.-]		x
NGO1655	hypothetical protein		0.478	x	-0.245	-0.102			-1.322	0.083
NGO1656	hypothetical protein		-0.137	0.76	0.136	-1.358	-1.204	-1.094	-0.437	0.121	-1.021
NGO1658	YciI-like protein; K09780 hypothetical protein		-0.215		x			0.088
NGO1662	tetratricopeptide repeat protein							2.706
NGO1663	hypothetical protein							x
NGO1665	branched-chain amino acid aminotransferase (EC:2.6.1.42); K00826 branched-chain amino acid aminotransferase [EC:2.6.1.42]		-0.278
NGO1666	enoyl-(acyl carrier protein) reductase (EC:1.3.1.10); K00208 enoyl-[acyl-carrier protein] reductase I [EC:1.3.1.9]		-0.179	-0.213	-0.419	-0.602		-2.117		x
NGO1667	dapD; 2,3,4,5-tetrahydropyridine-2,6-carboxylate N-succinyltransferase (EC:2.3.1.117); K00674 2,3,4,5-tetrahydropyridine-2-carboxylate N-succinyltransferase [EC:2.3.1.117]		-0.053	-0.36	-0.387			x
NGO1669	PilG; K02653 type IV pilus assembly protein PilC			x	1.18		x	1.276	0.27	0.63	0.657
NGO1673	PilF; K02652 type IV pilus assembly protein PilB		-0.185	-0.137	0.39	-0.017	-0.459	0.063	x	-0.463	x
NGO1675	IspB; K02523 octaprenyl-diphosphate synthase [EC:2.5.1.-]		-0.145	x	-0.438
NGO1676	rplU; 50S ribosomal protein L21; K02888 large subunit ribosomal protein L21		x	x	x	x	x	x	x	-0.712	x
NGO1677	rpmA; 50S ribosomal protein L27; K02899 large subunit ribosomal protein L27		-0.01	6.644	0.037	-1.433	x	-1.556	-0.012	-0.619	-0.504
NGO1678	hypothetical protein		x			x	x	-0.07		x
NGO1679	rpmG; 50S ribosomal protein L33; K02913 large subunit ribosomal protein L33				x			x
NGO1680	rpmB; 50S ribosomal protein L28; K02902 large subunit ribosomal protein L28		0.332	x	0.08		0.296		0.074	-0.057	-0.386
NGO1683	efflux pump protein, fatty acid resistance; K03543 multidrug resistance protein A								x
NGO1684	7-cyano-7-deazaguanine reductase; K09457 7-cyano-7-deazaguanine reductase [EC:1.7.1.13]		-0.092		-0.336		-0.85	-1.21		-1.782
NGO1686	hypothetical protein									-5.456
NGO1688	putative outer membrane protein OmpU										-0.536
NGO1695	phospho-2-dehydro-3-deoxyheptonate aldolase (EC:2.5.1.54); K01626 3-deoxy-7-phosphoheptulonate synthase [EC:2.5.1.54]			x
NGO1700	putative signal recognition particle protein; K03106 signal recognition particle subunit SRP54		x			-0.033	x	x	x
NGO1701	hypothetical protein				x
NGO1706	LysR family transcriptional regulator						-0.486
NGO1709	hypothetical protein		x		x	x	x	0.84			x
NGO1711	adenylosuccinate lyase (EC:4.3.2.2); K01756 adenylosuccinate lyase [EC:4.3.2.2]		-0.175	-0.218	-0.045			x
NGO1714	putative cis-trans isomerase; K03771 peptidyl-prolyl cis-trans isomerase SurA [EC:5.2.1.8]		0.615	-0.33	-0.11	-1.57	-0.522	-0.06
NGO1715	OstA; K04744 LPS-assembly protein					0.255	x	0.518	0.285	1.03	x
NGO1716	hypothetical protein; K07102							0.328			-0.656
NGO1717	putative thiol:disulphide interchange protein (EC:5.3.4.1); K03673 thiol:disulfide interchange protein DsbA		2.524	3.89	1.243	-0.066	0.43	0.234	0.157	-0.789
NGO1721	trpC; indole-3-glycerol-phosphate synthase (EC:4.1.1.48); K01609 indole-3-glycerol phosphate synthase [EC:4.1.1.48]		-0.22	0.422	x	0.573	x	x		0.109
NGO1725	putative BioH - biotin biosynthesis protein; K02170 biotin biosynthesis protein BioH							x
NGO1729	hypothetical protein		x							x
NGO1730	ruvA; Holliday junction DNA helicase RuvA; K03550 holliday junction DNA helicase RuvA				-0.731
NGO1733	ribosome-associated GTPase; K06949 ribosome biogenesis GTPase [EC:3.6.1.-]			x
NGO1745	NADH dehydrogenase subunit G (EC:1.6.5.3); K00336 NADH dehydrogenase I subunit G [EC:1.6.5.3]		0.031	x	x	x		x		-0.798
NGO1747	NADH dehydrogenase subunit E (EC:1.6.5.3); K00334 NADH dehydrogenase I subunit E [EC:1.6.5.3]				x			x
NGO1748	NADH dehydrogenase subunit D (EC:1.6.5.3); K00333 NADH dehydrogenase I subunit D [EC:1.6.5.3]				x
NGO1749	NADH dehydrogenase subunit C (EC:1.6.5.3); K00332 NADH dehydrogenase I subunit C [EC:1.6.5.3]		x		1.116	x	-0.256	0.193		3.38
NGO1750	NADH dehydrogenase subunit B (EC:1.6.5.3); K00331 NADH dehydrogenase I subunit B [EC:1.6.5.3]				x			x		-1.039
NGO1757	hypothetical protein; K03657 DNA helicase II / ATP-dependent DNA helicase PcrA [EC:3.6.1.-]										-1.149
NGO1761	dihydroorotate dehydrogenase 2 (EC:1.3.3.1); K00226 dihydroorotate oxidase [EC:1.3.3.1]			0.727		0.148	0.652	0.653		0.176
NGO1762	acpP; acyl carrier protein; K02078 acyl carrier protein		x	x	x			x
NGO1763	3-oxoacyl-(acyl carrier protein) synthase II (EC:2.3.1.41); K09458 3-oxoacyl-[acyl-carrier-protein] synthase II [EC:2.3.1.179]		0.127	-0.438	-0.219
NGO1767	KatA (EC:1.11.1.6); K03781 catalase [EC:1.11.1.6]		0.914	1.115	0.834	-0.449	-1.272	-1.09	-0.237	-0.91	0.017
NGO1769	CcpR (EC:1.11.1.5); K00428 cytochrome c peroxidase [EC:1.11.1.5]		3.271		2.505	1.085	2.413	2.008	1.894
NGO1770	PrlC (EC:3.4.24.70); K01414 oligopeptidase A [EC:3.4.24.70]		-0.136	x	-0.412		3.274	x
NGO1772	gyrB; DNA gyrase subunit B (EC:5.99.1.3); K02470 DNA gyrase subunit B [EC:5.99.1.3]		x	-1.905	x	x	x	0.625	x		-1.099
NGO1776	glyceraldehyde-3-phosphate dehydrogenase (EC:1.2.1.12); K00134 glyceraldehyde 3-phosphate dehydrogenase [EC:1.2.1.12]		x
NGO1779	hypothetical protein; K03711 Fur family transcriptional regulator, ferric uptake regulator		-0.232	-0.639	-0.364	x	-2.34	x
NGO1780	hypothetical protein		x	x	-1.065	-0.41	-0.098	-0.491	-0.9	-0.147	-0.348
NGO1781	dihydrodipicolinate reductase (EC:1.3.1.26); K00215 dihydrodipicolinate reductase [EC:1.3.1.26]		-0.023	0.3	-0.249		x
NGO1785	Rne; K08300 ribonuclease E [EC:3.1.26.12]		-0.067	1.048	0.252	-0.477	x	-0.623	0.061	0.509	x
NGO1788	gidA; tRNA uridine 5-carboxymethylaminomethyl modification enzyme GidA; K03495 glucose inhibited division protein A				x		x
NGO1790	putative ParA family protein - putative ATPase; K03496 chromosome partitioning protein		-0.209	x	-0.485	0.616		0.372		x
NGO1791	gidB; 16S rRNA methyltransferase GidB; K03501 glucose inhibited division protein B [EC:2.1.-.-]			x			0.438	0.401
NGO1796	frr; ribosome recycling factor; K02838 ribosome recycling factor		-0.219	x	-0.444	-2.309		-0.63
NGO1797	putative undecaprenyl diphosphate synthase (EC:2.5.1.31); K00806 undecaprenyl pyrophosphate synthetase [EC:2.5.1.31]		-0.426
NGO1801	hypothetical protein		x	x	x	0.315	0.036	0.407	0.273	1.199	1.495
NGO1802	hypothetical protein; K06142 outer membrane protein		0.756	0.918	-0.034	-0.049		0.665
NGO1803	lpxD; UDP-3-O-[3-hydroxymyristoyl] glucosamine N-acyltransferase; K02536 UDP-3-O-[3-hydroxymyristoyl] glucosamine N-acyltransferase [EC:2.3.1.-]		x		x
NGO1804	fabZ; (3R)-hydroxymyristoyl-ACP dehydratase; K02372 3R-hydroxymyristoyl ACP dehydrase [EC:4.2.1.-]		0.19	x
NGO1806	UDP-N-acetylglucosamine acyltransferase (EC:2.3.1.129); K00677 UDP-N-acetylglucosamine acyltransferase [EC:2.3.1.129]				0.338
NGO1809	valS; valyl-tRNA synthetase (EC:6.1.1.9); K01873 valyl-tRNA synthetase [EC:6.1.1.9]		-0.179	-0.231	-0.349	-0.093		-0.351
NGO1812	major outer membrane protein porin P.IB		2.257	1.836	0.914	0.883	0.935	0.906	0.307	1.344	0.441
NGO1813	LysR family transcriptional regulator; K04761 LysR family transcriptional regulator, hydrogen peroxide-inducible genes activator		-0.527		x
NGO1814	cell division topological specificity factor MinE; K03608 cell division topological specificity factor		-0.552	-0.323	-0.62		x	-0.393
NGO1816	minC; septum formation inhibitor; K03610 septum site-determining protein MinC		x
NGO1817	rplQ; 50S ribosomal protein L17; K02879 large subunit ribosomal protein L17		0.027	1.203	0.106	-0.698	0.516	-0.441	0.056	-0.198	-0.449
NGO1818	DNA-directed RNA polymerase subunit alpha (EC:2.7.7.6); K03040 DNA-directed RNA polymerase subunit alpha [EC:2.7.7.6]		0.841	0.507	0.407	-0.883	-0.884	-1.423
NGO1819	rpsD; 30S ribosomal protein S4; K02986 small subunit ribosomal protein S4		0.14	x	0.425	0.23	0.736	0.396	0.563	0.137	0.002
NGO1820	30S ribosomal protein S11; K02948 small subunit ribosomal protein S11		x	x	0.464	x	x	x	x	0.647	-0.516
NGO1821	rpsM; 30S ribosomal protein S13; K02952 small subunit ribosomal protein S13		0.424	0.314	0.344	-1.258	x	x	0.576	1.305	-0.137
NGO18211	infA; translation initiation factor IF-1; K02518 translation initiation factor IF-1		-1.708					x
NGO1823	rplO; 50S ribosomal protein L15; K02876 large subunit ribosomal protein L15		0.27	1.269	0.394	x			0.428	-0.013	-0.126
NGO18231	rpmD; 50S ribosomal protein L30; K02907 large subunit ribosomal protein L30		x	x	-0.004		x	-0.592
NGO1824	rpsE; 30S ribosomal protein S5; K02988 small subunit ribosomal protein S5		0.368	x	0.142	x	-0.095	-1	0.586	0.036	0.06
NGO18241	rplR; 50S ribosomal protein L18; K02881 large subunit ribosomal protein L18		0.186	x	-0.007	-0.389	x	-0.263	0.23	-0.482	-0.165
NGO1825	rplF; 50S ribosomal protein L6; K02933 large subunit ribosomal protein L6		-0.326	0.709	-0.078	-0.55	0.189	-0.701	1.135	0.462	0.503
NGO1826	rpsH; 30S ribosomal protein S8; K02994 small subunit ribosomal protein S8		0.04	x	0.267	0.253	0.05	-0.495	1.221	0.151	0.587
NGO18261	rpsN; 30S ribosomal protein S14; K02954 small subunit ribosomal protein S14		0.268		0.426	0.467			-0.193	-0.21	-0.199
NGO1827	rplE; 50S ribosomal protein L5; K02931 large subunit ribosomal protein L5		0.186	0.758	0.067	-0.164	0.057	-0.303	0.892	0.158	0.332
NGO1828	rplX; 50S ribosomal protein L24; K02895 large subunit ribosomal protein L24		0.501	x	0.129	-6.63		-1.73	0.038	-0.162	-0.401
NGO1829	rplN; 50S ribosomal protein L14; K02874 large subunit ribosomal protein L14		0.328	x	0.104	0.002	0.71	-0.311	0.756	0.384	0.191
NGO1830	rpsQ; 30S ribosomal protein S17; K02961 small subunit ribosomal protein S17		-0.11	x	0.136	0.182	0.635	-0.185	1.83	0.689	0.841
NGO1831	50S ribosomal protein L29; K02904 large subunit ribosomal protein L29			x	-0.134						x
NGO18311	rplP; 50S ribosomal protein L16; K02878 large subunit ribosomal protein L16		0.573	x	0.02	-1.588	0.773	-0.53	-0.048	-0.429	-0.756
NGO1832	rpsC; 30S ribosomal protein S3; K02982 small subunit ribosomal protein S3		-0.028	-0.585	0.552	0.67	2.156	1.148	0.552	0.344	0.328
NGO1833	rplV; 50S ribosomal protein L22; K02890 large subunit ribosomal protein L22		0.237	1.289	-0.142	-0.76	0.058	-1.082	0.354	0.219	0.02
NGO1834	rpsS; 30S ribosomal protein S19; K02965 small subunit ribosomal protein S19		0.036	1.044	0.302	-0.346	0.401	-0.53	-0.17	0.311	0.169
NGO1835	rplB; 50S ribosomal protein L2; K02886 large subunit ribosomal protein L2		0.447	1.093	0.111				-0.075	0.464	-0.479
NGO1836	rplW; 50S ribosomal protein L23; K02892 large subunit ribosomal protein L23		x	x	x	x	x	x	x	x	x
NGO1837	rplD; 50S ribosomal protein L4; K02926 large subunit ribosomal protein L4		0.295	x	-0.085	-0.533	-0.246	-0.58	0.039	-0.328	-0.52
NGO1838	rplC; 50S ribosomal protein L3; K02906 large subunit ribosomal protein L3		0.538	x	0.091	-1.213	-0.204	-1.381	0.32	-0.539	-0.254
NGO1841	rpsJ, nusE; 30S ribosomal protein S10; K02946 small subunit ribosomal protein S10		-0.583	0.115	-0.741	-0.313	-1.032	-0.726	0.474	-0.216	-0.042
NGO1843	fusA; elongation factor G; K02355 elongation factor EF-G [EC:3.6.5.3]		0.113	-0.475	-0.427	-1.487	-0.561	-1.381	-6.356	x
NGO1844	30S ribosomal protein S7; K02992 small subunit ribosomal protein S7		0.245	1.219	0.183	-0.756	0.784	-0.534	0.323	-0.178	-0.331
NGO1845	rpsL; 30S ribosomal protein S12; K02950 small subunit ribosomal protein S12		0.257	x	0.311	0.893	1.589	1.086	0.351	0.651	0.32
NGO1850	DNA-directed RNA polymerase subunit beta' (EC:2.7.7.6); K03046 DNA-directed RNA polymerase subunit beta' [EC:2.7.7.6]		1.056	0.682	0.676	-0.77	x	x	-0.648	-0.261	-0.929
NGO1851	rpoB; DNA-directed RNA polymerase subunit beta (EC:2.7.7.6); K03043 DNA-directed RNA polymerase subunit beta [EC:2.7.7.6]		1.043	0.678	0.484	-0.676	-1.205	-1.414	-0.676	-1.107	-1.265
NGO1852	rplL; 50S ribosomal protein L7/L12; K02935 large subunit ribosomal protein L7/L12		x	x	x	-0.511	-0.525	x	-3.812	-2.641
NGO1853	rplJ; 50S ribosomal protein L10; K02864 large subunit ribosomal protein L10		0.648		0.176	-0.202	x	-0.557	-0.885	-1.16	-1.213
NGO1854	rplA; 50S ribosomal protein L1; K02863 large subunit ribosomal protein L1		0.094	0.463	-0.031	-0.473	-0.14	-0.989	0.506	-0.04	0.017
NGO1855	rplK; 50S ribosomal protein L11; K02867 large subunit ribosomal protein L11		0.436	0.892	0.059	-1.304	x	-1.596	0.468	-0.207	-0.149
NGO1856	nusG; transcription antitermination protein NusG; K02601 transcriptional antiterminator NusG		-0.394	x	-0.491	0.21	-0.183	0.142	-0.752	-0.763	-0.135
NGO1857	secE; preprotein translocase subunit SecE; K03073 preprotein translocase subunit SecE						x	x	x	x
NGO1858	tuf; elongation factor Tu (EC:3.6.5.3); K02358 elongation factor EF-Tu [EC:3.6.5.3]		-0.291	-0.481	-0.439	1.116	0.251	0.486	0.458	-0.498	-0.536
NGO1860	putative DNA methylase; K00599 [EC:2.1.1.-]							x
NGO1863	DNA topoisomerase I (EC:5.99.1.2); K03168 DNA topoisomerase I [EC:5.99.1.2]		x	x	0.621	-1.485	-1.055	-1.155	-0.01	x
NGO1866	putative two-component system transcriptional response regulator							0.057
NGO1869	putative 16S RNA methyltransferase; K03500 ribosomal RNA small subunit methyltransferase B [EC:2.1.1.-]							x
NGO1870	hypothetical protein (EC:2.1.2.9); K00604 methionyl-tRNA formyltransferase [EC:2.1.2.9]		-1.02	x	-0.814	0.197	x
NGO1871	def; peptide deformylase (EC:3.5.1.88); K01462 [EC:3.5.1.88]		-0.38	-0.643	-0.531	x	0.08	0.342		-0.5	0.454
NGO1873	hypothetical protein		0.19	0.26	0.399	0.712	1.021	0.539	0.437	1.508	0.665
NGO1876	aspartate carbamoyltransferase regulatory subunit (EC:2.1.3.2); K00610 aspartate carbamoyltransferase regulatory subunit		0.89		x			x		x
NGO1877	pyrB; aspartate carbamoyltransferase catalytic subunit (EC:2.1.3.2); K00609 aspartate carbamoyltransferase catalytic subunit [EC:2.1.3.2]					x
NGO1878	hypothetical protein			x
NGO1881	PykA (EC:2.7.1.40); K00873 pyruvate kinase [EC:2.7.1.40]		0.266	0.021	0.644
NGO1889	hypothetical protein		x		1.012		x	0.133	x
NGO1896	hypothetical protein (EC:5.1.3.2); K01784 UDP-glucose 4-epimerase [EC:5.1.3.2]			x
NGO1900	hypothetical protein						x
NGO1901	chaperone protein DnaJ; K03686 molecular chaperone DnaJ		0.052	0.734	0.788	-0.177	x	-0.588		-0.601
NGO1902	ComE4		0.822	x	x
NGO1905	putative pyrroline-5-carboxylate reductase (EC:1.5.1.2); K00286 pyrroline-5-carboxylate reductase [EC:1.5.1.2]				x			x
NGO1907	hypothetical protein; K06997				-0.494
NGO1908	twitching motility/pilus retraction protein; K02669 twitching motility protein PilT		-0.451	-0.216	-0.407	0.531	-0.207	-0.085	x	-0.928
NGO1909	putative twitching motility - like protein; K02670 twitching motility protein PilU		-0.763	-0.229	0.14	0.604	0.303	0.225	-0.525	0.426	-0.821
NGO1914	6-phosphogluconate dehydrogenase (EC:1.1.1.44); K00033 6-phosphogluconate dehydrogenase [EC:1.1.1.44]		-0.983		-0.999			0.49		0.241	0.19
NGO1918	UDP-N-acetylglucosamine 1-carboxyvinyltransferase (EC:2.5.1.7); K00790 UDP-N-acetylglucosamine 1-carboxyvinyltransferase [EC:2.5.1.7]		-1.085		x
NGO1919	pgk; phosphoglycerate kinase (EC:2.7.2.3); K00927 phosphoglycerate kinase [EC:2.7.2.3]		x	-0.222	-0.024	x	x
NGO1920	hypothetical protein		x	x	x
NGO1922	hypothetical protein; K09812 cell division transport system ATP-binding protein				0.096		0.507	0.332	x	0.373	x
NGO1923	putative thioredoxin							x
NGO1926	gltX; glutamyl-tRNA synthetase (EC:6.1.1.17); K01885 glutamyl-tRNA synthetase [EC:6.1.1.17]		-0.35	-0.527	-0.535			0.036
NGO1930	DNA mismatch repair protein MutS; K03555 DNA mismatch repair protein MutS					x
NGO1931	GapC (EC:1.2.1.12); K00134 glyceraldehyde 3-phosphate dehydrogenase [EC:1.2.1.12]		0.066	0.536	-0.168	x	-3.676	x	x	x
NGO1933	hypothetical protein (EC:3.5.1.19); K08281 nicotinamidase/pyrazinamidase [EC:3.5.1.19 3.5.1.-]		x		x
NGO1935	EtfB; K03521 electron transfer flavoprotein beta subunit		-0.75	x	-0.954	0.654	0.329	0.293	x
NGO1936	EtfA; K03522 electron transfer flavoprotein alpha subunit		-0.446	-0.867	-0.672	1.355	x	0.558
NGO1939	phosphoribosylamine--glycine ligase (EC:6.3.4.13); K01945 phosphoribosylamine--glycine ligase [EC:6.3.4.13]		1.803	x	-0.415			x
NGO1942	hypothetical protein						x	x	x	x	x
NGO1949	hypothetical protein; K07001								x	1.739	1.33
NGO1951	prfB; peptide chain release factor 2; K02836 peptide chain release factor RF-2		x	-0.333	-0.417
NGO1955	hypothetical protein; K09800 hypothetical protein										x
NGO1956	hypothetical protein							x	0.227	0.969	1.17
NGO1957	serine/threonine transporter SstT; K07862 serine/threonine transporter								-0.185		2.826
NGO1958	hypothetical protein				x
NGO1961	argininosuccinate synthase (EC:6.3.4.5); K01940 argininosuccinate synthase [EC:6.3.4.5]		-0.001	x	-0.081		-2.557	-1.643		-5.456
NGO1963	putative protease; K04773 protease IV [EC:3.4.21.-]							0.578	0.137	x	0.139
NGO1966	hypothetical protein			x	x			x
NGO1972	MafA4				0.483	0.364	0.518	0.326	0.168	0.786	0.759
NGO1973	pyrH; uridylate kinase; K09903 uridylate kinase [EC:2.7.4.22]		x	x
NGO1974	tsf; elongation factor Ts; K02357 elongation factor EF-Ts		-0.011	-0.549	-0.505	-2.223		x
NGO1975	rpsB; 30S ribosomal protein S2; K02967 small subunit ribosomal protein S2		0.146	0.515	0.163	-0.108	-0.583	-0.55	0.101	0.264	0.479
NGO1977	hypothetical protein					x
NGO1980	malate:quinone oxidoreductase (EC:1.1.5.4); K00116 malate dehydrogenase (quinone) [EC:1.1.5.4]		-0.536	-0.857	-0.725			0.555
NGO1981	hypothetical protein		x	x	x		x	x	x
NGO1982	hypothetical protein		0.752	x	0.432		x	x	x	x	x
NGO1983	hypothetical protein (EC:3.4.11.18); K01265 methionyl aminopeptidase [EC:3.4.11.18]		-0.854	x	x			x
NGO1985	hypothetical protein			x		6.644	x		0.708	1.591	1.755
NGO1986	gmhA; phosphoheptose isomerase; K03271 phosphoheptose isomerase [EC:5.-.-.-]		-0.206		0.425
NGO1990	obgE, yhbZ, obg, cgtA; GTPase ObgE; K03979 GTP-binding protein		-0.437		x			x
NGO1993	hypothetical protein (EC:6.1.1.16); K01883 cysteinyl-tRNA synthetase [EC:6.1.1.16]		-0.392		x
NGO1994	putative exodeoxyribonuclease (EC:3.1.11.2); K01142 exodeoxyribonuclease III [EC:3.1.11.2]			x	0.034
NGO1997	aspartate-semialdehyde dehydrogenase (EC:1.2.1.11); K00133 aspartate-semialdehyde dehydrogenase [EC:1.2.1.11]		-0.332	-0.579	-0.556
NGO2000	putative transferase			x	-0.149			x
NGO2001	bifunctional biotin--[acetyl-CoA-carboxylase] ligase/pantothenate kinase (EC:2.7.1.33 6.3.4.15); K01947 biotin-[acetyl-CoA-carboxylase] ligase / type III pantothenate kinase [EC:6.3.4.15 2.7.1.33]							x
NGO2010	hypothetical protein; K03568 TldD protein							1.008
NGO2013	putative ABC transporter, ATP-binding protein, amino acid; K10041 putative glutamine transport system ATP-binding protein [EC:3.6.3.-]				x			x
NGO2014	putative ABC transporter, periplasmic binding protein, amino acid; K10039 putative glutamine transport system substrate-binding protein			x	1.142	x	x	-0.142	x	x
NGO2020	phosphoenolpyruvate carboxylase (EC:4.1.1.31); K01595 phosphoenolpyruvate carboxylase [EC:4.1.1.31]		-0.283	0.379	0.944	-1.017	x	-0.603	-1.029	x	x
NGO2021	gpsA; NAD(P)H-dependent glycerol-3-phosphate dehydrogenase (EC:1.1.1.8); K00057 glycerol-3-phosphate dehydrogenase (NAD(P)+) [EC:1.1.1.94]		-0.256	-0.155	-0.112	x	x	x
NGO2022	hypothetical protein		-0.565	x	-0.185
NGO2023	hypothetical protein; K09888 cell division protein ZapA				-0.279
NGO2024	rplM; 50S ribosomal protein L13; K02871 large subunit ribosomal protein L13		0.42	1.248	0.094	-1.123	0.253	-1.261	0.446	-0.235	-0.277
NGO2025	rpsI; 30S ribosomal protein S9; K02996 small subunit ribosomal protein S9		0.391	1.285	0.144	-0.08	0.913	0.062	0.399	-0.122	-0.492
NGO2028	hypothetical protein				x
NGO2029	PetA; K00411 ubiquinol-cytochrome c reductase iron-sulfur subunit [EC:1.10.2.2]				x	x		0.334			x
NGO2030	PetB (EC:1.10.2.2); K00412 ubiquinol-cytochrome c reductase cytochrome b subunit [EC:1.10.2.2]										x
NGO2031	PetC; K00413 ubiquinol-cytochrome c reductase cytochrome c1 subunit [EC:1.10.2.2]				2.177			1.272	0.729	1.919	1.05
NGO2032	hypothetical protein; K09760 DNA recombination protein RmuC						1.08	0.17		-0.819	x
NGO2033	putative hydrolase				0.303
NGO2035	hypoxanthine-guanine phosphoribosyltransferase (EC:2.4.2.8); K00760 hypoxanthine phosphoribosyltransferase [EC:2.4.2.8]		x		x			x
NGO2036	putative sugar transport PTS system IIA protein (EC:2.7.1.69); K02821 PTS system, ascorbate-specific IIA component [EC:2.7.1.69]				x
NGO2037	PtsH; K11189 phosphocarrier protein		x		x
NGO2044	metG; methionyl-tRNA synthetase (EC:6.1.1.10); K01874 methionyl-tRNA synthetase [EC:6.1.1.10]		-0.128	-0.187	-1.345		x	x
NGO2045	glucosamine--fructose-6-phosphate aminotransferase (EC:2.6.1.16); K00820 glucosamine--fructose-6-phosphate aminotransferase (isomerizing) [EC:2.6.1.16]		0.054	0.358	-0.019	x	-0.405	x			0.08
NGO2048	GNA33); K08304 membrane-bound lytic murein transglycosylase A [EC:3.2.1.-]								x		x
NGO2053	UDP-N-acetylglucosamine pyrophosphorylase (EC:2.7.7.23); K04042 bifunctional protein GlmU [EC:2.7.7.23 2.3.1.157]				1.697	0.135	-0.417	0.112
NGO2056	putative ABC transporter, thiamine-binding periplasmic protein; K02064 thiamine transport system substrate-binding protein			3.402	0.8	-1.032	0.753	x	0.398	-0.071	-0.235
NGO2057	hypothetical protein; K03442 small conductance mechanosensitive ion channel, MscS family								-0.23
NGO2059	trifunctional thioredoxin/methionine sulfoxide reductase A/B protein; K12267 peptide methionine sulfoxide reductase msrA/msrB [EC:1.8.4.11 1.8.4.12]							x		x	x
NGO2060	putative signal recognition particle protein; K03110 fused signal recognition particle receptor				x		x
NGO2074	3-demethylubiquinone-9 3-methyltransferase (EC:2.1.1.64); K00568 3-demethylubiquinone-9 3-methyltransferase [EC:2.1.1.- 2.1.1.64]		x
NGO2079	putative carbonic anhydrase; K01673 carbonic anhydrase [EC:4.2.1.1]			x	x			x
NGO2081	hypothetical protein; K09710 hypothetical protein		-0.085	x	0.01		x	-0.627
NGO2082	rRNA large subunit methyltransferase; K00783 hypothetical protein						0.666	0.254		-0.259	-0.672
NGO2083	hypothetical protein		-0.314	x	-0.519		x
NGO2092	ferric enterobactin periplasmic binding protein; K02016 iron complex transport system substrate-binding protein				x	-3.803	x	-0.217	x
NGO2093	FetA; K02014 iron complex outermembrane recepter protein			-0.019	-2.447	-2.915	-6.161	-1.965	-2.841	-1.082	-2.102
NGO2094	groES; co-chaperonin GroES; K04078 chaperonin GroES		-0.057	-0.489	-0.335	-2.021		-6.44
NGO2095	groEL; chaperonin GroEL; K04077 chaperonin GroEL		1.003	0.521	0.139	-1.291	-1.494	-1.799	-2.038	-1.712	x
NGO2096	putative sodium-dependent transporter; K03308 neurotransmitter:Na+ symporter, NSS family										x
NGO2099	hypothetical protein				x			x
NGO2102	S-ribosylhomocysteinase; K07173 S-ribosylhomocysteine lyase [EC:4.4.1.21]		-0.475	x	-1.227
NGO2103	hypothetical protein (EC:2.7.7.7); K02335 DNA polymerase I [EC:2.7.7.7]		x		0.802	x	x	0.152		-0.552
NGO2105	adhesion and penetration protein (EC:3.4.21.72); K01347 IgA-specific serine endopeptidase [EC:3.4.21.72]			0.312
NGO2112	putative para-aminobenzoate synthase component; K01665 para-aminobenzoate synthetase component I [EC:2.6.1.85]; K02619 4-amino-4-deoxychorismate lyase [EC:4.1.3.38]			-6.261	-0.772
NGO2118	hypothetical protein; K02067 putative ABC transport system substrate-binding protein		6.644			3.045	x	x	x	0.707	x
NGO2119	hypothetical protein; K07323 putative toluene tolerance protein		x	0.813	0.735	x		-1.616	0.743	-0.122	0.176
NGO2121	hypothetical protein; K04754 lipoprotein							-0.308
NGO2124	putative thioredoxin						x	x			x
NGO2126	rpmE; 50S ribosomal protein L31; K02909 large subunit ribosomal protein L31		-0.332	x	x		x	x
NGO2130	RegF; K03599 stringent starvation protein A		x	x	x	x	x	x
NGO2133	hypothetical protein; K09117 hypothetical protein		x	x
NGO2134	rpsU; 30S ribosomal protein S21; K02970 small subunit ribosomal protein S21		0.234	x	0.592	-1.463	-0.683	-0.612	-0.26	-0.852	-0.053
NGO2135	putative transglycosylase; K08309 soluble lytic murein transglycosylase [EC:3.2.1.-]							0.883		1.409	x
NGO2139	hypothetical protein; K02073 D-methionine transport system substrate-binding protein		1.535	1.35	0.693	-0.729	-0.128	-0.388	-0.235	-0.547	-1.356
NGO2141	putative chromosome segregation protein; K03497 chromosome partitioning protein, ParB family		-0.321	x	-0.094			-1.029		-5.456	-0.682
NGO2145	F0F1 ATP synthase subunit C (EC:3.6.3.14); K02110 F-type H+-transporting ATPase subunit c [EC:3.6.3.14]		6.644	6.644	0.063		0.79	x	-0.044	0.825	0.284
NGO2146	F0F1 ATP synthase subunit B (EC:3.6.3.14); K02109 F-type H+-transporting ATPase subunit b [EC:3.6.3.14]		2.283	1.721	0.991	0.711	0.723	0.041	0.589	0.788	0.403
NGO2147	F0F1 ATP synthase subunit delta (EC:3.6.3.14); K02113 F-type H+-transporting ATPase subunit delta [EC:3.6.3.14]		-0.066	x	-0.635	x	x	-0.466
NGO2148	F0F1 ATP synthase subunit alpha (EC:3.6.3.14); K02111 F-type H+-transporting ATPase subunit alpha [EC:3.6.3.14]		0.614	0.104	0.156	-1.04	-1.477	-1.659	-1.66	-1.621	x
NGO2149	F0F1 ATP synthase subunit gamma (EC:3.6.3.14); K02115 F-type H+-transporting ATPase subunit gamma [EC:3.6.3.14]		1.149	0.811	0.139	-0.764		-2.138	x		-0.39
NGO2150	F0F1 ATP synthase subunit beta (EC:3.6.3.14); K02112 F-type H+-transporting ATPase subunit beta [EC:3.6.3.14]		0.826	0.157	0.099	-1.198	-2.352	-1.888	-1.719	-0.538	x
NGO2151	atpC; F0F1 ATP synthase subunit epsilon (EC:3.6.3.14); K02114 F-type H+-transporting ATPase subunit epsilon [EC:3.6.3.14]		0.506	x	x	x	x	x			x
NGO2153	glyQ; glycyl-tRNA synthetase subunit alpha (EC:6.1.1.14); K01878 glycyl-tRNA synthetase alpha chain [EC:6.1.1.14]		x	-0.394	-0.202			-0.297			-6.554
NGO2154	glyS; glycyl-tRNA synthetase subunit beta (EC:6.1.1.14); K01879 glycyl-tRNA synthetase beta chain [EC:6.1.1.14]		0.021	x	0.067	-2.285	x	-2.034
NGO2156	LgtB; K07270 glycosyl transferase, family 25		-6.575
NGO2163	fabG; 3-ketoacyl-(acyl-carrier-protein) reductase (EC:1.1.1.100); K00059 3-oxoacyl-[acyl-carrier protein] reductase [EC:1.1.1.100]		-0.333	x	-0.413	0.074	0.044	-0.253	0.723	1.054	0.907
NGO2164	guaA; GMP synthase (EC:6.3.5.2); K01951 GMP synthase (glutamine-hydrolysing) [EC:6.3.5.2]		0.145	-0.458	-0.024		x	-0.905		-0.691
NGO2166	acyl-carrier-protein S-malonyltransferase (EC:2.3.1.39); K00645 [acyl-carrier-protein] S-malonyltransferase [EC:2.3.1.39]		-0.23	-0.148	-0.075
NGO2168	3-oxoacyl-(acyl carrier protein) synthase III (EC:2.3.1.41); K00648 3-oxoacyl-[acyl-carrier-protein] synthase III [EC:2.3.1.180]		-0.322	-0.248	-0.35
NGO2175	maf; Maf-like protein		x		-0.595	x		0.401		x
NGO2177	hypothetical protein; K07056				x	x		x
NGO2178	putative inner membrane protein translocase component YidC; K03217 preprotein translocase subunit YidC								0.534	2.364	x
NGO2182	rpmH; 50S ribosomal protein L34; K02914 large subunit ribosomal protein L34								-0.402

## Sheet: Sheet 4
Supplementary Table S2
Sheet 4:	Peptides used in the identification and quantification of all proteins (log2 values)
			Extract 1			Extract 2			Extract 3
Accession	Name		Rep 1	Rep 2	Rep 3	Rep 1	Rep 2	Rep 3	Rep 1	Rep 2	Rep 3
NGO0001	dnaA; chromosomal replication initiation protein; K02313 chromosomal replication initiator protein		x	x	x		x	x			x
	ARTDAQRDAEEAR:				1.055
	EDEAALFIANLIR:Glu->pyro-Glu@N-term							6.644
	LQDIIAEK:			x			x
	QAAGPASRPESAAVAK:Label:13C(6)(R)@8						x
	SLTKELTTLSLP:		x					x			x
	TALQDIIAEK:		x	x	x		x	x			x
NGO0002	DNA polymerase III subunit beta (EC:2.7.7.7); K02338 DNA polymerase III subunit beta [EC:2.7.7.7]		3.221	1.386	-0.057	6.644		3.492
	AELLGALER:				0.064
	AELLGALER:Label:13C(6)(R)@9		-0.449	-0.19	0.242
	AEVILPR:		2.396	-0.311	-0.276
	AEVILPR:Label:13C(6)(R)@7			0.26	-0.347
	AIDADLPR:		5.288	6.448	6.644	6.644		3.492
	DGKFPDFNR:				-0.15
	EGGAGDFRITTNAKK:			6.644
	FQCNGTTIVSK:Carbamidomethyl(C)@3			x	x	x
	HTLPILSNVLIEGR:				0.435
	HTLPILSNVLIEGR:Label:13C(6)(R)@14			-0.38	-0.733
	KTVLELFK:		x	x
	LAYAACAIDADLPR:Carbamidomethyl(C)@6		1.584
	LAYAACAIDADLPR:Carbamidomethyl(C)@6; Label:13C(6)(R)@14			-0.601
	LLNNPDDPIQIELLDK:		x	x	x
	MLILQAER:Label:13C(6)(R)@8				0.445
	STLFTVPNNPNFK:		x	x	x			x
	VSILANEK:		x			x
NGO0006	leuS; leucyl-tRNA synthetase (EC:6.1.1.4); K01869 leucyl-tRNA synthetase [EC:6.1.1.4]		x	-0.122	0.185	x	x	-1.027			x
	ADGLPVVISGTEK:		x	x	x			x
	ADLEAAALANEGAVK:				x			x
	AFAGNQDGLSK:		x	x	x		x	x
	AVAQEVLEAAVR:				0.185
	AVAQEVLEAAVR:Label:13C(6)(R)@12			-0.122				-1.027			-1.131
	DEGLVNVDEPFER:				-0.187
	DEGLVNVDEPFER:Label:13C(6)(R)@13				-0.224						-1.967
	FAVSDDSK:				x			x
	FSDGMVSAESAK:				x
	FSDGMVSAESAK:Oxidation(M)@5					x		x
	IIVVPGR:		0.829
	ISNVSEDASKPK:		x	x		x
	ITVAADASK:			x
	LQSQGAGEPK:		x		x
	NYTIGDVLSR:				x
	NYTIGDVLSR:Deamidated(N)@1; Label:13C(6)(R)@10							-0.438
	NYTIGDVLSR:Label:13C(6)(R)@10			-0.073
	QGLEGDYAK:		x	x	x
	SNVSEDASKPK:				x
	WEQWLFTK:				x			x
	YYCLSMFPYPSGK:Carbamidomethyl(C)@3				x
NGO0016	secG; preprotein translocase subunit SecG; K03075 preprotein translocase subunit SecG								x		x
	QTQQAPKPVSNTEPSAPVPQQQK:								x		x
NGO0017	tpiA; triosephosphate isomerase (EC:5.3.1.1); K01803 triosephosphate isomerase (TIM) [EC:5.3.1.1]		-0.544	x	-0.386	6.644		0.492
	ILTCAQDVSR:Carbamidomethyl(C)@4			-0.416	-0.478	x		0.492
	ILTCAQDVSR:Carbamidomethyl(C)@4; Label:13C(6)(R)@10		-0.965	-1.12	-0.286
	LQNNNALMHR:Oxidation(M)@8		-0.603			6.644
	LQNNNALMHR:Oxidation(M)@8; Label:13C(6)(R)@10		-0.467
	NIAVAYEPVWAIGTGK:		x		x			x
	VLYGGSVK:		x
NGO0018	hypothetical protein; K07170 GAF domain-containing protein							0.435
	SEIVVPLFSDGR:Label:13C(6)(R)@12							0.435
NGO0019	putative protein-L-isoaspartate O-methyltransferase; K00573 protein-L-isoaspartate(D-aspartate) O-methyltransferase [EC:2.1.1.77]		0.089	x	-0.185
	LAKLAGR:		2.625
	MAVIVGR:Oxidation(M)@1		-0.223
	MAVIVGR:Oxidation(M)@1; Label:13C(6)(R)@7		0.488
	RGDVFEEK:Label:13C(6)(R)@1				0.191
	VVSDDIDAER:		-0.061	-0.237	-0.284
	VVSDDIDAER:Label:13C(6)(R)@10		0.259	-1.259	-0.046
NGO0029	pyrE; orotate phosphoribosyltransferase (EC:2.4.2.10); K00762 orotate phosphoribosyltransferase [EC:2.4.2.10]		-0.583	-0.211	-0.608	x	x	0.615
	FDMLFGPAYK:				x
	FGEFTTK:						x
	FSLAQNVLK:		x	x	x	x	x	x
	GEGGVLVGAPLK:		x		x		x	x
	GIILAAATAMMLAEK:Oxidation(M)@10; Oxidation(M)@11				x			x
	GTGKLSAVQEVEK:		x	x
	GTGKLSAVQEVEK:Deamidated(Q)@9				x			x
	GVNVPFAYNR:				-0.546			0.615
	GVNVPFAYNR:Label:13C(6)(R)@10			-0.211	-0.685
	LIEAEGATPAGVAIALDR:				-0.505
	LIEAEGATPAGVAIALDR:Label:13C(6)(R)@18				-0.716
	TDFRQDFLK:Label:13C(6)(R)@4		-0.583
	VLIIDDVISAGTSVR:Label:13C(6)(R)@15		-1.097
NGO0030	hypothetical protein; K02334 DNA polymerase bacteriophage-type [EC:2.7.7.7]								x		x
	AGILLDNILK:								x		x
	DALGQIAR:Carbamidomethyl@N-term										2.438
NGO0031	putative acetyltransferase; K03789 ribosomal-protein-alanine N-acetyltransferase [EC:2.3.1.128]							x
	AGNAAAQALYTK:							x
NGO0032	hypothetical protein				x			0.404
	NAGITAADLGAIVYAK:				x			x
	QSELILPEIR:							0.404
NGO0034	fructose-1,6-bisphosphate aldolase (EC:4.1.2.13); K01624 fructose-bisphosphate aldolase, class II [EC:4.1.2.13]		-0.481	0.109	0.006	0.218		0.553
	FTRPPTGDVLR:		-0.499	-0.008	0.025	0.218
	FTRPPTGDVLR:Label:13C(6)(R)@3; Label:13C(6)(R)@11		-0.485	0.206	0.016
	GELNQIVK:		x	x	x			x
	IKPVSLEK:				x
	KVNIDTDLR:Dehydrated(T)@6; Label:13C(6)(R)@9		-0.291
	KVNIDTDLR:Label:13C(6)(R)@9		0.346	-0.283
	LASTGAVR:Label:13C(6)(R)@8				0.116
	LSHDQMLTSVEDAVR:				0.104
	PVSLEKM:			x		x
	TPSSYEYNVNATR:		-0.595
	TPSSYEYNVNATR:Label:13C(6)(R)@13		-0.558			-0.211
	VINEYGGNIGETYGVPVEEIVEGIK:				x
	YAKGELNQIVK:		x		x
	YLAENPSDFDPR:				0.147
	YLAENPSDFDPRK:Label:13C(6)(R)@12			-0.452
	YLAENPSDFDPR:Label:13C(6)(R)@12			0.585	-0.28			0.553
	YLAFGCEGQAGK:Carbamidomethyl(C)@6			x	x			x
NGO0040	glutamate-1-semialdehyde aminotransferase (EC:5.4.3.8); K01845 glutamate-1-semialdehyde 2,1-aminomutase [EC:5.4.3.8]		-0.582	-0.277	-0.425
	AGSGLLTFGNPSSAGVPADFTK:				x
	AIIPGGVNSPVR:				-0.419
	AIIPGGVNSPVR:Label:13C(6)(R)@12				-0.44
	DLTTMGKVIGGGMPLAAFGGRK:Dioxidation(M)@5; Oxidation(M)@13				6.644
	DLTTMGKVIGGGMPLAAFGGRK:Oxidation(D)@1; Oxidation(M)@5; Oxidation(M)@13			6.644	6.644
	DLTTMGKVIGGGMPLAAFGGRK:Oxidation(M)@5; Oxidation(K)@7; Oxidation(M)@13				6.644
	EGFYENLTALTQR:			-0.443	-0.427
	EGFYENLTALTQR:Label:13C(6)(R)@13		-0.582	-0.112	-0.417
	LANGIAAAK:			x
	TLEIIQR:Label:13C(6)(R)@7			0.698
NGO0044	acetyl-CoA carboxylase, biotin carboxylase (EC:6.3.4.14); K01946 biotin carboxylase [EC:6.3.4.14]; K01961 acetyl-CoA carboxylase, biotin carboxylase subunit [EC:6.4.1.2]		-0.182	-0.258	0.446	x		0.473
	DSHIYQGYR:							0.452
	EDLLQSVEMTK:Oxidation(M)@9							x
	IADKVGYPVIIK:				x
	IASGLPLQYK:		x	x	x	x		x
	IPPYYDSLIGK:		x	x	x			x
	VALAELAVTGIK:		x	x	x	x		x
	VDSHIYQGYR:		-0.114		0.482
	VDSHIYQGYR:Label:13C(6)(R)@10		-0.265	-0.258	0.104
	VGYPVIIK:		x	x	x			x
	VIEEAPAPFIDEKAR:Deamidated(R)@15				0.592			0.483
NGO0045	acetyl-CoA carboxylase biotin carboxyl carrier protein subunit (EC:6.4.1.2); K02160 acetyl-CoA carboxylase biotin carboxyl carrier protein		0.284	-0.394	-0.663
	APGPNAAAFVEVGQQVK:		x	x	x
	SPMVGTFYR:				-0.989
	SPMVGTFYR:Label:13C(6)(R)@9			x	-0.731
	SPMVGTFYR:Oxidation(M)@3		0.204	-0.25	-0.332
	SPMVGTFYR:Oxidation(M)@3; Label:13C(6)(R)@9		0.472	-0.147	-0.124
NGO0048	carB; carbamoyl phosphate synthase large subunit (EC:6.3.5.5); K01955 carbamoyl-phosphate synthase large subunit [EC:6.3.5.5]		0.133	0.431	0.059	-0.317	x	-0.906		x
	AGISLKEQ:				x
	AHNEEEALVK:		x	x	x			x
	ALREEGYK:		0.543	1.55
	AMQIIHSAEQLQK:Oxidation(M)@2; Deamidated(Q)@10; Delta:H(2)C(2)(K)@13					x
	ATGFPIAK:		x	x	x	x	x	x
	ATGVPLAK:		x	x	x	x	x	x
	ATGVPLAK:Dehydrated(T)@2			x
	CMAGISLK:Carbamidomethyl(C)@1				x
	CMAGISLK:Carbamidomethyl(C)@1; Oxidation(M)@2				x
	DYLGVYSVQELHGR:				1.208
	EAVFPFIK:		x	x	x
	EAVFPFIK:Glu->pyro-Glu@N-term			x	x
	ELANPGPER:		0.082	0.823	0.27	-0.425
	ELANPGPER:Glu->pyro-Glu@N-term; Oxidation(P)@5; Label:13C(6)(R)@9									0.945
	ELANPGPER:Label:13C(6)(R)@9		0.076	0.345	-0.007	-0.19	x	x		-0.751
	EVVPDFYAVK:		x	x	x			x
	EYEMEVVR:				0.595
	EYEMEVVR:Label:13C(6)(R)@8				-0.102
	EYEMEVVR:Oxidation(M)@4		-0.308
	FPAADDR:		6.644		-0.162
	FPAADDRLTTQMK:Oxidation(M)@12		-0.475
	FPAADDR:Label:13C(6)(R)@7		-0.25	x
	FPGVDTILGPEMR:Oxidation(P)@10; Methyl(E)@11; Oxidation(M)@12		0.454		-1.011
	FPGVDTILGPEMR:Oxidation(P)@10; Methyl(E)@11; Oxidation(M)@12; Label:13C(6)(R)@13		0		0.084
	GLETGLCGFNPR:Carbamidomethyl(C)@7			0.937	0.152
	GLETGLCGFNPR:Carbamidomethyl(C)@7; Label:13C(6)(R)@12				0.233			-1.04
	IAHNEEEALVK:		x	x	x	x		x		x
	IGLSCPK:Carbamidomethyl(C)@5			x	x		x
	LAQLLNVSEK:		x	x	x	x	x	x		x
	LAQLLNVSEK:Deamidated(Q)@3					x
	LAQLLNVSEKEVR:				0.043			-0.638
	LAQLLNVSEKEVR:Label:13C(6)(R)@13				0.051			-1.287
	LAVGFTLDELR:		-0.201		x
	LAVGFTLDELR:Label:13C(6)(R)@11		0.056					0.203
	MLFVADAFR:				0.159			-1.008
	MLFVADAFR:Label:13C(6)(R)@9				-0.029			-1.01		0.968
	MLFVADAFR:Oxidation(M)@1		0.269	0.525	-1.083	-0.214		-0.829
	MLFVADAFR:Oxidation(M)@1; Label:13C(6)(R)@9			0.889	0.056	0.239	x			-1.379
	NASLAVLREI:							x
	NASLAVLR:Label:13C(6)(R)@8		1.569	2.564	1.492		1.769			3.926
	NFQALGYGICATR:Carbamidomethyl(C)@10				0.289			-0.899
	NFQALGYGICATR:Carbamidomethyl(C)@10; Label:13C(6)(R)@13			x	0.272			-0.912
	PSYVLGGR:		-0.002
	QSALQQR:		x
	SDGQLQDLDYAALRR:Label:13C(6)(R)@14; Label:13C(6)(R)@15				0.054
	STGEVMGVGASFGEAYYK:Oxidation(M)@6		x		x
	SVGEVMAMGR:				-0.083
	SVGEVMAMGR:Dioxidation(M)@6; Oxidation(M)@8; Label:13C(6)(R)@10					x
	SVGEVMAMGR:Label:13C(6)(R)@10				x
	SVGEVMAMGR:Oxidation(M)@6; Dioxidation(M)@8		-0.091
	SVGEVMAMGR:Oxidation(M)@6; Dioxidation(M)@8; Label:13C(6)(R)@10		-0.136
	SVGEVMAMGR:Oxidation(M)@6; Oxidation(M)@8		0.183	0.525	1.237	-0.322
	SVGEVMAMGR:Oxidation(M)@6; Oxidation(M)@8; Label:13C(6)(R)@10		0.131	0.452	0.247	-0.374	-2.527	x
	SVGEVMAMGR:Oxidation(M)@8				6.644
	SVGEVMAMGR:Oxidation(M)@8; Label:13C(6)(R)@10				-0.09
	SVSDGQLQDLDYAALR:		0.442		0.244
	SVSDGQLQDLDYAALR:Deamidated(Q)@6				x
	SVSDGQLQDLDYAALR:Label:13C(6)(R)@16		-0.499		0.096
	SVSDGQLQDLDYAALRR:Label:13C(6)(R)@16; Label:13C(6)(R)@17							x
	TIQESFQK:		x	x	x	x	x	x
	TPASFEPSIDYVVTK:		x	x	x	x		x		x
	TPASFEPSIDYVVTK:Cation:K(E)@6				x
	TVPFVSK:					x
	VLNDLGLR:		-0.053	0.415	-0.007	-0.06		-1.334
	VLNDLGLR:Label:13C(6)(R)@8		0.089	0.24	0.024	-0.244	-1.484	-0.625		-0.011
	VMILGGGPNR:				0.106
	VMILGGGPNR:Label:13C(6)(R)@10							-0.824
	VMILGGGPNR:Oxidation(M)@2		-0.077	0.331	-0.412	-0.403
	VMILGGGPNR:Oxidation(M)@2; Label:13C(6)(R)@10		0.374	-0.243	-0.197	x	-0.714	-0.998		-0.335
	VPQYTTTAGGEAMSEGAK:				x		x
	VPQYTTTAGGEAMSEGAK:Cation:K(E)@11				x
	VPQYTTTAGGEAMSEGAK:Dethiomethyl(M)@13			x
	VPQYTTTAGGEAMSEGAK:Oxidation(M)@13		x	x	x	x		x
NGO0053	carbamoyl phosphate synthase small subunit (EC:6.3.5.5); K01956 carbamoyl-phosphate synthase small subunit [EC:6.3.5.5]		0.026	-0.385	-0.008			-0.517
	AAGLIIR:		0.18
	AQELIAAFGSMVGK:				x			x
	AQELIAAFGSMVGK:Dethiomethyl(M)@11			x
	ASESLHDYLVR:		-0.065		0.061
	ASESLHDYLVR:Label:13C(6)(R)@11		-0.051	-0.26
	DLPLLHSSFR:Label:13C(6)(R)@10			-0.72
	FSHHGANHPVQDLDSGK:		x	x	x			x
	GAQGGAILTGADATVEK:		x	x	x
	GFVTPDKQPYHVVAYDFGVK:				x
	IGNTGTNAEDEESR:			-0.071
	IGNTGTNAEDEESR:Label:13C(6)(R)@14							-0.734
	NETVAIADIDTR:				-0.297
	NETVAIADIDTR:Label:13C(6)(R)@12			-0.409	-0.133			-0.458
	PLLHSSFR:							-0.5
	PLLHSSFR:Label:13C(6)(R)@8		0.128					-0.575
	SVYAAGLIIR:				0.131
	SVYAAGLIIR:Label:13C(6)(R)@10		0.148	-0.158	-0.137
	VVITSQNHGFAVDADTLPANAR:				0.15
	VVITSQNHGFAVDADTLPANAR:Label:13C(6)(R)@22			-0.352	0.042
NGO0055	pilus-associated protein		0.87	0.925	0.686	0.609	1.577	1.324	0.204	0.841	0.537
	APSPALTAP:										x
	APSPALTAP:Oxidation(P)@2			x				x
	DIEGNDSDLAK:		x	x	x	x		x	x		x
	ENSPIYK:		x	x	x	x	x		x	x
	EPNFNSR:Label:13C(6)(R)@7									1.044
	ESTAMAYYLNAK:Methyl(E)@1				x			x		x	x
	ESTAMAYYLNAK:Methyl(E)@1; Oxidation(M)@5		x		x			x	x	x	x
	GAYALDLSK:		x	x	x	x	x	x	x	x	x
	GAYALDLSK:Iodo(Y)@3										x
	HSLAALDTQNIK:		x		x			x	x	x	x
	HSLAALDTQNIK:Dehydrated(T)@8								x
	HTEPSRENSPIYK:									0.794
	HTEPSRENSPIYK:Label:13C(6)(R)@6								0.175	0.901
	IFEGDKPITSAPAVSR:Carbamyl@N-term							6.644
	IFLQELK:		x	x	x	x	x	x	x	x	x
	KDIEGNDSDLAK:		x	x		x		x	x
	KDIEGNDSDLAK:Carbamyl@N-term								x		x
	KTDDFPVTADGDAGGSGTFK:				x			x
	LASGYAAK:					x
	LGYTVGTPQIGK:		x	x	x			x	x	x	x
	LHLLDKQ:				x
	LPGGVYK:			x	x		x	x	x		x
	LSYIPGTMER:				0.285						0.419
	LSYIPGTMER:Label:13C(6)(R)@10				0.667
	LSYIPGTMER:Oxidation(M)@8		1.249					1.015	0.344		0.857
	LSYIPGTMER:Oxidation(M)@8; Label:13C(6)(R)@10								0.14		0.841
	LSYIPGTMER:Oxidation(P)@5									0.806
	LVSSFDENNSNSNQNLVYTTEGHR:							1.628
	NQPEVK:Deamidated(N)@1		x
	PAAAPLFDVKNGDNNGKNRVKVELGYTVGTPQIGK:				x
	SGFDTAELNKR:				0.652			1.757			1.339
	SKTQNGKK:Deamidated(N)@5			x
	SREPNFNSR:								0.637
	TAFVTIR:		0.537	0.941	0.428		1.577	0.729	0.009	0.777	0.133
	TAFVTIR:Label:13C(6)(R)@7				0.927				-0.021	1.007	0.188
	TFNQPNSK:		x		x	x			x	x
	TVKPTVVLR:										0.502
	VELGYTVGTPQIGK:Carbamyl@N-term										x
	VQMYSASVSTYPGSSSSR:				6.644			1.268
	VQMYSASVSTYPGSSSSR:Label:13C(6)(R)@18				0.99
	VQMYSASVSTYPGSSSSR:Oxidation(M)@3								0.195		0.761
	VQMYSASVSTYPGSSSSR:Oxidation(M)@3; Label:13C(6)(R)@18								0.355
	VSGFDTAELNK:				x				x		x
	VSGFDTAELNKR:			0.77				1.537	0.26	0.632	6.644
	VSGFDTAELNKR:Label:13C(6)(R)@12				0.412				-0.067	0.849
	VTVKPTVVLR:		1.117	1.173	6.644	0.609	x	1.668	-0.081	1.22	0.289
	VTVKPTVVLR:Label:13C(6)(R)@10		0.7	0.988	0.72				0.217	1.243	0.591
	YAAFLASGYAAK:		x	x	x			x	x	x	x
	YGVDGGFVLR:				0.812			1.143	0.718		0.351
	YGVDGGFVLR:Label:13C(6)(R)@10								0.002		0.678
	YYGNDDIFK:		x	x	x	x	x	x	x	x	x
NGO0056	putative atpase; K03593 ATP-binding protein involved in chromosome partitioning		-1.082	-0.245			x	-0.045
	EAMDGGTPAR:							0.187
	EAMDGGTPAR:Label:13C(6)(R)@10							0.212
	GVKNIIAVASGK:Carbamyl@N-term; Deamidated(N)@4						x
	MNIQNIR:Label:13C(6)(R)@7							1.142
	NIIAVASGK:		x					x
	STTTANLAAAMAR:Oxidation(M)@11; Label:13C(6)(R)@13		-1.262				x
	TLLDTVAVPNTAR:Label:13C(6)(R)@13		-0.941	-0.245
	VGVLDADLYGPSQPTMLGVHDR:							0.133
	VGVLDADLYGPSQPTMLGVHDR:Oxidation(M)@16; Label:13C(6)(R)@22							-0.11
NGO0058	MarR family transcriptional regulator		x			x		-2.585
	DLLAELAK:		x			x		x
	YDAIEEVLGR:Label:13C(6)(R)@10							-2.585
NGO0062	formate--tetrahydrofolate ligase (EC:6.3.4.3); K01938 formate--tetrahydrofolate ligase [EC:6.3.4.3]		0.72	0.488	0.169	-1.883	-0.949	-0.831	x
	AGGADLAR:		1.006
	AHGAMAALLK:				x
	ANLGEENLEALAK:		x	x	x	x		x
	DGSPVYAK:		x		x	x
	FGNILVAYAK:		x	x	x	x	x	x	x
	FVSDSDAELAMIEK:				x			x
	FVSDSDAELAMIEK:Oxidation(M)@11		x	x	x	x		x
	GGAGGADLAR:				x
	GGAGGADLAR:Label:13C(6)(R)@10				0.431
	GLPNLLK:				x
	HIGKDSVIALR:Delta:H(2)C(2)(H)@1		1.776
	INPAEAFK:			x	x			x
	INPAEAFKLPQK:				x
	LAGLKPDAAVVVATVR:Label:13C(6)(R)@16				-0.036	x
	LGLNVDNIEPYGHYK:				x
	LILVTAINPTPAGEGK:		x	x	x	x		x	x
	LLGCPEGFR:Carbamidomethyl(C)@4				-0.14
	LLGCPEGFR:Carbamidomethyl(C)@4; Label:13C(6)(R)@9			0.725	0.341		-0.949	-0.543
	NVFGLPVVVALNR:		0.078	0.538	0.277	-6.644
	NVFGLPVVVALNR:Label:13C(6)(R)@13			0.335		-1.845			x
	PAEAFKLPQK:				x
	PVVVALNR:		0.413
	TDAETAQSSTMRPIGEIAAK:Oxidation(M)@11; Label:13C(6)(R)@12					-1.883
	TQYSLSDNAK:		x			x	x	x
	TTVTIGLADALR:				0.597
NGO0063	ychF; GTP-dependent nucleic acid-binding protein EngD; K06942		-1.185	-0.298	-1.303
	ALLKPLFLLTAK:			x
	CGIVGLPNVGK:Carbamidomethyl(C)@1			x	x
	ETDAIVNVVR:Label:13C(6)(R)@10			0.15
	FLANIR:Label:13C(6)(R)@6			-0.605
	SFGLDAEER:Label:13C(6)(R)@9		-1.185	-0.513	-1.303
NGO0066	putative tyrosyl-tRNA synthase (EC:6.1.1.1); K01866 tyrosyl-tRNA synthetase [EC:6.1.1.1]		-0.245	-0.501	-0.764			0.079
	AGHTPIALVGGATGMIGDPSFK:				x
	GLIAQTTDIEALDALLNEQK:				x
	ILAEEMTR:				-0.232
	ILAEEMTR:Label:13C(6)(R)@8				-6.644
	ISESLFAEDQSR:				-0.493			0.113
	ISESLFAEDQSR:Label:13C(6)(R)@12		-0.045	-0.555	-0.728			0.038
	LIHGEEALAAAQR:		-0.405
	LIHGEEALAAAQR:Label:13C(6)(R)@13		-0.317					6.644
	QVFGLTLPLVTK:		x	x	x			x
	SLNSAETVAGWVGSIR:Label:13C(6)(R)@16				-0.905
	SVIQDLQSR:Label:13C(6)(R)@9			-0.459
	TEGGAVWLNAK:			x	x
	TSPYQFYQFWLK:				x
NGO0068	ribC, ribF; bifunctional riboflavin kinase/FMN adenylyltransferase (EC:2.7.7.2 2.7.1.26); K11753 riboflavin kinase / FMN adenylyltransferase [EC:2.7.1.26 2.7.7.2]								0.421	0.575	1.036
	GLPVVAVVFEPQPK:Methyl(E)@10									x	x
	TLNAPTANIR:								1.619
	TLNAPTANIR:Label:13C(6)(R)@10								1.212	1.71
	TPSVIVEDIR:										0.882
	TPSVIVEDIR:Label:13C(6)(R)@10									0.575
	YLLVGDDFR:								0.12		1.218
	YLLVGDDFR:Label:13C(6)(R)@9								0.703
NGO0069	ileS; isoleucyl-tRNA synthetase (EC:6.1.1.5); K01870 isoleucyl-tRNA synthetase [EC:6.1.1.5]		-0.331	-0.595	-0.109	-0.767	-0.729	x		x
	ADKTVGSSLQ:Oxidation(D)@2				x
	AEAELVK:		x				x
	AEVKVGDELAVAAK:		x
	ATGQWFVGMDK:				x
	ATGQWFVGMDK:Oxidation(M)@9				x			x
	AVAAKASDGEK:Dehydrated(D)@8				x	x	x
	AVAAKASDGEK:Dehydrated(E)@10						x
	AVDDTEFFPPWGR:				1.702
	CAENVGGEGETR:Carbamidomethyl(C)@1		-0.135
	CAENVGGEGETR:Carbamidomethyl(C)@1; Label:13C(6)(R)@12		-0.023	x		-0.697
	DLAEGALKR:		0.194
	DLAEGALKR:Label:13C(6)(R)@9		0.151	0.383
	DVGAVAGYETVCK:Carbamidomethyl(C)@12				x
	EAVTAAIEPLRADK:		0.019
	EAVTAAIEPLRADK:Label:13C(6)(R)@11				-0.505
	EAVTAAIEPLR:Label:13C(6)(R)@11				-0.852
	ETGELHPNSAELLEK:		x	x	x			x
	EYAAEQIAR:		-0.386	-0.513	-0.33
	EYAAEQIAR:Label:13C(6)(R)@9		-0.025	-0.246	-0.316	-0.756	x
	FALLVSK:		x	x	x	x	x
	LAGGYYPR:		0.073
	LAGGYYPR:Label:13C(6)(R)@8		-0.79	-0.602	-0.395
	MLGEIYK:				x
	MLGEIYK:Oxidation(M)@1		x	x	x
	NEFGADILR:									1.364
	SAELLEKVAQR:Carbamyl@N-term; Deamidated(Q)@10									1.489
	SAQTALYHITR:				-0.264
	SAQTALYHITR:Label:13C(6)(R)@11		0.374
	SGYLYR:				x
	TAAIEPLRADK:Label:13C(6)(R)@8				-0.224
	TVNLLESPFPMR:Oxidation(M)@11		-0.303		-0.257
	TVNLLESPFPMR:Oxidation(M)@11; Label:13C(6)(R)@12		-1.91		0.43
	VGDELAVAAK:		x	x	x	x	x	x		x
	VSPAIDVAYPFK:				x
	YALVLAR:		-0.496		0.113
	YALVLAR:Label:13C(6)(R)@7		-0.721	-0.928		-0.767	-0.729
	YGIELYNPVNAEGK:		x	x	x
	YISETPR:		0.006		-0.434
	YISETPR:Label:13C(6)(R)@7		-0.416		-1.007
NGO0070	outer membrane opacity protein B										2.379
	ELENKNQNK:										x
	FKTHEASLGMR:										4.285
	FKTHEASLGMR:Dethiomethyl(M)@10; Oxidation(R)@11										1.431
	FKTHEASLGMR:Oxidation(M)@10										x
	IAADYAR:										3.234
	IAADYAR:Label:13C(6)(R)@7										1.723
	ISTVSDYFR:										1.473
	THEASLGMR:										x
	VSVGYDFGGWR:										2.019
NGO0078	putative DNA polymerase III, alpha subunit (EC:2.7.7.7); K02337 DNA polymerase III subunit alpha [EC:2.7.7.7]			x		x		0.175
	FTGLLDFCER:Carbamidomethyl(C)@8; Label:13C(6)(R)@10							0.337
	GDVEDVGLVK:					x
	GSGAGSLVAYSLK:					x		x
	GTGEAAVESIIAAR:							x
	IMANQVMTLQTAR:Oxidation(M)@2; Oxidation(M)@7					1.898
	IPLQLSYANEK:			x				x
	ITDLDPLK:					x
	LAGFVTAVR:					0.732
	LSELLTEAYVGQDR:							0.484
	LSELLTEAYVGQDR:Label:13C(6)(R)@14							0.175
	LSNEGLQER:Label:13C(6)(R)@9					1.121		1.133
	TLEALIR:					0.912
NGO0079	hypothetical protein				x
	AFIAEGLVLR:Label:13C(6)(R)@10				x
	LAGLAESGGQAK:				x
NGO0092	aroB; 3-dehydroquinate synthase (EC:4.2.3.4); K01735 3-dehydroquinate synthase [EC:4.2.3.4]		-1.345	-1.356				0.68
	ADIVAQDETEQGIR:							0.68
	APLTQAVYR:		6.644	-1.356				6.644
	APLTQAVYR:Label:13C(6)(R)@9		-1.345
	ELSAGMAEVIK:Oxidation(M)@6		x
	LSEQLGK:							x
	TAINHPLGK:			x
NGO0093	aroK; shikimate kinase (EC:2.7.1.71); K00891 shikimate kinase [EC:2.7.1.71]							x
	LILIGLMGAGK:							x
	LILIGLMGAGK:Oxidation(M)@7							x
NGO0094	hypothetical protein; K02666 type IV pilus assembly protein PilQ		-0.095	x	-0.373		1.568	0.305	0.497	1.285	1.512
	AAPAAPAKQQAAAPFTESVVSVSAPFSPAK:Carbamyl(K)@8									x
	AAPAAPAKQQAAAPFTESVVSVSAPFSPAK:Cation:Cu[I](E)@17								x
	AASAKQTNIDFR:								6.644
	AFLQAEK:						x		x	x	x
	AGNITDIKVSSLPNK:Deamidated(N)@3; Methyl(I)@4								x	x
	AVLGLTVTPNITPDGQIIMTVK:Deamidated(N)@10; Oxidation(M)@19								x
	AVLGLTVTPNITPDGQIIMTVK:Oxidation(M)@19								x
	DELLAKDK:Carbamyl(K)@6								x	x	x
	DIADLGALYSQNFQLK:								x	x
	DKAFLQAEK:								x	x	x
	DKAFLQAEK:Carbamyl@N-term								x	x	x
	DLGVKFGATGR:Carbamyl(K)@5								0.109	0.995
	DLGVKFGATGR:Carbamyl(K)@5; Label:13C(6)(R)@11								-0.21	1.436
	DLGVKFGATGR:Carbamyl@N-term									0.842	1.383
	DLGVKFGATGR:Carbamyl@N-term; Label:13C(6)(R)@11								-0.092	1.29
	DSPAQCASGNNTILCISTK:Carbamidomethyl(C)@6; Carbamidomethyl(C)@15								x
	DVPWDQALDLVMQAR:Deamidated(Q)@6; Oxidation(M)@12								0.948
	DVPWDQALDLVMQAR:Oxidation(M)@12								0.672
	DVPWDQALDLVMQAR:Oxidation(M)@12; Label:13C(6)(R)@15								0.474	x
	EIVNPTGFVTSSPAR:								0.736	1.147	1.648
	EIVNPTGFVTSSPAR:Deamidated(N)@4								0.474	1.563
	EIVNPTGFVTSSPAR:Deamidated(N)@4; Label:13C(6)(R)@15								0.706
	EIVNPTGFVTSSPAR:Label:13C(6)(R)@15								0.553	1.224	1.613
	ELLIFITPR:				6.644			0.974	0.735	1.056	1.649
	ELLIFITPR:Glu->pyro-Glu@N-term; Label:13C(6)(R)@9								0.294
	ELLIFITPR:Label:13C(6)(R)@9		-0.095					0.139	0.514	1.172	1.699
	ESGMNIVASDSVSGK:Dioxidation(M)@4; Formyl(K)@15								x
	ESGMNIVASDSVSGK:Formyl(K)@15										x
	ESGMNIVASDSVSGK:Oxidation(D)@10; Ser->LacticAcid(S)@11; Delta:H(2)C(2)(K)@15										x
	ESGMNIVASDSVSGK:Oxidation(M)@4; Dehydrated(S)@13; Formyl(K)@15								x	x
	ESGMNIVASDSVSGK:Oxidation(M)@4; Delta:H(4)C(2)(K)@15									x
	ESGMNIVASDSVSGK:Oxidation(M)@4; Formyl(K)@15								x	x	x
	FLQAEK:									x
	GATGRKKLK:									x
	GNITDIK:								x	x	x
	GNITDIKVSSLPNK:Carbamyl(K)@7								x
	GSVLIDPATNTLIVTDTR:								0.534	0.942	x
	GSVLIDPATNTLIVTDTR:Label:13C(6)(R)@18								0.562	0.846
	IALDFEQTGISMDQQVLEYADPLLSK:Oxidation(M)@12								x
	IEARIVEAADGFSR:Carbamidomethyl@N-term; Label:13C(6)(R)@4; Label:13C(6)(R)@14								-6.644	-6.644
	IESGYEIPFTVTTASGGGNSTNTELKK:								x	x
	IIDTAGNSLR:				x		x		0.47	1.383	1.516
	IIDTAGNSLR:Dehydrated(T)@4									1.533
	IIDTAGNSLR:Label:13C(6)(R)@10								0.58	1.001	1.158
	IIDTAGNSLRY:								0.812	1.26	1.289
	IIDTAGNSLRY:Deamidated(N)@7										x
	IIDTAGNSLRY:Label:13C(6)(R)@10								0.478	1.233	1.108
	INKDSPAQCASGNNTILCISTK:Carbamidomethyl(C)@9; Carbamidomethyl(C)@18								x
	INLPVAAAAN:									x
	INLPVAAAANSISLVR:				1.289				1.388	1.717	x
	INLPVAAAANSISLVR:Deamidated(N)@10								0.986
	INLPVAAAANSISLVR:Deamidated(N)@10; Label:13C(6)(R)@16									0.891
	INLPVAAAANSISLVR:Deamidated(N)@2								0.533	1.295
	INLPVAAAANSISLVR:Deamidated(N)@2; Label:13C(6)(R)@16								0.558	1.267
	INLPVAAAANSISLVR:Dimethyl(N)@10									0.986
	INLPVAAAANSISLVR:Dimethyl(N)@10; Label:13C(6)(R)@16									1.071
	INLPVAAAANSISLVR:Label:13C(6)(R)@16								1.369	1.929	2.379
	ISAAQNSSR:								0.516	1.47
	ISAAQNSSRAR:								6.644
	ISAAQNSSRAR:Deamidated(N)@6										0.443
	ISAAQNSSR:Label:13C(6)(R)@9						x		0.175	1.392
	ISLDFQDVEIR:								0.699	1.03	x
	ISLDFQDVEIR:Label:13C(6)(R)@11								0.809	0.385
	ITPDGQIIMTVK:										x
	ITPDGQIIMTVK:Oxidation(M)@9								x
	IVEAADGFSR:						1.717		0.537	1.178	1.546
	IVEAADGFSR:Label:13C(6)(R)@10						1.423		0.431	1.085	1.252
	IVKVSFDK:										x
	IVKVSFDK:Carbamyl(K)@3										x
	IVKVSFDKEIVNPTGFVTSSPAR:Carbamyl(K)@3; Deamidated(N)@12; Label:13C(6)(R)@23									0.721
	IVKVSFDKEIVNPTGFVTSSPAR:Carboxy(E)@9								0.738
	IVNIAPR:Label:13C(6)(R)@7									-6.644
	KISLDFQDVEIR:								0.608	1.302
	KISLDFQDVEIR:Carbamyl@N-term; Label:13C(6)(R)@12								-0.515
	KISLDFQDVEIR:Label:13C(6)(R)@12								0.405	1.103
	KQNLESGGVNNAPK:								x	x	x
	KQNLESGGVNNAPK:Ammonia-loss(N)@10								x
	KQNLESGGVNNAPK:Ammonia-loss(N)@3									x
	KQNLESGGVNNAPK:Carbamyl@N-term								x	x	x
	KQNLESGGVNNAPK:Carbamyl@N-term; Deamidated(N)@3								x		x
	KQNLESGGVNNAPK:Dehydrated(S)@6								x	x
	KQNLESGGVNNAPK:Propionamide(K)@1; Dehydrated(S)@6									x
	KQNLESGGVNNAPK:Propionamide@N-term; Deamidated(Q)@2; Ammonia-loss(N)@3									x
	KQNLESGGVNNAPKTFTGR:Carbamyl(K)@14								-0.125	1.007
	KQNLESGGVNNAPKTFTGR:Carbamyl(K)@14; Label:13C(6)(R)@19								-0.303	0.983
	KVSFDK:										x
	LDNADTTGNR:						2.156		0.304	1.208
	LDNADTTGNR:Label:13C(6)(R)@10								0.53	2.022
	LDNADTTGNRNTLVSGR:								0.598	1.087
	LDNADTTGNRNTLVSGR:Label:13C(6)(R)@10; Label:13C(6)(R)@17								0.441	1.984
	LNLNKPGQYNTEVR:								0.727	1.107	1.777
	LNLNKPGQYNTEVR:Label:13C(6)(R)@14								0.255	0.82
	LVLNLNKPGQYNTEVR:				-0.475				0.537	1.325	1.716
	LVLNLNKPGQYNTEVR:Label:13C(6)(R)@16				-0.285			0.135	0.578	1.284	6.644
	MTLSLK:Dioxidation(M)@1								x
	MTLSLK:Oxidation(M)@1								x	x	x
	NHTLPTALQR:								0.509	1.377	2.329
	NHTLPTALQR:Dehydrated(T)@3								0.355	1.147
	NHTLPTALQR:Dehydrated(T)@6								0.417	1.753	6.644
	NHTLPTALQR:Dehydrated(T)@6; Label:13C(6)(R)@10								0.633	1.814
	NHTLPTALQR:Label:13C(6)(R)@10								0.444	1.149
	NHTLPTALQR:Methyl(H)@2								0.485
	NHTLPTALQR:Methyl(H)@2; Label:13C(6)(R)@10								1.114
	NTLVSGR:								0.369	1.325
	NTLVSGR:Label:13C(6)(R)@7								0.7	0.996
	NVEEFR:								0.391	1.188	x
	NVEEFR:Label:13C(6)(R)@6								0.407
	PATNTLIVTDTR:										x
	PAVKAAPAAPAK:Carbamyl(K)@4								x	x	x
	PAVKAAPAAPAK:Carbamyl@N-term									x
	PAVKAAPAAPAK:Oxidation(P)@1; Delta:H(2)C(2)(K)@12				x
	QNLESGGVNNAPK:								x	x	x
	QNLESGGVNNAPK:Gln->pyro-Glu@N-term								x	x
	QQAAAPFTESVVSVSAPFSPAK:							x	x	x
	QQAAAPFTESVVSVSAPFSPAK:Gln->pyro-Glu@N-term								x	x
	QQAAAPFTESVVSVSAPFSPAK:Gln->pyro-Glu@N-term; Deamidated(Q)@2									x
	QQAAAPFTESVVSVSAPFSPAK:Gln->pyro-Glu@N-term; Ser->Oxoalanine(S)@10									x
	QQAAAPFTESVVSVSAPFSPAKQQAAASAK:Carbamyl(K)@22									x
	QQAAASAKQTNIDFR:Dehydrated(T)@10; Dehydrated(D)@13									7.034
	QQAAASAKQTNIDFR:Delta:H(2)C(2)@N-term; Carbamidomethyl(S)@6; Label:13C(6)(R)@15									1.022
	QQGNIVNIAPR:								0.502	1.131	1.394
	QQGNIVNIAPRDELLAK:								0.199	1.287
	QQGNIVNIAPRDELLAK:Label:13C(6)(R)@11								0.301	1.086
	QQGNIVNIAPR:Deamidated(N)@4								0.077
	QQGNIVNIAPR:Deamidated(Q)@1									0.433
	QQGNIVNIAPR:Gln->pyro-Glu@N-term									1.146	1.733
	QQGNIVNIAPR:Gln->pyro-Glu@N-term; Label:13C(6)(R)@11									1.058
	QQGNIVNIAPR:Label:13C(6)(R)@11								0.489	1.223	1.113
	QTNIDFR:								0.716	1.369	x
	QTNIDFR:Dehydrated(T)@2								1.044	1.921	2.072
	QTNIDFR:Dehydrated(T)@2; Label:13C(6)(R)@7								1.299
	QTNIDFRK:									1.533
	QTNIDFRK:Gln->pyro-Glu@N-term									1.628
	QTNIDFR:Label:13C(6)(R)@7								0.966	1.481
	SAAPGYFTFQVLPK:			x	x			x	x	x	x
	SAAPGYFTFQVLPK:Deamidated(Q)@10								x	x
	SAAPGYFTFQVLPK:Iodo(Y)@6									x
	SGGVNNAPK:								x
	SLDVADFK:						x		x	x	x
	SLDVADFKTPVQK:									x
	SLDVADFKTPVQK:Carbamyl(K)@8								x	x	x
	SLDVADFKTPVQK:Carbamyl@N-term								x
	SLDVADFKTPVQK:Formyl(K)@8; Oxidation(P)@10									x
	SLDVADFKTPVQK:Propionamide(K)@13									x
	SVIEKFR:Carbamyl(K)@5										0.635
	TILQILAK:		x	x	x		x	x	x	x	x
	TILQILAK:Dehydrated(T)@1										x
	TKTLANPR:Carbamyl(K)@2; Label:13C(6)(R)@8								0.247	0.877
	TKTLANPR:Carbamyl@N-term										x
	TKTLANPR:Carbamyl@N-term; Label:13C(6)(R)@8								0.143	1.136	6.644
	TKTLANPR:Propionamide(K)@2									1.303
	TKTLANPR:Propionamide@N-term; Label:13C(6)(R)@8									1.075
	TPVQKVTLK:Carbamyl(K)@5								x	x	x
	TPVQKVTLK:Carbamyl@N-term									x
	TPVQKVTLKR:Carbamyl(K)@5; Label:13C(6)(R)@10								0.008
	VPLLGDIPVIGNLFK:								x	x
	VPLLGDIPVIGNLFKTR:Carbamyl(K)@15; Label:13C(6)(R)@17								x
	VSFDKEIVNPTGFVTSSPAR:							6.644	0.984	1.439
	VSFDKEIVNPTGFVTSSPAR:Carbamyl(K)@5; Deamidated(N)@9									0.05
	VSFDKEIVNPTGFVTSSPAR:Carbamyl(K)@5; Label:13C(6)(R)@20									1.034
	VSFDKEIVNPTGFVTSSPAR:Label:13C(6)(R)@20								0.679	1.393
	VSSLPNK:			x					x	x
	VSSLPNK:Deamidated(N)@6								x
	VSSLPNKQK:Carbamyl(K)@7								x	x
	VWIFINESDDTVSAPARPAVK:								0.439
	WEAQTKINLPVAAAANSISLVR:Trp->Kynurenin(W)@1; Carbamidomethyl(E)@2; Deamidated(Q)@4; Label:13C(6)(R)@22								x
	YKNVEEFR:								1.03	1.646	6.644
	YKNVEEFR:Carbamyl(K)@2									1.429
	YKNVEEFR:Carbamyl@N-term								0.428	1.486	0.883
	YKNVEEFR:Carbamyl@N-term; Label:13C(6)(R)@8								-0.093	1.366
	YKNVEEFR:Label:13C(6)(R)@8								0.834	1.421
NGO0095	PilP; K02665 type IV pilus assembly protein PilP		-0.031	x	x	-0.513		-0.031	x
	AELLLNSSDKNTEQAAAPAAEQN:							x
	FSLENMR:			x				-0.023
	FSLENMR:Label:13C(6)(R)@7							-0.179
	FSLENMR:Oxidation(M)@6		-0.031			-0.513		-0.016
	FSLENMR:Oxidation(M)@6; Label:13C(6)(R)@7							0.193
	IKETLEK:				x	x
	IKETLEK:Carbamyl@N-term							x
	KAELLLNSSDK:					x		x	x
	KAELLLNSSDKNTEQAAAPAAEQN:		x	x	x	x		x	x
	KAELLLNSSDKNTEQAAAPAAEQN:Deamidated(N)@12							x
	KAELLLNSSDKNTEQAAAPAAEQN:Deamidated(N)@7							x
	KAELLLNSSDKNTEQAAAPAAEQN:Deamidated(Q)@15							x
	KAELLLNSSDKNTEQAAAPAAEQN:Oxidation(N)@12; Cation:K(E)@14				x
	NTEQAAAPAAEQN:					x
	YVGILKSGQK:							x
	YVGILKSGQK:Carbamyl(K)@6							x
NGO0096	hypothetical protein; K02664 type IV pilus assembly protein PilO		x	x	6.509	0.068	0.352	0.078	-0.248	x	0.643
	AEAAQNAEQ:						x
	DAASLNNLRDELASIR:Label:13C(6)(R)@9; Label:13C(6)(R)@16							-0.118
	DVGSLSR:					-0.027	0.285	0.252			0.44
	DVGSLSR:Label:13C(6)(R)@7					0.173	0.449	0.034			-0.447
	EELAAEAAQNAEQK:							x
	ETELKNTYK:				x			x	x
	IAQSPENGGNPDGK:		x	x	x	x	x	x	x	x	x
	IAQSPENGGNPDGK:Deamidated(N)@7				x	x		x			x
	IAQSPENGGNPDGK:Deamidated(Q)@3; Deamidated(N)@7					x
	IAQSPENGGNPDGK:Oxidation(P)@5; Cation:K(E)@6					x		x
	IITLESLK:		x	x	x	x	x	x	x	x	x
	IITLESLK:Dehydrated(T)@3						x	x			x
	LDSVMPQPPVDDGPIK:Dethiomethyl(M)@5; Oxidation(P)@14				x			x
	LDSVMPQPPVDDGPIKK:Oxidation(M)@5; Oxidation(K)@16										x
	LDSVMPQPPVDDGPIKK:Oxidation(M)@5; Oxidation(P)@14							x
	LDSVMPQPPVDDGPIK:Oxidation(D)@12							x			x
	LDSVMPQPPVDDGPIK:Oxidation(M)@5; Deamidated(Q)@7; Oxidation(P)@14							x			x
	LDSVMPQPPVDDGPIK:Oxidation(M)@5; Oxidation(P)@14				x	x		x	x		x
	LDSVMPQPPVDDGPIK:Oxidation(P)@14				x			x			x
	QLPTDAEIPNLVQELHQAGSSNGLR:					0.145			-0.286
	QLPTDAEIPNLVQELHQAGSSNGLR:Label:13C(6)(R)@25					0.158		0.093	-0.173
	SIDAASLNNLRDELASIR:				6.644	0.09	0.329	0.05	-0.092		0.833
	SIDAASLNNLRDELASIR:Label:13C(6)(R)@11; Label:13C(6)(R)@18							0.264	-0.336		0.476
	SIDAASLNNLR:Label:13C(6)(R)@11					-0.773
	SQMESLEEYEAK:				x			x			x
	SQMESLEEYEAK:Dethiomethyl(M)@3						x	x
	SQMESLEEYEAKETELK:				x			x
	SQMESLEEYEAKETELK:Oxidation(M)@3				x			x
	SQMESLEEYEAK:Oxidation(M)@3					x	x	x	x		x
	SSILNLSAIATTYQAK:				x	x	x	x	x	x	x
	SSILNLSAIATTYQAK:Dehydrated(S)@7							x
	SVEELAAEAAQNAEQK:				x	x		x	x		x
NGO0097	PilN; K02663 type IV pilus assembly protein PilN		x		x	0.072	x	x	0.315	0.803	0.868
	AAESKENPASGNAQEAN:		x		x	x	x	x	x		x
	AMPNTGIFK:				x			x			x
	AMPNTGIFK:Oxidation(M)@2					x	x	x	x	x	x
	AMPNTGIFKQPELLSIK:Oxidation(M)@2							x	x
	DAFLIK:					x			x	x	x
	DAFLIKK:		x		x	x	x	x	x	x	x
	ENPASGNAQEAN:				x	x	x	x	x		x
	IKKNKI:							x
	ILDSLNEAVPGSTYLTSLDAVTADSYR:										0.688
	ILDSLNEAVPGSTYLTSLDAVTADSYR:Label:13C(6)(R)@27										0.216
	INLLPYR:								0.066		0.746
	INLLPYREEMNK:Label:13C(6)(R)@7; Oxidation(M)@10					0.072			0.272
	INLLPYREEMNK:Oxidation(M)@10								0.357		1.801
	INLLPYR:Label:13C(6)(R)@7					0.406			-0.079	0.803
	LKQEKDAFLIK:Carbamyl@N-term										x
	MNNLIK:				x			x		x	x
	MNNLIK:Oxidation(M)@1				x	x			x	x
	NTLLEISIAHLDTELSEIQK:							x		x	x
	PGSTYLTSLDAVTADSYR:										x
	PNTGIFK:							x			x
	QPELLSIK:				x	x	x	x	x	x	x
	QPELLSIK:Dehydrated(E)@3								x		x
	QPELLSIKK:								x
	QPELLSIKK:Gln->pyro-Glu@N-term								x		x
NGO0098	hypothetical protein; K02662 type IV pilus assembly protein PilM		-0.354	-0.495	-0.129	0.358	-0.089	0.314	x	0.497	0.066
	AAIGIDIDQHSIK:		x	x	x	x		x	x		x
	AFGLAVR:		-0.493	-0.372	-0.422	0.656				0.639
	AFGLAVR:Label:13C(6)(R)@7			-0.462	-0.244		-0.209	0.314		0.575
	GIAQTVASQTNADVQCVHPAR:Carbamidomethyl(C)@16				-0.13
	GIAQTVASQTNADVQCVHPAR:Carbamidomethyl(C)@16; Label:13C(6)(R)@21			-0.469	0.201					6.644
	GIAQTVASQTNADVQCVHPAR:Ser->Oxoalanine(S)@8; Deamidated(Q)@9; Carbamidomethyl(C)@16; Label:13C(6)(R)@21				-6.644
	GIDIDQHSIK:		x	x	x						x
	HILLTGEAVR:		-0.447	-0.59	-0.406					0.416	0.066
	HILLTGEAVR:Label:13C(6)(R)@10		-0.681	-0.596	-0.01					0.301	6.644
	IGIDIDQHSIK:			x	x
	KDEIEPLIDAFNAAGMK:				x
	KDEIEPLIDAFNAAGMK:Dethiomethyl(M)@16			x
	KDEIEPLIDAFNAAGMK:Oxidation(M)@16		x	x	x	x					x
	LFKSLK:								x
	LPKNIIQGNK:Carbamyl(K)@3									x	x
	MVQLSGR:				-0.202
	MVQLSGR:Label:13C(6)(R)@7			0.315	-0.152
	MVQLSGR:Oxidation(M)@1		-0.194	-0.439		0.358	-0.181
	MVQLSGR:Oxidation(M)@1; Label:13C(6)(R)@7		-0.549	x			-0.003
	NIVASVPQNLATIEQLTYTAK:		x		x		x
	SLNQIQLEK:		x	x	x	x	x	x	x	x	x
	TDEQQFELDAPTLTK:		x	x	x			x			x
	TYQVTAEK:		x	x	x	x	x	x		x	x
	VQNYDQLVTYLQQAYAK:		x		x
	VQNYDQLVTYLQQAYAK:Cation:K(D)@5				x
	YFANDLK:		x	x	x	x	x
	YFANDLKTDEQQFELDAPTLTK:		x		x	x
NGO0100	engB, yihA, ysxC; ribosome biogenesis GTP-binding protein YsxC; K03978 GTP-binding protein				-0.311			-0.291
	ADKLSKNEQIK:				x
	DLPDTPLEIAFVGR:				-0.311			-0.291
	DLPDTPLEIAFVGR:Label:13C(6)(R)@14				-0.4
	FFTTVNHLK:				x
	MNLFQNAK:				x
	MNLFQNAK:Oxidation(M)@1				x
NGO0101	putative cytochrome precursor		x	x	1.149	0.449	0.98	0.553	0.012	-0.242
	AAGAVSASPK:				x
	ANPKENPELGAK:							x
	AVANFIQGLR:			2.2	1.323	0.385	1.139	0.541	-0.105
	AVANFIQGLR:Label:13C(6)(R)@10					-0.547	0.776	0.703	0.357	-0.028
	ENPELGAK:				x	x			x
	KNTIMEDIANR:Oxidation(M)@5					0.574
	KNTIMEDIANR:Oxidation(M)@5; Label:13C(6)(R)@11					0.659
	LGGQHQAYIVEQMNAYK:							x
	LGGQHQAYIVEQMNAYK:Oxidation(M)@13					x		x
	MSEEDLK:						x	x
	MSEEDLKAVANFIQGLR:Oxidation(M)@1					-6.644
	NTIMEDIANR:				0.907			0.522
	NTIMEDIANR:Oxidation(M)@4					0.293		0.719
	SGEANPKENPELGAK:		x		x	x	x	x	x
	SGEANPKENPELGAK:Carbamyl(K)@7								x
	VLAAGAVSASPK:									x
NGO0105	lipid A biosynthesis lauroyl acyltransferase; K02517 lipid A biosynthesis lauroyl acyltransferase [EC:2.3.1.-]										x
	QAGLNPDTQTVK:										x
NGO0106	S-adenosylmethionine synthetase (EC:2.5.1.6); K00789 S-adenosylmethionine synthetase [EC:2.5.1.6]				-0.767			-0.375
	AQLTVVYDSETGK:				x
	AQLTVVYDSETGKVK:							x
	AVIEQIIKPVLPPELLTDETK:				x
	FVIGGPQGDCGLTGR:Carbamidomethyl(C)@10				-0.377
	FVIGGPQGDCGLTGR:Carbamidomethyl(C)@10; Label:13C(6)(R)@15				-1.207			-0.067
	YLINPTGR:							-0.662
	YLINPTGR:Label:13C(6)(R)@8							-0.577
NGO0108	hypothetical protein		-0.942	-1.617	-1.513	-1.253	-1.294	-1.357		-0.508
	ASDGILFVTSENNR:		-1.008	-1.669	-1.847	-1.039		-1.255
	ASDGILFVTSENNR:Cation:K(E)@11; Label:13C(6)(R)@14				-1.418
	ASDGILFVTSENNR:Deamidated(N)@12; Label:13C(6)(R)@14		-1.226
	ASDGILFVTSENNR:Label:13C(6)(R)@14		-1.346	-1.574	-1.575	-1.535	-1.294	-1.347		-0.508
	ISHSVGK:				x			x
	MGGYSSQK:Oxidation(M)@1		x
	NAVDIGSKPNADVA:		x
	NAVDIGSKPNADVAWK:			x	x
	NAVDIGSKPNADVAWK:Carboxy(K)@16		x
	NAVDIGSKPNADVAWK:Deamidated(N)@1			x
	NAVDIGSKPNADVAWK:Oxidation(P)@9		x
	NAVDIGSKPNADVAWK:Oxidation(P)@9; Oxidation(W)@15		x
	NKPAGIISHSVGK:		x	x	x			x
	NKPAGIISHSVGK:Ammonia-loss(N)@1; Carbamidomethyl(K)@2			x
	NKPAGIISHSVGK:HexNAc(N)@1		x
	NKPAGIISHSVGK:Methyl(N)@1; Delta:H(2)C(2)(K)@2			x
	PAGIISHSVGK:		x	x	x			x
	VDIGSKPNADVAWK:			x	x			x
NGO0113	putative ribonuclease G / cytoplasmic axial filament protein; K08301 ribonuclease G [EC:3.1.26.-]										x
	EAVLQELAK:										x
NGO0114	putative glutaredoxin; K03676 glutaredoxin 3				x
	VDASPEAFAEMQR:Oxidation(M)@11				0.509
	VDASPEAFAEMQR:Oxidation(M)@11; Label:13C(6)(R)@13				0.22
NGO0116	preprotein translocase subunit SecB; K03071 preprotein translocase subunit SecB		-0.14	0.05	0.082	-0.92	-1.642	-1.572	-1.068	0.726	x
	EAVSGTVTR:		-0.025	0.158	-0.176	-1.053	-1.533	-1.292
	EAVSGTVTR:Glu->pyro-Glu@N-term				0.293
	EAVSGTVTR:Glu->pyro-Glu@N-term; Dehydrated(T)@6				0.234
	EAVSGTVTR:Glu->pyro-Glu@N-term; Dehydrated(T)@6; Label:13C(6)(R)@9			x				x
	EAVSGTVTR:Glu->pyro-Glu@N-term; Label:13C(6)(R)@9			-0.289		-0.836	-0.62	-1.914
	EAVSGTVTR:Label:13C(6)(R)@9		-0.084	-0.083	-0.232	-1.048	-1.289	-2.469	-1.411	-1.811	x
	SEELQPVFSIER:		-0.154	-1.09	-0.02	-0.584		-1.308
	SEELQPVFSIER:Label:13C(6)(R)@12		-0.078	x	0.234	-1.218	-2.856	-1.483	-0.769	0.726
	TMFLNEVTQSGIFR:				0.063
	TMFLNEVTQSGIFR:Label:13C(6)(R)@14				0.34
	TMFLNEVTQSGIFR:Oxidation(M)@2		-0.427		0.001	-0.849
	TMFLNEVTQSGIFR:Oxidation(M)@2; Deamidated(N)@5; Label:13C(6)(R)@14		0.292
	TMFLNEVTQSGIFR:Oxidation(M)@2; Label:13C(6)(R)@14		-0.327		-0.063	-2.491		-1.656		0.536	x
NGO0127	rbn; ribonuclease BN/unknown domain fusion protein; K07058								x
	ILLLLDAAQK:								x
NGO0138	putative serine protease; K01362 [EC:3.4.21.-]							-0.133	x		x
	AGKNVPLLVMRR:Oxidation(P)@6; Oxidation(M)@10										0.443
	AGSFFGADK:							x
	ASGALIAK:								x
	GQVVGINSQIYSR:							-0.237			2.703
	GQVVGINSQIYSR:Label:13C(6)(R)@13							-0.034
	IDATEELPVVK:							x	x		x
	KGEEITIK:							x
	LIGSDVQSDVALLK:							x	x
	PGSPAER:							0.82
	SSGDLPVMVGAITPGK:							x
	SSGDLPVMVGAITPGK:Oxidation(M)@8							x
NGO0142	putative sugar transporter; K02429 MFS transporter, FHS family, L-fucose permease								x	x	x
	FLGSAVMAK:									x	x
	FLGSAVMAK:Oxidation(M)@7								x	x	x
	SIPMGAFVGKVGYK:Oxidation(P)@3; Oxidation(M)@4; Carbamyl(K)@10								x
NGO0144	hypothetical protein; K06189 magnesium and cobalt transporter			-0.943
	VLDFAELEVR:			-0.943
NGO0149	putative ATP-dependent RNA helicase							0.04	x		0.251
	AEIVVLDEADR:							0.699			1.522
	AEIVVLDEADR:Label:13C(6)(R)@11							0.04
	AGCEIVVATVGR:Carbamidomethyl(C)@3										0.251
	ALAGHDLLAAAQTGTGK:							x
	ELADQIDQNVQGYIK:								x
	LETLNAFK:							x			x
	NTRPETTANDAGAACGK:Carbamidomethyl(C)@15								x
	YATASTSPAMHPVR:Oxidation(M)@10; Label:13C(6)(R)@14							-0.098
NGO0158	pepN; aminopeptidase N (EC:3.4.11.2); K01256 aminopeptidase N [EC:3.4.11.2]		-0.467	-0.209	0.118			x
	AALSDGIGLPK:				x
	AGEPLVLDGSAK:			x
	DYQTPAYR:		0.371
	EALLDTLAVR:			-0.378	0.118
	EALLDTLAVR:Label:13C(6)(R)@10		-0.467	-0.036	-0.132
	GLNIFNTK:			x	x
	IDGGEFSDGR:		-0.418
	IDGGEFSDGR:Label:13C(6)(R)@10				-0.21
	IEFYTTEADKPK:				x
	LLAAVEK:		x	x	x
	PAHIETVAEK:				x
	QPMMIPVK:Oxidation(M)@3; Oxidation(M)@4				x
	VGFAVESLK:		x	x
	VISDDLLDNAFK:		x	x	x			x
NGO0168	MntC; K02077 zinc/manganese transport system substrate-binding protein		-6.575		1.601	-0.593	x	-0.751	x	x	-0.87
	APLPVVTSFSILGDVAK:		x		x	x		x	x
	AVFTENIKDTR:Label:13C(6)(R)@11					-0.683
	DTRMVDRIAK:				6.644			6.644
	ETGVNVSGK:				x		x
	FTENIKDTR:Label:13C(6)(R)@9					-0.484		-0.757	-0.314
	IAKETGVNVSGK:Carbamyl(K)@3									x
	KHLKLTLIAALLATAATAAPLPVVTSFSILGDVAK:								x
	LGNYQMQLK:				x
	LGNYQMQLKK:Oxidation(M)@6; Carbamyl(K)@9					x
	LGNYQMQLK:Oxidation(M)@6		x		x	x	x	x	x	x	x
	LVLLNGLGLEAADIQR:				1.601	-0.381
	LVLLNGLGLEAADIQR:Deamidated(N)@5; Label:13C(6)(R)@16					-0.711
	LVLLNGLGLEAADIQR:Label:13C(6)(R)@16		-6.644			-1.408		-0.748	-0.232		-0.87
	QIKREGIKAVFTENIKDTR:Label:13C(6)(R)@4; Label:13C(6)(R)@19									x
	QVAAIIRQIK:Label:13C(6)(R)@7; Deamidated(Q)@8										-4.868
	VSYAEATK:				x			x			x
	YNISFIAPQGVSSEAEPSAK:				x			x
NGO0170	putative ABC transporter, ATP-binding protein; K02074 zinc/manganese transport system ATP-binding protein							0.534	6.644		0.221
	AYFPNTLLLAR:							0.435			0.198
	AYFPNTLLLAR:Label:13C(6)(R)@11										-0.086
	FLLLDEPFNAVDAR:							0.834	x		0.442
	FLLLDEPFNAVDAR:Label:13C(6)(R)@14							0.48	x		-0.65
	SLMGLQPIDTGSIR:										0.771
	SLMGLQPIDTGSIR:Oxidation(M)@3							0.421			0.34
	SLMGLQPIDTGSIR:Oxidation(M)@3; Label:13C(6)(R)@14								6.644		0.081
	TTYELLDVLQK:							x			x
NGO0171	rplS; 50S ribosomal protein L19; K02884 large subunit ribosomal protein L19		0.398	1.448	0.012	-0.295	0.149	-0.557	0.583	0.123	-0.156
	EIPEFAPGDTVVVSVR:					-0.277
	EIPEFAPGDTVVVSVR:Label:13C(6)(R)@16									-0.141
	GLNSNFIVR:		0.724	1.395	0.022	-0.435	0.119	-0.507	0.742	0.023	0.001
	GLNSNFIVR:Label:13C(6)(R)@9		0.319	1.499	0.069	-0.375	-0.12	-0.718	0.842	0.254	0.063
	GLTGKAAR:Label:13C(6)(R)@8										-0.942
	ISSGEGVER:			1.967	0.259	-0.04	0.383	-0.688			-0.005
	ISSGEGVER:Label:13C(6)(R)@9				0.213	-0.39	0.375	-0.517	0.726	0.606	0.048
	KISSGEGVER:Carbamyl@N-term								-0.136	-0.123	-1.044
	KISSGEGVER:Carbamyl@N-term; Label:13C(6)(R)@10					-6.644	-6.644		0.069	-0.1	-1.065
	KISSGEGVER:Label:13C(6)(R)@10								x	x
	LQAYEGVVIAR:				-0.777			-0.95	0.47		0.004
	LQAYEGVVIAR:Label:13C(6)(R)@11				0.018	-0.23	x	-0.965		0.016	-0.178
	LYYLR:						0.032
	MNLIQQLEQEEIAR:				0.733						0.401
	MNLIQQLEQEEIAR:Carbamyl@N-term; Oxidation(N)@2										-0.16
	MNLIQQLEQEEIAR:Carbamyl@N-term; Oxidation(N)@2; Label:13C(6)(R)@14										6.644
	MNLIQQLEQEEIAR:Label:13C(6)(R)@14				0.767						0.352
	MNLIQQLEQEEIAR:Oxidation(M)@1				0.299	-0.067	-0.547		1.307	-0.142	0.205
	MNLIQQLEQEEIAR:Oxidation(M)@1; Deamidated(N)@2; Label:13C(6)(R)@14									-0.075	0.037
	MNLIQQLEQEEIAR:Oxidation(M)@1; Deamidated(Q)@5					-0.473
	MNLIQQLEQEEIAR:Oxidation(M)@1; Deamidated(Q)@5; Deamidated(Q)@6; Label:13C(6)(R)@14									0.87
	MNLIQQLEQEEIAR:Oxidation(M)@1; Deamidated(Q)@5; Label:13C(6)(R)@14								x
	MNLIQQLEQEEIAR:Oxidation(M)@1; Deamidated(Q)@6; Label:13C(6)(R)@14					-1.217
	MNLIQQLEQEEIAR:Oxidation(M)@1; Label:13C(6)(R)@14				-0.13	-0.663	x		x	-0.169	0.215
	NSNFIVRK:Label:13C(6)(R)@7									-0.257
	QLYSPTVEK:										x
	QLYSPTVEKIEVK:				x
	SRLQAYEGVVIAR:				0.041						-0.048
	SRLQAYEGVVIAR:Label:13C(6)(R)@2; Label:13C(6)(R)@13				0.48						-1.837
	TFQLYSPTVEK:		x	x	x	x	x	x	x	x	x
	TFQLYSPTVEKIEVK:				x					x	x
	TFQLYSPTVEK:Iodo(Y)@5										x
NGO0173	rimM; 16S rRNA-processing protein RimM; K02860 16S rRNA processing protein RimM			x
	VVNGELQVK:			x
NGO0174	rpsP; 30S ribosomal protein S16; K02959 small subunit ribosomal protein S16		-0.312	0.661	-0.073	-1.447	-1.109	-1.579	0.279	-0.404	-0.365
	FYNPVANEK:										x
	FYNPVANEKQER:Label:13C(6)(R)@12				-0.208				0.276	-0.757
	GFYNPVANEKQER:		-0.137	0.773	0.167				0.698
	GFYNPVANEKQER:Label:13C(6)(R)@13		-0.519	0.959	0.068			-1.697	0.366	-0.392
	GGSKHRPFYNVIVTDSR:Carbamyl@N-term; Label:13C(6)(R)@6; Label:13C(6)(R)@17									-0.112	-0.988
	HRPFYNVIVTDSR:		-0.44	0.607	-0.083			-1.662	0.476	-0.57	-0.189
	HRPFYNVIVTDSR:Deamidated(N)@6								x
	HRPFYNVIVTDSR:Label:13C(6)(R)@2; Label:13C(6)(R)@13		-0.25	0.522	0.003	-0.856		-1.782	0.701	-0.664	-0.32
	IAQGAQVSDSVAK:										x
	LIKEQKAV:								x
	LIKEQKAV:Carbamyl(K)@6								x	x
	LNADRLNHWIAQGAQVSDSVAK:										-0.186
	LNADRLNHWIAQGAQVSDSVAK:Label:13C(6)(R)@5									-0.115	-0.378
	LNHWIAQGAQVSDSVAK:		x	x	x				x	x	x
	LNHWIAQGAQVSDSVAK:Carbamyl@N-term; Deamidated(N)@2								x
	LNHWIAQGAQVSDSVAK:Dioxidation(W)@4		x		x				x		x
	LNHWIAQGAQVSDSVAK:Oxidation(W)@4		x
	LNHWIAQGAQVSDSVAK:Trp->Kynurenin(W)@4; Deamidated(Q)@7				x
	VGFYNPVANEK:		x	x	x	x	x	x	x	x	x
	VGFYNPVANEK:Cation:Na(E)@10				x
	VGFYNPVANEK:Diiodo(Y)@4				x
	VGFYNPVANEK:Dimethyl(N)@9				x
	VGFYNPVANEK:Iodo(Y)@4		x		x						x
	VGFYNPVANEKQER:		-0.215	0.917	-0.091			-1.568	0.53	-0.155	-0.252
	VGFYNPVANEKQER:Carbamyl(K)@11								-0.243
	VGFYNPVANEKQER:Carbamyl(K)@11; Label:13C(6)(R)@14								-0.79	-0.459	-1.065
	VGFYNPVANEKQER:Deamidated(N)@5; Label:13C(6)(R)@14				x
	VGFYNPVANEKQER:Label:13C(6)(R)@14		-0.525	0.56	-0.108	-1.778	-1.109	-1.693	0.395	-0.129	-0.313
	VTDSRSRRDGRFIERVGFYNPVANEK:										x
	YNVIVTDSR:				-1.696						-0.727
	YNVIVTDSR:Label:13C(6)(R)@9				-0.048				-0.109	-6.644	-0.727
NGO0176	putative two-component system sensor kinase; K02484 two-component system, OmpR family, sensor kinase [EC:2.7.13.3]								0.818
	GQTVALSADGK:Deamidated(Q)@2								x
	LETSNMALEK:Oxidation(M)@6								x
	MDTLAGELLTLSR:Oxidation(M)@1								0.818
NGO0177	putative two-component system transcriptional response regulator; K02483 two-component system, OmpR family, response regulator		-0.132	-0.443	-0.03	0.491	0.419	0.637
	AQHSGEQNNAPNSISVSDVVLYPAK:				x
	DVHISSIR:				0.259
	DVHISSIR:Label:13C(6)(R)@8				0.025
	ETLSVEALDR:				-0.158			0.701
	ETLSVEALDR:Label:13C(6)(R)@10		-0.013		-0.142
	GLDVLK:Propionamide@N-term						x
	GLGYLFVK:		x	x	x	x	x	x
	GLGYLFVKN:		x	x	x	x	x	x
	HAGQVVSK:		x
	INAILR:				0.092		0.213
	INAILR:Label:13C(6)(R)@6		-0.076				0.128	0.701
	LDVLKNVRARSTVPIIMLTAK:Label:13C(6)(R)@10			x
	LGDASLIQTVR:		-0.118	-0.284	-0.284	0.491	0.457
	LGDASLIQTVR:Label:13C(6)(R)@11		-0.235	-0.597	-0.129		0.384	0.751
	MNGLDVLK:				x
	MNGLDVLK:Dioxidation(M)@1		x
	MNGLDVLK:Oxidation(M)@1		x	x	x			x
	SIDVHISSIR:Label:13C(6)(R)@10		-0.146
	STVPIIMLTAK:			x	x			x
	STVPIIMLTAK:Dioxidation(M)@7		x
	STVPIIMLTAK:Oxidation(M)@7		x	x	x	x		x
NGO0183	tatA; twin arginine translocase protein A; K03116 sec-independent protein translocase protein TatA				x		x	x			x
	DLGGAVHDFK:				x			x			x
	GGAVHDFK:				x			x			x
	NVGKDLGGAVHDFK:							x
	QGLNEGTDGK:				x		x
	QGLNEGTDGKEAQKDDVIEHK:							x
	QGLNEGTDGKEAQKDDVIEHKKDEDKA:							x
NGO0184	HitA			x	x
	ASGLTDGFK:			x	x
	DINPAAPLHLLLIPK:				x
	MDNCIFCK:Carbamidomethyl(C)@4; Carbamidomethyl(C)@7				x
	MDNCIFCK:Oxidation(M)@1; Carbamidomethyl(C)@4; Carbamidomethyl(C)@7				x
	TLINTGK:			x	x
	VHFDSLAHAAPEHQPLLGK:				x
NGO0185	hisE; phosphoribosyl-ATP pyrophosphatase (EC:3.6.1.31); K01523 phosphoribosyl-ATP pyrophosphohydrolase [EC:3.6.1.31]		-0.965	x
	AEDVLDELSR:Label:13C(6)(R)@10		-0.965
	QGLSGLAEK:		x	x
	VIEEAGEVLMASK:Oxidation(M)@10		x
NGO0186	putative zinc-binding alcohol dehydrogenas; K00004 (R,R)-butanediol dehydrogenase / diacetyl reductase [EC:1.1.1.4 1.1.1.303]		-0.109	-0.069	0.025	-0.177	0.178	0.473	-0.378	-1.774
	AGDVALVGGA:		x	x	x
	AGDVALVGGAG:					x	x			x
	AKGIK:						x
	AVGEGVDDIK:		x	x
	AYCNDHAETIK:Carbamidomethyl(C)@3		x	x	x		x	x
	DDVPTGEGSNYHLSK:		x	x	x	x		x
	DMNFIGLGGCGGGLSEK:Carbamidomethyl(C)@10			x	x			x
	DMNFIGLGGCGGGLSEK:Carbamidomethyl(C)@10; Cation:Na(E)@16				x
	DMNFIGLGGCGGGLSEK:Carbamidomethyl(C)@10; Methyl(L)@14				x
	DMNFIGLGGCGGGLSEK:Carbamidomethyl@N-term; Carbamidomethyl(C)@10			x
	DMNFIGLGGCGGGLSEK:Cation:K(D)@1; Dethiomethyl(M)@2; Deamidated(N)@3; Oxidation(F)@4; Carbamidomethyl(C)@10			x	x
	DMNFIGLGGCGGGLSEK:Dethiomethyl(M)@2; Carbamidomethyl(C)@10			x	x
	DMNFIGLGGCGGGLSEK:Methyl(L)@7; Carbamidomethyl(C)@10				x
	DMNFIGLGGCGGGLSEK:Oxidation(M)@2; Carbamidomethyl(C)@10		x	x	x			x
	DMNFIGLGGCGGGLSEK:Oxidation(M)@2; Deamidated(N)@3; Carbamidomethyl(C)@10		x	x
	DMNFIGLGGCGGGLSEK:Propionamide@N-term; Dethiomethyl(M)@2; Carbamidomethyl(C)@10		x
	ESGVADYILDPSEVDVVEEVK:				x
	ESGVADYILDPSEVDVVEEVKK:		x		x
	FYNKGDIR:		-0.065	-0.183	0.219
	FYNKGDIR:Label:13C(6)(R)@8		-0.328	-0.165	0.271		0.177
	GTIAYCNDHAETIK:Carbamidomethyl(C)@6		x	x	x	x	x	x		x
	GTIAYCNDHAETIK:Carbamidomethyl(C)@6; Deamidated(N)@7						x
	GTIAYCNDHAETIK:Carbamidomethyl(C)@6; Methyl(N)@7				x
	GTIAYCNDHAETIKLVEEGK:Carbamidomethyl(C)@6				x
	HNNESAVK:		x	x	x		x
	IAYCNDHAETIK:Carbamidomethyl(C)@4			x	x		x
	IHNNESAVK:		x	x	x		x
	IIRDDVPTGEGSNYHLSK:		-0.586
	IIRDDVPTGEGSNYHLSK:Label:13C(6)(R)@3		-0.114
	IIVNPNL:		x	x	x		x	x
	IIVNPNL:Deamidated(N)@4		x
	INLEPFITQR:		-0.012	-0.168	-0.006	-6.644		0.443
	INLEPFITQR:Deamidated(N)@2; Label:13C(6)(R)@10			-0.026
	INLEPFITQR:Label:13C(6)(R)@10		0.363	-0.055	0.15			0.429	-0.315	-6.644
	KLTNGEGVDVAFECTSVNK:Carbamidomethyl(C)@14				x
	LIHNNESAVK:		x	x	x	x	x	x	x	x
	LIHNNESAVK:Ammonia-loss(N)@5		x	x	x
	LIHNNESAVK:Carbamidomethyl(H)@3		x
	LIHNNESAVK:Cation:K(E)@6				x
	LIHNNESAVK:Deamidated(N)@5			x
	LIHNNESAVK:Formyl(K)@10		x
	LTNGEGVDVAFECTSVNK:Carbamidomethyl(C)@13				x
	LTNGEGVDVAFECTSVNK:Deamidated(N)@3; Carbamidomethyl(C)@13				x
	LTNGEGVDVAFECTSVNK:Methyl(E)@12; Carbamidomethyl(C)@13				x
	LVEEGKINLEPFITQR:				-0.072
	LVEEGKINLEPFITQR:Label:13C(6)(R)@16				-0.564
	LVSEGFER:		-0.481	-0.086	0.005	-0.051	-0.103	0.458
	LVSEGFER:Label:13C(6)(R)@8		-0.165	-0.29	-0.032		0.25	0.333	-0.347
	MKAARFYNK:			6.644
	PLSVGHHAYVR:				0.564
	PTGEGSNYHLSK:		x	x	x			x
	PYIIRDDVPTGEGSNYHLSK:				0.071
	PYIIRDDVPTGEGSNYHLSK:Label:13C(6)(R)@5				0.144
	VGQHVVVEPY:			x	x
	VGQHVVVEPYIIR:		-0.069	0.012	0.044
	VGQHVVVEPYIIRDDVPTGEGSNYHLSK:				-0.134
	VGQHVVVEPYIIRDDVPTGEGSNYHLSK:Label:13C(6)(R)@13				x
	VGQHVVVEPYIIRDDVPTGEGSNYHLSK:Trioxidation(Y)@10; Arg->GluSA(R)@13				6.644
	VGQHVVVEPYIIR:Label:13C(6)(R)@13		0.004	-0.232	-0.001
	VIITELSK:		x	x	x	x	x	x	x	x
	VLDTLVEACK:Carbamidomethyl(C)@9		x	x	x
	WVHPISDK:		x		x
	WVHPISDK:FormaldehydeAdduct(W)@1			x
	YCNDHAETIK:Carbamidomethyl(C)@2		x		x
	YNKGDIR:		-0.278	-0.059	0.118
	YNKGDIR:Label:13C(6)(R)@7		-0.097	-0.448
NGO0188	hypothetical protein; K03210 preprotein translocase subunit YajC		x		0.946	0.917	x	1.282	1.166	x	0.843
	AGDKVVLAAGFK:				x			x			x
	AGDKVVLAAGFK:Carbamyl(K)@4								x	x	x
	AGDKVVLAAGFK:Carbamyl@N-term										x
	AHQAMLAALK:				x			x			x
	AHQAMLAALK:Oxidation(M)@5		x			x		x	x	x	x
	FKAHQAMLAALK:Carbamyl@N-term; Oxidation(M)@7								x	x	x
	FKAHQAMLAALK:Oxidation(M)@7										x
	IEVEVER:				0.619	0.917	x	1.282	0.383		0.783
	IEVEVER:Label:13C(6)(R)@7				1.217			1.316	1.166		0.887
	NAIAAKVD:		x		x		x	x	x	x	x
	VGEQFFTVDIGQGTK:		x		x	x		x	x	x	x
	VGEQFFTVDIGQGTK:Deamidated(Q)@4					x			x
	VVLAAGFK:				x	x		x	x	x	x
NGO0189	secD; preprotein translocase subunit SecD; K03072 preprotein translocase subunit SecD								x	-5.456	0.549
	AGSLAAPMQIVEER:										0.549
	AGSLAAPMQIVEER:Oxidation(M)@8; Label:13C(6)(R)@14								-0.355	-6.644
	ANPMFLGLDLR:Deamidated(N)@2; Oxidation(M)@4										x
	FKDTETQLK:Carbamyl@N-term									x
	GGVHFTMQVDMK:Oxidation(M)@7; Oxidation(M)@11								x
	IVVQLPGVQDTAK:								x	x
	MAMVLIDQGK:Oxidation(M)@1; Oxidation(M)@3								x	x
	QAIIINEQTQSK:								x	x	x
	SEVVTAPVIR:Label:13C(6)(R)@10								-0.072
	TIGPSLGK:								x	x
	TSLIAGIALL:									x
NGO0190	secF; preprotein translocase subunit SecF; K03074 preprotein translocase subunit SecF								x	x	x
	DSPDVTLR:Label:13C(6)(R)@8								x
	MGDVQVQALGTNK:Oxidation(M)@1								x	x	x
	SLTVLAGI:									x
NGO0191	rpsO; 30S ribosomal protein S15; K02956 small subunit ribosomal protein S15		-0.871	1.307	0.266	-0.525	x	x	0.426	-0.19	0.006
	ALTVEQK:		x	x	x	x			x	x
	ALTVEQKAQIVK:Carbamyl(K)@7								x	x	x
	ALTVEQKAQIVK:Carbamyl@N-term; Carbamyl(K)@7									x	x
	ALTVEQK:Dehydrated(T)@3			x	x
	AQIVKDFQR:		0.009	x	-0.598						0.727
	AQIVKDFQR:Carbamyl(K)@5; Label:13C(6)(R)@9										-1.481
	EGDTGSSEVQVALLTFR:										0.284
	EGDTGSSEVQVALLTFR:Label:13C(6)(R)@17		x			x				-0.181	0.171
	GLLKMVSQR:Carbamyl(K)@4; Label:13C(6)(R)@9										-1.409
	GLLKMVSQR:Carbamyl(K)@4; Oxidation(M)@5; Label:13C(6)(R)@9										-0.674
	GLLKMVSQR:Propionamide@N-term; Oxidation(M)@5; Label:13C(6)(R)@9									0.313
	INDLTPH:				x
	INDLTPHFK:		x	x	x	x	x	x	x	x	x
	INDLTPHFKANPK:Carbamyl(K)@9								x	x	x
	KEGDTGSSEVQVALLTFR:								0.426	-0.288	-0.35
	KEGDTGSSEVQVALLTFR:Carbamyl@N-term; Label:13C(6)(R)@18									x
	KEGDTGSSEVQVALLTFR:Label:13C(6)(R)@18		0.339		x	-0.591				-0.146	0.647
	LLAYLR:		0.201	1.381	0.639	-0.517	0.31	-0.215			-1.073
	LLAYLR:Label:13C(6)(R)@6		-6.644	1.307	0.266	-0.538		-0.149		-0.114
	NDLTPHFK:		x	x	x	x		x	x		x
	RLLAYLR:				0.186					-0.11
	RLLAYLR:Label:13C(6)(R)@1; Label:13C(6)(R)@7						-0.576			0.04	-0.02
	TQPDTYR:Label:13C(6)(R)@7									-0.443
NGO0192	putative ABC transporter, ATP-binding protein, polyamine; K11076 putrescine transport system ATP-binding protein		x			x		x	x
	EKPEYLGDYNWAK:							x
	ILLLDEPLGALDK:					x
	ILLLDEPLGALDKK:					x		x
	LLDEPLGALDKK:							x
	MLAGMESPNQGK:							x
	MLAGMESPNQGK:Oxidation(M)@1; Oxidation(M)@5		x			x		x	x
	MLAGMESPNQGK:Oxidation(M)@5							x
NGO0195	putative ABC transporter, permease protein, polyamine; K11075 putrescine transport system permease protein										x
	LLEAASDLGAGPVK:										x
NGO0199	rho; transcription termination factor Rho; K03628 transcription termination factor Rho		-0.519	0.414	0.074	0.319	0.344	0.349
	AIDLISPIGK:		x	x	x	x	x	x
	ALLVAPPK:		x	x	x	x	x	x
	AYNTVVPASGK:		x	x	x	x	x	x
	DANALHRPK:							0.349
	DLKSEENLTGR:Label:13C(6)(R)@11		-0.519				x
	DVVILLDSITR:					0.165
	GEVVSSTFDEPAQR:Label:13C(6)(R)@14				0.074
	HVQVAEMVLEK:Oxidation(M)@7		x
	ILFENLTPLFPTEQLK:		x
	ILTGGVDANALHRPK:					0.524
	LDSINGDHPEVCR:Carbamidomethyl(C)@12						-0.277
	LFPAININK:			x		x	x	x
	LLELAEEHGIENANR:					0.587
	NNDDFFELMR:Label:13C(6)(R)@10			0.414	-0.694
	PAININK:				x
	PLFPTEQLK:Oxidation(P)@4; Deamidated(Q)@7				x
	SEENLTGR:Label:13C(6)(R)@8						-0.448
	TGGVDANALHRPK:				x
	YFALVR:Label:13C(6)(R)@6						0.344
NGO0200	phosphoenolpyruvate synthase (EC:2.7.9.2); K01007 pyruvate, water dikinase [EC:2.7.9.2]		0.558	0.667	0.568	-1.143	-1.736	-1.351	-1.403	-1.101	-2.802
	ADNYVIWFENLR:				-0.107
	ADNYVIWFENLR:Deamidated(N)@3; Label:13C(6)(R)@12				0.725
	ADNYVIWFENLR:Label:13C(6)(R)@12				0.224
	AFLAHNGLNER:		0.588		0.749
	AFLAHNGLNER:Label:13C(6)(R)@11			0.702	0.461		-2.083	-1.019
	AGKPAILR:		6.644
	AIGQKVGQGK:Carbamyl(K)@5						x	x
	ALKENGLER:		0.519	0.814	0.609
	ALKENGLER:Carbamyl(K)@3; Label:13C(6)(R)@9						-1.897
	ALKENGLER:Carbamyl@N-term; Label:13C(6)(R)@9						-0.72
	ALKENGLER:Label:13C(6)(R)@9				0.407		-6.644	-1.614
	ALLEFDKQDDELKAEIIR:				0.852
	ALLEFDKQDDELKAEIIRR:				0.58
	ASAIVTNR:		0.496	0.579	0.47	-0.964			0.071
	ASAIVTNRGGR:Deamidated(N)@7; Label:13C(6)(R)@11								x
	ASAIVTNR:Label:13C(6)(R)@8		0.622	0.708	0.656	-0.45	-1.777		-1.316	-0.58
	DCFALECK:Carbamidomethyl(C)@2; Carbamidomethyl(C)@7			x	x			x
	DSGLVSESFDER:				0.694
	DSGLVSESFDER:Label:13C(6)(R)@12							-1.479
	DSGLVSESFDERNPAVK:				0.551			-1.329
	DSGLVSESFDERNPAVK:Label:13C(6)(R)@12							-1.411
	ENGLERGKNGLR:Deamidated(N)@2; Label:13C(6)(R)@6; Deamidated(N)@9				x
	EVPEEDRNR:Label:13C(6)(R)@7; Label:13C(6)(R)@9							-1.543
	FLAHNGLNER:		0.258
	FLAHNGLNER:Label:13C(6)(R)@10							-0.939
	FTDKAEAGK:				x			x
	GEAEAVVK:					x
	GFEHDIVALSAGVQR:				0.889
	GGRTCHAAIIAR:Label:13C(6)(R)@3; Phospho(T)@4; Carbamidomethyl(C)@5; Label:13C(6)(R)@12							-1.417
	GGRTCHAAIIAR:Phospho(T)@4; Carbamidomethyl(C)@5				6.644
	GICGQGPSDHPDFAK:Carbamidomethyl(C)@3				x
	HVFASLYNDR:				0.747
	HVFASLYNDR:Label:13C(6)(R)@10							-1.288
	HYGRPMDIEWGR:				0.432
	IAEGVATLAASVYPR:		0.865		0.423			-0.753
	IAEGVATLAASVYPR:Label:13C(6)(R)@15				0.488			-0.93
	IAGYASPVDFYVDK:		x	x	x			x
	IFTDKAEAGK:				x
	ILQARPETVK:Label:13C(6)(R)@5				0.877			-0.908
	LAHNGLNER:		0.657	0.769	0.585
	LAHNGLNER:Label:13C(6)(R)@9						-1.736	-1.334
	LDVEDVSELAR:		0.607	0.755	0.72			-1.307
	LDVEDVSELAR:Label:13C(6)(R)@11		0.688	0.305	0.594	-0.737		-1.577	-1.615		x
	LKENGLER:				1.921
	LYILQARPETVK:		0.958	0.647	0.633			-1.464
	LYILQARPETVK:Label:13C(6)(R)@7		0.559	0.657	0.517			-1.315
	MEFIINR:			0.363	0.812			-1.48
	MEFIINR:Label:13C(6)(R)@7			0.678			-1.912	-1.516		0.538
	MEFIINR:Oxidation(M)@1		0.733	1.14	0.239
	MEFIINR:Oxidation(M)@1; Label:13C(6)(R)@7			0.668		-1.283	-2.244	-1.424
	MIFTDKAEAGK:				x			x
	MIFTDKAEAGK:Dethiomethyl(M)@1							x
	MIFTDKAEAGK:Oxidation(M)@1		x		x			x
	MITDADGADISVAVR:Met->Hcy(M)@1				1.15
	MITDADGADISVAVR:Met->Hcy(M)@1; Label:13C(6)(R)@15				0.517
	MTDVERVGGK:Label:13C(6)(R)@6								x
	NASLGEMISQLTEK:			x	x			x
	NASLGEMISQLTEK:Deamidated(N)@1				x
	NASLGEMISQLTEK:Deamidated(N)@1; Oxidation(M)@7							x
	NASLGEMISQLTEK:Dioxidation(M)@7		x
	NASLGEMISQLTEK:Oxidation(M)@7		x	x	x	x		x	x
	PMDIEWGR:				0.704
	PMDIEWGR:Label:13C(6)(R)@8				1
	QIGIHPK:				x
	QIGIHPK:Gln->pyro-Glu@N-term			x	x		x
	SNEYANLVGGSVYEPHEENPMLGFR:				0.589
	SNEYANLVGGSVYEPHEENPMLGFR:Ammonia-loss(N)@6; Cation:Na(E)@14				6.644
	SNEYANLVGGSVYEPHEENPMLGFR:Oxidation(M)@21				0.617
	SVTNVEVPEEDRNR:		0.541	0.76		-1.565
	SVTNVEVPEEDRNR:Label:13C(6)(R)@12; Label:13C(6)(R)@14		0.666	0.632	0.767	-1.598	x	-1.619	-1.135
	TCHAAIIAR:Carbamidomethyl(C)@2				x
	TCHAAIIAR:Carbamidomethyl(C)@2; Label:13C(6)(R)@9							-1.344
	TDKAEAGK:			x
	TLGEAEAVVK:		x	x	x	x	x	x	x	x	x
	TNVEVPEEDRNR:		-0.528		-0.76
	TNVEVPEEDRNR:Label:13C(6)(R)@10; Label:13C(6)(R)@12		-0.656	-1.816	-1.186		x	-2.958
	TVLCEGR:Carbamidomethyl(C)@4		0.649		0.556			-1.214
	TVLCEGR:Carbamidomethyl(C)@4; Label:13C(6)(R)@7			0.604			-2.188	-1.585
	VPGGFATTADAYR:		0.599	0.644	0.298			-1.344
	VPGGFATTADAYR:Label:13C(6)(R)@13		0.843	0.716	0.575			-1.139	-1.497	-1.541	-2.802
	VSESFDERNPAVK:				0.445
	YAINGEK:			x			x
	YILQARPETVK:				1.039
	YILQARPETVK:Label:13C(6)(R)@6							-1.072
	YVAESFK:				x		x
	YVAESFKDCFALECK:Carbamidomethyl(C)@9; Carbamidomethyl(C)@14				x
	YVGICGQGPSDHPDFAK:Carbamidomethyl(C)@5			x	x			x
NGO0202	hypothetical protein; K09773 hypothetical protein			x	-0.295
	HTHPFVDTPEK:			x	x
	LFGLTIQPER:			-0.065
	LFGLTIQPER:Label:13C(6)(R)@10			0.766	-0.295
NGO0206	putative ABC transporter, periplasmic binding protein, polyamine; K02055 putative spermidine/putrescine transport system substrate-binding protein		1.727	1.734	1.217	-0.019	0.059	0.201	x	x
	AAVDMMK:				x			x
	AEEAANGVEIK:		x	x	x	x	x	x	x	x
	AGAYQKIDKA:Deamidated(Q)@5									x
	AGAYQKIDK:Carbamyl(K)@6					x	x
	AGAYQKIDK:Deamidated(Q)@5; Propionamide(K)@6									x
	AQIPHYGNIDKDLLK:							x
	DAQNVANAHR:Label:13C(6)(R)@10						0.059
	DYTLRPEVAAK:							-0.001
	DYTLRPEVAAK:Label:13C(6)(R)@5							0.253
	ELMDEKYTSDASIFPTK:Oxidation(M)@3							x
	IDKAQIPHYGNIDKDLLK:							x
	LWQGLK:			x			x	x		x
	NGSFVTYAPASR:				0.81			0.153
	NGSFVTYAPASR:Deamidated(N)@1								6.644
	NGSFVTYAPASR:Label:13C(6)(R)@12							0.056
	NGSFVTYAPASRPAR:		1.568			0.039		0.1
	NGSFVTYAPASRPAR:Label:13C(6)(R)@12; Label:13C(6)(R)@15					-0.052		0.087		-0.85
	QIKAGAYQK:Carbamyl(K)@3						x			x
	QIKAGAYQK:Deamidated(Q)@1					x	x	x
	QIKAGAYQK:Gln->pyro-Glu@N-term					x	x	x	x	x
	SAESVKLGVK:Carbamyl(K)@6					x
	SDYYDSNETLEAK:				x	x	x	x
	SGYDLTAPSIANVGR:		1.841		1.197	0.064		0.588
	SGYDLTAPSIANVGR:Label:13C(6)(R)@15				1.366			0.317		2.721
	TGVGVWVDSFMIPR:Oxidation(M)@11				0.798
	TRAEEAANGVEIK:			1.734		-0.013		0.073
	TRAEEAANGVEIK:Label:13C(6)(R)@2						x	-0.061		-6.644
	YIDYTLRPEVAAK:				0.631	-0.102		0.173
	YIDYTLRPEVAAK:Label:13C(6)(R)@7					-0.409		-0.044		-0.097
	YTSDASIFPTK:				x		x	x
	YTSDASIFPTKELMEK:Oxidation(M)@14							x
NGO0208	hypothetical protein		-1.534
	GDVNSITVGAR:		-1.534
	GDVNSITVGAR:Label:13C(6)(R)@11		-1.707
NGO0209	prfC; peptide chain release factor 3; K02837 peptide chain release factor RF-3		-0.327	x	x
	FATSDWMDIEKQR:Arg-loss@C-term				6.644
	FSGFIFK:			x
	GINNPELEQR:Label:13C(6)(R)@10		-0.327
	GVEAQTIK:				x
	LRDTPIVTFMNK:Carbamidomethyl@N-term; Oxidation(R)@2; Dehydrated(T)@4			4.486
	MVGPDEPK:Oxidation(M)@1		x
	QANMDPK:			x
	VLTAVDSALMVIDAAK:				x
	VLTAVDSALMVIDAAK:Oxidation(M)@10		x	x
NGO0211	imidazole glycerol phosphate synthase subunit HisF; K02500 cyclase HisF [EC:4.1.3.-]		0.069		0.42	x
	HLIEGITEGK:				x	x
	LLNAGADK:				x
	QGFNLPLTR:Label:13C(6)(R)@9		0.069		0.42
NGO0212	1-(5-phosphoribosyl)-5-[(5-phosphoribosylamino)methylideneamino] imidazole-4-carboxamide isomerase (EC:5.3.1.16); K01814 phosphoribosylformimino-5-aminoimidazole carboxamide ribotide isomerase [EC:5.3.1.16]		-0.363		-0.623			0.762
	AGVPQNLPAIK:Oxidation(P)@8		x		x			x
	DIPVQLGGGMR:Oxidation(M)@10; Label:13C(6)(R)@11		-0.341
	HGVAGAITGR:				-0.397
	HGVAGAITGR:Label:13C(6)(R)@10				-0.658
	IIVGLDAK:		x		x
	IPVIASGGLTGLDDIR:		-0.652		-0.743			0.484
	IPVIASGGLTGLDDIR:Label:13C(6)(R)@16		-0.23		-0.231			0.944
	MLLIPAIDLK:				x			x
	MLLIPAIDLK:Oxidation(M)@1		x		x			x
NGO0214	putative phosphotransacetylase; K00625 phosphate acetyltransferase [EC:2.3.1.8]; K06873		0.135	-0.018	0.152	1.544	0.731	0.81		0.206
	AAVFAVR:Label:13C(6)(R)@7			-0.462
	AFGIDPK:		x	x	x		x	x
	ALDAQVFQAVDATAETLLAQGK:Methyl(Q)@20; Oxidation(K)@22					x
	CVLLAK:Carbamidomethyl(C)@1		x	x	x	x	x	x		x
	DVSVLAGREAK:									3.446
	EEVEAVAK:			x	x			x
	EKRPDLAIDGPLQYDAATVPGVGK:				-0.001
	EKRPDLAIDGPLQYDAATVPGVGK:Label:13C(6)(R)@3				0.043
	GLTPEDAR:		0.105	0.06			0.036
	GLTPEDAR:Dehydrated(T)@3		-0.022					0.613
	GLTPEDAR:Dehydrated(T)@3; Label:13C(6)(R)@8			-0.065
	GLTPEDARK:							x
	GLTPEDAR:Label:13C(6)(R)@8		-0.136	-1.287			0.077
	IAIQSADSAK:							x
	IVLPEGAEPR:			0.219	0.396	1.738		0.935
	IVLPEGAEPR:Label:13C(6)(R)@10		0.302	-0.028	-0.335		0.858	0.698		0.351
	LSPAQFR:		-0.084
	PALQLIK:			x
	QAAAICHEK:Carbamidomethyl(C)@6		x	x	x			x
	QAAAICHEK:Deamidated(Q)@1; Carbamidomethyl(C)@6							x
	QAAAICHEK:Gln->pyro-Glu@N-term; Carbamidomethyl(C)@6			x				x
	QFFAAAPGVLEGFVVDGAAASVAEAAAEK:					x
	REEVEAVAK:		0.095	0.06	1.365	1.478
	REEVEAVAK:Label:13C(6)(R)@1		0.115	-0.272	-0.228		0.82
	RLSPAQFR:		0.317
	RLSPAQFR:Label:13C(6)(R)@1; Label:13C(6)(R)@8		0.454	-0.343
	RPDLAIDGPLQYDAATVPGVGK:				0.215
	SANVLSVGPLLQGLR:		0.175	-0.222	0.062	1.263	0.378	0.797
	SANVLSVGPLLQGLR:Label:13C(6)(R)@15		0.16	0.322	0.321	0.739	1.463	0.788		0.217
	SDDWFDALVGK:		x	x	x			x
	SDDWFDALVGK:Dioxidation(W)@4		x	x
	SDDWFDALVGK:Oxidation(W)@4		x
	SDNTDADALAHQLNLAK:		x	x	x	x		x
	SKGLTPEDARK:		-0.449
	SKGLTPEDARK:Label:13C(6)(R)@10		0.153
	TGLTFFGSSDALK:		x	x	x	x		x
	TGLTFFGSSDALKDVSVLAGR:		0.179		-0.324	0.807
	TGLTFFGSSDALKDVSVLAGR:Label:13C(6)(R)@21		0.13
	TVQAAAICHEK:Carbamidomethyl(C)@8		x	x	x	x	x	x
	VAALDAANLVIEGIAPDADK:				x
	VAALDAANLVIEGIAPDADKIYLAGK:		x			x
	YNLIDFAR:		0.055	0.121	0.077	1.524	1.064	1.066		0.034
	YNLIDFAR:Label:13C(6)(R)@8		0.211	0.1	-0.043	1.642	0.625	0.782		0.212
NGO0217	ABC transporter, periplasmic binding protein, iron related; K02012 iron(III) transport system substrate-binding protein		-0.52	1.755	0.049	-2.228	-1.059	-1.685	-1.064	-0.625	-1.184
	ADAFTR:		3.304
	ADITVYNGQHKEAAQAVADAFTR:Oxidation(Y)@6; Label:13C(6)(R)@23							x
	AEYPLNPHVVSTFNLEPIAK:				x	x	x	x	x	x	x
	AEYPLNPHVVSTFNLEPIAK:Deamidated(N)@6		x			x		x	x		x
	AGQIKEEGSR:				0.23
	AGQIKEEGSR:Label:13C(6)(R)@10					-2.15	-1.489	-1.873	-0.967	-0.539	-0.54
	ALTAATPALADITVYNGQHKEAAQAVADAFTR:Dehydrated(T)@13; Label:13C(6)(R)@32							x
	ALTAVRAEYPLNPHVVSTFNLEPIAK:Lys-add@N-term; Label:13C(6)(R)@6							x
	APQVSATTVSEKEHATR:Label:13C(6)(R)@17							-2.11
	ATGIKVKLNSAK:Carbamyl(K)@5; Carbamyl(K)@7										x
	AVADAFTRATGIKVKLNSAKGDQLAGQIK:							x	x
	AVADAFTR:Label:13C(6)(R)@8									-4.068
	DITVYNGQHK:		x		x	x	x	x
	DITVYNGQHK:Carbamyl@N-term					x	x	x	x	x	x
	DITVYNGQHK:Carbamyl@N-term; Deamidated(N)@6								x	x	x
	DLEKSVLNYATPK:Carbamyl(K)@4										x
	DPGALVTYSGAAVLK:							x
	DWVALSGR:			1.982	-0.196		-1.251
	DWVALSGR:Dioxidation(W)@2; Label:13C(6)(R)@8					-1.708
	DWVALSGR:Label:13C(6)(R)@8				0.148	-1.91	-0.45	-2.184	-0.922	-0.542	-1.486
	EAAQAVADAFTR:		-0.391		-0.025	-2.087	-0.537	-0.841	-1.039	-0.126	-0.742
	EAAQAVADAFTR:Deamidated(Q)@4			2.175
	EAAQAVADAFTR:Deamidated(Q)@4; Label:13C(6)(R)@12					-2.348	-1.387	-1.604		-0.512	0.275
	EAAQAVADAFTR:Label:13C(6)(R)@12		-0.504	2.082	0.006	-2.59	-0.445	-1.576	-1.303	-0.535	-0.723
	EGQRALTAVR:Glu->pyro-Glu@N-term					0.024
	EKGVQNVHTR:Carbamyl(K)@2; Label:13C(6)(R)@10									-0.487	-6.644
	EKGVQNVHTR:Carbamyl@N-term; Label:13C(6)(R)@10						-0.868			-1.08
	EKGVQNVHTR:Glu->pyro-Glu@N-term; Carbamyl(K)@2; Label:13C(6)(R)@10									-0.824
	EYGKPYAK:		x		x	x			x
	FVAFLAGK:		x	x	x	x	x	x	x	x	x
	FVAFLAGKEGQR:Carbamyl(K)@8; Label:13C(6)(R)@12					-1.195		-0.813			0.482
	GDQLAGQIK:		x	x	x	x	x	x	x	x	x
	GDQLAGQIKEEGSR:		-0.675	1.804	0.128	-2.48		-1.735	-0.804	-0.533
	GDQLAGQIKEEGSR:Carbamyl(K)@9										-2.199
	GDQLAGQIKEEGSR:Carbamyl(K)@9; Label:13C(6)(R)@14							-1.796	-2.23	-0.783	-2.188
	GDQLAGQIKEEGSR:Carbamyl@N-term; Label:13C(6)(R)@14										-1.943
	GDQLAGQIKEEGSR:Label:13C(6)(R)@14		-0.697		-0.429	-2.576	-0.958	-2.075	-1.003	-0.596	-0.514
	GKGVPVAAK:					x			x
	GKGVPVAAK:Carbamyl(K)@2					x					x
	GKGVPVAAK:Carbamyl@N-term					x	x	x	x	x	x
	GKGVPVAAK:Delta:H(2)C(2)(K)@2										x
	GLKEYGKPYAK:				x	x	x	x	x		x
	GLKEYGKPYAK:Carbamyl(K)@3						x
	GLKEYGKPYAK:Carbamyl(K)@7										x
	GVPVAAKKDWVALSGR:Carbamyl@N-term; Carbamyl(K)@8; Label:13C(6)(R)@16										-2.18
	GVQNVHTR:Label:13C(6)(R)@8						-1.459	-1.005	-1.917	-0.846	x
	HRDPGALVTYSGAAVLK:				-0.007						-0.969
	HRDPGALVTYSGAAVLK:Label:13C(6)(R)@2				-0.033			-1.962	-1.013	-0.825	-0.995
	IGYVPTSGAFLEQIVAIVK:								x	x	x
	ITVYNGQHK:Carbamyl@N-term									x
	KDWVALSGR:				0.499						-0.599
	KDWVALSGR:Carbamyl@N-term; Label:13C(6)(R)@9										-1.099
	KDWVALSGR:Label:13C(6)(R)@9						-6.644	-1.545			-1.015
	KFVAFLAGK:				x	x	x	x	x		x
	KFVAFLAGK:Carbamyl@N-term					x	x	x		x	x
	KGEAAALK:				x
	KLSEKDLEK:		x	x	x	x	x	x	x	x	x
	KLSEKDLEK:Carbamyl(K)@5						x				x
	KLSEKDLEK:Carbamyl@N-term						x		x
	KLSEKDLEK:Delta:H(2)C(2)(K)@1						x
	KLSEKDLEK:Delta:H(2)C(2)(K)@5						x
	LAGQIKEEGSR:Label:13C(6)(R)@11					-1.432	x	-1.921
	LEAPQVSATTVSEK:				x	x		x	x		x
	LEAPQVSATTVSEKEHATR:		-0.519	1.32	0.134	-2.376			6.644
	LEAPQVSATTVSEKEHATR:Carbamyl(K)@14; Label:13C(6)(R)@19							-6.644	-2.137	-1.076	-1.163
	LEAPQVSATTVSEKEHATR:Deamidated(Q)@5; Label:13C(6)(R)@19					-6.644
	LEAPQVSATTVSEKEHATR:Label:13C(6)(R)@19		-0.88		0.201	-2.116		-6.644	-0.881	-0.444	-0.631
	LKGEAAALK:		x	x	x	x		x	x	x
	LKGEAAALK:Carbamyl@N-term					x			x	x	x
	LKGEAAALKWLK:Carbamyl@N-term; Carbamyl(K)@9										x
	LKGEAAALKWLKGLKEYGKPYAK:									x
	LLEPLPASTINETR:Label:13C(6)(R)@14							-1.353
	LLEQAGMK:				x			x			x
	LLEQAGMK:Dethiomethyl(M)@7									x
	LLEQAGMK:Dioxidation(M)@7		x			x
	LLEQAGMK:Oxidation(M)@7		x	x	x	x	x	x	x	x	x
	LLEQAGMK:Oxidation(M)@7; Carbamyl(K)@8					x	x		x	x
	LNSAKGDQLAGQIK:Carbamyl(K)@5										x
	LNSAKGDQLAGQIKEEGSR:Carbamyl(K)@5; Label:13C(6)(R)@19										-1.752
	LNSAKGDQLAGQIKEEGSR:Carbamyl@N-term; Carbamyl(K)@14; Label:13C(6)(R)@19										-2.367
	LNSAKGDQLAGQIKEEGSR:Deamidated(N)@2; Dehydrated(D)@7; Label:13C(6)(R)@19						x
	LNSAKGDQLAGQIKEEGSR:Deamidated(N)@2; Dehydrated(S)@3; Label:13C(6)(R)@19					x
	LSEKDLEK:				x	x		x
	LSEKDLEK:Carbamyl(K)@4						x
	PLNPHVVSTFNLEPIAK:							x
	RALTAVRAEYPLNPHVVSTFNLEPIAK:Dehydrated(T)@4							x
	SEKDLEK:						x	x			x
	SPADVFYSEQIPALATLSAANLLEPLPASTINETR:Deamidated(N)@21; Label:13C(6)(R)@35										x
	SPADVFYSEQIPALATLSAANLLEPLPASTINETR:Label:13C(6)(R)@35									-6.644	-6.644
	SRVVVYDTR:							1.798
	SRVVVYDTR:Label:13C(6)(R)@2; Label:13C(6)(R)@9					-1.303	-0.984	-6.644	-1.306	-0.443	-0.886
	SVLNYATPK:		x	x	x	x	x	x	x	x	x
	SVLNYATPK:Deamidated(N)@4					x
	SVLNYATPKWK:Carbamyl(K)@9										x
	TVYNGQHK:				x	x	x
	VSATTVSEKEHATR:Label:13C(6)(R)@14							-6.644	-0.968
	VVSTFNLEPIAK:							x			x
	VVVYDTR:		-0.305			-2.777	-1.167	-2.063	-1.17	-0.715	-1.365
	VVVYDTR:Label:13C(6)(R)@7		-0.027	1.924	-0.563	-2.183	-1.215	-1.926	-1.554	-0.373	-1.331
	WLKGLK:			x			x			x
NGO0219	argininosuccinate lyase (EC:4.3.2.1); K01755 argininosuccinate lyase [EC:4.3.2.1]		-0.188	-0.436	-0.119
	DAHEVVAQAVR:		0.019		-0.407
	DAHEVVAQAVR:Label:13C(6)(R)@11		0.351	-0.215	0.27
	FGFIDIADR:			-0.514	-0.363
	FGFIDIADR:Label:13C(6)(R)@9			-0.619	-0.437
	FNEPVSELVK:		x	x	x
	GMSEILEEIR:			-0.688	-0.101
	GMSEILEEIR:Label:13C(6)(R)@10			-0.653	0.005
	GVTVKPGNMRA:Dethiomethyl(M)@9			6.644
	GVTVKPGNMR:Oxidation(M)@9; Label:13C(6)(R)@10		x
	HADEAGVDLSELPLEALQGFSK:		x		x
	HADEAGVDLSELPLEALQGFSK:Dehydrated(S)@10; Deamidated(Q)@18		x
	IYADMMR:Oxidation(M)@5; Oxidation(M)@6; Label:13C(6)(R)@7		-0.328
	LISDDVYGVLTPEGSLNAR:				-0.019
	LISDDVYGVLTPEGSLNAR:Label:13C(6)(R)@19				-0.218
	MPLGAAALAGTTYPIQR:Label:13C(6)(R)@17			-0.162	0.336
	MPLGAAALAGTTYPIQR:Oxidation(M)@1; Label:13C(6)(R)@17		-0.228
	NDQVATDIR:		-0.517
	NDQVATDIR:Label:13C(6)(R)@9			-6.644	x
	NHLGGTAPEQVR:		-0.14	-0.541
	NPDVPELVR:Label:13C(6)(R)@9		-0.342	-0.419	-6.644
	SGVLSENDLTDIRR:Label:13C(6)(R)@13; Label:13C(6)(R)@14			-0.229
	SQPLAYNK:		x	x
NGO0220	putative UTP--glucose-1-phosphate uridylyltransferase (EC:2.7.7.9); K00963 UTP--glucose-1-phosphate uridylyltransferase [EC:2.7.7.9]		-0.483	-0.381	-0.092	1.182		0.897
	AVFPVAGMGTR:Oxidation(M)@8					1.422
	GAGNEIQLTDGIAK:		x	x	x	x		x
	IFDLLTGLPR:		-0.28		0.099			0.613
	IFDLLTGLPR:Label:13C(6)(R)@10		-0.715	-0.381	-0.332			0.948
	LLDHEFVLAHPFEGTR:				x
	NILPPNITCLYIR:Carbamidomethyl(C)@9					x
	NILPPNITCLYIR:Carbamidomethyl(C)@9; Label:13C(6)(R)@13				0.121
	QMVEVYGR:Oxidation(M)@2					0.805
	SIEDHFDKAYELETK:							x
NGO0221	putative deoxyribonucleotide triphosphate pyrophosphatase; K01516 nucleoside-triphosphatase [EC:3.6.1.15]		x	x	-0.213
	AQALADLIR:Label:13C(6)(R)@9		0.873		-0.213
	FGNLFK:		x	x	x
	IVLASGNAGK:		x	x	x
	LAAELAGK:		x	x	x
	LADLIR:				-0.007
	TAAELDSEVK:		x	x
NGO0223	inorganic pyrophosphatase; K01507 inorganic pyrophosphatase [EC:3.6.1.1]		0.076	0.055	-0.122			x
	AGTTKVESWGGAEEAKK:				x
	ESWGGAEEAKK:				x
	FVDDGEVDDK:			x	x
	FVDDGEVDDKIVCVPADDRNNGNAYK:Carbamidomethyl(C)@13				-0.25
	FVDDGEVDDKIVCVPADDRNNGNAYK:Carbamidomethyl(C)@13; Label:13C(6)(R)@19				-0.269
	GAEEAKKVIK:				x
	IEPAIFAK:		x		x
	IVCVPADDR:Carbamidomethyl(C)@3; Label:13C(6)(R)@9			x	-6.644
	KLAAFQLDR:				-0.429
	LAAFQLDR:		0.205	0.181	0.736
	LAAFQLDR:Label:13C(6)(R)@8		-0.032	-0.087	-0.1
	QIEFHFNHYK:				x
	SWGGAEEAKK:				x
	TLSDLPQQLIK:		x	x	x			x
	VESWGGAEEAK:			x	x
	VESWGGAEEAKK:			x	x
	VIKESIER:Label:13C(6)(R)@8			-1.343
NGO0232	hypothetical protein; K07567 TdcF protein		x	x
	AAVGVASLPK:		x	x
NGO0233	outer membrane protein		1.761	1.193	0.349	0.68	0.831	1.245	0.782	1.568	0.93
	AHLGGSDSFSK:						x	x	x	x	x
	ASAHLGGSDSFSK:		x	x	x	x	x	x	x	x	x
	ASAHLGGSDSFSK:Dehydrated(S)@8									x
	ASAHLGGSDSFSK:Methyl(H)@4					x			x
	ASSSLGSAKGFSPR:Carbamyl(K)@9									1.306	0.816
	ASSSLGSAKGFSPR:Carbamyl(K)@9; Label:13C(6)(R)@14									1.517	0.527
	EGASGFYVQADAAHAK:		x	x	x	x		x	x	x	x
	EGASGFYVQADAAHAK:Carbamyl@N-term							x	x	x	x
	EGASGFYVQADAAHAK:Glu->pyro-Glu@N-term		x		x	x		x	x	x	x
	FAVDYTR:		1.836	1.131	0.331	1.193	0.719	0.855	0.595	1.53	0.468
	FAVDYTR:Label:13C(6)(R)@7		1.931			3.069	0.933		0.414	1.631	0.6
	GASGFYVQADAAHAK:										x
	GFYVQADAAHAK:		x					x			x
	HLGGSDSFSK:						x	x			x
	KKALAALIALALPAAALAEGASGFYVQADAAHAK:Cation:K(E)@19										x
	LSAGVRVK:									0.656
	LYSIGASVIYDFDTQSPVKPYFGAR:								x
	NYKQAPSTDFK:Carbamyl(K)@3									x
	QAPSTDFK:		x	x		x	x	x		x	x
	QAPSTDFK:Gln->pyro-Glu@N-term								x
	SAHLGGSDSFSK:		x	x	x	x	x	x	x	x	x
	SAHLGGSDSFSK:Dehydrated(S)@7										x
	SGELSAGVR:		1.701	1.193	0.392	0.6	0.888	0.664	0.787	1.731	1.987
	SGELSAGVR:Dehydrated(E)@3							1.059	0.78		0.769
	SGELSAGVR:Dehydrated(S)@5; Label:13C(6)(R)@9								0.495
	SGELSAGVR:Label:13C(6)(R)@9			1.36	0.595	0.336	1.494	1.416	0.231	2.012	1.226
	VDLDAGYR:Label:13C(6)(R)@8					-0.647
	YKNYKQAPSTDFK:Carbamyl(K)@5									x
	YKNYKQAPSTDFK:Carbamyl@N-term										x
	YKNYKQAPSTDFK:Carbamyl@N-term; Carbamyl(K)@5									x
	YVQADAAHAK:								x
NGO0236	hypothetical protein				1.855	0.702		0.518	-0.148	1.344	0.34
	DGKPSGGPVMMPK:Oxidation(M)@10; Oxidation(M)@11								x
	DGKPSGGPVMMPKPQPAVK:Carbamyl@N-term; Oxidation(M)@10; Oxidation(M)@11								x
	DGKPSGGPVMMPKPQPAVK:Dethiomethyl(M)@10; Oxidation(M)@11									x
	DGKPSGGPVMMPKPQPAVK:Oxidation(M)@10; Oxidation(M)@11							x	x	x	x
	DQFGHSDKDALLNSK:							x	x	x	x
	DQFGHSDKDALLNSK:Carbamyl@N-term										x
	ELHALPR:										x
	ELHALPR:Label:13C(6)(R)@7								0.446		1.311
	FDFISYIALTEAK:								x
	GFSMLLDIPHSPAGEK:										x
	GFSMLLDIPHSPAGEK:Oxidation(M)@4								x	x	x
	KPAKPQDSAMR:Carbamyl@N-term; Oxidation(M)@10					0.609			-0.127
	KPLITLKELSK:Oxidation(P)@2							x
	LSGQLNLNLVNDK:										x
	MEEVSTQWLK:										x
	MEEVSTQWLK:Oxidation(M)@1										x
	NGLASQEELSAFNR:				1.855	0.443		0.549	0.05	1.339	0.5
	NGLASQEELSAFNR:Deamidated(N)@1										0.159
	NGLASQEELSAFNR:Deamidated(N)@1; Label:13C(6)(R)@14										0.552
	NGLASQEELSAFNR:Label:13C(6)(R)@14					0.949		0.654	0.184	1.355	0.374
	NLQEQDAVYIAK:							x	x	x	x
	PADAPAKPVPVPQTPAKPLITLK:							x	x		x
	QSEMLKVGIEPGGK:Carbamyl(M)@4							x
	SMLLDIPHSPAGEK:										x
	TEIETALEEIGIIGNSAHTVSEPQTGHSAPK:								x
	TFDDLFMDLAVR:Dioxidation(M)@7								0.214
	TFDDLFMDLAVR:Oxidation(M)@7								-0.953		-0.678
	TFDDLFMDLAVR:Oxidation(M)@7; Label:13C(6)(R)@12							0.052	-0.876		-0.674
	TYVLAR:					6.644
	TYVLAR:Label:13C(6)(R)@6									x
	VELPWFDVR:								0.134	0.988	0.324
	VELPWFDVR:Label:13C(6)(R)@9							0.684	0.354	1.334	0.726
	VGIEPGGK:				x	x		x	x	x	x
	VGIEPGGKTALR:Carbamyl(K)@8										-0.449
	VGIEPGGKTALR:Carbamyl(K)@8; Label:13C(6)(R)@12										-0.576
	YQAFIVGIQAVSR:								0.36
	YQAFIVGIQAVSR:Label:13C(6)(R)@13								0.366
	YRKKVRDQFGHSDKDALLNSK:								x
NGO0238	hypothetical protein; K07082										x
	LPSEVSAWDILQK:										x
NGO0240	putative malic enzyme, malate dehydrogenase/oxaloacetate-decarboxylating (EC:1.1.1.38); K00027 malate dehydrogenase (oxaloacetate-decarboxylating) [EC:1.1.1.38]		-0.405	-0.388	-0.396		-0.242
	AAMESGVATRPIADLEAYAAK:Carbamidomethyl@N-term; Label:13C(6)(R)@10			-1.652
	AAMESGVATRPIADLEAYAAK:Label:13C(6)(R)@10				-0.576
	AAMESGVATRPIADLEAYAAK:Oxidation(M)@3; Label:13C(6)(R)@10				-0.529
	AMANPNPEILPPLAK:				x
	APECFYIER:Carbamidomethyl(C)@4				-0.226
	APECFYIER:Carbamidomethyl(C)@4; Label:13C(6)(R)@9			-0.363	-0.511
	DVGATTINEEMKR:Label:13C(6)(R)@13				-1.041
	ENVTVCDSK:Carbamidomethyl(C)@6		x	x	x		x
	ENVTVCDSK:Deamidated(N)@2; Carbamidomethyl(C)@6				x
	ETRPDVVIGTGR:		-0.156		-0.263
	ETRPDVVIGTGR:Label:13C(6)(R)@3; Label:13C(6)(R)@12		-0.251	-0.35	0.308
	FHELPVPGK:		x	x	x
	FYAVEDNGR:Label:13C(6)(R)@9		-1.112
	GALDVGATTINEEMK:				x
	GALDVGATTINEEMKR:				-0.399
	GALDVGATTINEEMKR:Label:13C(6)(R)@16			-0.379	-0.338
	GVIYQTR:		-0.53				-0.242
	ISVTPTK:		x	x
	LGEWKL:			x	x		x
	MENSLKEAALK:Oxidation(M)@1		x
	TAAAVLNALR:		x
	VLADAVK:		x	x	x		x
	VLADAVKGK:Carbamyl(K)@7						x
NGO0244	hypothetical protein; K09791 hypothetical protein			x	x
	ALSEEELKA:			x	x
	FLDILVCPVTK:Carbamidomethyl(C)@7				x
NGO0245	3-deoxy-manno-octulosonate cytidylyltransferase (EC:2.7.7.38); K00979 3-deoxy-manno-octulosonate cytidylyltransferase (CMP-KDO synthetase) [EC:2.7.7.38]		0.046		-0.644
	APIPYPR:		0.046
	APIPYPR:Label:13C(6)(R)@7				-0.644
	EMPSETAVLR:Oxidation(M)@2; Label:13C(6)(R)@10		0.547
	LAEAAAALK:		x		x
NGO0248	trpA; tryptophan synthase subunit alpha (EC:4.2.1.20); K01695 tryptophan synthase alpha chain [EC:4.2.1.20]		-0.251		-0.326			0.306
	ALANGISLR:Label:13C(6)(R)@9		-0.3
	ALIPYIAVGDPDIR:		-0.085		-0.201
	ALIPYIAVGDPDIR:Label:13C(6)(R)@14		-0.259		-0.46
	DVLDVVR:		-0.241
	DVLDVVR:Label:13C(6)(R)@7		-0.2
	EFAQEAAK:		x
	EIENNAGNEAAAVGALVK:				x
	ETDTQTPVVLMGYLNPIHK:				x
	GVTGAASLDTDEVSR:							0.306
	IRQAFAALDGGK:Label:13C(6)(R)@2							-1.895
	QAFAALDGGK:		x		x			x
NGO0249	acetyl-CoA carboxylase subunit beta (EC:6.4.1.2); K01963 acetyl-CoA carboxylase carboxyl transferase subunit beta [EC:6.4.1.2]		-0.018	0.003	0.058	x	0.036	-0.74	x	x	-1.109
	AEFLLEK:		x	x	x	x	x	x
	CNHHNPLSAR:Carbamidomethyl(C)@1				x
	CNHHNPLSAR:Carbamidomethyl(C)@1; Label:13C(6)(R)@10		0.07
	ETLPEGFQR:			0.058	-0.003
	ETLPEGFQR:Label:13C(6)(R)@9		-0.606		-0.039		0.036			-0.351
	FIGGSMGSVVGER:Dethiomethyl(M)@6; Label:13C(6)(R)@13			-0.383
	FIGGSMGSVVGER:Label:13C(6)(R)@13							-1.64
	FIGGSMGSVVGER:Oxidation(M)@6		0.141
	FIGGSMGSVVGER:Oxidation(M)@6; Label:13C(6)(R)@13		0.086					-0.627
	ISDLITLLCR:Carbamidomethyl(C)@9		0.134	0.274	0.155	0.214		0.036
	ISDLITLLCR:Carbamidomethyl(C)@9; Label:13C(6)(R)@10		0.382	0.414	-0.001	0.324		-0.172			-1.109
	KCPSCSATVYSTELQQNNQVCPK:Carbamidomethyl(C)@2; Carbamidomethyl(C)@5; Carbamidomethyl(C)@21				x
	KLTGEDDALVVMK:Dethiomethyl(M)@12			x
	KLTGEDDALVVMK:Oxidation(M)@12		x
	MQEGVNSLMQMTK:				x
	MQEGVNSLMQMTK:Dioxidation(M)@1; Oxidation(M)@9; Oxidation(M)@11		x
	MQEGVNSLMQMTK:Oxidation(M)@1				x
	MQEGVNSLMQMTK:Oxidation(M)@1; Deamidated(N)@6; Oxidation(M)@9; Oxidation(M)@11					x
	MQEGVNSLMQMTK:Oxidation(M)@1; Dioxidation(M)@9; Oxidation(M)@11		x			x
	MQEGVNSLMQMTK:Oxidation(M)@1; Oxidation(M)@9; Oxidation(M)@11		x			x	x	x	x	x
	MQEGVNSLMQMT:Oxidation(M)@1; Oxidation(M)@9; Oxidation(M)@11			x
	TLLCRQDK:Carbamidomethyl(C)@4									6.644
	TSAALHLLTEK:		x	x	x
	VIEQTVR:		-0.049	0.029		-0.132		-0.161
	VIEQTVR:Label:13C(6)(R)@7		0.137	0.249		0.082	0.297		-0.001	-0.25
NGO0250	Cnp1		1.001	x	-0.248
	ILLDSLQIMPAPDGSIR:Oxidation(M)@9		x		0.409
	ILLDSLQIMPAPDGSIR:Oxidation(M)@9; Label:13C(6)(R)@17		-0.072		-6.644
	SSIGFGNGK:		x	x	x
	VFGYGDTVNSR:Label:13C(6)(R)@11				-0.665
	YRETPEEAAAR:Label:13C(6)(R)@2; Label:13C(6)(R)@11		1.001
NGO0256	nusB; transcription antitermination protein NusB; K03625 N utilization substance protein B		x	x	x	x
	AAQIRPDEPK:Label:13C(6)(R)@5				-0.116
	ADEELFNK:		x	x	x
	FVNGILDK:		x
	LAAQIRPDEPK:		-0.712		-0.057
	LAAQIRPDEPK:Label:13C(6)(R)@6				-0.357
	LFFGTQTNAADYIQK:		x
	TAAPEIAK:		x	x	x	x
NGO0257	ribH; 6,7-dimethyl-8-ribityllumazine synthase (EC:2.5.1.9); K00794 riboflavin synthase beta chain [EC:2.5.1.-]		x	0.207	x	-6.63	x	x		-0.522
	FTNEIGSQMLK:				x
	FTNEIGSQMLK:Oxidation(M)@9		x	x	x
	IGIVQAR:		0.284	x
	IGIVQAR:Deamidated(Q)@5; Label:13C(6)(R)@7		0.439			-0.839				0.825
	IGIVQAR:Label:13C(6)(R)@7		-6.644	0.207	x	-6.644		-6.644		0.43
	MNTIAPNLDGK:			x	x
	MNTIAPNLDGK:Oxidation(M)@1		x	x	x	x	x	x
	NTIAPNLDGK:		x
NGO0259	rnc; ribonuclease III (EC:3.1.26.3); K03685 ribonuclease III [EC:3.1.26.3]								x	0.686	1.217
	LTEGELSR:Label:13C(6)(R)@8									0.686
	MLFDAFPK:Oxidation(M)@1								x	x	x
	TALQEALQAR:										1.217
	TALQEALQAR:Label:13C(6)(R)@10									-6.644
NGO0263	amidophosphoribosyltransferase (EC:2.4.2.14); K00764 amidophosphoribosyltransferase [EC:2.4.2.14]		0.175		0.188
	LDMGVSLAEK:				x
	LDMGVSLAEK:Oxidation(M)@3		x
	LNADNIFNAVAEVHR:				0.485
	SVLLVDDSIVR:				0.328
	SVLLVDDSIVR:Label:13C(6)(R)@11				-0.19
	TFIMPGQSTR:Oxidation(M)@4				0.315
	TFIMPGQSTR:Oxidation(M)@4; Label:13C(6)(R)@10		0.603
NGO0265	tetrapac protein				x	x	x			x
	AAIQAGYAEK:				x	x	x
	VHGIAGQVTNE:				x	x	x			x
NGO0268	hypothetical protein				-0.341
	STDENMPDLTIEQLR:Oxidation(M)@6; Label:13C(6)(R)@15				-0.341
	TAAVLKPTAR:				-0.355
	TAAVLKPTAR:Label:13C(6)(R)@10				-0.133
NGO0271	hypothetical protein							x		-5.456
	GTQYPTNNILNDIFGAR:Label:13C(6)(R)@17									-6.644
	LIWPSETVAGILEK:							x
NGO0272	ksgA; dimethyladenosine transferase; K02528 dimethyladenosine transferase [EC:2.1.1.-]			x			x	0.48		x
	FGQNFLQDTR:Label:13C(6)(R)@10						-0.004	0.48
	IDSAVVR:						-0.003
	IDSAVVR:Label:13C(6)(R)@7						0.452			0.738
	IVGNLPYNISTPLLFK:						x
	YVALSNYLADK:			x				x
NGO0274	tryptophan synthase subunit beta (EC:4.2.1.20); K01696 tryptophan synthase beta chain [EC:4.2.1.20]			-0.311
	LLGANVIGVDSGSR:Label:13C(6)(R)@14			-0.439
	VNNTIGQALLAR:Label:13C(6)(R)@12			-0.165
NGO0275	IgA-specific metalloendopeptidase (EC:3.4.24.13); K01347 IgA-specific serine endopeptidase [EC:3.4.21.72]							-1.793	x		0.965
	GAGIDVADGKK:								x
	GHFHYLTDLAK:										x
	GTLVLDQN:							x
	IATVVDPQYAVSVK:							x
	INQFEIVPSAGIR:										1.217
	LSSADYK:										x
	NNEVVFEDDWINR:Label:13C(6)(R)@13							-1.793
	NTFVQANLYGK:								x		x
	TQTQIGIDR:										2.099
	YGKGGVNVGGK:							x
NGO0277	ComL; K05807 putative lipoprotein		x		0.234	0.174	0.387	0.376	0.001	0.892	1.17
	ALAAIER:					0.449	0.588	0.305
	ALAAIER:Label:13C(6)(R)@7					0.178
	AVKLYEILESR:Carbamyl@N-term										-0.15
	EAYQAFAELVQR:							0.466	-0.175		0.918
	EAYQAFAELVQR:Label:13C(6)(R)@12					0.27		0.262			0.821
	GAYIAAANR:					0.214	-0.13	0.543	-0.121		1.202
	GAYIAAANR:Label:13C(6)(R)@9				-6.644	0.197	0.702	0.172	0.014	0.514
	GLVLFNEDQSFLNK:		x		x	x	x	x	x	x	x
	GLVLFNEDQSFLNK:Deamidated(N)@6									x
	IIGSYQNTR:				0.465			0.077	0.658		1.15
	IIGSYQNTR:Label:13C(6)(R)@9				-0.033	0.287	0.187	0.625	-0.083	0.861	1.248
	KIIGSYQNTR:							0.873
	KIIGSYQNTR:Carbamyl@N-term; Label:13C(6)(R)@10									0.858
	KLDKPQLAADTR:							0.472			1.05
	KLDKPQLAADTR:Label:13C(6)(R)@12							0.333
	LASQDWSDRDPK:							x
	LASQDWSDRDPK:Label:13C(6)(R)@9						0.097	0.202
	LVDALGGNEMSVAR:										1.338
	LVDALGGNEMSVAR:Deamidated(N)@8; Oxidation(M)@10										1.335
	LVDALGGNEMSVAR:Dethiomethyl(M)@10						0.142
	LVDALGGNEMSVAR:Dethiomethyl(M)@10; Label:13C(6)(R)@14									1.204
	LVDALGGNEMSVAR:Oxidation(M)@10					-0.045		0.377
	LVDALGGNEMSVAR:Oxidation(M)@10; Label:13C(6)(R)@14					0.174		0.42	-0.137		1.28
	LYAEAQDELNSSNYTR:							0.409			1.468
	LYAEAQDELNSSNYTR:Label:13C(6)(R)@16							0.397
	LYEILESR:						0.012			1.16
	LYEILESR:Label:13C(6)(R)@8					-0.041	0.537		-6.644	-6.644
	VLETNFPK:					x	x	x		x
	YAADATAR:						0.317
	YAADATAR:Label:13C(6)(R)@8				-0.91		0.368
NGO0282	hypothetical protein; K03643 LPS-assembly lipoprotein					0.203	0.334	0.506
	DAAGAQMTLR:					3.166
	ETYTVTR:Label:13C(6)(R)@7					0.385
	GADGISPPLTYR:					0.058		0.544
	GADGISPPLTYR:Label:13C(6)(R)@12					-0.083		0.432
	IDSVSQNKETYTVTR:					0.292
	IDSVSQNKETYTVTR:Label:13C(6)(R)@15					0.411
	QDVAEQIVR:						0.334	0.638
	VDDAAGAQMTLR:Label:13C(6)(R)@12							0.514
	VDDAAGAQMTLR:Oxidation(M)@9						0.182
	VDDAAGAQMTLR:Oxidation(M)@9; Label:13C(6)(R)@12					0.257	-0.034	-0.113
NGO0284	hypothetical protein					0.683	x	x	-0.161	-0.85	-1.277
	CSVDEAHAMFK:Carbamidomethyl(C)@1; Oxidation(M)@9						x			x
	DAITLICLSQK:Carbamidomethyl(C)@7							x	x	x	x
	INEANLR:					0.751		0.887	-0.103	0.658	x
	INEANLR:Label:13C(6)(R)@7								-0.233	-0.85	-0.387
	QEINQMAAK:							x			x
	QEINQMAAK:Oxidation(M)@6								x
	QEINQMAAKQSR:Oxidation(M)@6; Carbamyl(K)@9; Label:13C(6)(R)@12								-1.418		-1.277
NGO0286	hypothetical protein			x					-0.335		x
	FLDIQIR:Label:13C(6)(R)@7								-0.335		-1.323
	FPGVLASQK:								x		x
	LDFLMQELNR:Label:13C(6)(R)@10										-1.207
	LGVADILR:			4.338
	LGVADILR:Label:13C(6)(R)@8			0.528					-6.644		-0.63
	SDIDEEFSR:Label:13C(6)(R)@9										-2.339
	VLVGQLAEINK:			x							x
NGO0293	hemH; ferrochelatase (EC:4.99.1.1); K01772 ferrochelatase [EC:4.99.1.1]						x
	EQFYEAGGK:						x
NGO0295	thrS; threonyl-tRNA synthetase (EC:6.1.1.3); K01868 threonyl-tRNA synthetase [EC:6.1.1.3]		0.257		0.099	-0.372	-0.566	-0.658
	AELDLR:Label:13C(6)(R)@6						-0.306
	AFNELLVR:		0.507		0.233	-0.258	-0.566
	AFNELLVR:Label:13C(6)(R)@8		0.042		0.196	-0.504	-0.397	-0.898
	AGSDDVWDKAEQGLR:				0.165
	AGSDDVWDKAEQGLR:Label:13C(6)(R)@15							-0.291
	AILGSLER:				0.242
	DQEGIEIIR:				-0.257
	DQEGIEIIR:Label:13C(6)(R)@9		0.229			-0.075	-0.197	-0.438
	FPYQIVIGDK:							x
	GDSNNEMLQR:				6.644
	GDSNNEMLQR:Oxidation(M)@7; Label:13C(6)(R)@10					x	-1.037
	LQAAGFR:Label:13C(6)(R)@7						x	-0.642
	MKELIAQDYDVVK:				x			x
	QFGFHDVSVR:Gln->pyro-Glu@N-term							-0.619
	QLYPNAK:				x		x
	TPQIMDK:				x			x
NGO0296	infC; translation initiation factor IF-3; K02520 translation initiation factor IF-3		-0.193	x	-0.405	x		-1.484	x	-0.354
	ADGDKVK:				x
	EMAHQQLGAQLLER:Oxidation(M)@2; Label:13C(6)(R)@14		-0.146
	FLADGDKVK:		x	x	x			x
	FRPGTDEGDYQIK:		-0.132	-0.581	-0.663
	FRPGTDEGDYQIK:Label:13C(6)(R)@2		-0.491		-0.723
	FRPGTDEGDYQIK:Label:13C(6)(R)@2; Deamidated(Q)@11			0.145
	INGEITAK:		x	x	x	x		x	x
	INGEITAK:Deamidated(N)@2		x
	LADGDKVK:		x
	LISESGEQLGVVSVR:				-0.522
	LISESGEQLGVVSVR:Label:13C(6)(R)@15				-0.491			-1.484		0.42
	QMVMMIAPK:				x
	QMVMMIAPK:Dioxidation(M)@2; Oxidation(M)@4; Oxidation(M)@5		x
	QMVMMIAPK:Oxidation(M)@2; Oxidation(M)@4									x
	QMVMMIAPK:Oxidation(M)@2; Oxidation(M)@4; Oxidation(M)@5		x		x	x		x	x
	VKEDLAEVAQIESFPK:				x
NGO0297	rpmI; 50S ribosomal protein L35; K02916 large subunit ribosomal protein L35				6.509				-0.885	-0.342
	DLASVAK:									x
	FKVLGNGGVK:				x				x	x
	FKVLGNGGVKR:Carbamyl(K)@10; Label:13C(6)(R)@11									-1.251
	FKVLGNGGVKR:Carbamyl@N-term; Label:13C(6)(R)@11									-6.644
	GTSMVNDRDLA:Label:13C(6)(R)@8									-6.644
	GTSMVNDRDLA:Oxidation(M)@4								-0.536	-0.36
	GTSMVNDRDLA:Oxidation(M)@4; Label:13C(6)(R)@8								-0.699	-1.07
	GTSMVNDRDLASVAK:Dehydrated(T)@2; Oxidation(M)@4; Deamidated(N)@6; Label:13C(6)(R)@8									-0.899
	GTSMVNDRDLASVAK:Oxidation(M)@4				6.644				-0.72	-0.184
	GTSMVNDRDLASVAK:Oxidation(M)@4; Label:13C(6)(R)@8								-1.059	0.113
	RQLRGTSMVNDRDLASVAK:Deamidated(Q)@2; Arg->Orn(R)@4; Oxidation(M)@8								x
	SMVNDRDLASVAK:Oxidation(M)@2; Label:13C(6)(R)@6									-0.353
NGO0298	rplT; 50S ribosomal protein L20; K02887 large subunit ribosomal protein L20		0.56	x	0.458	x	x	x	-6.356	-0.519	x
	AAFAQLVEK:		x	x	x	x	x	x	x	x	x
	AAFAQLVEKAK:Carbamyl(K)@9									x
	ADLAVFDKAAFAQLVEKAKA:							x
	AGQYAYR:		0.452	x	0.569
	AGQYAYR:Label:13C(6)(R)@7		0.188	0.367						-6.644
	ASIEIDR:		1.523	x	0.393
	ASIEIDRK:		0.984	6.644	0.732			-0.238
	ASIEIDRK:Label:13C(6)(R)@7			0.774	0.4				-0.567	-0.519	-6.644
	ASIEIDR:Label:13C(6)(R)@7									-1.024	-6.644
	ENGLSYSK:		x	x	x	x	x	x	x	x	x
	FAQLVEK:				x
	IFALAKGYR:Carbamyl(K)@6; Label:13C(6)(R)@9										-2.707
	INAGARENGLSYSK:Label:13C(6)(R)@6; Deamidated(N)@8									0.114
	KVLADLAVFDK:				x
	LADLAVFDK:				x
	QAVMKAGQYAYR:Oxidation(M)@4; Carbamyl(K)@5; Label:13C(6)(R)@12									-0.909
	QLWIVR:									-1.141
	RASIEIDRK:		0.177
	SIEIDRK:Label:13C(6)(R)@6								-6.644
	VAKQAVMK:Carbamyl(K)@3; Oxidation(M)@7								x	x
	VLADLAVFDK:		x	x	x	x		x	x	x	x
NGO0299	pheS; phenylalanyl-tRNA synthetase subunit alpha (EC:6.1.1.20); K01889 phenylalanyl-tRNA synthetase alpha chain [EC:6.1.1.20]			0.507		-0.615
	AVFTDFIR:Label:13C(6)(R)@8			0.507		-0.615
	KNVNIDPEK:Oxidation(P)@7					x
	KTIGAHINECK:Carbamidomethyl(C)@10			x
	TGELTGLLK:			x		x
NGO0304	pheT; phenylalanyl-tRNA synthetase subunit beta (EC:6.1.1.20); K01890 phenylalanyl-tRNA synthetase beta chain [EC:6.1.1.20]		0.094	x	-0.209	-0.477	x	-1.434
	AANIVSDGK:		x			x
	ADVENLLK:					x
	EYLDLDDMLFTLK:				x
	FAVYNEMAAR:Label:13C(6)(R)@10							-1.204
	FAVYNEMAAR:Oxidation(M)@7; Label:13C(6)(R)@10							-1.5
	GALSLAGLMGGA:Oxidation(M)@9				x
	GTGLPEGMK:Oxidation(M)@8					x
	IDAPADCGR:Carbamidomethyl(C)@7				-1.263		-6.644
	IDAPADCGR:Carbamidomethyl(C)@7; Label:13C(6)(R)@9							-1.523
	IGGLWYGAAMPEQWGEK:				x
	LIGVATEAGAR:		0.306			-0.399
	LIGVATEAGAR:Label:13C(6)(R)@11			-0.028	0.389	-1.709	-1.857	-1.694
	LQADAIER:			0.701	-0.621		-1.582
	LQADAIER:Label:13C(6)(R)@8		-0.129		-0.793	-0.542	-2.17
	LQNPLAAQYAVMR:Label:13C(6)(R)@13				-6.644			-2.44
	LQNPLAAQYAVMR:Oxidation(M)@12; Label:13C(6)(R)@13							-1.986
	LVQEISVFDVYR:				-0.078
	LVQEISVFDVYR:Label:13C(6)(R)@12				-0.349			-1.091
	MQFSYSWLK:Oxidation(M)@1							x
	MSELPETR:Oxidation(M)@1; Label:13C(6)(R)@8							-6.644
	NADFYDIK:					x	x
	PNRADCLSVK:Label:13C(6)(R)@3; Carbamidomethyl(C)@6							-6.644
	QYGFGSDSSFR:Label:13C(6)(R)@11							-1.373
	SGVVVAEVK:Ser->Oxoalanine(S)@1				x
	TVTLADNTLVVADEK:				x
	VFEIACVFGK:Carbamidomethyl(C)@6		x					x
	VIENVNAK:		x	x	x	x	x	x
	VIENVNAK:Deamidated(N)@4; Deamidated(N)@6						x
	VPCSLPVAVLPGNFK:Carbamidomethyl(C)@3				x
	VYGYENIPDDYTSGR:Label:13C(6)(R)@15							-0.938
NGO0305	ihfA; integration host factor subunit alpha; K04764 integration host factor subunit alpha		0.374	0.894	-0.009	-0.422	-0.916	-0.81	x	x	x
	AELADILVDK:		x	x	x	x	x	x	x		x
	AELADILVDKVSNVTK:					x
	GMVEHYYDK:				x
	ISGFGNFQLR:		0.176		-0.143			-6.644
	ISGFGNFQLR:Deamidated(N)@6; Label:13C(6)(R)@10								-1.023
	ISGFGNFQLR:Label:13C(6)(R)@10				-0.525			-6.644	-0.322	-0.081	-1.639
	LKGMVEHYYDK:Oxidation(M)@4		x		x
	STLASGEEIK:		x	x	x	x		x	x	x	x
	TFHASQK:		x	x
	TGEEVPITAR:		0.465	0.894	0.166	-0.525	-0.932	-0.764	0.189	-0.601
	TGEEVPITAR:Label:13C(6)(R)@10		0.153	0.594	-0.166	-0.545	-0.904	-0.801	x	-0.319	-1.546
	TLTKAELADILVDK:Formyl(K)@4										x
	VEHYYDK:				x
	VTFHASQK:				x		x
	VVTFHASQK:		x		x
NGO0313	putative two-component system transcriptional response regulator; K02806 PTS system, nitrogen regulatory IIA component [EC:2.7.1.69]		-0.319	-0.143	-0.393
	ESLMTVASAEEAR:				0.041
	LFEEAGLLLER:Label:13C(6)(R)@11		-0.318		-0.28
	LGSTGLGQGVAIPHGR:			x	-0.477
	LGSTGLGQGVAIPHGR:Label:13C(6)(R)@16			x	-0.614
	QATGAFIR:		-0.293	-0.143
	QATGAFIR:Label:13C(6)(R)@8		-0.37
NGO0318	hypothetical protein; K03631 DNA repair protein RecN (Recombination protein N)			-0.073	0.531
	AATLAQLK:Formyl@N-term				x
	ELLDAFVGGR:				0.531
	ELLDAFVGGR:Label:13C(6)(R)@10			-0.073	0.023
	IDGDNGIQR:				x
	IDGDNGIQR:Label:13C(6)(R)@9				x
	MLGGEVITDTTR:				0.022
	MLGGEVITDTTR:Label:13C(6)(R)@12				-0.145
	QLYQNWANAK:				x
	SFINNQAATLAQLK:				x
	SITLDAIGLLLGDK:				x
	VASGGELAR:				0.647
	VASGGELAR:Label:13C(6)(R)@9				1.108
NGO0320	hypothetical protein			x	-0.108			x
	AVLVLTYGDEPK:				x			x
	VYSPSAEVR:Label:13C(6)(R)@9			x	-0.108
NGO0321	ubiE; ubiquinone/menaquinone biosynthesis methyltransferase; K03183 ubiquinone/menaquinone biosynthesis methyltransferase [EC:2.1.1.-]		x		-6.644			x
	DADSYQYLAESIR:				-6.644
	VAEVFHSVAK:		x		x
	VLKPGGTLLVLEFSK:				x			x
NGO0326	hypothetical protein; K03666 host factor-I protein		0.595	0.65	0.666	-0.96	x	x	-0.604	x	-1.932
	EHVPVSIYLVNGIK:		x	x	x			x
	GQMLQDPFLNALRK:Oxidation(M)@3		0.663		0.776
	GQMLQDPFLNALRK:Oxidation(M)@3; Label:13C(6)(R)@13		0.662		0.601			-1.92
	GQMLQDPFLNALR:Oxidation(M)@3		0.526		0.096	-1.185
	GQMLQDPFLNALR:Oxidation(M)@3; Deamidated(Q)@5; Label:13C(6)(R)@13				1.267
	GQMLQDPFLNALR:Oxidation(M)@3; Label:13C(6)(R)@13		0.356		0.791	-0.764		-1.554	-0.604	-2.481	-1.932
	HAISTIVPAR:		0.611	0.584	0.891
	HAISTIVPAR:Label:13C(6)(R)@10		0.439	x	0.622		x	-1.695
	KEHVPVSIYLVNGIK:				x
	LQGQVESFDQYVVLLR:Label:13C(6)(R)@16									-6.644
	MTAKGQMLQDPFLNALRK:GlyGly(K)@4; Oxidation(M)@7; Label:13C(6)(R)@17							x
	NTSVTQMVYK:			x	x			x
	NTSVTQMVYK:Carbamyl(M)@7		x
	NTSVTQMVYK:Dioxidation(M)@7		x			x
	NTSVTQMVYK:Oxidation(M)@7		x	x	x	x	x	x	x	x
	SVNLQHENKPQAAPASTLVQVETVQQPAE:		x
NGO0328	hypothetical protein; K03564 peroxiredoxin Q/BCP [EC:1.11.1.15]				-0.681	x		0.614
	DSTPGCTTEGLDFNAR:Carbamidomethyl(C)@6; Label:13C(6)(R)@16				-0.463
	FELLSDKDETVCR:Carbamidomethyl(C)@12				-0.591
	FELLSDKDETVCR:Carbamidomethyl(C)@12; Label:13C(6)(R)@13				-0.771			0.469
	LFDVIK:					x
	STFVLNK:				x	x
	VAGHAQEVLETLSR:				-1.299			0.831
	VAGHAQEVLETLSR:Label:13C(6)(R)@14				-0.487			0.542
NGO0332	putative reductase; K00067 dTDP-4-dehydrorhamnose reductase [EC:1.1.1.133]		-0.807	-0.575			0.772	0.856		0.401	0.067
	ALAQVVSK:		x	x			x	x		x
	ALAQVVSKL:			x
	AVSDEGSAAAAPR:							1.199
	AVSDEGSAAAAPR:Label:13C(6)(R)@13		-0.629	0.822
	GIYHYAGGK:						x	x
	LLQQSNPVR:		-0.912	-0.575			0.772	0.575
	LLQQSNPVR:Label:13C(6)(R)@9		-1.185				0.423	0.436		0.401	0.067
	SVSWYEFAR:							0.921
	SVSWYEFAR:Label:13C(6)(R)@9			-0.799
	TMLNLAR:Oxidation(M)@2		-0.737
	TMLNLAR:Oxidation(M)@2; Label:13C(6)(R)@7		-0.464
	YHYAGGK:						x
NGO0333	hemH; phosphoribosylaminoimidazole-succinocarboxamide synthase (EC:6.3.2.6); K01923 phosphoribosylaminoimidazole-succinocarboxamide synthase [EC:6.3.2.6]		-0.104	-0.363	-0.436		x	x
	EAQQLPEVIFTPSTK:		x	x	x			x
	ELAEEVRDK:Label:13C(6)(R)@7				-0.534
	GIIICDTK:Carbamidomethyl(C)@5		x
	LSAFDVILDAPIPGK:		x		x			x
	LYTEAAEYAK:		x	x	x		x	x
	MLMVASDR:Oxidation(M)@1; Oxidation(M)@3		-0.181
	MLMVASDR:Oxidation(M)@1; Oxidation(M)@3; Label:13C(6)(R)@8		-0.621	-6.644
	SEIGLVK:		x		x
	TGSVCGIR:Carbamidomethyl(C)@5				0.81
	TGSVCGIR:Carbamidomethyl(C)@5; Label:13C(6)(R)@8		1.013	1.438			-0.097
	VPADVIR:		-0.572	-0.395	-0.196		0.872
	VPADVIR:Label:13C(6)(R)@7			-0.33	-0.606		0.482
	VRDLYEIDDKR:Label:13C(6)(R)@2; Label:13C(6)(R)@11		x
NGO0335	polynucleotide phosphorylase/polyadenylase (EC:2.7.7.8); K00962 polyribonucleotide nucleotidyltransferase [EC:2.7.7.8]		1.315	0.993	0.634	-0.832	-1.041	-1.407	-1.288	-1.022
	AAVAGPQELSAHAPR:		x	0.829	0.98	-0.872	-6.644	-6.644
	AAVAGPQELSAHAPR:Label:13C(6)(R)@15		0.871	0.941	0.851	-0.739	-6.644	-1.089	x	-6.644
	AGETIKEAFK:				x			x
	AGPQELSAHAPR:		1.494		0.162
	AGPQELSAHAPR:Label:13C(6)(R)@12				0.641	x	-1.289	-6.644
	AHVAGIAMGLILEGNK:Oxidation(M)@8				x			x
	ALEVDDR:		1.358		0.787		-0.189
	ALEVDDRGR:				0.746
	ALEVDDRGR:Label:13C(6)(R)@7; Label:13C(6)(R)@9							-1.274
	ALEVDDR:Label:13C(6)(R)@7				6.644	-0.461	-6.644		-0.772
	ALLAVLPK:Oxidation(P)@7			x	x
	ALLDAPVREENAAE:		1.24	0.907	0.604	-0.895		-1.48
	ALLDAPVREENAAE:Label:13C(6)(R)@8		1.196	1.186	0.626	-0.783	-1.011	-1.337	-1.339	-1.52
	AMLGASAALVLSGVP:Oxidation(M)@2									x
	APETNEELVAK:		x	x	x	x	x	x	x	x
	AVLMVESEAK:				x			x
	AVLMVESEAK:Carbamyl(M)@4		x
	AVLMVESEAK:Dioxidation(M)@4		x			x
	AVLMVESEAK:Oxidation(M)@4		x	x	x	x	x	x	x	x
	DEQIIDALSGEYTDR:				0.98
	DEQIIDALSGEYTDR:Label:13C(6)(R)@15				1.137			-1.35
	DGLVHISQIAHER:				0.837
	DGLVHISQIAHER:Label:13C(6)(R)@13				0.918			-1.432		-1.031
	EALITEETDTLAANEIK:		x		x	x	x	x	x
	EGQDFFPLAVDYLER:				0.572
	EGQDFFPLAVDYLER:Label:13C(6)(R)@15				0.31				-6.644
	EIMQIALAQAK:			x	x			x		x
	EIMQIALAQAK:Deamidated(Q)@4				x
	EIMQIALAQAK:Oxidation(M)@3		x		x	x	x
	EIMQIALAQAK:Oxidation(M)@3; Deamidated(Q)@4				x			x
	FAVLTDILGDEDHLGDMDFK:Oxidation(M)@17				x
	GETQALAVATLGTSR:				0.322
	GETQALAVATLGTSR:Label:13C(6)(R)@15				0.394			-1.592	-0.944
	GIAGETIK:			x	x	x	x	x		x
	GIAGETIKEAFK:				x			x
	GPQELSAHAPR:		1.48		0.842
	GPQELSAHAPR:Label:13C(6)(R)@11				0.617	x		-1.229		-6.644
	IEEITAEVEVGK:				x
	ILDNNVGAIVSVMPGK:				x
	IPGGFFK:		x	x	x	x	x	x		x
	IRDVIGK:		6.644		6.644		6.644			3.844
	KEARLHILDQMKAAVAGPQELSAHAPR:		x
	LDEAWNAVK:		x
	LDEAWNAVK:Dioxidation(W)@5					x
	LHILDQMK:				x		x	x
	LHILDQMK:Oxidation(M)@7		x			x	x		x
	LLDAPVR:Oxidation(P)@5			-0.237		-0.098
	LLDAPVR:Oxidation(P)@5; Label:13C(6)(R)@7					0.187
	NVGDYLQVGQVVNVK:				x			x
	QAAAAVKVSMGDT:Oxidation(M)@10								x
	QSEKEILTSR:		1.673		0.425
	QSEKEILTSR:Gln->pyro-Glu@N-term		0.947		0.982
	QSEKEILTSR:Gln->pyro-Glu@N-term; Label:13C(6)(R)@10					x		-1.669
	QSEKEILTSR:Label:13C(6)(R)@10					-0.927		-1.557
	SAKLDEAWNAVK:				x
	SQILDGQPR:		1.43	1.563	0.393	-1.301	-1.197
	SQILDGQPR:Label:13C(6)(R)@9		1.431		0.441	-0.463	-2.74	-6.644	-0.462	-0.321
	SQLDLVVAGTSK:		x	x	x	x	x	x	x
	TFQYGNQTVTLETGEIAR:				0.601
	TFQYGNQTVTLETGEIAR:Label:13C(6)(R)@18				0.738
	THGSALFTR:				0.356		x
	THGSALFTR:Label:13C(6)(R)@9				0.598		-1.358
	TVRPLNIQTGVLPR:				0.571
	TVRPLNIQTGVLPR:Label:13C(6)(R)@3; Dehydrated(T)@9; Label:13C(6)(R)@14							-1.417
	TVRPLNIQTGVLPR:Label:13C(6)(R)@3; Label:13C(6)(R)@14				0.546			-1.18	-6.644	-6.644
	VAGPQELSAHAPR:		0.586
	VAGPQELSAHAPR:Label:13C(6)(R)@13									-6.644
	VAGTTEGVTALQMDIK:				x			x
[truncated: 11,742 more rows]

## Sheet: NOTES
Supplementary Table S2
Sheet 5:	NOTES
All quantitative measurements shown in these tables are log2 values.
Sheet 1:	List of quantified proteins with p-values <0.05
	The table shows all quantitative measurements for differentially expressed proteins with p-values <0.05.
	Proteins are sorted by accession number.
	Columns are arranged to show the three biological replicates for each Extract.
	All quantified proteins shown in this table were identified by at least 2 peptides at the 95% confidence level.
Sheet 2:	Peptides used in the quantification of proteins with p-values <0.05
	This table is the same as Sheet 1, but also shows the peptides used in the quantification of the proteins.
	For the sake of simplicity, only one measurement for each quantified peptide is shown.
	The quantitative values given in bold font in the first line of each protein entry are the average values calculated by ProteiPilot.
	This table includes only peptides with at Confidence score of 50% or greater.
Sheet 3:	List of all proteins identified in the study
	This table shows all of the proteins identified in the study (with an Unused ProtScore of 2 or greater).
	Proteins are sorted by accession number.
	Columns are arranged to show the three biological replicates for each Extract.
	Quantitative values given in black font represent quantified proteins with p-values <0.05.
	Quantitative values given in red font represent quantified proteins with p-values >0.05.
	An "x" in a column means that the protein was identified, but not quantified by ProteiPilot.
Sheet 4:	Peptides used in the identification and quantification of all proteins
	This table is the same as Sheet 3, but also shows the peptides used in the identification and quantification of the proteins.
	For the sake of simplicity, only one measurement for each quantified peptide is shown.
	The quantitative values given in bold font in the first line of each protein entry are the average values calculated by ProteiPilot.
	The color-coding for protein entries is the same as in Sheet 3.
	For peptides, quantitiative values in black font were used in the quantification, whereas quantitative values in red font were not used.
	(Note: If a used quantitative measurement exists, it is preferentially shown for the given peptide.)
	An "x" in a column means that the protein or peptide was identified, but not quantified by ProteiPilot.
	This table includes only peptides with at Confidence score of 50% or greater.
