# Supplementary material for: Proteomic Analysis of Neisseria gonorrhoeae Biofilms Shows Shift to Anaerobic Respiration and Changes in Nutrient Transport and Outermembrane Proteins
Source: PLoS One. 2012 Jun 6;7(6):e38303. doi: 10.1371/journal.pone.0038303 (PMC3368942; doi:10.1371/journal.pone.0038303)
Supplement: Table S3 — Excel spreadsheet listing only the differentially expressed proteins with p-values <0.05 observed in the full proteomics study. This table shows all of the raw coverage and statistical information for each protein entry. (XLS) [file pone.0038303.s007.xls]

## Sheet: p-values <0.05
Supplementary Table S3
Compilation of ProteinPilot "Protein Summary" files for all 9 datasets
Includes only proteins with quantitation p-values <0.05
Includes only proteins identified with at least 2 peptides at the 95% confidence level
Accession	Name	Extract	Replicate	N	Unused	Total	%Cov	%Cov(50)	%Cov(95)	Peptides(95%)	L:H	log2 L:H	PVal L:H	EF L:H
NGO0029	pyrE; orotate phosphoribosyltransferase (EC:2.4.2.10); K00762 orotate phosphoribosyltransferase [EC:2.4.2.10]	1	3	178	12.76	12.76	57.75	40.85	40.85	9	0.656057	-0.608108	0.00989463	1.25704
NGO0040	glutamate-1-semialdehyde aminotransferase (EC:5.4.3.8); K01845 glutamate-1-semialdehyde 2,1-aminomutase [EC:5.4.3.8]	1	3	397	3.83	3.83	25.59	16.2	13.38	5	0.744629	-0.425406	0.0248273	1.25115
NGO0048	carB; carbamoyl phosphate synthase large subunit (EC:6.3.5.5); K01955 carbamoyl-phosphate synthase large subunit [EC:6.3.5.5]	1	1	16	36.8	36.8	36.04	23.53	17.83	23	1.09648	0.132882	0.0438875	1.09324
NGO0048	carB; carbamoyl phosphate synthase large subunit (EC:6.3.5.5); K01955 carbamoyl-phosphate synthase large subunit [EC:6.3.5.5]	1	2	12	40.82	40.82	24.65	18.39	17.65	26	1.34845	0.431305	0.00811209	1.19837
NGO0048	carB; carbamoyl phosphate synthase large subunit (EC:6.3.5.5); K01955 carbamoyl-phosphate synthase large subunit [EC:6.3.5.5]	2	3	37	28.16	28.16	35.29	18.67	12.98	17	0.5338	-0.90563	3.6374e-05	1.17465
NGO0053	carbamoyl phosphate synthase small subunit (EC:6.3.5.5); K01956 carbamoyl-phosphate synthase small subunit [EC:6.3.5.5]	1	2	66	17.87	17.87	39.79	33.69	33.69	9	0.765934	-0.384708	0.0173197	1.20813
NGO0053	carbamoyl phosphate synthase small subunit (EC:6.3.5.5); K01956 carbamoyl-phosphate synthase small subunit [EC:6.3.5.5]	2	3	193	8.08	8.08	29.18	17.24	15.12	4	0.698903	-0.516836	0.0478393	1.41885
NGO0055	pilus-associated protein	1	2	63	18.19	18.19	28.56	11.56	7.927	10	1.89889	0.925154	0.00287496	1.25378
NGO0055	pilus-associated protein	1	3	50	28.62	28.62	40.69	21.3	14.71	16	1.6093	0.686435	0.00754839	1.26443
NGO0055	pilus-associated protein	2	3	55	22.53	22.53	47.85	21.78	16.33	14	2.50274	1.32351	2.39929e-05	1.21233
NGO0055	pilus-associated protein	3	1	18	33.89	33.89	44.32	18.05	15.28	23	1.15204	0.204187	0.0230658	1.12422
NGO0055	pilus-associated protein	3	2	37	21.22	21.22	40.88	13.37	11.17	13	1.79068	0.840509	7.5168e-06	1.12493
NGO0055	pilus-associated protein	3	3	27	26.78	26.78	45.56	16.24	14.52	20	1.4509	0.536949	0.0139519	1.28063
NGO0066	putative tyrosyl-tRNA synthase (EC:6.1.1.1); K01866 tyrosyl-tRNA synthetase [EC:6.1.1.1]	1	3	170	13.12	13.12	32.95	26.22	21.11	8	0.588738	-0.764301	0.0224806	1.41578
NGO0070	outer membrane opacity protein B	3	3	138	5.28	5.28	48.3	17.74	10.94	5	5.20331	2.37943	0.0166095	2.94241
NGO0094	hypothetical protein; K02666 type IV pilus assembly protein PilQ	3	1	1	95.61	95.61	77.18	72.06	68.46	97	1.41152	0.497252	1.14291e-15	1.06733
NGO0094	hypothetical protein; K02666 type IV pilus assembly protein PilQ	3	2	1	84.14	84.14	73.86	59.61	57.68	85	2.43673	1.28495	2.24208e-44	1.0476
NGO0094	hypothetical protein; K02666 type IV pilus assembly protein PilQ	3	3	4	59.27	59.27	54.36	42.46	39.83	53	2.8524	1.51218	1.49957e-11	1.09902
NGO0101	putative cytochrome precursor	2	3	153	10.27	10.27	44.44	28.5	25.12	8	1.46705	0.552917	0.0143973	1.26876
NGO0108	hypothetical protein	1	1	135	12.01	12.01	36.02	31.68	31.68	11	0.520332	-0.942496	0.0175856	1.45905
NGO0116	preprotein translocase subunit SecB; K03071 preprotein translocase subunit SecB	2	3	264	6	6	29.25	23.81	23.81	7	0.336395	-1.57177	0.000776132	1.2792
NGO0170	putative ABC transporter, ATP-binding protein; K02074 zinc/manganese transport system ATP-binding protein	2	3	207	8.01	8.01	30.28	19.92	19.92	5	1.44794	0.534005	0.0144522	1.25887
NGO0171	rplS; 50S ribosomal protein L19; K02884 large subunit ribosomal protein L19	2	1	85	11.86	11.86	92.56	58.68	45.45	10	0.815095	-0.29496	0.0301807	1.19167
NGO0171	rplS; 50S ribosomal protein L19; K02884 large subunit ribosomal protein L19	2	3	229	6.32	6.32	66.94	33.06	25.62	5	0.679597	-0.557248	0.00451192	1.20468
NGO0174	rpsP; 30S ribosomal protein S16; K02959 small subunit ribosomal protein S16	1	1	173	10	10	62.96	54.32	54.32	11	0.805425	-0.312179	0.0150652	1.16564
NGO0174	rpsP; 30S ribosomal protein S16; K02959 small subunit ribosomal protein S16	1	2	142	10	10	75.31	54.32	54.32	8	1.58094	0.660779	0.00726269	1.24957
NGO0174	rpsP; 30S ribosomal protein S16; K02959 small subunit ribosomal protein S16	2	3	198	8.03	8.03	70.37	33.33	33.33	6	0.334738	-1.5789	7.41467e-05	1.19865
NGO0174	rpsP; 30S ribosomal protein S16; K02959 small subunit ribosomal protein S16	3	2	59	14.54	14.54	75.31	75.31	75.31	13	0.755687	-0.404139	0.0055429	1.18269
NGO0174	rpsP; 30S ribosomal protein S16; K02959 small subunit ribosomal protein S16	3	3	63	14.32	14.33	77.78	77.78	65.43	15	0.776732	-0.364512	0.0257412	1.23765
NGO0186	putative zinc-binding alcohol dehydrogenas; K00004 (R,R)-butanediol dehydrogenase / diacetyl reductase [EC:1.1.1.4 1.1.1.303]	2	3	83	17.92	17.92	33.62	25.14	23.16	12	1.38758	0.47257	0.0190726	1.253
NGO0200	phosphoenolpyruvate synthase (EC:2.7.9.2); K01007 pyruvate, water dikinase [EC:2.7.9.2]	1	1	20	35.15	35.15	32.62	20.65	19.65	24	1.4727	0.558464	0.00302481	1.25589
NGO0200	phosphoenolpyruvate synthase (EC:2.7.9.2); K01007 pyruvate, water dikinase [EC:2.7.9.2]	1	2	20	34.68	34.68	34.26	22.29	20.4	24	1.58742	0.666683	8.92774e-07	1.10154
NGO0200	phosphoenolpyruvate synthase (EC:2.7.9.2); K01007 pyruvate, water dikinase [EC:2.7.9.2]	1	3	10	67.72	67.72	48.36	42.57	39.67	47	1.48228	0.567817	1.11008e-10	1.08832
NGO0200	phosphoenolpyruvate synthase (EC:2.7.9.2); K01007 pyruvate, water dikinase [EC:2.7.9.2]	2	3	13	45.82	45.82	46.98	27.96	27.96	37	0.392031	-1.35096	1.85749e-10	1.17368
NGO0200	phosphoenolpyruvate synthase (EC:2.7.9.2); K01007 pyruvate, water dikinase [EC:2.7.9.2]	3	1	104	9.35	9.35	27.96	10.45	8.816	6	0.378172	-1.40289	0.0104693	1.53961
NGO0206	putative ABC transporter, periplasmic binding protein, polyamine; K02055 putative spermidine/putrescine transport system substrate-binding protein	1	3	167	13.43	13.43	38.62	25.4	20.63	7	2.32436	1.21683	0.0209051	1.70429
NGO0206	putative ABC transporter, periplasmic binding protein, polyamine; K02055 putative spermidine/putrescine transport system substrate-binding protein	2	3	41	26.69	26.71	56.61	34.66	28.84	19	1.14916	0.200581	0.0085885	1.10064
NGO0212	1-(5-phosphoribosyl)-5-[(5-phosphoribosylamino)methylideneamino] imidazole-4-carboxamide isomerase (EC:5.3.1.16); K01814 phosphoribosylformimino-5-aminoimidazole carboxamide ribotide isomerase [EC:5.3.1.16]	1	3	317	6.07	6.07	31.02	22.45	14.69	5	0.649214	-0.623234	0.0347825	1.42766
NGO0214	putative phosphotransacetylase; K00625 phosphate acetyltransferase [EC:2.3.1.8]; K06873	2	1	27	23.18	23.18	41.2	34.8	33.6	13	2.91609	1.54403	9.99159e-06	1.16616
NGO0214	putative phosphotransacetylase; K00625 phosphate acetyltransferase [EC:2.3.1.8]; K06873	2	3	58	22.2	22.2	41.4	25	21.4	15	1.75312	0.809923	0.0012031	1.20921
NGO0217	ABC transporter, periplasmic binding protein, iron related; K02012 iron(III) transport system substrate-binding protein	1	1	59	20.29	20.29	47.43	40.18	32.63	15	0.697474	-0.519789	0.000674338	1.1472
NGO0217	ABC transporter, periplasmic binding protein, iron related; K02012 iron(III) transport system substrate-binding protein	1	2	61	18.34	18.34	51.96	32.93	29	11	3.37575	1.75521	0.0161249	1.95999
NGO0217	ABC transporter, periplasmic binding protein, iron related; K02012 iron(III) transport system substrate-binding protein	2	1	4	48.18	48.18	65.56	51.66	51.66	37	0.213405	-2.22834	3.51734e-07	1.33977
NGO0217	ABC transporter, periplasmic binding protein, iron related; K02012 iron(III) transport system substrate-binding protein	2	2	5	38.71	38.71	55.29	44.41	42.9	26	0.480067	-1.05869	0.000404414	1.20581
NGO0217	ABC transporter, periplasmic binding protein, iron related; K02012 iron(III) transport system substrate-binding protein	2	3	8	54.27	54.27	71	68.88	66.47	41	0.311054	-1.68476	1.20971e-06	1.26131
NGO0217	ABC transporter, periplasmic binding protein, iron related; K02012 iron(III) transport system substrate-binding protein	3	1	11	40.52	40.52	78.55	64.05	61.63	34	0.478468	-1.0635	6.09071e-05	1.29536
NGO0217	ABC transporter, periplasmic binding protein, iron related; K02012 iron(III) transport system substrate-binding protein	3	2	6	42.91	42.91	85.5	72.51	72.51	33	0.648288	-0.625294	2.76739e-06	1.12674
NGO0217	ABC transporter, periplasmic binding protein, iron related; K02012 iron(III) transport system substrate-binding protein	3	3	7	48.18	48.18	90.03	78.25	77.64	42	0.440125	-1.18401	7.16119e-07	1.25553
NGO0219	argininosuccinate lyase (EC:4.3.2.1); K01755 argininosuccinate lyase [EC:4.3.2.1]	1	2	69	17.57	17.58	32.31	26.2	22.05	11	0.738942	-0.436467	0.000711218	1.13294
NGO0233	outer membrane protein	2	2	66	12.11	12.11	21.14	21.14	21.14	8	1.77866	0.83079	0.00381646	1.25093
NGO0233	outer membrane protein	2	3	168	9.71	9.71	37.71	30.29	21.71	11	2.37046	1.24517	0.00522124	1.45363
NGO0233	outer membrane protein	3	1	89	10.95	10.96	60	44.57	40	12	1.71893	0.781514	0.0278778	1.48818
NGO0233	outer membrane protein	3	2	90	10.2	10.2	60.57	42.29	37.14	13	2.96417	1.56763	0.000819096	1.28414
NGO0233	outer membrane protein	3	3	62	14.33	14.33	68	51.43	37.14	16	1.90483	0.92966	0.00324592	1.39629
NGO0236	hypothetical protein	3	2	71	12.85	12.85	35.75	23.13	21.73	8	2.53929	1.34443	0.00863457	1.45505
NGO0240	putative malic enzyme, malate dehydrogenase/oxaloacetate-decarboxylating (EC:1.1.1.38); K00027 malate dehydrogenase (oxaloacetate-decarboxylating) [EC:1.1.1.38]	1	3	98	20.1	20.1	32.63	24.41	23	14	0.76022	-0.395512	0.00308109	1.16329
NGO0277	ComL; K05807 putative lipoprotein	2	1	63	14.61	14.61	46.82	30.34	27.34	9	1.12788	0.173615	0.0351064	1.1158
NGO0277	ComL; K05807 putative lipoprotein	2	2	54	12.91	12.91	33.71	33.33	24.72	8	1.3081	0.387471	0.00249123	1.14094
NGO0277	ComL; K05807 putative lipoprotein	2	3	74	18.8	18.8	61.05	42.7	40.07	16	1.29807	0.376374	2.87813e-05	1.09403
NGO0277	ComL; K05807 putative lipoprotein	3	2	118	6.81	6.83	56.18	23.6	23.6	9	1.8553	0.891655	0.0453123	1.79719
NGO0277	ComL; K05807 putative lipoprotein	3	3	65	14.11	14.11	49.81	36.33	32.21	10	2.24987	1.16984	0.000121841	1.21446
NGO0282	hypothetical protein; K03643 LPS-assembly lipoprotein	2	3	256	6	6	49.69	20.75	20.75	5	1.42022	0.506112	0.00512974	1.1915
NGO0295	thrS; threonyl-tRNA synthetase (EC:6.1.1.3); K01868 threonyl-tRNA synthetase [EC:6.1.1.3]	2	3	169	9.63	9.63	36.11	12.4	10.2	6	0.633912	-0.657645	0.039164	1.49186
NGO0296	infC; translation initiation factor IF-3; K02520 translation initiation factor IF-3	1	3	198	11.8	11.8	54.34	40.46	40.46	10	0.75514	-0.405183	0.0326048	1.26728
NGO0297	rpmI; 50S ribosomal protein L35; K02916 large subunit ribosomal protein L35	3	1	114	8.07	8.07	73.85	44.62	44.62	6	0.54141	-0.885207	0.0342921	1.6519
NGO0304	pheT; phenylalanyl-tRNA synthetase subunit beta (EC:6.1.1.20); K01890 phenylalanyl-tRNA synthetase beta chain [EC:6.1.1.20]	2	3	76	18.42	18.42	42.82	16.01	13.34	12	0.370037	-1.43426	0.000216834	1.30815
NGO0326	hypothetical protein; K03666 host factor-I protein	1	1	138	12	12	79.38	79.38	79.38	11	1.5102	0.594738	0.00292074	1.19311
NGO0326	hypothetical protein; K03666 host factor-I protein	1	3	195	12	12	60.82	49.48	49.48	10	1.58659	0.665932	0.0296482	1.41882
NGO0328	hypothetical protein; K03564 peroxiredoxin Q/BCP [EC:1.11.1.15]	1	3	303	6.36	6.36	47.31	29.94	25.75	5	0.623864	-0.680698	0.0119762	1.34956
NGO0328	hypothetical protein; K03564 peroxiredoxin Q/BCP [EC:1.11.1.15]	2	3	307	4.06	4.06	49.1	16.17	16.17	3	1.53076	0.61425	0.0344695	1.41798
NGO0332	putative reductase; K00067 dTDP-4-dehydrorhamnose reductase [EC:1.1.1.133]	1	1	208	8.05	8.05	28.22	12.89	12.89	6	0.571637	-0.806828	0.00304018	1.27396
NGO0332	putative reductase; K00067 dTDP-4-dehydrorhamnose reductase [EC:1.1.1.133]	2	3	281	5.07	5.08	29.62	16.72	10.45	5	1.81056	0.856434	0.0182432	1.41882
NGO0335	polynucleotide phosphorylase/polyadenylase (EC:2.7.7.8); K00962 polyribonucleotide nucleotidyltransferase [EC:2.7.7.8]	1	1	18	36	36	34.37	25.46	22.49	21	2.48799	1.31498	0.000695881	1.30657
NGO0335	polynucleotide phosphorylase/polyadenylase (EC:2.7.7.8); K00962 polyribonucleotide nucleotidyltransferase [EC:2.7.7.8]	1	2	51	20.75	20.75	41.87	19.09	16.83	12	1.99068	0.993263	0.00253234	1.26172
NGO0335	polynucleotide phosphorylase/polyadenylase (EC:2.7.7.8); K00962 polyribonucleotide nucleotidyltransferase [EC:2.7.7.8]	1	3	9	69.27	69.27	69.45	57.85	54.74	51	1.55195	0.634084	2.05676e-11	1.07617
NGO0335	polynucleotide phosphorylase/polyadenylase (EC:2.7.7.8); K00962 polyribonucleotide nucleotidyltransferase [EC:2.7.7.8]	2	1	13	32.85	32.85	39.75	26.31	23.06	20	0.56162	-0.832333	1.91072e-05	1.14354
NGO0335	polynucleotide phosphorylase/polyadenylase (EC:2.7.7.8); K00962 polyribonucleotide nucleotidyltransferase [EC:2.7.7.8]	2	2	9	29.42	29.42	34.09	23.62	20.51	18	0.485856	-1.0414	0.0379187	1.90763
NGO0335	polynucleotide phosphorylase/polyadenylase (EC:2.7.7.8); K00962 polyribonucleotide nucleotidyltransferase [EC:2.7.7.8]	2	3	12	47.11	47.11	58.56	38.33	36.07	29	0.377008	-1.40733	5.00721e-07	1.1414
NGO0340	putative cysteine synthase/cystathionine beta-synthase; K01738 cysteine synthase A [EC:2.5.1.47]	1	1	31	27.85	27.85	60.32	54.52	54.52	27	1.43411	0.520155	3.99165e-06	1.10382
NGO0340	putative cysteine synthase/cystathionine beta-synthase; K01738 cysteine synthase A [EC:2.5.1.47]	1	2	31	24.24	24.24	49.68	41.29	41.29	22	1.48454	0.570014	7.39073e-06	1.11642
NGO0340	putative cysteine synthase/cystathionine beta-synthase; K01738 cysteine synthase A [EC:2.5.1.47]	1	3	46	30.91	30.91	74.19	57.42	53.87	38	0.771904	-0.373507	1.02665e-06	1.07982
NGO0340	putative cysteine synthase/cystathionine beta-synthase; K01738 cysteine synthase A [EC:2.5.1.47]	2	1	34	21.99	21.99	53.87	41.61	41.61	13	3.479	1.79867	6.68151e-06	1.17947
NGO0340	putative cysteine synthase/cystathionine beta-synthase; K01738 cysteine synthase A [EC:2.5.1.47]	2	2	40	16.65	16.65	44.52	25.81	23.55	13	1.9358	0.952927	0.000745951	1.21812
NGO0340	putative cysteine synthase/cystathionine beta-synthase; K01738 cysteine synthase A [EC:2.5.1.47]	2	3	53	23.66	23.66	70.32	51.61	49.35	19	2.60795	1.38292	1.51943e-05	1.24019
NGO0340	putative cysteine synthase/cystathionine beta-synthase; K01738 cysteine synthase A [EC:2.5.1.47]	3	3	96	9.64	9.64	62.9	21.29	21.29	7	1.76091	0.81632	0.000863976	1.19196
NGO0346	putative twitching motility-like protein; K02670 twitching motility protein PilU	1	2	49	21.22	21.22	45.41	33.24	29.73	14	1.30688	0.386129	0.00331801	1.14944
NGO0346	putative twitching motility-like protein; K02670 twitching motility protein PilU	1	3	62	25.46	25.46	50.81	46.22	39.46	16	1.59651	0.674922	0.000359732	1.17199
NGO0346	putative twitching motility-like protein; K02670 twitching motility protein PilU	2	1	41	20.11	20.11	34.86	24.86	24.86	11	0.574665	-0.799207	0.00495069	1.26578
NGO0346	putative twitching motility-like protein; K02670 twitching motility protein PilU	2	3	114	14.33	14.33	41.35	27.57	20.81	9	0.478895	-1.06222	6.98509e-05	1.17031
NGO0353	upp; uracil phosphoribosyltransferase (EC:2.4.2.9); K00761 uracil phosphoribosyltransferase [EC:2.4.2.9]	1	1	148	10.77	10.77	40.38	27.4	23.56	8	0.695315	-0.524261	0.00497016	1.19712
NGO0353	upp; uracil phosphoribosyltransferase (EC:2.4.2.9); K00761 uracil phosphoribosyltransferase [EC:2.4.2.9]	2	3	121	14.02	14.02	55.29	40.38	40.38	10	1.44328	0.529355	0.0198781	1.31171
NGO0372	putative ABC transporter, periplasmic binding protein, amino acid; K02030 polar amino acid transport system substrate-binding protein	1	3	144	15.24	15.24	57.82	42.91	36.36	11	2.15699	1.10902	0.00393203	1.35251
NGO0372	putative ABC transporter, periplasmic binding protein, amino acid; K02030 polar amino acid transport system substrate-binding protein	2	1	32	22.08	22.08	53.45	40.36	40.36	13	1.48063	0.566212	0.0113595	1.25079
NGO0372	putative ABC transporter, periplasmic binding protein, amino acid; K02030 polar amino acid transport system substrate-binding protein	3	1	52	17.55	17.55	70.18	52.36	39.64	10	1.52498	0.608795	0.034989	1.41747
NGO0375	Pgm (EC:5.4.2.2); K01835 phosphoglucomutase [EC:5.4.2.2]	1	3	126	17.04	17.04	38.26	23.91	21.3	12	1.20734	0.271831	0.00742443	1.12714
NGO0375	Pgm (EC:5.4.2.2); K01835 phosphoglucomutase [EC:5.4.2.2]	2	3	148	10.77	10.77	31.52	20.65	15.43	9	2.58129	1.36809	2.46815e-06	1.14438
NGO0376	putative peptidyl-prolyl cis-trans isomerase B (EC:5.2.1.8); K03768 peptidyl-prolyl cis-trans isomerase B (cyclophilin B) [EC:5.2.1.8]	1	3	55	26.64	26.64	82.25	82.25	82.25	25	0.690613	-0.534051	2.70176e-05	1.12017
NGO0382	hypothetical protein; K03798 cell division protease FtsH [EC:3.4.24.-]	2	3	131	13.09	13.09	41.53	14.81	13.74	10	1.49847	0.583494	0.000366421	1.1476
NGO0382	hypothetical protein; K03798 cell division protease FtsH [EC:3.4.24.-]	3	2	117	6.83	6.83	39.08	6.412	6.412	6	2.10021	1.07054	4.91803e-05	1.1589
NGO0397	hisZ; ATP phosphoribosyltransferase regulatory subunit; K02502 ATP phosphoribosyltransferase regulatory subunit	2	3	215	7.54	7.54	43.86	15.14	15.14	5	0.400521	-1.32005	0.0151313	1.63214
NGO0399	heat shock protein HtpX; K03799 heat shock protein HtpX [EC:3.4.24.-]	2	3	195	8.08	8.08	33.69	22.58	20.07	5	3.17868	1.66843	0.00546281	1.44674
NGO0399	heat shock protein HtpX; K03799 heat shock protein HtpX [EC:3.4.24.-]	3	3	180	3.86	3.86	24.73	14.34	14.34	4	3.21048	1.68279	0.00492219	1.42395
NGO0403	ADP-L-glycero-D-mannoheptose epimerase; K03274 ADP-L-glycero-D-manno-heptose 6-epimerase [EC:5.1.3.20]	2	3	145	11.18	11.18	40.72	25.15	21.86	6	0.50474	-0.986389	0.00233925	1.25194
NGO0423	rdgC; recombination associated protein; K03554 recombination associated protein RdgC	1	1	166	10.06	10.06	36.45	15.72	15.72	7	1.53414	0.617433	0.0143333	1.30393
NGO0441	ribose-phosphate pyrophosphokinase (EC:2.7.6.1); K00948 ribose-phosphate pyrophosphokinase [EC:2.7.6.1]	1	1	109	14.07	14.08	41.59	32.11	32.11	10	0.709344	-0.495443	0.0198917	1.29953
NGO0441	ribose-phosphate pyrophosphokinase (EC:2.7.6.1); K00948 ribose-phosphate pyrophosphokinase [EC:2.7.6.1]	1	2	270	4.06	4.06	34.56	12.23	8.563	2	0.494501	-1.01595	0.0144402	1.44503
NGO0441	ribose-phosphate pyrophosphokinase (EC:2.7.6.1); K00948 ribose-phosphate pyrophosphokinase [EC:2.7.6.1]	1	3	107	18.59	18.59	62.39	46.18	43.12	14	0.815503	-0.294239	0.00539143	1.12918
NGO0441	ribose-phosphate pyrophosphokinase (EC:2.7.6.1); K00948 ribose-phosphate pyrophosphokinase [EC:2.7.6.1]	2	3	135	12.43	12.43	41.28	30.58	28.75	10	1.24012	0.310481	0.00802542	1.14475
NGO0442	50S ribosomal protein L25/general stress protein Ctc; K02897 large subunit ribosomal protein L25	2	2	32	18.96	18.96	58.95	55.79	55.79	11	0.676822	-0.563151	0.0458631	1.45158
NGO0442	50S ribosomal protein L25/general stress protein Ctc; K02897 large subunit ribosomal protein L25	3	2	40	20.46	20.47	76.32	52.63	46.84	12	0.530957	-0.913334	0.000638276	1.19916
NGO0455	hypothetical protein; K02673 type IV pilus assembly protein PilX	3	2	158	4.28	4.28	39.41	14.29	14.29	5	3.4435	1.78388	0.00603789	1.51485
NGO0460	succinyldiaminopimelate transaminase; K00821 acetylornithine/N-succinyldiaminopimelate aminotransferase [EC:2.6.1.11 2.6.1.17]	1	3	286	7.05	7.05	38.73	15.95	13.67	4	0.649753	-0.622037	0.0340596	1.42111
NGO0460	succinyldiaminopimelate transaminase; K00821 acetylornithine/N-succinyldiaminopimelate aminotransferase [EC:2.6.1.11 2.6.1.17]	2	3	249	6.02	6.02	27.09	8.101	8.101	5	1.60311	0.68087	0.00678456	1.25126
NGO0523	putative phage associated protein	3	3	147	4.49	4.49	50.94	21.38	15.09	3	2.23677	1.16142	0.0099411	1.41621
NGO0562	putative dihydrolipoamide dehydrogenase (EC:1.8.1.4); K00382 dihydrolipoamide dehydrogenase [EC:1.8.1.4]	1	1	12	40.34	40.34	46.63	36.7	34.68	26	2.98084	1.57572	2.82322e-11	1.10941
NGO0562	putative dihydrolipoamide dehydrogenase (EC:1.8.1.4); K00382 dihydrolipoamide dehydrogenase [EC:1.8.1.4]	1	2	15	37.12	37.12	46.63	37.21	33.16	27	1.70408	0.768996	1.01157e-09	1.08361
NGO0562	putative dihydrolipoamide dehydrogenase (EC:1.8.1.4); K00382 dihydrolipoamide dehydrogenase [EC:1.8.1.4]	1	3	24	42.7	42.7	51.35	37.71	35.69	35	1.56067	0.642164	2.82809e-09	1.08738
NGO0562	putative dihydrolipoamide dehydrogenase (EC:1.8.1.4); K00382 dihydrolipoamide dehydrogenase [EC:1.8.1.4]	2	1	19	28.66	28.66	34.18	24.75	23.06	21	0.69358	-0.527866	1.91979e-05	1.11382
NGO0562	putative dihydrolipoamide dehydrogenase (EC:1.8.1.4); K00382 dihydrolipoamide dehydrogenase [EC:1.8.1.4]	2	2	16	24.56	24.56	27.61	21.89	21.89	15	0.563153	-0.828402	0.00814301	1.33752
NGO0562	putative dihydrolipoamide dehydrogenase (EC:1.8.1.4); K00382 dihydrolipoamide dehydrogenase [EC:1.8.1.4]	2	3	10	50.74	50.74	61.28	45.79	42.93	37	0.559498	-0.837794	7.45283e-08	1.13608
NGO0562	putative dihydrolipoamide dehydrogenase (EC:1.8.1.4); K00382 dihydrolipoamide dehydrogenase [EC:1.8.1.4]	3	1	30	26.72	26.72	40.57	31.82	26.6	18	0.563653	-0.827121	0.0012404	1.216
NGO0562	putative dihydrolipoamide dehydrogenase (EC:1.8.1.4); K00382 dihydrolipoamide dehydrogenase [EC:1.8.1.4]	3	2	20	30.36	30.36	50.67	31.48	28.62	20	0.364442	-1.45624	0.00183865	1.59437
NGO0564	dihydrolipoamide acetyltransferase (EC:2.3.1.12); K00627 pyruvate dehydrogenase E2 component (dihydrolipoamide acetyltransferase) [EC:2.3.1.12]	1	1	42	24.33	24.33	40.08	20.6	20.6	15	4.82809	2.27145	0.0488506	4.65568
NGO0564	dihydrolipoamide acetyltransferase (EC:2.3.1.12); K00627 pyruvate dehydrogenase E2 component (dihydrolipoamide acetyltransferase) [EC:2.3.1.12]	1	2	42	22.31	22.31	29.68	19.66	16.07	13	3.46267	1.79189	0.000481551	1.27002
NGO0564	dihydrolipoamide acetyltransferase (EC:2.3.1.12); K00627 pyruvate dehydrogenase E2 component (dihydrolipoamide acetyltransferase) [EC:2.3.1.12]	1	3	39	33.94	33.94	53.12	27.22	27.22	28	2.15491	1.10762	8.15187e-06	1.1432
NGO0564	dihydrolipoamide acetyltransferase (EC:2.3.1.12); K00627 pyruvate dehydrogenase E2 component (dihydrolipoamide acetyltransferase) [EC:2.3.1.12]	2	2	23	21.34	21.34	33.27	17.58	17.39	13	1.47636	0.562048	0.0133841	1.26573
NGO0564	dihydrolipoamide acetyltransferase (EC:2.3.1.12); K00627 pyruvate dehydrogenase E2 component (dihydrolipoamide acetyltransferase) [EC:2.3.1.12]	3	2	12	34.91	34.91	57.66	36.48	31.38	40	1.3853	0.470196	3.50507e-05	1.12452
NGO0565	aceE; pyruvate dehydrogenase subunit E1 (EC:1.2.4.1); K00163 pyruvate dehydrogenase E1 component [EC:1.2.4.1]	1	1	3	78.66	78.66	55.81	43.63	38.56	60	1.5211	0.60511	1.98807e-18	1.05368
NGO0565	aceE; pyruvate dehydrogenase subunit E1 (EC:1.2.4.1); K00163 pyruvate dehydrogenase E1 component [EC:1.2.4.1]	1	2	4	66.73	66.73	41.15	36.41	33.26	58	1.24099	0.311489	4.20256e-08	1.06123
NGO0565	aceE; pyruvate dehydrogenase subunit E1 (EC:1.2.4.1); K00163 pyruvate dehydrogenase E1 component [EC:1.2.4.1]	1	3	6	87.57	87.57	50.39	43.97	40.59	85	1.41107	0.49679	3.87281e-09	1.09841
NGO0565	aceE; pyruvate dehydrogenase subunit E1 (EC:1.2.4.1); K00163 pyruvate dehydrogenase E1 component [EC:1.2.4.1]	2	1	6	40.27	40.27	35.85	20.41	20.41	29	0.629343	-0.668081	1.2607e-08	1.08842
NGO0565	aceE; pyruvate dehydrogenase subunit E1 (EC:1.2.4.1); K00163 pyruvate dehydrogenase E1 component [EC:1.2.4.1]	2	2	3	41.36	41.36	35.96	26.49	22.1	30	0.452368	-1.14443	1.24136e-08	1.12451
NGO0565	aceE; pyruvate dehydrogenase subunit E1 (EC:1.2.4.1); K00163 pyruvate dehydrogenase E1 component [EC:1.2.4.1]	2	3	7	63.05	63.05	52.54	34.39	32.92	51	0.56964	-0.811878	1.0194e-15	1.06473
NGO0565	aceE; pyruvate dehydrogenase subunit E1 (EC:1.2.4.1); K00163 pyruvate dehydrogenase E1 component [EC:1.2.4.1]	3	1	76	13.24	13.24	37.2	18.49	15.22	13	0.447617	-1.15966	8.57692e-06	1.15182
NGO0565	aceE; pyruvate dehydrogenase subunit E1 (EC:1.2.4.1); K00163 pyruvate dehydrogenase E1 component [EC:1.2.4.1]	3	2	19	30.43	30.43	45.55	24.13	19.17	15	0.563656	-0.827113	0.00206468	1.34355
NGO0565	aceE; pyruvate dehydrogenase subunit E1 (EC:1.2.4.1); K00163 pyruvate dehydrogenase E1 component [EC:1.2.4.1]	3	3	15	36.09	36.09	37.54	27.96	24.69	29	0.341882	-1.54843	1.38212e-12	1.09341
NGO0566	prolyl-tRNA synthetase (EC:6.1.1.15); K01881 prolyl-tRNA synthetase [EC:6.1.1.15]	1	3	68	24.61	24.61	43.51	28.77	25.09	18	0.689093	-0.537229	0.0157146	1.32463
NGO0574	Cah; K01674 carbonic anhydrase [EC:4.2.1.1]	1	1	54	22	22	35.32	35.32	35.32	15	3.60942	1.85177	0.00958751	1.72413
NGO0574	Cah; K01674 carbonic anhydrase [EC:4.2.1.1]	1	2	99	12.02	12.02	32.14	27.38	27.38	12	3.09327	1.62913	0.000709985	1.28103
NGO0574	Cah; K01674 carbonic anhydrase [EC:4.2.1.1]	1	3	61	26.02	26.02	50.79	47.22	45.63	27	2.13272	1.0927	0.00174131	1.25241
NGO0574	Cah; K01674 carbonic anhydrase [EC:4.2.1.1]	2	1	69	14	14	37.7	32.54	32.54	9	1.61483	0.691378	0.0317958	1.45754
NGO0574	Cah; K01674 carbonic anhydrase [EC:4.2.1.1]	2	3	56	22.42	22.42	44.44	40.48	40.48	16	1.56318	0.644482	0.00853706	1.25868
NGO0580	putative thioredoxin reductase (EC:1.8.1.9); K00384 thioredoxin reductase (NADPH) [EC:1.8.1.9]	1	3	99	20.07	20.07	62.03	50	47.78	14	0.752245	-0.410726	0.000340627	1.11658
NGO0583	rpsR; 30S ribosomal protein S18; K02963 small subunit ribosomal protein S18	3	3	21	29.54	29.54	82.89	82.89	82.89	24	0.690241	-0.534828	0.0196998	1.29477
NGO0584	rplI; 50S ribosomal protein L9; K02939 large subunit ribosomal protein L9	1	3	138	15.78	15.78	70	64	44	14	0.779387	-0.359589	0.0224007	1.21076
NGO0584	rplI; 50S ribosomal protein L9; K02939 large subunit ribosomal protein L9	2	1	50	17.06	17.06	65.33	48.67	44	13	0.624942	-0.678206	0.00720431	1.25612
NGO0584	rplI; 50S ribosomal protein L9; K02939 large subunit ribosomal protein L9	2	2	44	15.11	15.11	58	46	46	14	0.48241	-1.05167	0.012242	1.41947
NGO0584	rplI; 50S ribosomal protein L9; K02939 large subunit ribosomal protein L9	2	3	62	21.44	21.44	72	48.67	48.67	20	0.576692	-0.794126	7.06036e-05	1.14965
NGO0592	tig; trigger factor; K03545 trigger factor	1	2	26	26.72	26.72	39.36	30.21	30.21	17	0.833646	-0.262492	0.0494767	1.19885
NGO0592	tig; trigger factor; K03545 trigger factor	1	3	23	43.49	43.49	63.62	45.77	45.77	29	0.86015	-0.21734	0.0275465	1.13707
NGO0595	hypothetical protein; K02656 type IV pilus assembly protein PilF	2	3	71	19.21	19.21	50.99	40.71	37.15	13	1.21213	0.277548	0.0390624	1.19325
NGO0604	rpsA; 30S ribosomal protein S1; K02945 small subunit ribosomal protein S1	1	1	15	38.3	38.3	39.57	34.4	29.23	24	1.31309	0.392966	0.000132413	1.11629
NGO0604	rpsA; 30S ribosomal protein S1; K02945 small subunit ribosomal protein S1	1	2	13	38.64	38.64	37.61	28.88	26.56	31	1.52494	0.608749	2.38713e-09	1.07822
NGO0604	rpsA; 30S ribosomal protein S1; K02945 small subunit ribosomal protein S1	1	3	21	45.28	45.28	53.12	34.4	32.98	36	1.19725	0.259724	0.000233055	1.08317
NGO0604	rpsA; 30S ribosomal protein S1; K02945 small subunit ribosomal protein S1	2	1	11	34.61	34.61	47.42	31.55	28.88	21	0.803858	-0.314988	8.286e-05	1.08942
NGO0604	rpsA; 30S ribosomal protein S1; K02945 small subunit ribosomal protein S1	2	3	14	45.33	45.33	47.59	32.44	31.02	36	0.601383	-0.733645	6.64214e-11	1.07796
NGO0604	rpsA; 30S ribosomal protein S1; K02945 small subunit ribosomal protein S1	3	1	65	15.28	15.28	37.79	23.53	19.79	11	0.524944	-0.929766	0.0210711	1.58483
NGO0614	ribonucleotide-diphosphate reductase subunit alpha (EC:1.17.4.1); K00525 ribonucleoside-diphosphate reductase alpha chain [EC:1.17.4.1]	1	1	74	18.46	18.46	22.92	13.7	12.91	11	0.634773	-0.655686	0.00630201	1.27172
NGO0614	ribonucleotide-diphosphate reductase subunit alpha (EC:1.17.4.1); K00525 ribonucleoside-diphosphate reductase alpha chain [EC:1.17.4.1]	2	3	39	27.33	27.33	29.91	20.42	16.34	13	2.12259	1.08583	0.0119297	1.42894
NGO0617	eno; phosphopyruvate hydratase (EC:4.2.1.11); K01689 enolase [EC:4.2.1.11]	1	1	34	26.83	26.83	51.87	31.54	29.21	18	2.29236	1.19683	3.19508e-05	1.16293
NGO0617	eno; phosphopyruvate hydratase (EC:4.2.1.11); K01689 enolase [EC:4.2.1.11]	1	2	29	26.22	26.22	40.65	31.07	29.67	16	2.10844	1.07618	0.00187746	1.25536
NGO0617	eno; phosphopyruvate hydratase (EC:4.2.1.11); K01689 enolase [EC:4.2.1.11]	1	3	28	39.07	39.07	57.24	46.5	45.09	22	2.12596	1.08812	0.000159484	1.21061
NGO0617	eno; phosphopyruvate hydratase (EC:4.2.1.11); K01689 enolase [EC:4.2.1.11]	2	1	38	21.24	21.24	32.01	24.53	24.53	14	0.522072	-0.937679	0.000102559	1.16216
NGO0617	eno; phosphopyruvate hydratase (EC:4.2.1.11); K01689 enolase [EC:4.2.1.11]	2	3	32	31.98	31.98	54.21	44.63	39.49	18	0.550185	-0.862012	0.000660451	1.22684
NGO0617	eno; phosphopyruvate hydratase (EC:4.2.1.11); K01689 enolase [EC:4.2.1.11]	3	2	98	9.22	9.22	39.49	18.46	15.19	6	0.284714	-1.81242	0.0198647	2.16727
NGO0639	putative L-lactate dehydrogenase; K00101 L-lactate dehydrogenase (cytochrome) [EC:1.1.2.3]	1	3	175	12.9	12.9	34.87	25.13	18.97	9	1.35569	0.439029	0.00668728	1.20833
NGO0639	putative L-lactate dehydrogenase; K00101 L-lactate dehydrogenase (cytochrome) [EC:1.1.2.3]	2	1	42	19.83	19.83	41.28	34.1	22.82	12	0.430515	-1.21586	2.43966e-05	1.22548
NGO0639	putative L-lactate dehydrogenase; K00101 L-lactate dehydrogenase (cytochrome) [EC:1.1.2.3]	2	2	52	13.23	13.23	47.18	18.97	18.97	10	0.445103	-1.16779	0.0356065	2.02699
NGO0639	putative L-lactate dehydrogenase; K00101 L-lactate dehydrogenase (cytochrome) [EC:1.1.2.3]	2	3	42	26.61	26.61	52.82	30	27.95	21	0.534668	-0.903286	4.42955e-05	1.17997
NGO0639	putative L-lactate dehydrogenase; K00101 L-lactate dehydrogenase (cytochrome) [EC:1.1.2.3]	3	1	77	13.05	13.05	32.82	18.97	17.18	7	0.403507	-1.30933	0.0401233	2.24058
NGO0639	putative L-lactate dehydrogenase; K00101 L-lactate dehydrogenase (cytochrome) [EC:1.1.2.3]	3	2	47	18.46	18.46	38.21	23.85	21.79	9	0.705055	-0.504193	0.0310068	1.3352
NGO0639	putative L-lactate dehydrogenase; K00101 L-lactate dehydrogenase (cytochrome) [EC:1.1.2.3]	3	3	103	8.49	8.49	47.44	21.54	13.08	7	0.601146	-0.734213	0.00251367	1.26335
NGO0650	putative ATP-dependent RNA helicase	3	3	33	24.78	24.78	56.93	32.68	31.17	20	1.29334	0.371097	0.003642	1.15262
NGO0654	putative NH(3)-dependent NAD synthetase; K01916 NAD+ synthase [EC:6.3.1.5]	1	3	268	7.72	7.72	31.5	23.44	23.44	6	0.685387	-0.545009	0.0456914	1.43322
NGO0654	putative NH(3)-dependent NAD synthetase; K01916 NAD+ synthase [EC:6.3.1.5]	2	3	173	9.57	9.57	42.12	23.44	23.44	8	1.35966	0.443248	0.0210775	1.26028
NGO0662	gatA; aspartyl/glutamyl-tRNA amidotransferase subunit A; K02433 aspartyl-tRNA(Asn)/glutamyl-tRNA (Gln) amidotransferase subunit A [EC:6.3.5.6 6.3.5.7]	2	3	68	20.27	20.29	37.42	29.11	27.65	15	1.20206	0.265509	0.0257013	1.1627
NGO0674	3-isopropylmalate dehydrogenase (EC:1.1.1.85); K00052 3-isopropylmalate dehydrogenase [EC:1.1.1.85]	2	1	106	10.09	10.09	33.99	17.98	17.98	6	1.798	0.846395	0.0185414	1.4171
NGO0674	3-isopropylmalate dehydrogenase (EC:1.1.1.85); K00052 3-isopropylmalate dehydrogenase [EC:1.1.1.85]	2	3	96	16.31	16.31	42.7	34.55	27.53	12	1.41635	0.50218	0.00011249	1.12148
NGO0687	putative ferredoxin-NADP reductase (EC:1.18.1.2); K00528 ferredoxin--NADP+ reductase [EC:1.18.1.2]	1	3	125	17.09	17.09	46.12	39.15	34.88	12	0.608193	-0.717398	0.00136987	1.19018
NGO0704	bifunctional 3,4-dihydroxy-2-butanone 4-phosphate synthase/GTP cyclohydrolase II-like protein (EC:3.5.4.25); K01497 GTP cyclohydrolase II [EC:3.5.4.25]; K02858 3,4-dihydroxy 2-butanone 4-phosphate synthase [EC:4.1.99.12]	1	3	289	6.89	6.89	35.26	12.95	12.95	5	0.466464	-1.10016	0.0271493	1.73668
NGO0713	keto-hydroxyglutarate-aldolase/keto-deoxy-phosphogluconate aldolase (EC:4.1.2.14 4.1.3.16); K01625 2-dehydro-3-deoxyphosphogluconate aldolase / 4-hydroxy-2-oxoglutarate aldolase [EC:4.1.2.14 4.1.3.16]	1	3	206	10.96	10.96	38.21	27.83	27.83	8	0.741173	-0.432118	0.00399668	1.16539
NGO0714	phosphogluconate dehydratase (EC:4.2.1.12); K01690 phosphogluconate dehydratase [EC:4.2.1.12]	1	3	53	26.88	26.88	43.37	33.22	25.04	17	1.22222	0.289505	0.000390233	1.0941
NGO0715	glucose-6-phosphate 1-dehydrogenase (EC:1.1.1.49); K00036 glucose-6-phosphate 1-dehydrogenase [EC:1.1.1.49]	1	1	130	12.11	12.11	28.69	14.55	14.55	7	1.58844	0.66761	0.0419053	1.52343
NGO0715	glucose-6-phosphate 1-dehydrogenase (EC:1.1.1.49); K00036 glucose-6-phosphate 1-dehydrogenase [EC:1.1.1.49]	1	3	78	22.82	22.82	43.04	34.51	29.73	15	1.4062	0.491797	0.000753015	1.14185
NGO0716	hypothetical protein; K01057 6-phosphogluconolactonase [EC:3.1.1.31]	1	1	174	10	10	21.65	21.65	21.65	8	1.28981	0.367154	0.0253276	1.23072
NGO0716	hypothetical protein; K01057 6-phosphogluconolactonase [EC:3.1.1.31]	1	3	194	12	12	32.9	25.97	25.97	11	1.25739	0.330432	0.00256039	1.12571
NGO0717	glk; glucokinase (EC:2.7.1.2); K00845 glucokinase [EC:2.7.1.2]	1	1	121	13.03	13.03	38.72	23.17	23.17	10	2.07009	1.04969	7.90269e-05	1.17282
NGO0717	glk; glucokinase (EC:2.7.1.2); K00845 glucokinase [EC:2.7.1.2]	1	2	125	10.36	10.36	30.18	23.48	21.34	9	1.28583	0.362703	0.0371082	1.24987
NGO0717	glk; glucokinase (EC:2.7.1.2); K00845 glucokinase [EC:2.7.1.2]	1	3	166	13.48	13.48	42.38	28.35	26.52	10	1.904	0.929034	0.000542801	1.19383
NGO0718	RpiR family transcriptional regulator	1	1	124	12.55	12.55	37.23	26.95	24.11	9	0.847571	-0.238594	0.0496629	1.17945
NGO0718	RpiR family transcriptional regulator	2	3	300	4.24	4.24	24.11	17.02	8.511	3	2.32486	1.21714	0.0232439	1.75652
NGO0719	pgi; glucose-6-phosphate isomerase (EC:5.3.1.9); K01810 glucose-6-phosphate isomerase [EC:5.3.1.9]	1	2	59	18.45	18.45	30.47	24.64	21.17	15	1.72737	0.788576	8.03193e-06	1.13328
NGO0719	pgi; glucose-6-phosphate isomerase (EC:5.3.1.9); K01810 glucose-6-phosphate isomerase [EC:5.3.1.9]	1	3	94	20.7	20.7	37.96	26.64	25.36	12	1.67146	0.741109	0.0106067	1.33082
NGO0741	recA; recombinase A; K03553 recombination protein RecA	2	3	80	18.18	18.18	50.57	35.63	33.62	12	1.23591	0.305571	0.0330201	1.20197
NGO0764	putative ABC-transporter, ATP-binding protein	1	2	60	18.36	18.36	28.04	16.79	15.31	10	0.58787	-0.766432	0.00461581	1.29398
NGO0788	GNA1220	2	3	163	10.02	10.02	37.46	23.81	23.81	9	1.29479	0.372721	0.0170131	1.19985
NGO0788	GNA1220	3	1	115	8.05	8.05	30.48	18.41	18.41	7	0.579488	-0.787149	0.02174	1.42181
NGO0788	GNA1220	3	3	39	20.2	20.2	62.54	60	49.21	16	1.21099	0.276185	0.00262621	1.11103
NGO0794	BfrA; K03594 bacterioferritin	1	1	200	8.18	8.18	43.51	35.71	25.32	5	1.64435	0.717513	0.0379905	1.53642
NGO0794	BfrA; K03594 bacterioferritin	1	3	180	12.6	12.6	85.06	49.35	49.35	10	2.75512	1.46212	1.26259e-05	1.16491
NGO0794	BfrA; K03594 bacterioferritin	3	3	78	12	12	46.75	39.61	39.61	8	0.678038	-0.560562	0.0123716	1.25665
NGO0799	inosine 5'-monophosphate dehydrogenase (EC:1.1.1.205); K00088 IMP dehydrogenase [EC:1.1.1.205]	1	1	23	32.57	32.57	50.51	43.94	42.09	21	2.57336	1.36365	8.3416e-10	1.12762
NGO0799	inosine 5'-monophosphate dehydrogenase (EC:1.1.1.205); K00088 IMP dehydrogenase [EC:1.1.1.205]	1	2	27	26.61	26.61	48.46	34.5	33.06	21	2.04519	1.03223	4.19523e-07	1.13385
NGO0799	inosine 5'-monophosphate dehydrogenase (EC:1.1.1.205); K00088 IMP dehydrogenase [EC:1.1.1.205]	1	3	12	54.24	54.24	70.43	61.81	61.81	34	2.21205	1.14538	3.89642e-09	1.1418
NGO0799	inosine 5'-monophosphate dehydrogenase (EC:1.1.1.205); K00088 IMP dehydrogenase [EC:1.1.1.205]	2	1	12	33.01	33.01	58.32	47.64	46.2	21	0.519289	-0.945391	7.06859e-06	1.1402
NGO0799	inosine 5'-monophosphate dehydrogenase (EC:1.1.1.205); K00088 IMP dehydrogenase [EC:1.1.1.205]	2	3	24	36.33	36.33	59.75	43.33	43.33	24	0.713629	-0.486753	3.73827e-05	1.12675
NGO0799	inosine 5'-monophosphate dehydrogenase (EC:1.1.1.205); K00088 IMP dehydrogenase [EC:1.1.1.205]	3	1	16	34.68	34.68	67.15	52.16	48.87	28	0.673926	-0.569338	8.46376e-09	1.07998
NGO0803	putative GTP-binding protein; K06207 GTP-binding protein	1	3	171	13.1	13.1	35.16	17.08	15.59	12	0.609787	-0.713624	0.0273875	1.47719
NGO0809	dihydroxy-acid dehydratase (EC:4.2.1.9); K01687 dihydroxy-acid dehydratase [EC:4.2.1.9]	1	3	103	19.19	19.19	29.89	20.36	19.22	15	1.39055	0.475653	0.0063351	1.1908
NGO0829	hscA; chaperone protein HscA; K04044 molecular chaperone HscA	1	1	77	18.05	18.05	39.35	17.42	16.13	10	0.685757	-0.54423	0.0432093	1.4174
NGO0845	hypothetical protein	1	1	261	6.01	6.01	16.49	7.979	7.979	5	1.94082	0.95667	0.0150106	1.42416
NGO0845	hypothetical protein	1	2	100	12	12	25	15.16	15.16	8	1.94	0.956058	0.0160537	1.53459
NGO0867	hypothetical protein	2	3	292	4.52	4.52	35.66	15.5	15.5	5	1.27653	0.352224	0.0407433	1.25201
NGO0905	hypothetical protein; K00782 hypothetical protein	1	1	165	10.07	10.07	45.49	34.76	27.9	6	1.46216	0.548104	0.0339833	1.3849
NGO0905	hypothetical protein; K00782 hypothetical protein	1	3	139	15.62	15.62	64.81	46.78	46.78	12	2.02448	1.01755	0.000340886	1.23319
NGO0905	hypothetical protein; K00782 hypothetical protein	2	3	126	13.63	13.63	54.51	50.21	43.35	11	1.56127	0.642724	0.00969613	1.33909
NGO0906	hypothetical protein	1	1	178	9.74	9.74	28.31	11.57	11.57	7	2.10417	1.07325	0.00219141	1.34312
NGO0906	hypothetical protein	2	1	96	10.56	10.56	31.82	18.18	11.57	6	1.53046	0.613965	0.037177	1.43806
NGO0913	sucC; succinyl-CoA synthetase subunit beta (EC:6.2.1.5); K01903 succinyl-CoA synthetase beta subunit [EC:6.2.1.5]	2	3	77	18.4	18.4	54.38	31.44	27.58	12	0.587673	-0.766915	0.00493736	1.25352
NGO0915	dihydrolipoamide dehydrogenase (EC:1.8.1.4); K00382 dihydrolipoamide dehydrogenase [EC:1.8.1.4]	1	1	76	18.21	18.21	33.12	20.96	20.96	10	2.16181	1.11224	0.0019104	1.26673
NGO0915	dihydrolipoamide dehydrogenase (EC:1.8.1.4); K00382 dihydrolipoamide dehydrogenase [EC:1.8.1.4]	1	2	62	18.31	18.31	36.69	30.19	23.06	10	2.0385	1.02751	0.0397684	1.87781
NGO0915	dihydrolipoamide dehydrogenase (EC:1.8.1.4); K00382 dihydrolipoamide dehydrogenase [EC:1.8.1.4]	1	3	42	33.11	33.11	56.39	42.35	40.67	21	1.30521	0.384283	0.000768777	1.12398
NGO0915	dihydrolipoamide dehydrogenase (EC:1.8.1.4); K00382 dihydrolipoamide dehydrogenase [EC:1.8.1.4]	2	1	18	28.68	28.68	57.23	41.09	33.96	16	0.615894	-0.699245	0.000853733	1.19159
NGO0915	dihydrolipoamide dehydrogenase (EC:1.8.1.4); K00382 dihydrolipoamide dehydrogenase [EC:1.8.1.4]	2	3	31	32.21	32.21	46.75	31.66	31.66	19	0.424731	-1.23538	3.48429e-05	1.21136
NGO0916	dihydrolipoamide succinyltransferase (EC:2.3.1.61); K00658 2-oxoglutarate dehydrogenase E2 component (dihydrolipoamide succinyltransferase) [EC:2.3.1.61]	1	3	97	20.11	20.11	51.4	37.66	33.08	13	1.68604	0.75364	0.00576256	1.26405
NGO0916	dihydrolipoamide succinyltransferase (EC:2.3.1.61); K00658 2-oxoglutarate dehydrogenase E2 component (dihydrolipoamide succinyltransferase) [EC:2.3.1.61]	3	1	54	17.23	17.23	47.58	29.77	29.77	10	0.201133	-2.31378	0.040004	3.60452
NGO0917	sucA; 2-oxoglutarate dehydrogenase E1 component (EC:1.2.4.2); K00164 2-oxoglutarate dehydrogenase E1 component [EC:1.2.4.2]	2	3	16	43.48	43.48	47.66	27.18	23.14	25	0.636525	-0.651712	1.31514e-05	1.14325
NGO0918	gltA; type II citrate synthase (EC:2.3.3.1); K01647 citrate synthase [EC:2.3.3.1]	1	1	190	8.94	8.94	16.39	12.18	12.18	6	1.66997	0.73982	0.0249857	1.42688
NGO0918	gltA; type II citrate synthase (EC:2.3.3.1); K01647 citrate synthase [EC:2.3.3.1]	1	2	108	11.32	11.32	29.74	22.48	16.86	6	1.48319	0.568705	0.00393441	1.20087
NGO0918	gltA; type II citrate synthase (EC:2.3.3.1); K01647 citrate synthase [EC:2.3.3.1]	1	3	117	17.71	17.71	36.3	31.62	25.53	10	1.30999	0.389556	0.0219544	1.22863
NGO0920	sdhB; succinate dehydrogenase iron-sulfur subunit (EC:1.3.99.1); K00240 succinate dehydrogenase iron-sulfur protein [EC:1.3.99.1]	1	3	216	10.32	11.05	53.31	42.56	25.62	10	1.52468	0.608504	0.03966	1.46836
NGO0921	putative succinate dehydrogenase flavoprotein subunit; K00239 succinate dehydrogenase flavoprotein subunit [EC:1.3.99.1]	1	3	80	22.25	22.25	40.03	27.26	23.17	19	1.2429	0.313704	0.00677	1.14061
NGO0926	putative peroxiredoxin family protein/glutaredoxin	1	1	11	42.17	42.17	73.88	71.84	71.84	36	0.671769	-0.573962	3.07324e-05	1.11543
NGO0926	putative peroxiredoxin family protein/glutaredoxin	1	2	23	31.53	31.53	69.39	67.76	64.9	29	0.844261	-0.244239	0.0177046	1.14017
NGO0926	putative peroxiredoxin family protein/glutaredoxin	1	3	13	53.32	53.32	72.65	71.84	71.84	58	0.860032	-0.217537	0.00252602	1.09127
NGO0926	putative peroxiredoxin family protein/glutaredoxin	2	1	9	37.17	37.17	64.49	64.49	62.04	27	1.52663	0.610346	0.000118316	1.13917
NGO0926	putative peroxiredoxin family protein/glutaredoxin	3	2	48	17.42	17.42	62.45	48.98	37.14	13	0.635132	-0.654873	0.00866885	1.26497
NGO0928	5-methyltetrahydropteroyltriglutamate--homocysteine S-methyltransferase (EC:2.1.1.14); K00549 5-methyltetrahydropteroyltriglutamate--homocysteine methyltransferase [EC:2.1.1.14]	1	1	13	40.17	40.17	44.46	29.29	28.36	28	1.2752	0.350725	9.83474e-06	1.0847
NGO0928	5-methyltetrahydropteroyltriglutamate--homocysteine S-methyltransferase (EC:2.1.1.14); K00549 5-methyltetrahydropteroyltriglutamate--homocysteine methyltransferase [EC:2.1.1.14]	1	2	6	53.76	53.76	43.4	38.92	36.15	32	0.842394	-0.247432	0.000607095	1.08724
NGO0928	5-methyltetrahydropteroyltriglutamate--homocysteine S-methyltransferase (EC:2.1.1.14); K00549 5-methyltetrahydropteroyltriglutamate--homocysteine methyltransferase [EC:2.1.1.14]	1	3	7	73.58	73.58	58.18	48.42	47.49	59	0.800479	-0.321064	1.34139e-05	1.08989
NGO0947	dapA; dihydrodipicolinate synthase (EC:4.2.1.52); K01714 dihydrodipicolinate synthase [EC:4.2.1.52]	2	3	220	6.98	6.98	38.14	17.18	17.18	4	0.267773	-1.90092	0.0481187	3.55311
NGO0948	hypothetical protein; K07287 lipoprotein-34	2	3	90	16.68	16.68	52.51	23.87	21.11	13	1.29395	0.371782	0.00141357	1.12717
NGO0948	hypothetical protein; K07287 lipoprotein-34	3	1	84	11.54	11.54	36.68	15.08	15.08	10	1.44384	0.52991	0.010675	1.26882
NGO0948	hypothetical protein; K07287 lipoprotein-34	3	2	41	20.44	20.44	61.56	27.39	27.39	14	1.88146	0.911856	0.0222442	1.64415
NGO0948	hypothetical protein; K07287 lipoprotein-34	3	3	55	15.65	15.65	47.49	30.9	27.64	11	4.67223	2.22411	0.00486506	1.59105
NGO0956	aspartate kinase (EC:2.7.2.4); K00928 aspartate kinase [EC:2.7.2.4]	1	3	201	11.5	11.5	31.85	14.32	14.32	9	0.791366	-0.337583	0.0215951	1.19425
NGO0963	argS; arginyl-tRNA synthetase (EC:6.1.1.19); K01887 arginyl-tRNA synthetase [EC:6.1.1.19]	1	2	28	26.57	26.57	40.73	29.37	25.17	14	0.777669	-0.362772	0.0189604	1.20114
NGO0977	acetate kinase; K00925 acetate kinase [EC:2.7.2.1]	1	1	25	30.09	30.09	45.59	42.16	40.2	19	0.695445	-0.523993	0.000812866	1.15418
NGO0977	acetate kinase; K00925 acetate kinase [EC:2.7.2.1]	1	2	24	27.84	27.84	42.16	35.54	35.54	24	0.734417	-0.445328	0.000670212	1.1476
NGO0977	acetate kinase; K00925 acetate kinase [EC:2.7.2.1]	1	3	29	38.67	38.67	76.23	67.89	65.44	36	0.739443	-0.435488	1.65191e-07	1.08017
NGO0977	acetate kinase; K00925 acetate kinase [EC:2.7.2.1]	2	1	120	8.52	8.52	28.92	16.67	12.5	6	0.620163	-0.68928	0.00685969	1.25583
NGO0994	Laz	2	3	50	24.46	24.46	64.48	51.37	46.45	21	0.84314	-0.246155	0.0377766	1.16929
NGO0996	azi, div; preprotein translocase subunit SecA; K03070 preprotein translocase subunit SecA	2	1	31	22.38	22.38	26.86	13.43	10.92	14	1.21681	0.283109	0.00761467	1.13348
NGO0999	RNA polymerase sigma factor RpoD; K03086 RNA polymerase primary sigma factor	1	1	56	20.69	20.69	39.1	16.98	12.31	11	1.48935	0.574684	0.0112267	1.25379
NGO1028	transketolase (EC:2.2.1.1); K00615 transketolase [EC:2.2.1.1]	1	1	78	17.39	17.39	35.2	15.78	12.75	10	0.807191	-0.309018	0.0274025	1.19141
NGO1031	putative single-stranded DNA binding protein; K03111 single-strand DNA-binding protein	1	3	182	12.5	12.5	48.28	43.68	43.68	9	1.71499	0.778203	0.0221683	1.42114
NGO1046	putative ClpB protein; K03695 ATP-dependent Clp protease ATP-binding subunit ClpB	1	2	46	21.83	21.83	22.58	15.6	13.74	14	0.670564	-0.576553	0.0106444	1.24935
NGO1046	putative ClpB protein; K03695 ATP-dependent Clp protease ATP-binding subunit ClpB	1	3	36	35	35	43.77	27.36	23.52	23	0.674689	-0.567705	0.00036471	1.16648
NGO1046	putative ClpB protein; K03695 ATP-dependent Clp protease ATP-binding subunit ClpB	2	3	40	27.14	27.14	46.57	20.37	20.37	15	0.287672	-1.79751	0.000417694	1.37769
NGO1056	hypothetical protein; K06194 lipoprotein NlpD	2	1	49	17.09	17.09	38.21	27.79	22.83	9	0.450173	-1.15145	0.000221169	1.19054
NGO1056	hypothetical protein; K06194 lipoprotein NlpD	3	1	35	24.36	24.36	47.39	41.19	39.21	19	1.49198	0.577233	0.0231291	1.37463
NGO1056	hypothetical protein; K06194 lipoprotein NlpD	3	2	14	34.47	34.47	53.35	36.48	36.48	26	2.71464	1.44076	5.87999e-14	1.08438
NGO1056	hypothetical protein; K06194 lipoprotein NlpD	3	3	50	17.02	17.02	42.93	31.76	31.27	14	1.79517	0.844122	0.00107362	1.31088
NGO1063	hypothetical protein	1	3	393	4	4	19.05	19.05	19.05	4	1.37952	0.464163	0.0205659	1.25585
NGO1063	hypothetical protein	2	3	150	10.66	10.66	80.16	52.38	46.03	11	1.24043	0.31084	0.00280462	1.12725
NGO1080	putative C-type cytochrome	2	3	115	14.12	14.12	65.13	43.42	38.16	9	1.54417	0.62683	0.0186378	1.34531
NGO1081	alpha-2,3-sialyltransferase; K00785 beta-galactosamide-alpha-2,3-sialyltransferase [EC:2.4.99.-]	3	1	33	25.32	25.32	47.09	37.3	34.92	14	1.58927	0.668368	0.00881594	1.27294
NGO1205	putative TonB-dependent receptor protein; K02014 iron complex outermembrane recepter protein	3	1	57	16.53	16.53	28.14	17.02	14.01	9	1.97085	0.978818	0.00211778	1.30551
NGO1205	putative TonB-dependent receptor protein; K02014 iron complex outermembrane recepter protein	3	2	36	21.32	21.32	40.05	20.42	15.84	13	4.23221	2.08141	1.15108e-05	1.2377
NGO1206	phosphatidylserine decarboxylase (EC:4.1.1.65); K01613 phosphatidylserine decarboxylase [EC:4.1.1.65]	3	1	108	8.47	8.47	42.47	31.27	24.71	10	1.49021	0.575512	0.0120831	1.26182
NGO1206	phosphatidylserine decarboxylase (EC:4.1.1.65); K01613 phosphatidylserine decarboxylase [EC:4.1.1.65]	3	3	111	7.64	7.64	37.84	21.24	21.24	7	1.80114	0.848914	0.00677736	1.32229
NGO1217	glutathione synthetase (EC:6.3.2.3); K01920 glutathione synthase [EC:6.3.2.3]	2	1	247	2.94	2.94	12.85	10.34	7.21	2	1.89983	0.925873	0.0191378	1.47346
NGO1217	glutathione synthetase (EC:6.3.2.3); K01920 glutathione synthase [EC:6.3.2.3]	2	3	297	4.35	4.35	32.6	14.42	14.42	5	1.98896	0.992016	0.00226553	1.25046
NGO1225	putative peptidyl-prolylisomerase; K01802 peptidylprolyl isomerase [EC:5.2.1.8]	1	3	67	24.63	24.63	69.12	55.88	47.79	18	2.61592	1.38732	0.0111018	1.55217
NGO1227	AmpA (EC:3.4.11.1); K01255 leucyl aminopeptidase [EC:3.4.11.1]	1	3	90	21.25	21.25	44.87	34.62	32.48	15	1.38382	0.468661	0.00730965	1.19616
NGO1231	bifunctional aconitate hydratase 2/2-methylisocitrate dehydratase (EC:4.2.1.3); K01682 aconitate hydratase 2 [EC:4.2.1.3]	1	2	14	37.77	37.77	43.9	27.06	21.49	19	0.671305	-0.57496	0.00323673	1.19183
NGO1233	ketol-acid reductoisomerase (EC:1.1.1.86); K00053 ketol-acid reductoisomerase [EC:1.1.1.86]	1	3	57	26.56	26.56	48.07	44.81	38.87	22	1.26621	0.340522	0.0264793	1.21034
NGO1242	hisB; imidazoleglycerol-phosphate dehydratase (EC:4.2.1.19); K01693 imidazoleglycerol-phosphate dehydratase [EC:4.2.1.19]	1	2	176	8	8	33.2	21.31	21.31	6	2.51648	1.33141	0.00799917	1.42948
NGO1251	hypothetical protein	3	3	86	10.87	10.87	48.96	32.81	32.81	10	2.06265	1.0445	0.0122943	1.41716
NGO1254	alaS; alanyl-tRNA synthetase (EC:6.1.1.7); K01872 alanyl-tRNA synthetase [EC:6.1.1.7]	2	3	22	37.17	37.17	47.14	22.08	20.37	22	0.725435	-0.463082	0.00114797	1.14493
NGO1258	gpmA; phosphoglyceromutase (EC:5.4.2.1); K01834 phosphoglycerate mutase [EC:5.4.2.1]	1	3	96	20.25	20.25	49.78	37	31.72	11	0.826431	-0.275034	0.0332207	1.18731
NGO1276	AniA (EC:1.7.2.1); K00368 nitrite reductase (NO-forming) [EC:1.7.2.1]	1	3	91	21.16	21.16	43.11	35.2	31.12	20	11.1934	3.48458	0.0214364	4.69575
NGO1276	AniA (EC:1.7.2.1); K00368 nitrite reductase (NO-forming) [EC:1.7.2.1]	2	3	69	20.22	20.22	56.12	31.12	29.34	19	9.03123	3.17492	0.00128047	1.80242
NGO1276	AniA (EC:1.7.2.1); K00368 nitrite reductase (NO-forming) [EC:1.7.2.1]	3	1	75	13.3	13.3	50.51	28.32	22.19	9	3.34413	1.74163	0.0397368	2.90834
NGO1285	nusA; transcription elongation factor NusA; K02600 N utilization substance protein A	1	1	122	12.8	12.8	41.8	15.8	10.4	9	0.6021	-0.731924	0.000415384	1.17025
NGO1285	nusA; transcription elongation factor NusA; K02600 N utilization substance protein A	1	2	160	8.24	8.24	31	14.8	8.2	6	0.811249	-0.301783	0.00790976	1.13994
NGO1285	nusA; transcription elongation factor NusA; K02600 N utilization substance protein A	2	1	78	12.17	12.17	36.8	14.4	10.8	7	1.74638	0.804368	0.00450239	1.30817
NGO1328	putative cytochrome	2	3	64	21.1	21.1	60.22	40.14	30.82	11	2.22259	1.15224	0.0016328	1.26137
NGO1328	putative cytochrome	3	1	23	30.02	30.02	71.33	49.46	44.44	22	1.40131	0.486773	0.0241787	1.28896
NGO1336	D-lactate dehydrogenase; K03778 D-lactate dehydrogenase [EC:1.1.1.28]	1	1	115	13.39	13.39	31.93	20.18	18.07	8	0.761721	-0.392665	0.0432346	1.29249
NGO1358	glutamate dehydrogenase (EC:1.4.1.4); K00262 glutamate dehydrogenase (NADP+) [EC:1.4.1.4]	1	1	14	38.52	38.52	54.28	46.4	46.17	26	1.64925	0.721813	0.000343671	1.1606
NGO1358	glutamate dehydrogenase (EC:1.4.1.4); K00262 glutamate dehydrogenase (NADP+) [EC:1.4.1.4]	1	2	10	42.17	42.17	51.35	49.32	47.97	30	2.10364	1.07288	3.84811e-07	1.12109
NGO1358	glutamate dehydrogenase (EC:1.4.1.4); K00262 glutamate dehydrogenase (NADP+) [EC:1.4.1.4]	1	3	14	52.21	52.21	64.41	53.6	53.6	37	1.82548	0.868274	3.98011e-09	1.09156
NGO1358	glutamate dehydrogenase (EC:1.4.1.4); K00262 glutamate dehydrogenase (NADP+) [EC:1.4.1.4]	2	1	21	27	27	47.97	36.26	31.53	15	0.488147	-1.03461	0.014094	1.44813
NGO1358	glutamate dehydrogenase (EC:1.4.1.4); K00262 glutamate dehydrogenase (NADP+) [EC:1.4.1.4]	2	3	63	21.22	21.22	53.38	27.7	27.7	11	0.551775	-0.857847	0.0385239	1.67743
NGO1358	glutamate dehydrogenase (EC:1.4.1.4); K00262 glutamate dehydrogenase (NADP+) [EC:1.4.1.4]	3	2	27	27.36	27.36	64.19	48.42	37.61	18	0.205047	-2.28597	0.0221603	3.59974
NGO1358	glutamate dehydrogenase (EC:1.4.1.4); K00262 glutamate dehydrogenase (NADP+) [EC:1.4.1.4]	3	3	16	35.64	35.64	50.9	47.3	43.92	28	0.445932	-1.16511	0.000617714	1.35364
NGO1363	hypothetical protein	2	3	81	18.15	18.15	50.54	28.05	28.05	15	1.56131	0.642755	1.37769e-06	1.10266
NGO1363	hypothetical protein	3	2	43	20.29	20.29	53.1	33.19	25.48	20	2.05462	1.03887	1.28444e-15	1.06952
NGO1363	hypothetical protein	3	3	20	32.17	32.17	61.46	45.82	41.76	31	1.42215	0.508075	5.57292e-08	1.0969
NGO1371	CcoP (EC:1.9.3.1); K00406 cb-type cytochrome c oxidase subunit III [EC:1.9.3.1]	3	1	58	16.48	16.48	46.01	28.25	21.64	14	2.09144	1.0645	0.0025443	1.28345
NGO1371	CcoP (EC:1.9.3.1); K00406 cb-type cytochrome c oxidase subunit III [EC:1.9.3.1]	3	2	124	6.33	6.33	35.99	21.64	9.112	8	5.13202	2.35953	0.00592471	2.09755
NGO1371	CcoP (EC:1.9.3.1); K00406 cb-type cytochrome c oxidase subunit III [EC:1.9.3.1]	3	3	98	9.42	9.42	34.62	13.67	13.67	9	2.60418	1.38083	0.003955	1.45751
NGO1373	cbb3-type cytochrome c oxidase subunit II (EC:1.9.3.1); K00405 cb-type cytochrome c oxidase subunit II [EC:1.9.3.1]	2	3	161	10.04	10.06	54.19	31.53	27.59	8	2.78829	1.47938	1.50373e-05	1.17354
NGO1373	cbb3-type cytochrome c oxidase subunit II (EC:1.9.3.1); K00405 cb-type cytochrome c oxidase subunit II [EC:1.9.3.1]	3	3	80	11.74	11.74	48.77	36.45	29.56	9	3.80988	1.92974	0.000632428	1.32598
NGO1378	ExbB; K03561 biopolymer transport protein ExbB	3	3	71	12.79	12.79	45.76	24.58	24.58	8	0.51716	-0.951318	0.0328313	1.77116
NGO1382	putative GTP pyrophosphokinase (EC:2.7.6.5); K00951 GTP pyrophosphokinase [EC:2.7.6.5]	2	3	109	14.65	14.65	40.84	15.2	13.03	8	2.5461	1.34829	0.00748412	1.41887
NGO1422	heat shock protein GrpE; K03687 molecular chaperone GrpE	2	3	177	9.14	9.14	36.46	24.48	24.48	5	0.21679	-2.20563	0.00284	1.42095
NGO1429	dnaK; molecular chaperone DnaK; K04043 molecular chaperone DnaK	1	3	8	69.97	69.97	68.22	52.18	45.33	63	0.764033	-0.388294	1.17641e-08	1.07264
NGO1429	dnaK; molecular chaperone DnaK; K04043 molecular chaperone DnaK	2	1	20	28.09	28.09	38.32	28.04	23.21	18	0.684373	-0.547145	0.00041382	1.16331
NGO1429	dnaK; molecular chaperone DnaK; K04043 molecular chaperone DnaK	2	2	10	28.31	28.31	33.18	21.81	20.09	19	0.55546	-0.848244	0.00100333	1.20892
NGO1429	dnaK; molecular chaperone DnaK; K04043 molecular chaperone DnaK	2	3	4	73.38	73.38	63.24	44.24	44.24	56	0.505543	-0.984094	1.91596e-19	1.06175
NGO1429	dnaK; molecular chaperone DnaK; K04043 molecular chaperone DnaK	3	1	45	20.7	20.7	39.41	20.87	17.13	10	0.555682	-0.847667	0.00373596	1.25453
NGO1470	pntA; NAD(P) transhydrogenase subunit alpha (EC:1.6.1.2); K00324 NAD(P) transhydrogenase subunit alpha [EC:1.6.1.2]	3	2	97	9.3	9.3	38.67	14.26	12.3	7	2.45118	1.29348	0.00384864	1.41849
NGO1489	aspartyl-tRNA synthetase (EC:6.1.1.12); K01876 aspartyl-tRNA synthetase [EC:6.1.1.12]	1	1	50	22.56	22.56	34.88	24.22	24.22	17	0.725051	-0.463846	0.00787961	1.19851
NGO1489	aspartyl-tRNA synthetase (EC:6.1.1.12); K01876 aspartyl-tRNA synthetase [EC:6.1.1.12]	1	2	9	42.9	42.9	60.85	47.87	45.16	30	0.735434	-0.443331	0.00243134	1.19149
NGO1489	aspartyl-tRNA synthetase (EC:6.1.1.12); K01876 aspartyl-tRNA synthetase [EC:6.1.1.12]	1	3	30	37.85	37.85	56.59	45.54	42.83	31	0.846337	-0.240695	0.0117768	1.12956
NGO1494	putative ABC transporter, periplasmic binding protein, polyamine; K02055 putative spermidine/putrescine transport system substrate-binding protein	1	1	66	19.9	19.9	37.89	24.21	24.21	13	3.45001	1.7866	6.63738e-05	1.22063
NGO1494	putative ABC transporter, periplasmic binding protein, polyamine; K02055 putative spermidine/putrescine transport system substrate-binding protein	1	2	77	15.56	15.56	37.11	27.63	25.53	10	2.81909	1.49523	0.00608092	1.41816
NGO1494	putative ABC transporter, periplasmic binding protein, polyamine; K02055 putative spermidine/putrescine transport system substrate-binding protein	1	3	84	21.97	21.97	56.05	40.26	34.21	13	1.49416	0.579336	0.00107842	1.16509
NGO1494	putative ABC transporter, periplasmic binding protein, polyamine; K02055 putative spermidine/putrescine transport system substrate-binding protein	2	1	10	34.67	34.67	61.84	44.47	44.47	30	0.875289	-0.192169	0.0238202	1.11739
NGO1494	putative ABC transporter, periplasmic binding protein, polyamine; K02055 putative spermidine/putrescine transport system substrate-binding protein	2	3	20	40.27	40.27	62.11	45.79	45.79	29	0.816492	-0.292489	0.00263321	1.11801
NGO1494	putative ABC transporter, periplasmic binding protein, polyamine; K02055 putative spermidine/putrescine transport system substrate-binding protein	3	2	35	23.15	23.15	56.32	34.47	25.79	13	0.51054	-0.969904	0.0353326	1.74837
NGO1495	TbpA	2	3	95	16.39	16.39	39.25	12.06	10.96	10	0.624175	-0.679976	0.00933154	1.2847
NGO1495	TbpA	3	1	24	29.75	29.75	42.43	27.74	21.6	23	0.305422	-1.71113	4.85053e-09	1.17411
NGO1495	TbpA	3	3	13	37.73	37.73	53.18	29.06	25.55	32	0.345276	-1.53418	1.07729e-06	1.20536
NGO1496	TbpB	2	1	125	8.1	8.1	14.08	7.539	7.539	4	0.116846	-3.09732	0.029686	3.57132
NGO1496	TbpB	2	3	46	25.98	25.98	46.37	25.32	21.34	19	0.299806	-1.7379	1.0354e-05	1.19038
NGO1510	putative chorismate mutase (EC:4.2.1.51); K04093 chorismate mutase [EC:5.4.99.5]; K04518 prephenate dehydratase [EC:4.2.1.51]	1	2	170	8.05	8.05	23.2	13.33	13.33	5	0.69807	-0.518557	0.0487899	1.42582
NGO1513	OpaD	1	1	236	6.87	6.87	27.7	13.67	9.712	4	5.56289	2.47583	0.0276881	3.50772
NGO1513	OpaD	1	3	432	2.74	2.74	31.29	6.475	6.475	2	2.94585	1.55869	0.000629703	1.25554
NGO1513	OpaD	2	2	145	5.81	5.82	20.5	14.75	9.712	4	2.98191	1.57624	0.0444852	2.79026
NGO1513	OpaD	2	3	190	8.13	8.13	38.13	13.67	10.43	6	2.8827	1.52742	0.0113437	1.63132
NGO1513	OpaD	3	1	67	14.18	14.18	39.57	24.1	21.22	12	4.36722	2.12672	0.0425179	4.07686
NGO1513	OpaD	3	2	70	13.03	13.03	58.27	25.54	21.94	20	7.83915	2.9707	3.9719e-08	1.47863
NGO1528	cell division protein FtsZ; K03531 cell division protein FtsZ	1	1	102	14.25	14.25	36.22	23.21	20.92	10	0.689059	-0.537301	0.00138671	1.16156
NGO1528	cell division protein FtsZ; K03531 cell division protein FtsZ	2	1	51	16.83	16.83	31.89	27.55	24.23	13	1.26277	0.336587	0.000679589	1.10989
NGO1528	cell division protein FtsZ; K03531 cell division protein FtsZ	3	1	120	7.36	7.36	24.23	18.88	14.8	8	0.541787	-0.884202	0.00046648	1.2149
NGO1528	cell division protein FtsZ; K03531 cell division protein FtsZ	3	2	89	10.27	10.27	33.16	17.09	13.27	6	0.49427	-1.01663	0.00858707	1.43859
NGO1573	putative ABC transporter ATP-binding protein	1	1	49	22.75	22.75	40.14	25.45	23.66	12	0.648524	-0.624767	0.0360067	1.43833
NGO1573	putative ABC transporter ATP-binding protein	1	2	30	25.98	25.98	35.13	27.78	27.78	14	0.775168	-0.367419	0.0254736	1.23485
NGO1577	Omp3	1	1	92	15.31	15.31	50.42	40.25	23.73	11	1.74321	0.801746	1.27334e-05	1.12922
NGO1577	Omp3	1	2	37	23.37	23.37	55.08	38.56	35.59	22	1.62922	0.704181	8.5057e-07	1.10696
NGO1577	Omp3	1	3	41	33.27	33.27	60.59	55.08	47.88	37	1.37607	0.460558	5.37836e-08	1.08054
NGO1577	Omp3	2	1	39	21.04	21.04	56.36	52.54	37.71	16	1.47197	0.557749	7.96159e-07	1.09978
NGO1577	Omp3	2	2	38	17.27	17.27	58.05	48.31	47.46	22	1.56287	0.644196	0.0375165	1.46671
NGO1577	Omp3	2	3	26	34.74	34.74	70.34	52.54	52.54	38	1.42624	0.512213	2.88723e-10	1.07051
NGO1577	Omp3	3	1	4	54.85	54.85	75.42	71.19	60.17	59	1.31163	0.391356	9.39197e-07	1.10042
NGO1577	Omp3	3	2	3	60.54	60.54	74.15	72.03	69.49	73	2.82437	1.49793	3.55406e-24	1.10521
NGO1577	Omp3	3	3	2	75.76	75.76	74.15	67.37	67.37	107	1.60356	0.681282	4.78378e-14	1.10307
NGO1584	MafA3	3	2	61	14.28	14.28	45.05	26.84	19.17	10	2.36982	1.24478	0.0268894	1.86155
NGO1584	MafA3	3	3	70	12.8	15.38	44.73	39.3	36.74	10	2.40392	1.26539	0.00982155	1.45763
NGO1610	transaldolase (EC:2.2.1.2); K00616 transaldolase [EC:2.2.1.2]	1	1	28	28.39	28.39	51.57	45.3	45.3	20	0.664411	-0.589852	1.09999e-07	1.08835
NGO1610	transaldolase (EC:2.2.1.2); K00616 transaldolase [EC:2.2.1.2]	1	2	40	23.13	23.13	56.13	43.02	37.32	19	0.737083	-0.440101	0.00348773	1.16304
NGO1610	transaldolase (EC:2.2.1.2); K00616 transaldolase [EC:2.2.1.2]	1	3	88	21.5	21.5	49.29	41.88	39.6	15	0.696836	-0.521109	0.000247647	1.13335
NGO1610	transaldolase (EC:2.2.1.2); K00616 transaldolase [EC:2.2.1.2]	2	3	266	5.83	5.83	31.34	14.53	9.402	5	1.64434	0.717511	0.0265394	1.42726
NGO1656	hypothetical protein	1	2	17	36.17	36.17	64.58	59.38	59.38	24	1.69344	0.75996	0.000264241	1.15993
NGO1656	hypothetical protein	2	3	38	27.7	27.7	72.92	56.6	47.92	15	0.468453	-1.09402	0.000309152	1.19784
NGO1666	enoyl-(acyl carrier protein) reductase (EC:1.3.1.10); K00208 enoyl-[acyl-carrier protein] reductase I [EC:1.3.1.9]	1	3	72	23.8	23.8	55.94	55.17	49.43	20	0.748056	-0.418783	0.000904156	1.13959
NGO1667	dapD; 2,3,4,5-tetrahydropyridine-2,6-carboxylate N-succinyltransferase (EC:2.3.1.117); K00674 2,3,4,5-tetrahydropyridine-2-carboxylate N-succinyltransferase [EC:2.3.1.117]	1	2	33	23.72	23.72	55.68	43.59	38.1	13	0.779297	-0.359755	0.0180236	1.19597
NGO1667	dapD; 2,3,4,5-tetrahydropyridine-2,6-carboxylate N-succinyltransferase (EC:2.3.1.117); K00674 2,3,4,5-tetrahydropyridine-2-carboxylate N-succinyltransferase [EC:2.3.1.117]	1	3	81	22.17	22.17	61.54	45.42	39.93	15	0.764596	-0.38723	0.000225015	1.10811
NGO1669	PilG; K02653 type IV pilus assembly protein PilC	2	3	132	12.99	12.99	47.07	21.46	21.46	10	2.42199	1.27619	0.000284016	1.22882
NGO1669	PilG; K02653 type IV pilus assembly protein PilC	3	2	46	19.5	19.5	50.24	26.83	25.37	20	1.54809	0.630494	0.00144482	1.24441
NGO1669	PilG; K02653 type IV pilus assembly protein PilC	3	3	49	17.21	17.21	42.44	28.29	24.88	17	1.57675	0.656957	1.08407e-07	1.09875
NGO1673	PilF; K02652 type IV pilus assembly protein PilB	1	3	106	18.73	18.73	53.41	29.93	21.33	11	1.31047	0.390083	0.0127132	1.19104
NGO1677	rpmA; 50S ribosomal protein L27; K02899 large subunit ribosomal protein L27	3	2	68	13.74	13.74	92.22	60	60	12	0.651119	-0.619008	0.0356063	1.43049
NGO1680	rpmB; 50S ribosomal protein L28; K02902 large subunit ribosomal protein L28	3	3	97	9.57	9.57	87.01	53.25	42.86	9	0.765481	-0.385561	0.010951	1.20219
NGO1684	7-cyano-7-deazaguanine reductase; K09457 7-cyano-7-deazaguanine reductase [EC:1.7.1.13]	2	3	111	14.63	14.63	52.23	42.68	38.22	9	0.432386	-1.20961	0.00961751	1.42816
NGO1714	putative cis-trans isomerase; K03771 peptidyl-prolyl cis-trans isomerase SurA [EC:5.2.1.8]	1	2	67	17.73	17.73	39.94	30.63	30.63	9	0.795595	-0.329895	0.0483498	1.25298
NGO1715	OstA; K04744 LPS-assembly protein	2	3	138	11.95	11.95	36.08	12.61	8.989	10	1.43174	0.517774	0.0486429	1.42424
NGO1767	KatA (EC:1.11.1.6); K03781 catalase [EC:1.11.1.6]	1	1	24	31.94	31.94	48.41	30.56	29.17	20	1.88481	0.91442	1.3925e-06	1.122
NGO1767	KatA (EC:1.11.1.6); K03781 catalase [EC:1.11.1.6]	1	2	34	23.53	23.53	43.45	35.12	27.18	17	2.16666	1.11547	1.4292e-06	1.12999
NGO1767	KatA (EC:1.11.1.6); K03781 catalase [EC:1.11.1.6]	1	3	101	19.64	19.64	43.85	28.17	19.05	11	1.78268	0.83405	0.00014797	1.18176
NGO1769	CcpR (EC:1.11.1.5); K00428 cytochrome c peroxidase [EC:1.11.1.5]	1	1	267	6	6	16.28	8.269	8.269	3	9.65576	3.27139	0.0279103	3.53937
NGO1769	CcpR (EC:1.11.1.5); K00428 cytochrome c peroxidase [EC:1.11.1.5]	2	1	97	10.53	10.53	21.45	17.31	14.47	7	2.12087	1.08465	0.00108205	1.28074
NGO1769	CcpR (EC:1.11.1.5); K00428 cytochrome c peroxidase [EC:1.11.1.5]	2	3	70	19.48	19.48	53.49	36.69	36.18	12	4.02159	2.00777	0.0465079	3.81365
NGO1770	PrlC (EC:3.4.24.70); K01414 oligopeptidase A [EC:3.4.24.70]	1	3	45	31.03	31.03	50.29	32.6	27.43	20	0.7517	-0.411772	0.00244783	1.1576
NGO1780	hypothetical protein	2	1	148	6.13	6.13	53.6	44.8	36.8	8	0.75269	-0.409872	0.0247547	1.26311
NGO1785	Rne; K08300 ribonuclease E [EC:3.1.26.12]	2	3	44	26.5	26.5	46.46	22.85	16.97	15	0.649467	-0.622673	0.00977701	1.26269
NGO1785	Rne; K08300 ribonuclease E [EC:3.1.26.12]	3	2	26	27.42	27.42	53.43	17.52	13.06	16	1.42306	0.508994	0.00492158	1.1903
NGO1790	putative ParA family protein - putative ATPase; K03496 chromosome partitioning protein	2	3	101	16.02	16.02	65.76	46.3	46.3	9	1.29452	0.372417	0.0222166	1.21843
NGO1796	frr; ribosome recycling factor; K02838 ribosome recycling factor	1	1	52	22.07	22.07	60	52.43	52.43	16	0.859352	-0.218679	0.0365541	1.14846
NGO1796	frr; ribosome recycling factor; K02838 ribosome recycling factor	1	3	141	15.44	15.44	72.43	44.86	44.86	17	0.735301	-0.443593	0.00321824	1.16118
NGO1801	hypothetical protein	2	3	15	45.17	45.17	47.73	30.18	23.74	27	1.32594	0.407018	0.000462518	1.12125
NGO1801	hypothetical protein	3	2	13	34.83	34.91	63.64	30.43	23.86	24	2.29544	1.19877	0.000225305	1.20014
NGO1802	hypothetical protein; K06142 outer membrane protein	2	3	212	7.79	7.79	51.89	25.95	18.38	6	1.58597	0.665364	0.000203968	1.15157
NGO1812	major outer membrane protein porin P.IB	1	1	37	26.08	26.08	52.59	41.67	34.77	21	4.77836	2.25652	4.08724e-05	1.24956
NGO1812	major outer membrane protein porin P.IB	1	2	21	34.34	34.34	49.43	45.4	42.82	27	3.57034	1.83606	4.8082e-09	1.11843
NGO1812	major outer membrane protein porin P.IB	1	3	18	46.75	46.75	77.87	75.57	70.98	46	1.88365	0.913533	1.29819e-07	1.15626
NGO1812	major outer membrane protein porin P.IB	2	1	7	38.79	38.79	61.78	58.05	54.31	45	1.84398	0.882825	5.55015e-11	1.08835
NGO1812	major outer membrane protein porin P.IB	2	2	7	34.2	34.2	60.06	49.71	42.24	37	1.91215	0.935196	9.86838e-07	1.13407
NGO1812	major outer membrane protein porin P.IB	2	3	6	63.92	63.92	81.03	78.16	78.16	75	1.87375	0.905931	1.57883e-11	1.09311
NGO1812	major outer membrane protein porin P.IB	3	1	2	73.67	73.67	88.79	77.87	77.87	102	1.2375	0.307432	6.38733e-05	1.09648
NGO1812	major outer membrane protein porin P.IB	3	2	2	82.82	82.82	93.39	87.36	87.07	131	2.53771	1.34353	1.54344e-26	1.06284
NGO1812	major outer membrane protein porin P.IB	3	3	1	109.3	109.3	95.69	86.21	83.62	159	1.35771	0.441179	3.20727e-06	1.1177
NGO1814	cell division topological specificity factor MinE; K03608 cell division topological specificity factor	1	1	146	11.01	11.01	67.82	48.28	48.28	11	0.682138	-0.551865	0.000438248	1.14404
NGO1814	cell division topological specificity factor MinE; K03608 cell division topological specificity factor	1	3	174	12.96	12.96	87.36	60.92	60.92	13	0.650758	-0.619807	0.000764552	1.16382
NGO1814	cell division topological specificity factor MinE; K03608 cell division topological specificity factor	2	3	187	8.26	8.26	67.82	58.62	39.08	7	0.761486	-0.39311	0.0324759	1.25793
NGO1818	DNA-directed RNA polymerase subunit alpha (EC:2.7.7.6); K03040 DNA-directed RNA polymerase subunit alpha [EC:2.7.7.6]	1	1	139	11.78	11.78	24.7	21.95	17.99	8	1.79077	0.840581	0.000823057	1.19548
NGO1818	DNA-directed RNA polymerase subunit alpha (EC:2.7.7.6); K03040 DNA-directed RNA polymerase subunit alpha [EC:2.7.7.6]	1	2	82	14.71	14.71	27.74	26.52	24.09	12	1.42101	0.506917	0.00629904	1.20419
NGO1818	DNA-directed RNA polymerase subunit alpha (EC:2.7.7.6); K03040 DNA-directed RNA polymerase subunit alpha [EC:2.7.7.6]	1	3	79	22.67	22.67	61.28	42.07	37.2	16	1.32634	0.407447	0.000459615	1.12126
NGO1818	DNA-directed RNA polymerase subunit alpha (EC:2.7.7.6); K03040 DNA-directed RNA polymerase subunit alpha [EC:2.7.7.6]	2	1	48	17.72	17.72	38.41	31.4	27.74	12	0.542385	-0.882612	1.12537e-05	1.14033
NGO1818	DNA-directed RNA polymerase subunit alpha (EC:2.7.7.6); K03040 DNA-directed RNA polymerase subunit alpha [EC:2.7.7.6]	2	2	79	10.08	10.08	26.52	19.21	16.77	8	0.542038	-0.883533	0.0120012	1.52434
NGO1818	DNA-directed RNA polymerase subunit alpha (EC:2.7.7.6); K03040 DNA-directed RNA polymerase subunit alpha [EC:2.7.7.6]	2	3	117	14.06	14.06	35.37	24.7	22.26	9	0.373009	-1.42272	1.42964e-05	1.16454
NGO1819	rpsD; 30S ribosomal protein S4; K02986 small subunit ribosomal protein S4	1	3	135	16.05	16.05	56.31	49.03	33.98	11	1.34278	0.425227	0.000156499	1.11329
NGO1819	rpsD; 30S ribosomal protein S4; K02986 small subunit ribosomal protein S4	2	1	29	22.48	22.48	58.74	48.54	48.54	20	1.17322	0.230467	0.00251561	1.09585
NGO1819	rpsD; 30S ribosomal protein S4; K02986 small subunit ribosomal protein S4	2	2	19	22.54	22.54	56.8	50.97	41.75	16	1.66594	0.736335	1.89101e-07	1.10314
NGO1819	rpsD; 30S ribosomal protein S4; K02986 small subunit ribosomal protein S4	2	3	107	15.36	15.36	54.37	42.72	30.58	12	1.31557	0.395685	3.19142e-05	1.09719
NGO1819	rpsD; 30S ribosomal protein S4; K02986 small subunit ribosomal protein S4	3	1	43	21.21	21.21	66.02	50	41.26	19	1.47705	0.562724	1.23204e-06	1.11927
NGO1823	rplO; 50S ribosomal protein L15; K02876 large subunit ribosomal protein L15	1	3	158	14	14	51.39	51.39	51.39	12	1.314	0.393962	0.0121503	1.19034
NGO18231	rpmD; 50S ribosomal protein L30; K02907 large subunit ribosomal protein L30	2	3	211	7.87	7.87	54.1	54.1	54.1	6	0.663433	-0.591977	0.0100739	1.25123
NGO1824	rpsE; 30S ribosomal protein S5; K02988 small subunit ribosomal protein S5	2	3	61	21.52	21.52	95.35	80.23	59.88	16	0.500154	-0.999556	5.29924e-05	1.20714
NGO1824	rpsE; 30S ribosomal protein S5; K02988 small subunit ribosomal protein S5	3	1	28	27.76	27.76	96.51	78.49	78.49	34	1.50146	0.586371	6.73299e-05	1.16055
NGO18241	rplR; 50S ribosomal protein L18; K02881 large subunit ribosomal protein L18	3	2	69	13.57	13.57	72.65	49.57	49.57	17	0.716225	-0.481515	4.96889e-05	1.1256
NGO1825	rplF; 50S ribosomal protein L6; K02933 large subunit ribosomal protein L6	2	3	102	16.01	16.01	62.71	39.55	39.55	13	0.615198	-0.700878	0.0324043	1.47071
NGO1825	rplF; 50S ribosomal protein L6; K02933 large subunit ribosomal protein L6	3	1	34	25.06	25.06	66.67	54.8	53.67	23	2.1958	1.13475	0.0133669	1.48479
NGO1825	rplF; 50S ribosomal protein L6; K02933 large subunit ribosomal protein L6	3	2	10	36.35	36.35	67.23	54.8	54.8	33	1.37787	0.462437	0.0107127	1.21793
NGO1826	rpsH; 30S ribosomal protein S8; K02994 small subunit ribosomal protein S8	1	3	145	14.98	14.98	91.54	61.54	46.15	15	1.20337	0.267084	0.00761316	1.13021
NGO1826	rpsH; 30S ribosomal protein S8; K02994 small subunit ribosomal protein S8	2	3	139	11.81	11.81	75.38	56.15	43.85	12	0.709364	-0.495403	0.00288197	1.19896
NGO1826	rpsH; 30S ribosomal protein S8; K02994 small subunit ribosomal protein S8	3	1	55	16.94	16.94	80	56.15	50.77	14	2.33174	1.22141	1.51141e-06	1.14444
NGO1826	rpsH; 30S ribosomal protein S8; K02994 small subunit ribosomal protein S8	3	3	37	20.93	20.93	91.54	85.38	76.15	22	1.50191	0.586795	0.00201427	1.2494
NGO1827	rplE; 50S ribosomal protein L5; K02931 large subunit ribosomal protein L5	1	1	26	29.49	29.49	85.47	71.51	67.6	21	1.13755	0.185934	0.0162017	1.10459
NGO1827	rplE; 50S ribosomal protein L5; K02931 large subunit ribosomal protein L5	1	2	78	15.26	15.26	57.54	55.87	43.02	12	1.69063	0.757559	0.00509444	1.25313
NGO1827	rplE; 50S ribosomal protein L5; K02931 large subunit ribosomal protein L5	2	3	19	40.68	40.68	79.33	70.95	67.04	36	0.810722	-0.30272	8.81212e-06	1.07582
NGO1827	rplE; 50S ribosomal protein L5; K02931 large subunit ribosomal protein L5	3	1	25	28.93	28.93	95.53	87.71	67.04	27	1.856	0.892201	6.68103e-12	1.11161
NGO1827	rplE; 50S ribosomal protein L5; K02931 large subunit ribosomal protein L5	3	2	22	29.45	29.45	82.68	65.92	60.34	29	1.11576	0.158022	0.0056459	1.07601
NGO1827	rplE; 50S ribosomal protein L5; K02931 large subunit ribosomal protein L5	3	3	14	36.53	36.53	95.53	87.71	73.74	40	1.25915	0.332446	0.000130879	1.11022
NGO1829	rplN; 50S ribosomal protein L14; K02874 large subunit ribosomal protein L14	1	1	79	16.96	16.96	68.85	56.56	47.54	11	1.25569	0.328479	0.0293272	1.20958
NGO1829	rplN; 50S ribosomal protein L14; K02874 large subunit ribosomal protein L14	3	1	46	20.26	20.26	92.62	68.85	68.85	20	1.68834	0.755606	2.61048e-06	1.13112
NGO1829	rplN; 50S ribosomal protein L14; K02874 large subunit ribosomal protein L14	3	2	38	21.07	21.07	100	77.05	68.85	25	1.30498	0.384023	2.20572e-05	1.10356
NGO1830	rpsQ; 30S ribosomal protein S17; K02961 small subunit ribosomal protein S17	3	1	132	6.2	6.2	50.57	39.08	33.33	8	3.55462	1.8297	0.00461351	1.45058
NGO1830	rpsQ; 30S ribosomal protein S17; K02961 small subunit ribosomal protein S17	3	2	78	12.09	12.09	86.21	80.46	80.46	13	1.61168	0.688566	0.02835	1.42383
NGO1830	rpsQ; 30S ribosomal protein S17; K02961 small subunit ribosomal protein S17	3	3	41	20.07	20.07	85.06	80.46	78.16	19	1.79152	0.841187	0.00107155	1.27459
NGO18311	rplP; 50S ribosomal protein L16; K02878 large subunit ribosomal protein L16	2	3	165	10	10	81.88	39.86	39.86	6	0.692346	-0.530434	0.0146672	1.25848
NGO18311	rplP; 50S ribosomal protein L16; K02878 large subunit ribosomal protein L16	3	3	43	19.78	19.78	89.13	62.32	56.52	21	0.591931	-0.756499	0.000715315	1.27507
NGO1832	rpsC; 30S ribosomal protein S3; K02982 small subunit ribosomal protein S3	1	3	200	11.56	11.56	74.78	39.57	34.35	9	1.46588	0.55177	0.0428743	1.42218
NGO1832	rpsC; 30S ribosomal protein S3; K02982 small subunit ribosomal protein S3	2	1	68	14	14	51.74	30.43	24.78	8	1.59079	0.669741	0.0148092	1.36895
NGO1832	rpsC; 30S ribosomal protein S3; K02982 small subunit ribosomal protein S3	2	2	60	12.35	12.35	60	36.09	31.3	9	4.45598	2.15574	0.00829448	1.80264
NGO1832	rpsC; 30S ribosomal protein S3; K02982 small subunit ribosomal protein S3	2	3	67	20.39	20.39	86.09	56.52	52.61	13	2.21544	1.14759	0.00497547	1.40357
NGO1832	rpsC; 30S ribosomal protein S3; K02982 small subunit ribosomal protein S3	3	1	20	32.12	32.12	87.83	65.22	62.17	37	1.46572	0.551613	3.54317e-07	1.12042
NGO1832	rpsC; 30S ribosomal protein S3; K02982 small subunit ribosomal protein S3	3	2	11	35.24	35.24	91.3	62.17	53.48	37	1.26952	0.344279	4.77699e-09	1.06054
NGO1832	rpsC; 30S ribosomal protein S3; K02982 small subunit ribosomal protein S3	3	3	10	41.43	41.43	85.22	60.43	60.43	39	1.25536	0.328106	4.25519e-05	1.0999
NGO1835	rplB; 50S ribosomal protein L2; K02886 large subunit ribosomal protein L2	1	1	69	19.41	19.41	58.48	32.49	24.91	13	1.36337	0.447173	0.000495525	1.12789
NGO1835	rplB; 50S ribosomal protein L2; K02886 large subunit ribosomal protein L2	3	2	9	38.29	38.29	92.06	46.21	41.16	32	1.37943	0.464077	1.6412e-07	1.08335
NGO1835	rplB; 50S ribosomal protein L2; K02886 large subunit ribosomal protein L2	3	3	8	42.47	42.47	84.12	56.32	49.82	37	0.717506	-0.478938	6.14766e-09	1.07268
NGO1837	rplD; 50S ribosomal protein L4; K02926 large subunit ribosomal protein L4	2	1	35	21.8	21.8	66.5	51.94	51.94	14	0.691285	-0.532647	0.00563012	1.20831
NGO1837	rplD; 50S ribosomal protein L4; K02926 large subunit ribosomal protein L4	2	3	94	16.53	16.53	62.14	37.86	34.47	14	0.668765	-0.580428	0.000542282	1.18202
NGO1837	rplD; 50S ribosomal protein L4; K02926 large subunit ribosomal protein L4	3	2	30	26.64	26.64	87.86	69.9	63.59	26	0.796395	-0.328444	0.0229855	1.20971
NGO1837	rplD; 50S ribosomal protein L4; K02926 large subunit ribosomal protein L4	3	3	29	26.13	26.13	82.04	74.27	68.93	32	0.697307	-0.520133	0.000374075	1.18088
NGO1838	rplC; 50S ribosomal protein L3; K02906 large subunit ribosomal protein L3	1	1	65	20.03	20.03	70.56	39.72	39.72	16	1.45242	0.538455	7.55516e-05	1.12318
NGO1838	rplC; 50S ribosomal protein L3; K02906 large subunit ribosomal protein L3	2	1	60	14.99	14.99	57.01	42.99	42.99	12	0.431267	-1.21335	5.79582e-06	1.14832
NGO1838	rplC; 50S ribosomal protein L3; K02906 large subunit ribosomal protein L3	2	3	154	10.26	10.26	62.62	39.72	36.92	7	0.38383	-1.38146	0.000142399	1.2057
NGO1838	rplC; 50S ribosomal protein L3; K02906 large subunit ribosomal protein L3	3	1	44	20.97	20.97	77.57	61.68	53.27	17	1.24875	0.320485	0.00571309	1.15635
NGO1838	rplC; 50S ribosomal protein L3; K02906 large subunit ribosomal protein L3	3	2	33	24.59	24.59	82.24	60.28	53.74	21	0.688123	-0.539261	1.11666e-05	1.12012
NGO1841	rpsJ, nusE; 30S ribosomal protein S10; K02946 small subunit ribosomal protein S10	1	1	182	9.46	9.46	54.37	35.92	30.1	7	0.667355	-0.583473	0.000315521	1.14333
NGO1841	rpsJ, nusE; 30S ribosomal protein S10; K02946 small subunit ribosomal protein S10	1	3	162	13.64	13.64	76.7	52.43	45.63	11	0.598427	-0.740754	0.00103697	1.21375
NGO1841	rpsJ, nusE; 30S ribosomal protein S10; K02946 small subunit ribosomal protein S10	2	1	115	9.06	9.06	60.19	47.57	38.83	9	0.804763	-0.313363	0.0114593	1.16315
NGO1841	rpsJ, nusE; 30S ribosomal protein S10; K02946 small subunit ribosomal protein S10	2	3	124	13.98	13.98	67.96	47.57	41.75	12	0.604436	-0.726339	3.11967e-05	1.1344
NGO1841	rpsJ, nusE; 30S ribosomal protein S10; K02946 small subunit ribosomal protein S10	3	2	77	12.2	12.2	70.87	32.04	32.04	11	0.860835	-0.216191	0.0355166	1.14539
NGO1843	fusA; elongation factor G; K02355 elongation factor EF-G [EC:3.6.5.3]	1	1	6	67.71	67.71	51.36	41.8	41.65	57	1.08153	0.113078	0.00915063	1.05912
NGO1843	fusA; elongation factor G; K02355 elongation factor EF-G [EC:3.6.5.3]	1	2	5	60.1	60.1	47.93	44.22	42.94	55	0.719342	-0.47525	2.0574e-09	1.06928
NGO1843	fusA; elongation factor G; K02355 elongation factor EF-G [EC:3.6.5.3]	1	3	5	97.29	97.29	69.33	65.76	64.76	92	0.744026	-0.426574	3.81762e-17	1.04645
NGO1843	fusA; elongation factor G; K02355 elongation factor EF-G [EC:3.6.5.3]	2	3	99	16.15	16.15	42.08	13.55	13.55	9	0.383954	-1.381	0.0251652	1.94654
NGO1844	30S ribosomal protein S7; K02992 small subunit ribosomal protein S7	1	2	45	21.94	21.94	81.41	58.33	55.77	14	2.32863	1.21948	0.00999129	1.44241
NGO1844	30S ribosomal protein S7; K02992 small subunit ribosomal protein S7	2	3	57	22.39	22.39	69.87	51.92	51.92	14	0.690858	-0.533539	0.00559845	1.20833
NGO1844	30S ribosomal protein S7; K02992 small subunit ribosomal protein S7	3	1	48	19.59	19.59	91.03	62.82	51.92	15	1.25116	0.323263	0.0228247	1.19427
NGO1844	30S ribosomal protein S7; K02992 small subunit ribosomal protein S7	3	2	31	26.49	26.49	86.54	69.23	69.23	25	0.883888	-0.178064	0.0332467	1.11759
NGO1844	30S ribosomal protein S7; K02992 small subunit ribosomal protein S7	3	3	26	27.19	27.19	87.18	66.67	60.9	29	0.795164	-0.330677	0.0232057	1.20778
NGO1845	rpsL; 30S ribosomal protein S12; K02950 small subunit ribosomal protein S12	1	1	89	16.01	16.01	51.22	43.09	43.09	12	1.19532	0.257396	0.0236753	1.15604
NGO1845	rpsL; 30S ribosomal protein S12; K02950 small subunit ribosomal protein S12	2	1	145	6.34	6.34	47.15	27.64	15.45	4	1.85718	0.893117	0.0193358	1.45628
NGO1845	rpsL; 30S ribosomal protein S12; K02950 small subunit ribosomal protein S12	3	1	42	21.71	21.71	60.98	43.9	43.9	28	1.27524	0.350773	2.39426e-05	1.09729
NGO1845	rpsL; 30S ribosomal protein S12; K02950 small subunit ribosomal protein S12	3	2	24	28.06	28.06	91.06	47.15	47.15	32	1.57014	0.650892	6.52441e-07	1.14768
NGO1850	DNA-directed RNA polymerase subunit beta' (EC:2.7.7.6); K03046 DNA-directed RNA polymerase subunit beta' [EC:2.7.7.6]	1	1	4	72.38	72.38	45	28.68	25.81	48	2.07953	1.05626	1.16512e-15	1.07036
NGO1850	DNA-directed RNA polymerase subunit beta' (EC:2.7.7.6); K03046 DNA-directed RNA polymerase subunit beta' [EC:2.7.7.6]	1	2	7	51.31	51.31	35.87	21.71	16.1	34	1.60466	0.682269	4.23968e-10	1.07788
NGO1850	DNA-directed RNA polymerase subunit beta' (EC:2.7.7.6); K03046 DNA-directed RNA polymerase subunit beta' [EC:2.7.7.6]	1	3	4	100.79	100.79	54.85	40.62	33	67	1.59739	0.675714	5.81412e-10	1.07884
NGO1850	DNA-directed RNA polymerase subunit beta' (EC:2.7.7.6); K03046 DNA-directed RNA polymerase subunit beta' [EC:2.7.7.6]	2	1	14	32.73	32.73	36.88	19.84	14.23	17	0.58657	-0.769625	6.09847e-05	1.14079
NGO1850	DNA-directed RNA polymerase subunit beta' (EC:2.7.7.6); K03046 DNA-directed RNA polymerase subunit beta' [EC:2.7.7.6]	3	2	5	45.83	45.83	50.04	26.17	19.7	27	0.834433	-0.261132	0.0445575	1.19151
NGO1850	DNA-directed RNA polymerase subunit beta' (EC:2.7.7.6); K03046 DNA-directed RNA polymerase subunit beta' [EC:2.7.7.6]	3	3	5	56.26	56.26	57.37	28.83	22.07	38	0.525363	-0.928613	7.74721e-07	1.11439
NGO1851	rpoB; DNA-directed RNA polymerase subunit beta (EC:2.7.7.6); K03043 DNA-directed RNA polymerase subunit beta [EC:2.7.7.6]	1	1	1	104.47	104.47	54.74	41.45	39.22	71	2.06041	1.04293	2.14024e-19	1.06846
NGO1851	rpoB; DNA-directed RNA polymerase subunit beta (EC:2.7.7.6); K03043 DNA-directed RNA polymerase subunit beta [EC:2.7.7.6]	1	2	2	77.81	77.81	40.8	30.03	26.51	50	1.59938	0.677508	1.80282e-09	1.0814
NGO1851	rpoB; DNA-directed RNA polymerase subunit beta (EC:2.7.7.6); K03043 DNA-directed RNA polymerase subunit beta [EC:2.7.7.6]	1	3	2	106.08	106.08	55.1	40.01	34.91	69	1.39884	0.484227	2.22244e-11	1.06116
NGO1851	rpoB; DNA-directed RNA polymerase subunit beta (EC:2.7.7.6); K03043 DNA-directed RNA polymerase subunit beta [EC:2.7.7.6]	2	1	3	48.77	48.77	46.26	28.45	15.88	22	0.625754	-0.676332	2.24099e-05	1.14197
NGO1851	rpoB; DNA-directed RNA polymerase subunit beta (EC:2.7.7.6); K03043 DNA-directed RNA polymerase subunit beta [EC:2.7.7.6]	2	3	1	100.8	100.8	60.99	40.52	34.12	59	0.37521	-1.41423	1.35003e-09	1.16294
NGO1851	rpoB; DNA-directed RNA polymerase subunit beta (EC:2.7.7.6); K03043 DNA-directed RNA polymerase subunit beta [EC:2.7.7.6]	3	1	10	45.01	45.01	46.84	23.99	19.47	28	0.625762	-0.676314	0.00411909	1.2906
NGO1851	rpoB; DNA-directed RNA polymerase subunit beta (EC:2.7.7.6); K03043 DNA-directed RNA polymerase subunit beta [EC:2.7.7.6]	3	2	4	54.45	54.45	51.15	24.57	20.26	29	0.464211	-1.10715	0.000273709	1.19373
NGO1853	rplJ; 50S ribosomal protein L10; K02864 large subunit ribosomal protein L10	1	1	248	6.25	6.25	44.58	33.73	25.9	7	1.56652	0.647563	0.0165351	1.34075
NGO1853	rplJ; 50S ribosomal protein L10; K02864 large subunit ribosomal protein L10	2	3	155	10.25	10.25	46.39	36.14	32.53	13	0.679767	-0.556888	0.000688478	1.15917
NGO1853	rplJ; 50S ribosomal protein L10; K02864 large subunit ribosomal protein L10	3	3	150	4.3	4.3	37.95	19.28	15.06	3	0.431432	-1.2128	0.0241685	1.77321
NGO1854	rplA; 50S ribosomal protein L1; K02863 large subunit ribosomal protein L1	2	1	30	22.46	22.46	62.77	51.52	51.52	16	0.720454	-0.473022	0.00412549	1.18387
NGO1854	rplA; 50S ribosomal protein L1; K02863 large subunit ribosomal protein L1	2	3	29	32.97	32.97	81.39	60.17	55.84	22	0.50391	-0.988761	2.26965e-06	1.15813
NGO1854	rplA; 50S ribosomal protein L1; K02863 large subunit ribosomal protein L1	3	1	14	35.98	35.98	86.58	72.73	69.7	29	1.42041	0.506303	0.000416433	1.17801
NGO1856	nusG; transcription antitermination protein NusG; K02601 transcriptional antiterminator NusG	1	1	108	14.18	14.18	53.93	43.26	43.26	11	0.760907	-0.394207	0.0136927	1.19792
NGO1856	nusG; transcription antitermination protein NusG; K02601 transcriptional antiterminator NusG	1	3	121	17.54	17.54	59.55	55.62	55.62	14	0.711299	-0.491472	0.00256682	1.17026
NGO1856	nusG; transcription antitermination protein NusG; K02601 transcriptional antiterminator NusG	2	1	83	12	12	55.06	38.76	38.76	9	1.15641	0.209657	0.0361081	1.1414
NGO1856	nusG; transcription antitermination protein NusG; K02601 transcriptional antiterminator NusG	3	2	145	5.18	5.18	50.56	20.22	15.73	3	0.589462	-0.762529	0.0240101	1.43176
NGO1858	tuf; elongation factor Tu (EC:3.6.5.3); K02358 elongation factor EF-Tu [EC:3.6.5.3]	1	1	5	70.73	70.73	80.2	74.11	73.35	61	0.817465	-0.290771	8.89543e-05	1.0913
NGO1858	tuf; elongation factor Tu (EC:3.6.5.3); K02358 elongation factor EF-Tu [EC:3.6.5.3]	1	2	3	68.49	68.49	63.45	58.38	57.61	59	0.716428	-0.481107	1.75552e-07	1.10101
NGO1858	tuf; elongation factor Tu (EC:3.6.5.3); K02358 elongation factor EF-Tu [EC:3.6.5.3]	1	3	1	112.63	112.63	86.29	81.98	81.98	114	0.737817	-0.438665	1.31903e-14	1.05568
NGO1858	tuf; elongation factor Tu (EC:3.6.5.3); K02358 elongation factor EF-Tu [EC:3.6.5.3]	2	1	2	49.6	49.6	68.53	64.97	64.97	37	2.16735	1.11593	1.49292e-07	1.12803
NGO1858	tuf; elongation factor Tu (EC:3.6.5.3); K02358 elongation factor EF-Tu [EC:3.6.5.3]	2	3	5	64.36	64.36	72.34	53.05	53.05	51	1.40022	0.485654	1.85181e-08	1.07924
NGO1858	tuf; elongation factor Tu (EC:3.6.5.3); K02358 elongation factor EF-Tu [EC:3.6.5.3]	3	2	28	26.9	26.9	59.64	45.94	38.83	16	0.708044	-0.498089	0.00482562	1.21439
NGO1858	tuf; elongation factor Tu (EC:3.6.5.3); K02358 elongation factor EF-Tu [EC:3.6.5.3]	3	3	34	23.96	23.96	55.33	41.88	37.56	15	0.68975	-0.535854	0.00142213	1.16206
NGO1863	DNA topoisomerase I (EC:5.99.1.2); K03168 DNA topoisomerase I [EC:5.99.1.2]	1	3	74	23.25	23.25	30.86	21.09	15.76	12	1.53796	0.621022	0.0333185	1.44213
NGO1871	def; peptide deformylase (EC:3.5.1.88); K01462 [EC:3.5.1.88]	1	1	44	24.05	24.05	60.48	53.89	53.89	19	0.768469	-0.379941	1.24631e-05	1.08714
NGO1871	def; peptide deformylase (EC:3.5.1.88); K01462 [EC:3.5.1.88]	1	2	54	20.18	20.18	59.28	53.29	53.29	20	0.640556	-0.642603	0.0022681	1.19513
NGO1871	def; peptide deformylase (EC:3.5.1.88); K01462 [EC:3.5.1.88]	1	3	51	28.18	28.18	63.47	53.89	53.89	33	0.692091	-0.530967	3.66131e-11	1.06725
NGO1871	def; peptide deformylase (EC:3.5.1.88); K01462 [EC:3.5.1.88]	2	3	130	13.22	13.22	59.28	44.31	44.31	11	1.2674	0.34187	0.0020387	1.1247
NGO1873	hypothetical protein	1	1	41	24.57	24.57	44.04	31.91	31.91	18	1.14086	0.190123	0.00657133	1.09147
NGO1873	hypothetical protein	1	2	81	14.94	14.94	37.75	26.74	22.92	11	1.1971	0.259546	0.00900334	1.12628
NGO1873	hypothetical protein	1	3	22	44.5	44.5	80.67	61.35	60.9	32	1.31849	0.398884	0.000286579	1.1395
NGO1873	hypothetical protein	2	1	47	17.8	17.8	41.35	31.01	21.35	12	1.63827	0.712176	6.48466e-07	1.10496
NGO1873	hypothetical protein	2	2	36	17.66	17.66	45.84	30.56	20.22	11	2.02972	1.02128	0.000211466	1.20958
NGO1873	hypothetical protein	2	3	49	24.7	24.7	52.81	39.33	37.53	19	1.45306	0.539095	0.00057185	1.17688
NGO1873	hypothetical protein	3	1	3	65.98	65.98	90.11	75.06	73.03	66	1.35404	0.437271	7.52708e-08	1.09386
NGO1873	hypothetical protein	3	2	8	38.46	38.46	82.92	68.09	55.28	50	2.84362	1.50773	8.62831e-29	1.07193
NGO1873	hypothetical protein	3	3	6	51.56	51.56	71.24	68.76	58.88	55	1.58532	0.664775	4.16454e-10	1.11319
NGO1881	PykA (EC:2.7.1.40); K00873 pyruvate kinase [EC:2.7.1.40]	1	3	108	18.28	18.28	36.33	24.29	22.24	10	1.56305	0.644366	0.0324611	1.42613
NGO1901	chaperone protein DnaJ; K03686 molecular chaperone DnaJ	1	2	173	8.02	8.02	19.57	13.14	13.14	5	1.66324	0.733999	0.0242715	1.41542
NGO1908	twitching motility/pilus retraction protein; K02669 twitching motility protein PilT	1	1	73	18.63	18.63	34.87	32.85	32.85	14	0.731787	-0.450505	0.0148117	1.25848
NGO1908	twitching motility/pilus retraction protein; K02669 twitching motility protein PilT	1	2	68	17.58	19.7	39.19	35.45	35.45	16	0.861045	-0.215839	0.0332595	1.14235
NGO1908	twitching motility/pilus retraction protein; K02669 twitching motility protein PilT	1	3	172	13.04	15.24	30.26	29.68	25.36	10	0.754155	-0.407066	0.00408017	1.16561
NGO1908	twitching motility/pilus retraction protein; K02669 twitching motility protein PilT	2	1	45	18.09	18.09	32.28	25.36	25.36	12	1.44461	0.530681	0.00440403	1.19263
NGO1909	putative twitching motility - like protein; K02670 twitching motility protein PilU	1	1	60	20.28	20.28	32.84	25.25	25.25	13	0.589302	-0.76292	0.00121797	1.19665
NGO1909	putative twitching motility - like protein; K02670 twitching motility protein PilU	2	1	72	13.31	13.31	36.52	22.55	17.16	8	1.52031	0.604369	0.00944598	1.25061
NGO1909	putative twitching motility - like protein; K02670 twitching motility protein PilU	2	3	73	19.1	19.1	41.42	33.09	30.88	17	1.16869	0.224889	0.0123984	1.11844
NGO1922	hypothetical protein; K09812 cell division transport system ATP-binding protein	2	3	242	6.05	6.05	53.24	22.69	17.59	5	1.25912	0.332418	0.0463727	1.25035
NGO1926	gltX; glutamyl-tRNA synthetase (EC:6.1.1.17); K01885 glutamyl-tRNA synthetase [EC:6.1.1.17]	1	3	82	22.13	22.13	46.55	33.41	33.41	14	0.690264	-0.53478	0.00163204	1.16711
NGO1935	EtfB; K03521 electron transfer flavoprotein beta subunit	1	3	104	18.83	18.83	82.33	44.58	40.96	10	0.516279	-0.953778	0.00284382	1.32462
NGO1949	hypothetical protein; K07001	3	2	182	3.42	3.42	45	12.33	10	4	3.33798	1.73897	0.00452526	1.41921
NGO1961	argininosuccinate synthase (EC:6.3.4.5); K01940 argininosuccinate synthase [EC:6.3.4.5]	2	3	108	14.71	14.71	29.31	20.13	18.34	7	0.320234	-1.6428	0.000600143	1.26617
NGO1972	MafA4	3	2	86	10.32	12.31	40	27.5	20	8	1.72415	0.785884	0.0217426	1.42104
NGO1972	MafA4	3	3	45	19.3	19.3	49.69	43.75	35	14	1.69251	0.759165	0.000149597	1.20978
NGO1974	tsf; elongation factor Ts; K02357 elongation factor EF-Ts	1	2	41	23	23	51.06	33.8	31.69	14	0.683475	-0.549039	0.00518243	1.20999
NGO1974	tsf; elongation factor Ts; K02357 elongation factor EF-Ts	1	3	25	42.69	42.7	58.8	46.48	44.37	30	0.704487	-0.505355	3.6186e-07	1.09094
NGO1975	rpsB; 30S ribosomal protein S2; K02967 small subunit ribosomal protein S2	1	2	32	24.14	24.14	66.12	55.79	55.79	18	1.42924	0.515251	0.0477679	1.41693
NGO1975	rpsB; 30S ribosomal protein S2; K02967 small subunit ribosomal protein S2	1	3	31	37.8	37.8	88.84	79.75	72.73	29	1.11991	0.16338	0.0283935	1.1039
NGO1975	rpsB; 30S ribosomal protein S2; K02967 small subunit ribosomal protein S2	2	2	6	37.18	37.18	90.08	76.03	72.31	25	0.667432	-0.583308	1.2597e-05	1.11248
NGO1975	rpsB; 30S ribosomal protein S2; K02967 small subunit ribosomal protein S2	2	3	21	39.45	39.45	88.02	74.38	69.01	29	0.682964	-0.550119	0.0012241	1.22693
NGO1975	rpsB; 30S ribosomal protein S2; K02967 small subunit ribosomal protein S2	3	3	11	41.18	41.18	87.6	81.4	71.49	27	1.39416	0.479397	0.000887559	1.16701
NGO1980	malate:quinone oxidoreductase (EC:1.1.5.4); K00116 malate dehydrogenase (quinone) [EC:1.1.5.4]	2	3	122	14	14	42.01	17.62	17.62	9	1.46932	0.555146	0.0104839	1.26516
NGO1985	hypothetical protein	3	1	66	14.84	14.84	54.46	50.5	50.5	14	1.63327	0.707759	0.000246697	1.18519
NGO1985	hypothetical protein	3	2	52	16.28	16.28	72.28	56.93	52.48	16	3.01208	1.59076	4.90687e-13	1.08828
NGO1985	hypothetical protein	3	3	52	16.19	16.19	73.27	51.49	48.51	18	3.37424	1.75456	7.88627e-09	1.20681
NGO1997	aspartate-semialdehyde dehydrogenase (EC:1.2.1.11); K00133 aspartate-semialdehyde dehydrogenase [EC:1.2.1.11]	1	1	142	11.62	11.62	35.04	22.1	20.22	9	0.794646	-0.331616	0.0110907	1.16235
NGO1997	aspartate-semialdehyde dehydrogenase (EC:1.2.1.11); K00133 aspartate-semialdehyde dehydrogenase [EC:1.2.1.11]	1	2	124	10.42	10.42	24.8	18.06	14.56	6	0.669267	-0.579346	0.0394515	1.42443
NGO1997	aspartate-semialdehyde dehydrogenase (EC:1.2.1.11); K00133 aspartate-semialdehyde dehydrogenase [EC:1.2.1.11]	1	3	202	11.46	11.46	51.48	36.12	20.75	10	0.680229	-0.555907	0.00417808	1.19948
NGO2020	phosphoenolpyruvate carboxylase (EC:4.1.1.31); K01595 phosphoenolpyruvate carboxylase [EC:4.1.1.31]	1	1	123	12.6	12.6	22.22	11	8	7	0.822073	-0.282662	0.019043	1.15919
NGO2022	hypothetical protein	1	1	255	6.05	6.05	61.47	30.28	17.43	4	0.675871	-0.56518	0.0118725	1.25476
NGO2024	rplM; 50S ribosomal protein L13; K02871 large subunit ribosomal protein L13	2	1	55	15.86	15.86	53.85	43.36	43.36	11	0.459008	-1.12341	0.00393357	1.35788
NGO2024	rplM; 50S ribosomal protein L13; K02871 large subunit ribosomal protein L13	3	1	36	24.09	24.09	75.52	70.63	54.55	20	1.36246	0.446213	0.040195	1.33217
NGO2024	rplM; 50S ribosomal protein L13; K02871 large subunit ribosomal protein L13	3	2	16	32.39	32.39	85.31	79.02	69.93	25	0.849737	-0.234912	0.0428667	1.169
NGO2025	rpsI; 30S ribosomal protein S9; K02996 small subunit ribosomal protein S9	1	1	168	10.04	10.04	63.85	37.69	37.69	9	1.3112	0.390882	0.0197065	1.22898
NGO2025	rpsI; 30S ribosomal protein S9; K02996 small subunit ribosomal protein S9	3	1	80	12.51	12.51	90.77	57.69	57.69	18	1.31836	0.398742	0.00091196	1.13767
NGO2025	rpsI; 30S ribosomal protein S9; K02996 small subunit ribosomal protein S9	3	3	72	12.7	12.7	73.08	59.23	59.23	16	0.711013	-0.492052	0.00043547	1.16756
NGO2031	PetC; K00413 ubiquinol-cytochrome c reductase cytochrome c1 subunit [EC:1.10.2.2]	3	1	56	16.88	16.88	65.65	49.24	46.56	14	1.65791	0.729368	0.0208076	1.43267
NGO2031	PetC; K00413 ubiquinol-cytochrome c reductase cytochrome c1 subunit [EC:1.10.2.2]	3	2	141	5.48	5.48	50.38	32.44	13.36	3	3.78106	1.91879	0.0472266	3.51111
NGO2031	PetC; K00413 ubiquinol-cytochrome c reductase cytochrome c1 subunit [EC:1.10.2.2]	3	3	69	12.94	12.94	51.91	33.59	30.15	10	2.07101	1.05033	0.0411247	1.92648
NGO2093	FetA; K02014 iron complex outermembrane recepter protein	1	3	17	46.92	46.92	58.06	40.67	37.03	24	0.183454	-2.44651	0.00912223	2.44519
NGO2093	FetA; K02014 iron complex outermembrane recepter protein	2	1	44	18.56	18.56	33.94	15.71	13.18	9	0.132628	-2.91455	0.0257223	4.14445
NGO2093	FetA; K02014 iron complex outermembrane recepter protein	2	3	3	75.11	75.11	72.37	51.47	51.47	45	0.256133	-1.96503	2.21086e-11	1.20632
NGO2093	FetA; K02014 iron complex outermembrane recepter protein	3	1	6	53.84	53.84	57.36	43.9	40.53	29	0.139561	-2.84103	0.000663151	2.52086
NGO2093	FetA; K02014 iron complex outermembrane recepter protein	3	2	15	33.36	33.36	64.94	40.81	28.89	23	0.472527	-1.08153	5.19619e-06	1.19408
NGO2093	FetA; K02014 iron complex outermembrane recepter protein	3	3	3	59.97	59.97	52.45	41.23	41.23	42	0.233011	-2.10153	1.6834e-05	1.39407
NGO2094	groES; co-chaperonin GroES; K04078 chaperonin GroES	1	3	164	13.58	13.58	91.67	75	67.71	16	0.792522	-0.335478	0.00439368	1.14643
NGO2095	groEL; chaperonin GroEL; K04077 chaperonin GroEL	1	1	2	91.87	91.87	70.22	65.63	64.52	85	2.00477	1.00344	1.27256e-20	1.06997
NGO2095	groEL; chaperonin GroEL; K04077 chaperonin GroEL	1	2	1	92.15	92.15	70.22	67.1	64.89	96	1.43506	0.52111	5.35795e-13	1.06839
NGO2095	groEL; chaperonin GroEL; K04077 chaperonin GroEL	1	3	3	102.26	102.26	84.93	76.84	74.26	148	1.10121	0.139095	0.00106643	1.05733
NGO2095	groEL; chaperonin GroEL; K04077 chaperonin GroEL	2	1	1	85.97	85.97	78.13	69.3	66.18	85	0.408666	-1.29101	7.616e-19	1.0961
NGO2095	groEL; chaperonin GroEL; K04077 chaperonin GroEL	2	2	1	85.2	85.2	51.1	45.22	45.22	70	0.355092	-1.49374	1.35953e-08	1.20993
NGO2095	groEL; chaperonin GroEL; K04077 chaperonin GroEL	2	3	2	91.47	91.47	68.57	51.47	51.29	88	0.287396	-1.79889	5.00788e-23	1.10313
NGO2095	groEL; chaperonin GroEL; K04077 chaperonin GroEL	3	1	5	54.17	54.17	74.08	57.17	52.57	39	0.243545	-2.03774	4.38645e-08	1.14402
NGO2095	groEL; chaperonin GroEL; K04077 chaperonin GroEL	3	2	7	40.3	40.3	64.52	40.63	28.68	29	0.30531	-1.71165	0.00574268	1.70156
NGO2119	hypothetical protein; K07323 putative toluene tolerance protein	3	1	94	10.75	10.75	78.57	51.53	49.49	10	1.67308	0.74251	0.0456287	1.64182
NGO2134	rpsU; 30S ribosomal protein S21; K02970 small subunit ribosomal protein S21	1	3	254	8.26	8.26	67.14	57.14	55.71	8	1.50694	0.591622	0.013556	1.283
NGO2134	rpsU; 30S ribosomal protein S21; K02970 small subunit ribosomal protein S21	3	2	63	14.16	14.16	98.57	65.71	64.29	12	0.55413	-0.851703	0.0045623	1.27653
NGO2139	hypothetical protein; K02073 D-methionine transport system substrate-binding protein	1	3	75	23.2	23.2	66.67	51.04	47.92	15	1.61634	0.692732	0.00181248	1.19845
NGO2139	hypothetical protein; K02073 D-methionine transport system substrate-binding protein	2	1	26	24.03	24.03	48.61	42.71	40.63	16	0.603498	-0.72858	0.00692175	1.27322
NGO2139	hypothetical protein; K02073 D-methionine transport system substrate-binding protein	2	3	27	34.43	34.43	51.74	51.74	51.74	22	0.764405	-0.38759	0.00370433	1.15374
NGO2146	F0F1 ATP synthase subunit B (EC:3.6.3.14); K02109 F-type H+-transporting ATPase subunit b [EC:3.6.3.14]	1	1	104	14.24	14.24	64.1	46.79	42.31	8	4.86581	2.28268	0.0067018	1.75099
NGO2146	F0F1 ATP synthase subunit B (EC:3.6.3.14); K02109 F-type H+-transporting ATPase subunit b [EC:3.6.3.14]	1	3	93	20.73	20.73	80.13	67.95	58.33	17	1.98788	0.991233	2.16085e-08	1.10195
NGO2146	F0F1 ATP synthase subunit B (EC:3.6.3.14); K02109 F-type H+-transporting ATPase subunit b [EC:3.6.3.14]	2	1	33	22.04	22.04	64.74	53.21	53.21	17	1.63658	0.710683	4.9666e-07	1.10163
NGO2146	F0F1 ATP synthase subunit B (EC:3.6.3.14); K02109 F-type H+-transporting ATPase subunit b [EC:3.6.3.14]	2	2	47	14.14	14.14	61.54	41.67	41.67	10	1.65007	0.722529	0.00137051	1.19169
NGO2146	F0F1 ATP synthase subunit B (EC:3.6.3.14); K02109 F-type H+-transporting ATPase subunit b [EC:3.6.3.14]	3	1	19	33.35	33.35	95.51	65.38	60.9	32	1.50397	0.588777	6.82819e-08	1.10829
NGO2146	F0F1 ATP synthase subunit B (EC:3.6.3.14); K02109 F-type H+-transporting ATPase subunit b [EC:3.6.3.14]	3	2	39	20.47	20.47	80.13	55.13	48.72	19	1.72715	0.788392	0.0122448	1.47904
NGO2146	F0F1 ATP synthase subunit B (EC:3.6.3.14); K02109 F-type H+-transporting ATPase subunit b [EC:3.6.3.14]	3	3	22	28.15	28.15	80.77	74.36	73.08	35	1.3223	0.403045	0.0425733	1.30911
NGO2147	F0F1 ATP synthase subunit delta (EC:3.6.3.14); K02113 F-type H+-transporting ATPase subunit delta [EC:3.6.3.14]	1	3	69	24.4	24.4	83.05	70.06	66.1	17	0.64387	-0.635159	0.000690262	1.16425
NGO2148	F0F1 ATP synthase subunit alpha (EC:3.6.3.14); K02111 F-type H+-transporting ATPase subunit alpha [EC:3.6.3.14]	1	1	7	54.62	54.62	62.52	50.87	49.51	54	1.53026	0.613781	7.5749e-15	1.05859
NGO2148	F0F1 ATP synthase subunit alpha (EC:3.6.3.14); K02111 F-type H+-transporting ATPase subunit alpha [EC:3.6.3.14]	1	2	8	45.77	45.77	61.36	51.65	47.38	41	1.07469	0.103919	0.0435879	1.07222
NGO2148	F0F1 ATP synthase subunit alpha (EC:3.6.3.14); K02111 F-type H+-transporting ATPase subunit alpha [EC:3.6.3.14]	1	3	11	65.16	65.16	61.94	52.62	51.26	55	1.11448	0.156364	0.000716976	1.06
NGO2148	F0F1 ATP synthase subunit alpha (EC:3.6.3.14); K02111 F-type H+-transporting ATPase subunit alpha [EC:3.6.3.14]	2	1	5	43.51	43.51	56.12	49.9	47.18	35	0.486302	-1.04008	1.90474e-13	1.07679
NGO2148	F0F1 ATP synthase subunit alpha (EC:3.6.3.14); K02111 F-type H+-transporting ATPase subunit alpha [EC:3.6.3.14]	2	2	28	19.59	19.59	29.51	23.11	17.28	11	0.359262	-1.47689	0.00070697	1.25132
NGO2148	F0F1 ATP synthase subunit alpha (EC:3.6.3.14); K02111 F-type H+-transporting ATPase subunit alpha [EC:3.6.3.14]	2	3	9	54.11	54.11	60.58	48.74	44.47	39	0.316575	-1.65938	3.23862e-10	1.12841
NGO2148	F0F1 ATP synthase subunit alpha (EC:3.6.3.14); K02111 F-type H+-transporting ATPase subunit alpha [EC:3.6.3.14]	3	2	29	26.72	26.72	43.11	29.13	25.44	13	0.325098	-1.62105	0.0008885	1.42086
NGO2149	F0F1 ATP synthase subunit gamma (EC:3.6.3.14); K02115 F-type H+-transporting ATPase subunit gamma [EC:3.6.3.14]	2	3	301	4.23	4.23	53.95	32.3	18.21	4	0.227264	-2.13756	0.0432848	3.60373
NGO2150	F0F1 ATP synthase subunit beta (EC:3.6.3.14); K02112 F-type H+-transporting ATPase subunit beta [EC:3.6.3.14]	1	1	10	43.98	43.98	60.43	53.12	53.12	34	1.77287	0.826088	1.81662e-11	1.081
NGO2150	F0F1 ATP synthase subunit beta (EC:3.6.3.14); K02112 F-type H+-transporting ATPase subunit beta [EC:3.6.3.14]	2	1	17	29.61	29.61	52.69	44.73	43.44	16	0.435935	-1.19782	0.000942268	1.35903
NGO2150	F0F1 ATP synthase subunit beta (EC:3.6.3.14); K02112 F-type H+-transporting ATPase subunit beta [EC:3.6.3.14]	2	3	18	40.71	40.71	66.02	54.62	53.12	35	0.270148	-1.88818	2.84506e-15	1.10022
NGO2150	F0F1 ATP synthase subunit beta (EC:3.6.3.14); K02112 F-type H+-transporting ATPase subunit beta [EC:3.6.3.14]	3	1	31	26.06	26.06	50.75	34.84	34.84	14	0.303781	-1.71889	0.0124032	2.01607
NGO2163	fabG; 3-ketoacyl-(acyl-carrier-protein) reductase (EC:1.1.1.100); K00059 3-oxoacyl-[acyl-carrier protein] reductase [EC:1.1.1.100]	1	1	100	14.37	14.37	37.5	31.05	28.23	10	0.793682	-0.333367	0.0143287	1.17532
NGO2163	fabG; 3-ketoacyl-(acyl-carrier-protein) reductase (EC:1.1.1.100); K00059 3-oxoacyl-[acyl-carrier protein] reductase [EC:1.1.1.100]	1	3	120	17.54	17.54	64.52	42.34	39.52	13	0.750972	-0.413169	0.000334324	1.11697
NGO2163	fabG; 3-ketoacyl-(acyl-carrier-protein) reductase (EC:1.1.1.100); K00059 3-oxoacyl-[acyl-carrier protein] reductase [EC:1.1.1.100]	2	3	84	17.68	17.68	71.37	42.34	32.26	12	0.83928	-0.252777	0.02033	1.14681
NGO2178	putative inner membrane protein translocase component YidC; K03217 preprotein translocase subunit YidC	3	1	110	8.38	8.38	44.22	22.2	15.23	8	1.44754	0.533603	0.0485101	1.44248

## Sheet: NOTES
Table Heading	Description
Accession	NGO accession number
Name	protein name
Extract	Protein Extract number
Replicate	Biological replicate number
N	ProteinPilot protein rank
Unused	ProteinPilot Unused ProtScore
Total	ProteinPilot Total ProtScore
%Cov	% coverage using all identified peptides
%Cov(50)	% coverage using peptides at or above the 50% confidence cutoff
%Cov(95)	% coverage using peptides at or above the 95% confidence cutoff
Peptides(95%)	number of peptides identified with 95% confidence
L:H	SILAC light to heavy ratio (biofilm to planktonic)
log2 L:H	SILAC light to heavy ratios converted to log2 values
Pval L:H	p-value for the quantitative measurement
EF L:H	ProteinPilot "error factor" for the quantitative measurement
