# Supplementary material for: Proteomic Analysis of Neisseria gonorrhoeae Biofilms Shows Shift to Anaerobic Respiration and Changes in Nutrient Transport and Outermembrane Proteins
Source: PLoS One. 2012 Jun 6;7(6):e38303. doi: 10.1371/journal.pone.0038303 (PMC3368942; doi:10.1371/journal.pone.0038303)
Supplement: Table S4 — Excel workbook with 3 sheets showing complete peptide level information for all of the quantified proteins (p-values <0.05) from Extract 1 (3 biological replicates). Only peptides with a confidence score of ≥50% are included in the table. S4B. Excel workbook with 3 sheets showing complete peptide level information for all of the quantified proteins (p-values <0.05) from Extract 2 (3 biological replicates). Only peptides with a confidence score of ≥50% are included in the table. S4C. Excel workbook with 3 sheets showing complete peptide level information for all of the quantified proteins (p-values <0.05) from Extract 3 (3 biological replicates). Only peptides with a confidence score of ≥50% are included in the table. (ZIP) [file pone.0038303.s008.zip]

Archive with 3 entries (3 files):
- Supplementary_Table_S4B.xls
- Supplementary_Table_S4C.xls
- Supplementary_Table_S4A.xls
