# Supplementary material for: Proteomic Analysis of Neisseria gonorrhoeae Biofilms Shows Shift to Anaerobic Respiration and Changes in Nutrient Transport and Outermembrane Proteins
Source: PLoS One. 2012 Jun 6;7(6):e38303. doi: 10.1371/journal.pone.0038303 (PMC3368942; doi:10.1371/journal.pone.0038303)
Supplement: Table S4 — Excel workbook with 3 sheets showing complete peptide level information for all of the quantified proteins (p-values <0.05) from Extract 1 (3 biological replicates). Only peptides with a confidence score of ≥50% are included in the table. S4B. Excel workbook with 3 sheets showing complete peptide level information for all of the quantified proteins (p-values <0.05) from Extract 2 (3 biological replicates). Only peptides with a confidence score of ≥50% are included in the table. S4C. Excel workbook with 3 sheets showing complete peptide level information for all of the quantified proteins (p-values <0.05) from Extract 3 (3 biological replicates). Only peptides with a confidence score of ≥50% are included in the table. (ZIP) [file pone.0038303.s008.zip › Supplementary_Table_S4B.xls]

## Sheet: Extr2_Rep1
Extract 2, Replicate 1
Peptides from quantified proteins with quantification p-values <0.05
Accessions	Names	N	Unused	Total	%Cov	%Cov(50)	%Cov(95)	Used	Annotation	Contrib	Conf	Sequence	Modifications	Cleavages	dMass	Prec MW	Prec m/z	Theor MW	Theor m/z	Theor z	Sc	Spectrum	Time	PrecursorSignal	PrecursorElution	L:H	%Err L:H	Area L	Err L	Area H	Err H	Accessions
NGO0171	rplS; 50S ribosomal protein L19; K02884 large subunit ribosomal protein L19	85	11.86	11.86	92.56	58.68	45.45	1	auto	2	99	GLNSNFIVR			0.000695349	1018.56	510.286	1018.56	510.285	2	13	33.1.1.1967.2	23.9526	1355	24.0049	0.739443	5.10753	664	25.77	906.84	30.11	NGO0171
								0	manual	2	99	ISSGEGVER	Label:13C(6)(R)@9		0.00680624	938.483	470.249	938.476	470.246	2	9	33.1.1.1711.2	15.263	370	15.3581	0.873483	15.4682	77.94	8.83	90.11	9.49	NGO0171
								1	auto	2	99	LQAYEGVVIAR	Label:13C(6)(R)@11		0.00481511	1223.7	612.858	1223.7	612.856	2	13	34.1.1.1924.2	24.1633	858	23.997	0.852896	6.2848	467.04	21.61	553	23.52	NGO0171
								0	manual	2	99	MNLIQQLEQEEIAR	Oxidation(M)@1		-0.0255357	1729.84	865.928	1729.87	865.941	2	15	32.1.1.1987.2	26.6525	260	26.4446	0.954404	12.2135	130.42	11.42	138	11.75	NGO0171
								0	no quant - no residues to label	2	99	TFQLYSPTVEK			-0.00478886	1311.67	656.84	1311.67	656.843	2	13	33.1.1.1977.2	24.3874	613	24.4395							NGO0171
								0	manual	1.08092	99	KISSGEGVER	Carbamyl@N-term; Label:13C(6)(R)@10	missed K-I@1	-0.00187151	1109.58	555.795	1109.58	555.796	2	11	33.1.1.1724.2	15.8248	233	15.8335	0.01		0	0	197.63	14.06	NGO0171
								0	manual	0.645892	88.75	EIPEFAPGDTVVVSVR			0.0229464	1713.92	857.966	1713.89	857.954	2	10	32.1.1.1961.2	25.5264	93	25.4918	0.82551	15.8888	72	8.49	88.08	9.38	NGO0171
								1	auto	0	99	GLNSNFIVR			0.000695349	1018.56	510.286	1018.56	510.285	2	12	33.1.1.1969.2	24.0397	1355	24.0049	0.79311	3.56466	1405	37.48	1789	42.3	NGO0171
								1	auto	0	99	GLNSNFIVR	Label:13C(6)(R)@9		0.00163666	1024.58	513.296	1024.58	513.295	2	10	34.1.1.1921.2	24.032	1920	24.0845	0.770933	5.17417	658.81	25.67	863	29.38	NGO0171
								1	auto	0	99	GLNSNFIVR			0.00754744	1018.56	510.289	1018.56	510.285	2	10	34.1.1.1922.2	24.0758	1195	24.1283	0.875429	3.97789	1179.81	34.35	1361	36.89	NGO0171
								0	manual	0	99	GLNSNFIVR	Label:13C(6)(R)@9		0.0133935	1024.59	513.302	1024.58	513.295	2	10	3.1.1.1855.2	23.2437	198	23.2091	0.728181	11.5472	129.07	11.36	179	13.38	NGO0171
								1	auto	0	99	GLNSNFIVR	Label:13C(6)(R)@9		-0.00270005	1024.57	513.294	1024.58	513.295	2	10	33.1.1.1966.2	23.9091	2060	24.0049	0.87475	8.708	246	15.68	284	16.85	NGO0171
								1	auto	0	99	GLNSNFIVR	Label:13C(6)(R)@9		-0.00306627	1024.57	513.294	1024.58	513.295	2	10	33.1.1.1970.2	24.0832	1940	24.0049	0.798672	3.79172	1245.61	35.29	1575	39.69	NGO0171
								1	auto	0	99	GLNSNFIVR			0.00981663	1018.57	510.29	1018.56	510.285	2	11	32.1.1.1924.2	23.918	1919	23.9268	0.785938	3.49849	1453	38.12	1867	43.21	NGO0171
								1	auto	0	98.96	GLNSNFIVR			-0.000934211	1018.56	510.285	1018.56	510.285	2	10	36.1.1.1954.2	24.0854	329	24.1375	0.752188	8.4115	246.54	15.7	331	18.19	NGO0171
								1	auto	0	98.94	GLNSNFIVR			0.00544321	1018.56	510.288	1018.56	510.285	2	11	35.1.1.1950.2	24.1251	432	24.0905	0.687051	6.2288	433.08	20.81	636.57	25.23	NGO0171
								1	auto	0	98.64	GLNSNFIVR	Label:13C(6)(R)@9		0.00111873	1024.58	513.296	1024.58	513.295	2	10	36.1.1.1955.2	24.1288	466	24.0941	0.573306	7.95678	247.54	15.73	436.04	20.88	NGO0171
								1	auto	0	98.59	GLNSNFIVR	Label:13C(6)(R)@9		0.000910271	1024.58	513.296	1024.58	513.295	2	10	32.1.1.1922.2	23.8307	2193	23.9268	0.940247	5.98505	539.08	23.22	579	24.06	NGO0171
								1	auto	0	92.84	GLNSNFIVR	Label:13C(6)(R)@9		0.00598769	1024.58	513.298	1024.58	513.295	2	10	35.1.1.1949.2	24.0818	671	24.0905	0.698389	7.43764	305.67	17.48	442	21.02	NGO0171
								0	no quant - weak signal	0	61.42	GLNSNFIVR			0.014917	1018.57	510.293	1018.56	510.285	2	8	33.1.1.2023.2	26.3464	78	26.3119			0	0	0	0	NGO0171
								1	auto	0	69.86	ISSGEGVER			-5.93384e-05	932.456	467.235	932.456	467.235	2	8	33.1.1.1712.2	15.3063	303	15.3581	0.972863	10.2993	185.05	13.6	192.09	13.86	NGO0171
								1	auto	0	66.97	ISSGEGVER	Label:13C(6)(R)@9		0.0129273	938.49	470.252	938.476	470.246	2	8	32.1.1.1694.2	15.1279	320	15.1366	0.762975	10.8194	150	12.25	198.54	14.09	NGO0171
								0	manual	0	96.19	LQAYEGVVIAR	Label:13C(6)(R)@11		0.00542422	1223.7	612.859	1223.7	612.856	2	9	33.1.1.1975.2	24.3005	509	23.9614	0.613934	13.5062	88.15	9.39	145	12.04	NGO0171
								1	auto	0	79.87	LQAYEGVVIAR	Label:13C(6)(R)@11		0.00322773	1223.7	612.857	1223.7	612.856	2	9	32.1.1.1921.2	23.7872	607	23.8395	0.956884	9.06512	236.92	15.39	250.04	15.81	NGO0171
								0	manual	0	99	MNLIQQLEQEEIAR	Oxidation(M)@1; Label:13C(6)(R)@14		-0.0343247	1735.85	868.934	1735.89	868.951	2	16	32.1.1.1980.2	26.3493	328	26.488	0.74251	15.9715	68.04	8.25	92.54	9.62	NGO0171
								0	manual	0	99	MNLIQQLEQEEIAR	Oxidation(M)@1		-0.0082017	1729.86	865.937	1729.87	865.941	2	15	32.1.1.1981.2	26.3926	180	26.4446	0.416288	13.0436	83	9.11	201.35	14.19	NGO0171
								1	auto	0	99	MNLIQQLEQEEIAR	Oxidation(M)@1; Label:13C(6)(R)@14		-0.0343247	1735.85	868.934	1735.89	868.951	2	16	32.1.1.1984.2	26.5226	368	26.488	0.631525	8.07217	249.54	15.8	399.04	19.98	NGO0171
								0	manual	0	99	MNLIQQLEQEEIAR	Oxidation(M)@1		-0.0201646	1729.85	865.931	1729.87	865.941	2	14	32.1.1.1989.2	26.7391	70	26.7478	0.802753	15.5223	74.57	8.64	93.81	9.69	NGO0171
								0	manual	0	99	MNLIQQLEQEEIAR	Oxidation(M)@1		-0.019188	1729.85	865.931	1729.87	865.941	2	14	32.1.1.1990.2	26.7823	86	26.7478	0.950748	14.5042	92.3	9.61	98.04	9.9	NGO0171
								0	manual	0	99	MNLIQQLEQEEIAR	Oxidation(M)@1; Label:13C(6)(R)@14		-0.00600419	1735.88	868.948	1735.89	868.951	2	16	33.1.1.2025.2	26.433	131	26.4417	0.560652	15.7893	62.39	7.9	112.38	10.6	NGO0171
								0	manual	0	99	MNLIQQLEQEEIAR	Oxidation(M)@1		0.0149435	1729.88	865.948	1729.87	865.941	2	14	33.1.1.2026.2	26.4763	95	26.4417	0.832921	13.9605	93.67	9.68	113.57	10.66	NGO0171
								0	manual	0	99	MNLIQQLEQEEIAR	Oxidation(M)@1		0.0120202	1729.88	865.947	1729.87	865.941	2	14	34.1.1.1979.2	26.5594	190	26.6116	100		117.15	10.82	0	0	NGO0171
								1	auto	0	99	MNLIQQLEQEEIAR	Oxidation(M)@1; Label:13C(6)(R)@14		-0.0137547	1735.87	868.944	1735.89	868.951	2	16	34.1.1.1980.2	26.6028	234	26.6116	0.902886	9.66936	202.54	14.23	226.54	15.05	NGO0171
								0	manual	0	99	MNLIQQLEQEEIAR	Oxidation(M)@1; Deamidated(Q)@5		-0.000769391	1730.85	866.432	1730.85	866.433	2	13	34.1.1.1982.2	26.6896	13	26.6116	0.720587	11.1823	137	11.7	192	13.86	NGO0171
								0	manual	0	99	MNLIQQLEQEEIAR	Oxidation(M)@1		0.0503516	1729.92	865.966	1729.87	865.941	2	12	34.1.1.1988.2	26.9499	94	26.9153	1.03903	15.6252	83.04	9.11	80.71	8.98	NGO0171
								0	no quant - weak signal	0	99	MNLIQQLEQEEIAR	Oxidation(M)@1; Label:13C(6)(R)@14		0.0325116	1735.92	868.967	1735.89	868.951	2	13	34.1.1.1989.2	26.9933	71	26.9586			31.7	5.63	0	0	NGO0171
								1	auto	0	99	MNLIQQLEQEEIAR	Oxidation(M)@1; Label:13C(6)(R)@14		0.250709	1736.14	869.076	1735.89	868.951	2	14	32.1.1.1983.2	26.4793	166	26.488	1.12637	8.45966	295.57	17.19	265	16.28	NGO0171
								0	no quant - weak signal	0	99	MNLIQQLEQEEIAR	Oxidation(M)@1; Label:13C(6)(R)@14		0.0323205	1735.92	868.967	1735.89	868.951	2	16	35.1.1.2008.2	26.6366	56	26.602			32.65	5.71	0	0	NGO0171
								0	manual	0	99	MNLIQQLEQEEIAR	Oxidation(M)@1		0.0268625	1729.89	865.954	1729.87	865.941	2	15	35.1.1.2009.2	26.6798	39	26.6452	1.06521	22.6554	40.04	6.33	37.96	6.16	NGO0171
								0	manual	0	99	MNLIQQLEQEEIAR	Oxidation(M)@1; Deamidated(Q)@6; Label:13C(6)(R)@14		0.245451	1737.12	869.566	1736.87	869.443	2	13	32.1.1.1985.2	26.5659	190	26.488	0.430225	13.0016	84.39	9.19	198.09	14.07	NGO0171
								0	manual	0	98.73	MNLIQQLEQEEIAR	Oxidation(M)@1; Label:13C(6)(R)@14		0.0273155	1735.91	868.964	1735.89	868.951	2	11	35.1.1.2010.2	26.723	51	26.6884	0.566173	22.9727	29.54	5.43	52.69	7.26	NGO0171
								0	no quant - no residues to label	0	99	TFQLYSPTVEK			-0.00478886	1311.67	656.84	1311.67	656.843	2	13	33.1.1.1979.2	24.4743	613	24.4395							NGO0171
								0	no quant - no residues to label	0	99	TFQLYSPTVEK			0.00963969	1311.68	656.848	1311.67	656.843	2	13	34.1.1.1931.2	24.4695	1451	24.522							NGO0171
								0	no quant - no residues to label	0	99	TFQLYSPTVEK			0.00963969	1311.68	656.848	1311.67	656.843	2	13	34.1.1.1936.2	24.688	1461	24.522							NGO0171
								0	no quant - no residues to label	0	99	TFQLYSPTVEK			-0.00349221	1311.67	656.841	1311.67	656.843	2	13	32.1.1.1933.2	24.3104	1381	24.3627							NGO0171
								0	no quant - no residues to label	0	99	TFQLYSPTVEK			-0.00349221	1311.67	656.841	1311.67	656.843	2	13	32.1.1.1936.2	24.4409	1381	24.3627							NGO0171
								0	no quant - no residues to label	0	99	TFQLYSPTVEK			-0.00349221	1311.67	656.841	1311.67	656.843	2	13	32.1.1.1940.2	24.6148	1381	24.3627							NGO0171
								0	no quant - no residues to label	0	99	TFQLYSPTVEK			0.0262931	1311.7	656.856	1311.67	656.843	2	11	36.1.1.1965.2	24.5628	217	24.528							NGO0171
								0	no quant - no residues to label	0	99	TFQLYSPTVEK			0.00884772	1311.68	656.847	1311.67	656.843	2	12	35.1.1.1961.2	24.6026	241	24.568							NGO0171
NGO0214	putative phosphotransacetylase; K00625 phosphate acetyltransferase [EC:2.3.1.8]; K06873	27	23.18	23.18	41.2	34.8	33.6	0	no quant - no residues to label	2	99	ALDAQVFQAVDATAETLLAQGK	Methyl(Q)@20; Oxidation(K)@22		-0.01837	2289.17	764.063	2289.19	764.069	3	15	18.1.1.2038.2	29.9867	78	29.952							NGO0214
								1	auto	2	99	IVLPEGAEPR			0.0152967	1079.61	540.814	1079.6	540.806	2	11	18.1.1.1881.2	23.0623	1322	23.1156	3.33619	7.62716	740	27.2	224	14.97	NGO0214
								0	no quant - no residues to label	2	99	QFFAAAPGVLEGFVVDGAAASVAEAAAEK			0.14943	2792.55	931.858	2792.4	931.808	3	18	19.1.1.2020.2	29.8336	21	29.799							NGO0214
								1	auto	2	99	REEVEAVAK		missed R-E@1	0.0118132	1029.56	515.786	1029.55	515.78	2	12	18.1.1.1697.2	15.0519	163	15.0173	2.78595	14.8192	171.04	13.08	62	7.87	NGO0214
								0	manual	2	99	SANVLSVGPLLQGLR			-0.031137	1522.85	762.433	1522.88	762.449	2	10	18.1.1.1975.2	27.2387	672	26.8507	2.98175	13.8525	206.15	14.36	69.82	8.36	NGO0214
								0	no quant - no residues to label	2	99	SDNTDADALAHQLNLAK			0.0282136	1795.9	599.64	1795.87	599.631	3	15	19.1.1.1888.2	24.1674	895	24.2207							NGO0214
								0	no quant - no residues to label	2	99	TGLTFFGSSDALK			0.0139134	1342.69	672.353	1342.68	672.346	2	12	18.1.1.1946.2	25.9564	407	25.8317							NGO0214
								0	manual	2	99	TGLTFFGSSDALKDVSVLAGR			1.8052e-05	2140.12	714.38	2140.12	714.379	3	13	19.1.1.1956.2	27.1585	128	27.1237	1.74948	15.7061	110.82	10.53	63.97	8	NGO0214
								0	no quant - no residues to label	2	99	VAALDAANLVIEGIAPDADKIYLAGK		missed K-I@20	-0.0402213	2610.39	871.136	2610.43	871.15	3	16	19.1.1.1979.2	28.1596	138	28.2117							NGO0214
								1	auto	2	99	YNLIDFAR			0.0276076	1010.55	506.28	1010.52	506.267	2	9	18.1.1.1939.2	25.6455	945	25.5654	2.87539	7.00852	783	27.98	275	16.58	NGO0214
								0	no quant - no residues to label	1.92082	99	TVQAAAICHEK	Carbamidomethyl(C)@8		-0.00963739	1226.6	409.873	1226.61	409.877	3	10	19.1.1.1691.2	15.5868	432	15.5955							NGO0214
								0	no quant - no residues to label	1.02228	93.45	CVLLAK	Carbamidomethyl(C)@1		-0.00450286	702.405	352.21	702.41	352.212	2	8	19.1.1.1768.2	18.9301	204	19.0255							NGO0214
								0	no quant - no residues to label	0	99	ALDAQVFQAVDATAETLLAQGK	Methyl(Q)@20; Oxidation(K)@22		-0.0127647	2289.17	764.065	2289.19	764.069	3	15	19.1.1.2030.2	30.1286	128	30.094							NGO0214
								0	no quant - no residues to label	0	99	ALDAQVFQAVDATAETLLAQGK	Methyl(Q)@20; Oxidation(K)@22		0.00133399	2289.19	764.069	2289.19	764.069	3	15	19.1.1.2022.2	29.8857	90	29.9032							NGO0214
								0	no quant - no residues to label	0	58.1	CVLLAK	Carbamidomethyl(C)@1		0.00040755	702.41	352.212	702.41	352.212	2	7	18.1.1.1780.2	18.666	322	18.7615							NGO0214
								0	auto - shared MS/MS	0	98.22	IVLPEGAEPR			-0.00570681	1079.59	540.803	1079.6	540.806	2	9	19.1.1.1865.2	23.1461	1821	23.1106	2.84416	4.40926	1963	44.31	697	26.4	NGO0214
								0	no quant - no residues to label	0	99	QFFAAAPGVLEGFVVDGAAASVAEAAAEK			-0.0257964	2792.38	931.799	2792.4	931.808	3	14	19.1.1.2018.2	29.7469	63	29.7556							NGO0214
								0	manual	0	99	REEVEAVAK		missed R-E@1	0.00563702	1029.55	515.783	1029.55	515.78	2	13	19.1.1.1679.2	15.067	169	15.0757	3.42364	17.0519	150.93	12.29	44.52	6.67	NGO0214
								0	manual	0	99	REEVEAVAK		missed R-E@1	-3.09182	1026.45	514.234	1029.55	515.78	2	11	19.1.1.1681.2	15.1535	0	15.1189	2.38911	15.3962	142.04	11.92	60.04	7.75	NGO0214
								0	auto - shared MS/MS	0	97.07	REEVEAVAK		missed R-E@1	0.0241458	1029.57	515.792	1029.55	515.78	2	9	21.1.1.1684.2	15.0413	46	15.0068	2.112	30.1113	34.11	5.84	16.31	4.04	NGO0214
								0	auto - shared MS/MS	0	99	SANVLSVGPLLQGLR			-0.0564045	1522.83	762.421	1522.88	762.449	2	10	18.1.1.1963.2	26.7095	610	26.7182	8.75063	12.9137	579	24.06	66.82	8.17	NGO0214
								1	auto	0	99	SANVLSVGPLLQGLR			-0.016823	1522.87	762.44	1522.88	762.449	2	14	19.1.1.1949.2	26.8533	483	26.9493	2.39994	9.14281	404	20.1	170	13.04	NGO0214
								1	auto	0	99	SANVLSVGPLLQGLR			-0.0163347	1522.87	762.441	1522.88	762.449	2	14	19.1.1.1950.2	26.897	483	26.9493	2.65058	8.48097	504.04	22.45	192.04	13.86	NGO0214
								1	auto	0	99	SANVLSVGPLLQGLR	Label:13C(6)(R)@15		0.0234113	1528.93	765.471	1528.9	765.459	2	11	19.1.1.1948.2	26.8096	258	26.9057	1.66897	10.8818	224	14.97	135.54	11.64	NGO0214
								1	auto	0	99	SANVLSVGPLLQGLR	Label:13C(6)(R)@15		0.00778679	1528.91	765.463	1528.9	765.459	2	10	19.1.1.1951.2	26.9406	264	26.9057	3.09107	8.96917	505.04	22.47	165	12.85	NGO0214
								1	auto	0	99	YNLIDFAR			0.0276076	1010.55	506.28	1010.52	506.267	2	9	18.1.1.1937.2	25.5567	1005	25.5654	2.90522	9.88298	397	19.92	138	11.75	NGO0214
								1	auto	0	98.89	YNLIDFAR			0.0171359	1010.54	506.275	1010.52	506.267	2	9	19.1.1.1920.2	25.5824	1158	25.6351	3.36283	8.12611	656	25.61	197	14.04	NGO0214
								0	auto - shared MS/MS	0	98.85	YNLIDFAR			0.0171359	1010.54	506.275	1010.52	506.267	2	9	19.1.1.1919.2	25.5384	1158	25.6351	5.13593	13.0793	356	18.87	70	8.37	NGO0214
								1	auto	0	98.54	YNLIDFAR	Label:13C(6)(R)@8		0.0142486	1016.55	509.284	1016.54	509.277	2	9	19.1.1.1921.2	25.6263	414	25.6351	3.12143	6.80215	884	29.73	286	16.91	NGO0214
								0	manual	0	95.81	YNLIDFAR			0.047616	1010.57	506.29	1010.52	506.267	2	9	20.1.1.1932.2	25.5604	368	25.6139	3.24673	13.5405	230	15.17	71.54	8.46	NGO0214
								1	auto	0	92.47	YNLIDFAR	Label:13C(6)(R)@8		0.022458	1016.56	509.288	1016.54	509.277	2	9	18.1.1.1940.2	25.6898	391	25.6542	3.51522	7.40129	818	28.6	235	15.33	NGO0214
NGO0217	ABC transporter, periplasmic binding protein, iron related; K02012 iron(III) transport system substrate-binding protein	4	48.18	48.18	65.56	51.66	51.66	0	no quant - no residues to label	2	99	AEYPLNPHVVSTFNLEPIAK			-0.0128791	2238.16	747.059	2238.17	747.063	3	17	11.1.1.1935.2	25.5668	1508	25.4882							NGO0217
								1	auto	2	99	AGQIKEEGSR	Label:13C(6)(R)@10	cleaved L-A@N-term	0.00518012	1079.57	540.793	1079.57	540.791	2	12	12.1.1.1754.2	18.0508	316	18.0595	0.225266	14.7724	56	7.48	251.05	15.84	NGO0217
								0	no quant - no residues to label	2	99	DITVYNGQHK	Carbamyl@N-term	cleaved A-D@N-term	-0.00413946	1216.58	609.297	1216.58	609.299	2	12	14.1.1.1848.2	21.5654	430	21.7476							NGO0217
								0	auto - shared MS/MS	2	99	DWVALSGR	Label:13C(6)(R)@8		0.0113225	908.492	455.253	908.481	455.248	2	10	12.1.1.1900.2	24.4203	1335	24.4731	0.266184	9.82395	131	11.45	497	22.29	NGO0217
								1	auto	2	99	EAAQAVADAFTR	Label:13C(6)(R)@12		-0.00296994	1254.63	628.321	1254.63	628.322	2	15	11.1.1.1895.2	23.8112	3018	23.9083	0.166138	7.80804	191	13.82	1161	34.07	NGO0217
								0	auto - shared MS/MS	2	99	EGQRALTAVR	Glu->pyro-Glu@N-term	missed R-A@4	0.0351699	1081.63	541.824	1081.6	541.807	2	9	4.1.1.1715.2	16.7664	392	16.6018	1.01698	9.19178	237.54	15.41	235.88	15.36	NGO0217
								0	no quant - no residues to label	2	99	FVAFLAGK			-0.000328496	851.49	426.752	851.491	426.753	2	11	12.1.1.1909.2	24.8155	4065	24.868							NGO0217
								0	no quant - no residues to label	2	99	GDQLAGQIK			0.00338345	928.501	465.258	928.498	465.256	2	13	12.1.1.1747.2	17.7464	2232	17.6681							NGO0217
								1	auto	2	99	GDQLAGQIKEEGSR	Label:13C(6)(R)@14		-0.0176893	1492.74	498.587	1492.76	498.593	3	15	11.1.1.1758.2	17.8437	1204	17.809	0.167744	7.48661	208	14.42	1252.23	35.39	NGO0217
								0	no quant - no residues to label	2	99	GKGVPVAAK		missed K-G@2	0.0043296	825.512	413.763	825.507	413.761	2	10	12.1.1.1664.2	14.5225	55	14.5312							NGO0217
								0	no quant - no residues to label	2	99	GLKEYGKPYAK			0.983825	1253.67	418.896	1252.68	418.568	3	14	12.1.1.1699.2	15.6568	348	15.7525							NGO0217
								0	no quant - no residues to label	2	99	KFVAFLAGK		missed K-F@1	0.00538147	979.591	490.803	979.586	490.8	2	15	12.1.1.1884.2	23.7142	694	23.6788							NGO0217
								0	no quant - no residues to label	2	99	KLSEKDLEK		missed K-L@1	-0.00465245	1088.6	363.875	1088.61	363.877	3	12	12.1.1.1690.2	15.2662	1468	15.3617							NGO0217
								0	manual	2	99	LAGQIKEEGSR	Label:13C(6)(R)@11	cleaved Q-L@N-term	-0.00943204	1192.64	597.328	1192.65	597.333	2	13	12.1.1.1759.2	18.268	397	18.0595	0.370624	17.6235	44.04	6.64	120	10.95	NGO0217
								0	no quant - no residues to label	2	99	LEAPQVSATTVSEK			0.00274515	1458.76	730.387	1458.76	730.386	2	16	11.1.1.1869.2	22.6639	963	22.5848							NGO0217
								0	manual	2	99	LEAPQVSATTVSEKEHATR	Label:13C(6)(R)@19		-0.019466	2059.04	515.768	2059.06	515.773	4	16	11.1.1.1841.2	21.4413	900	21.667	0.01		0	0	293.63	17.14	NGO0217
								0	no quant - no residues to label	2	99	LKGEAAALK		missed K-G@2	-0.00370779	899.54	450.777	899.544	450.779	2	13	12.1.1.1688.2	15.1796	1136	15.2316							NGO0217
								0	no quant - no residues to label	2	99	LLEQAGMK	Oxidation(M)@7; Carbamyl(K)@8		0.00241399	947.477	474.746	947.475	474.745	2	12	12.1.1.1812.2	20.5658	507	20.5746							NGO0217
								0	no quant - no residues to label	2	99	LSEKDLEK			-0.0197588	960.493	481.254	960.513	481.264	2	12	12.1.1.1730.2	17.0065	589	16.9717							NGO0217
								0	no quant - no residues to label	2	99	SVLNYATPK			-0.00141359	991.532	496.774	991.534	496.774	2	11	12.1.1.1862.2	22.7421	4308	22.7949							NGO0217
								0	no quant - no residues to label	2	99	TVYNGQHK		cleaved I-T@N-term	0.0117607	945.479	473.747	945.467	473.741	2	10	12.1.1.1736.2	17.2678	470	17.2331							NGO0217
								0	auto - shared MS/MS	2	99	VVVYDTR	Label:13C(6)(R)@7		-0.0107228	856.464	429.239	856.475	429.245	2	10	12.1.1.1746.2	17.7029	4245	17.6246	0.228315	3.64296	924	30.4	4087	63.93	NGO0217
								0	no quant - no residues to label	1.95861	98.96	EYGKPYAK			0.0200321	954.501	478.258	954.481	478.248	2	8	12.1.1.1683.2	14.9633	370	15.0153							NGO0217
								1	auto	1.61979	99	SRVVVYDTR	Label:13C(6)(R)@2; Label:13C(6)(R)@9	missed R-V@2	-0.0262621	1105.6	369.541	1105.63	369.55	3	9	12.1.1.1715.2	16.3531	0	16.3184	0.405281	13.8552	73.04	8.55	182	13.49	NGO0217
								0	no quant - weak signal	0.394695	99	LNSAKGDQLAGQIKEEGSR	Deamidated(N)@2; Dehydrated(S)@3; Label:13C(6)(R)@19	missed K-G@5	0.138631	1989.16	498.298	1989.02	498.263	4	13	12.1.1.1800.2	20.0458	132	20.1411			0	0	0	0	NGO0217
								0	manual	0.000434512	62.29	FVAFLAGKEGQR	Carbamyl(K)@8; Label:13C(6)(R)@12		0.00727066	1370.75	686.381	1370.74	686.377	2	10	12.1.1.1911.2	24.903	232	24.9117	0.436839	13.2714	81.34	9.02	188.04	13.71	NGO0217
								0	no quant - no residues to label	0	99	AEYPLNPHVVSTFNLEPIAK			0.00190979	2238.17	747.064	2238.17	747.063	3	18	12.1.1.1923.2	25.4284	2655	25.4372							NGO0217
								0	no quant - no residues to label	0	99	AEYPLNPHVVSTFNLEPIAK			0.00190979	2238.17	747.064	2238.17	747.063	3	19	12.1.1.1925.2	25.5159	2655	25.4372							NGO0217
								0	no quant - no residues to label	0	99	AEYPLNPHVVSTFNLEPIAK			0.0020929	2238.17	747.064	2238.17	747.063	3	22	12.1.1.1926.2	25.5596	2655	25.4372							NGO0217
								0	no quant - no residues to label	0	99	AEYPLNPHVVSTFNLEPIAK	Deamidated(N)@6		0.00813506	2239.16	747.394	2239.15	747.391	3	18	12.1.1.1929.2	25.6907	222	25.4809							NGO0217
								0	no quant - no residues to label	0	99	AEYPLNPHVVSTFNLEPIAK			0.00190979	2238.17	747.064	2238.17	747.063	3	18	12.1.1.1932.2	25.8217	2655	25.4372							NGO0217
								0	no quant - no residues to label	0	99	AEYPLNPHVVSTFNLEPIAK			-0.122053	2238.05	747.023	2238.17	747.063	3	11	12.1.1.1966.2	27.3006	75	27.3093							NGO0217
								0	no quant - no residues to label	0	99	AEYPLNPHVVSTFNLEPIAK			-0.513535	2237.66	746.892	2238.17	747.063	3	13	12.1.1.1989.2	28.2979	13	28.2632							NGO0217
								0	no quant - no residues to label	0	99	AEYPLNPHVVSTFNLEPIAK	Deamidated(N)@6		0.0226005	2239.18	747.399	2239.15	747.391	3	10	12.1.1.1963.2	27.1706	72	27.1359							NGO0217
								0	no quant - no residues to label	0	94.88	AEYPLNPHVVSTFNLEPIAK			-0.00463939	2238.16	747.062	2238.17	747.063	3	11	11.1.1.1956.2	26.4819	256	26.2733							NGO0217
								0	no quant - no residues to label	0	91.09	AEYPLNPHVVSTFNLEPIAK			1.92365	2240.09	747.705	2238.17	747.063	3	12	11.1.1.1953.2	26.3516	17	26.3167							NGO0217
								0	auto - shared MS/MS	0	68.83	AGQIKEEGSR	Label:13C(6)(R)@10	cleaved L-A@N-term	0.00531247	1079.57	540.793	1079.57	540.791	2	9	11.1.1.1757.2	17.8003	266	17.7655	0.241222	14.7433	57	7.55	238.63	15.45	NGO0217
								0	no quant - no residues to label	0	99	DITVYNGQHK	Carbamyl@N-term	cleaved A-D@N-term	0.0140583	1216.6	609.306	1216.58	609.299	2	12	12.1.1.1836.2	21.6056	1238	21.8751							NGO0217
								0	no quant - no residues to label	0	99	DITVYNGQHK	Carbamyl@N-term	cleaved A-D@N-term	-0.00376411	1216.58	609.297	1216.58	609.299	2	12	12.1.1.1840.2	21.7794	2109	21.9621							NGO0217
								0	no quant - no residues to label	0	99	DITVYNGQHK	Carbamyl@N-term	cleaved A-D@N-term	-0.00376411	1216.58	609.297	1216.58	609.299	2	12	12.1.1.1844.2	21.9534	2160	21.9621							NGO0217
								0	no quant - no residues to label	0	91.27	DITVYNGQHK	Carbamyl@N-term	cleaved A-D@N-term	-0.0145475	1216.57	609.292	1216.58	609.299	2	11	15.1.1.1834.2	21.3966	437	21.5357							NGO0217
								0	no quant - no residues to label	0	76.17	DITVYNGQHK	Carbamyl@N-term	cleaved A-D@N-term	-0.00193824	1216.58	609.298	1216.58	609.299	2	11	11.1.1.1844.2	21.5714	990	21.8844							NGO0217
								0	no quant - no residues to label	0	60.49	DITVYNGQHK		cleaved A-D@N-term	0.00224543	1173.58	392.201	1173.58	392.2	3	9	11.1.1.1739.2	17.0179	354	17.1135							NGO0217
								0	auto - shared MS/MS	0	73.04	DWVALSGR	Label:13C(6)(R)@8		0.00912458	908.49	455.252	908.481	455.248	2	9	11.1.1.1911.2	24.516	797	24.5686	0.21416	10.2218	116	10.77	547	23.39	NGO0217
								0	manual	0	53.42	DWVALSGR	Dioxidation(W)@2; Label:13C(6)(R)@8		0.0243313	940.495	471.255	940.471	471.243	2	9	12.1.1.1882.2	23.626	634	23.8113	0.306002	10.345	121.81	11.04	402	20.05	NGO0217
								1	auto	0	99	EAAQAVADAFTR	Label:13C(6)(R)@12		-0.00296994	1254.63	628.321	1254.63	628.322	2	16	11.1.1.1897.2	23.8995	3018	23.9083	0.171181	4.66613	537	23.17	3168	56.28	NGO0217
								1	auto	0	99	EAAQAVADAFTR	Label:13C(6)(R)@12		-0.0169142	1254.61	628.314	1254.63	628.322	2	15	12.1.1.1885.2	23.7583	6138	23.8554	0.175123	5.28475	420	20.49	2422	49.21	NGO0217
								1	auto	0	99	EAAQAVADAFTR	Label:13C(6)(R)@12		-0.0169142	1254.61	628.314	1254.63	628.322	2	15	12.1.1.1887.2	23.8466	6091	23.8554	0.281215	3.02861	1394	37.34	5006	70.75	NGO0217
								0	no quant - weak signal	0	99	EAAQAVADAFTR	Label:13C(6)(R)@12		0.022759	1254.65	628.334	1254.63	628.322	2	12	12.1.1.1962.2	27.1272	81	27.0492			0	0	41.04	6.41	NGO0217
								1	auto	0	99	EAAQAVADAFTR	Label:13C(6)(R)@12		0.00568508	1254.64	628.325	1254.63	628.322	2	15	14.1.1.1899.2	23.8016	1538	23.8103	0.125543	8.40923	159	12.61	1279	35.76	NGO0217
								1	auto	0	99	EAAQAVADAFTR			0.0153669	1248.63	625.32	1248.61	625.312	2	11	12.1.1.1886.2	23.8025	1375	23.8554	0.235441	3.58213	961	31	4122	64.2	NGO0217
								1	auto	0	99	EAAQAVADAFTR	Label:13C(6)(R)@12		0.0165379	1254.65	628.331	1254.63	628.322	2	15	15.1.1.1889.2	23.8233	1126	23.8321	0.180941	8.58514	160	12.65	893	29.88	NGO0217
								0	manual	0	99	EAAQAVADAFTR	Label:13C(6)(R)@12		0.00635849	1254.64	628.325	1254.63	628.322	2	15	19.1.1.1881.2	23.8567	330	23.8211	0.246243	11.8173	89	9.43	365	19.1	NGO0217
								0	no quant - weak signal	0	99	EAAQAVADAFTR	Label:13C(6)(R)@12		-0.0269241	1254.6	628.309	1254.63	628.322	2	9	12.1.1.2013.2	29.13	38	29.0954			0	0	24.82	4.98	NGO0217
								0	no quant - weak signal	0	98.63	EAAQAVADAFTR	Label:13C(6)(R)@12		0.0785457	1254.71	628.362	1254.63	628.322	2	9	12.1.1.1953.2	26.7364	85	26.7017			0	0	0	0	NGO0217
								0	auto - shared MS/MS	0	98.03	EAAQAVADAFTR	Deamidated(Q)@4; Label:13C(6)(R)@12		0.0149487	1255.63	628.822	1255.61	628.814	2	10	12.1.1.1919.2	25.2533	379	25.2621	0.196454	14.3077	58.36	7.64	300	17.32	NGO0217
								1	auto	0	97.08	EAAQAVADAFTR			0.00651721	1248.62	625.316	1248.61	625.312	2	11	11.1.1.1896.2	23.8553	682	23.9083	0.2081	4.93089	496	22.27	2407	49.06	NGO0217
								0	manual	0	65.38	EAAQAVADAFTR	Deamidated(Q)@4; Label:13C(6)(R)@12		0.0282003	1255.64	628.828	1255.61	628.814	2	10	13.1.1.1885.2	23.8034	1465	23.8565	0.155205	7.19132	223	14.93	1451	38.09	NGO0217
								0	no quant - weak signal	0	63.28	EAAQAVADAFTR	Label:13C(6)(R)@12		0.031454	1254.66	628.338	1254.63	628.322	2	8	11.1.1.2018.2	28.9275	28	28.8929			0	0	0	0	NGO0217
								0	no quant - no residues to label	0	87.7	EYGKPYAK			0.0161906	954.497	478.256	954.481	478.248	2	9	11.1.1.1692.2	14.9729	155	15.0248							NGO0217
								0	no quant - no residues to label	0	75.56	EYGKPYAK			0.0218551	954.503	478.259	954.481	478.248	2	8	13.1.1.1682.2	14.954	108	15.0059							NGO0217
								0	no quant - no residues to label	0	99	FVAFLAGK			0.00905599	851.5	426.757	851.491	426.753	2	9	14.1.1.1921.2	24.7693	1296	24.8656							NGO0217
								0	no quant - no residues to label	0	99	FVAFLAGK			0.0215039	851.512	426.763	851.491	426.753	2	9	18.1.1.1921.2	24.845	534	24.8537							NGO0217
								0	no quant - no residues to label	0	99	FVAFLAGK			-0.000328496	851.49	426.752	851.491	426.753	2	9	12.1.1.1907.2	24.7277	4004	24.868							NGO0217
								0	no quant - no residues to label	0	97.81	FVAFLAGK			0.00380884	851.494	426.755	851.491	426.753	2	10	11.1.1.1917.2	24.7791	3254	24.9194							NGO0217
								0	no quant - no residues to label	0	97.77	FVAFLAGK			0.0154551	851.506	426.76	851.491	426.753	2	9	17.1.1.1918.2	24.8206	648	24.8293							NGO0217
								0	no quant - no residues to label	0	93.01	FVAFLAGK			0.0229711	851.513	426.764	851.491	426.753	2	9	16.1.1.1913.2	24.8473	662	24.9452							NGO0217
								0	no quant - no residues to label	0	92.18	FVAFLAGK			0.0123898	851.503	426.759	851.491	426.753	2	8	19.1.1.1905.2	24.9206	359	24.8411							NGO0217
								0	no quant - no residues to label	0	91.84	FVAFLAGK			0.0244767	851.515	426.765	851.491	426.753	2	9	15.1.1.1912.2	24.8483	953	24.857							NGO0217
								0	no quant - no residues to label	0	87.01	FVAFLAGK			0.0217647	851.512	426.763	851.491	426.753	2	9	13.1.1.1907.2	24.7778	1448	24.8749							NGO0217
								0	no quant - no residues to label	0	80.64	FVAFLAGK			0.00380884	851.494	426.755	851.491	426.753	2	9	11.1.1.1922.2	24.9983	3254	24.9194							NGO0217
								0	no quant - no residues to label	0	99	GDQLAGQIK			0.00356656	928.501	465.258	928.498	465.256	2	10	12.1.1.1739.2	17.3983	2451	17.6681							NGO0217
								0	no quant - no residues to label	0	99	GDQLAGQIK			0.00338345	928.501	465.258	928.498	465.256	2	12	12.1.1.1744.2	17.6159	2451	17.6681							NGO0217
								0	no quant - no residues to label	0	99	GDQLAGQIK			-0.0150445	928.483	465.249	928.498	465.256	2	10	14.1.1.1755.2	17.5347	260	17.5434							NGO0217
								0	no quant - no residues to label	0	99	GDQLAGQIK			0.00594696	928.504	465.259	928.498	465.256	2	8	12.1.1.1795.2	19.8292	73	19.7946							NGO0217
								0	no quant - no residues to label	0	99	GDQLAGQIK			0.00065437	928.498	465.257	928.498	465.256	2	11	11.1.1.1746.2	17.3222	1358	17.5049							NGO0217
								0	no quant - no residues to label	0	96.2	GDQLAGQIK			0.0215723	928.519	465.267	928.498	465.256	2	10	13.1.1.1735.2	17.2625	610	17.2712							NGO0217
								0	no quant - no residues to label	0	95.63	GDQLAGQIK			0.00952947	928.507	465.261	928.498	465.256	2	9	15.1.1.1743.2	17.4397	544	17.5355							NGO0217
								0	manual	0	99	GDQLAGQIKEEGSR	Label:13C(6)(R)@14		-0.0134371	1492.74	498.589	1492.76	498.593	3	13	12.1.1.1749.2	17.8334	1768	18.0595	0.233837	11.7267	89.61	9.47	387	19.67	NGO0217
								0	manual	0	99	GDQLAGQIKEEGSR	Label:13C(6)(R)@14		-0.0211987	1492.74	747.375	1492.76	747.386	2	17	12.1.1.1757.2	18.1811	574	18.016	0.185674	11.9788	82.56	9.09	449.04	21.19	NGO0217
								0	manual	0	99	GDQLAGQIKEEGSR	Label:13C(6)(R)@14		-0.00527294	1492.75	498.591	1492.76	498.593	3	13	14.1.1.1764.2	17.9252	394	17.9339	0.177715	13.6664	63	7.94	358	18.92	NGO0217
								1	auto	0	99	GDQLAGQIKEEGSR	Label:13C(6)(R)@14		0.00499905	1492.76	498.595	1492.76	498.593	3	13	15.1.1.1752.2	17.8317	339	17.8404	0.235322	12.6405	77.13	8.78	331	18.19	NGO0217
								1	auto	0	99	GDQLAGQIKEEGSR	Label:13C(6)(R)@14		0.00291079	1492.76	498.594	1492.76	498.593	3	13	13.1.1.1739.2	17.4366	563	17.4888	0.211176	12.1177	82.39	9.08	394	19.85	NGO0217
								1	auto	0	98.36	GDQLAGQIKEEGSR			-0.00263308	1486.73	496.586	1486.74	496.586	3	9	12.1.1.1756.2	18.1377	334	18.103	0.179262	5.78331	352	18.76	1983	44.53	NGO0217
								0	no quant - no residues to label	0	99	GKGVPVAAK	Carbamyl@N-term	missed K-G@2	0.000604709	868.514	435.264	868.513	435.264	2	10	12.1.1.1706.2	15.9615	1307	16.0574							NGO0217
								0	no quant - no residues to label	0	97.66	GKGVPVAAK	Carbamyl@N-term	missed K-G@2	0.000626757	868.514	435.264	868.513	435.264	2	11	11.1.1.1715.2	15.9722	825	16.0246							NGO0217
								0	no quant - no residues to label	0	72.35	GKGVPVAAK	Carbamyl(K)@2	missed K-G@2	0.00105536	868.514	435.264	868.513	435.264	2	10	13.1.1.1706.2	15.9968	395	16.0055							NGO0217
								0	no quant - no residues to label	0	99	KFVAFLAGK	Carbamyl@N-term	missed K-F@1	0.0119626	1022.6	512.309	1022.59	512.303	2	12	12.1.1.1918.2	25.2096	1045	25.3058							NGO0217
								0	no quant - no residues to label	0	99	KFVAFLAGK	Carbamyl@N-term	missed K-F@1	0.00425445	1022.6	512.305	1022.59	512.303	2	11	14.1.1.1932.2	25.2508	279	25.2158							NGO0217
								0	no quant - no residues to label	0	99	KFVAFLAGK	Carbamyl@N-term	missed K-F@1	0.0113522	1022.6	512.309	1022.59	512.303	2	11	12.1.1.1920.2	25.2971	1045	25.3058							NGO0217
								0	no quant - no residues to label	0	99	KLSEKDLEK		missed K-L@1	0.00535051	1088.61	363.878	1088.61	363.877	3	9	14.1.1.1705.2	15.3618	391	15.3705							NGO0217
								0	no quant - no residues to label	0	99	KLSEKDLEK		missed K-L@1	-0.0026326	1088.6	363.876	1088.61	363.877	3	13	11.1.1.1698.2	15.2327	1069	15.2849							NGO0217
								0	no quant - no residues to label	0	99	KLSEKDLEK		missed K-L@1	0.00106301	1088.61	363.877	1088.61	363.877	3	12	13.1.1.1690.2	15.3002	517	15.3089							NGO0217
								0	no quant - no residues to label	0	99	LEAPQVSATTVSEK			0.00252569	1458.76	730.387	1458.76	730.386	2	16	12.1.1.1860.2	22.654	1528	22.6188							NGO0217
								1	auto	0	99	LEAPQVSATTVSEKEHATR			0.00662326	2053.05	514.27	2053.04	514.268	4	16	12.1.1.1839.2	21.7359	361	21.7881	0.192697	6.06254	324	18	1698	41.21	NGO0217
								0	manual	0	99	LEAPQVSATTVSEKEHATR	Label:13C(6)(R)@19		-0.0233084	2059.04	515.768	2059.06	515.773	4	19	14.1.1.1847.2	21.522	288	21.5308	0.01		0	0	269	16.4	NGO0217
								0	manual	0	99	LEAPQVSATTVSEKEHATR	Label:13C(6)(R)@19		-0.0185132	2059.05	515.769	2059.06	515.773	4	19	15.1.1.1829.2	21.1794	298	21.1446	0.01		0	0	312	17.66	NGO0217
								1	auto	0	99	LEAPQVSATTVSEKEHATR	Label:13C(6)(R)@19		-0.0185132	2059.05	515.769	2059.06	515.773	4	16	15.1.1.1828.2	21.1358	298	21.1446	0.230663	14.7404	56.54	7.52	247.54	15.73	NGO0217
								1	auto	0	99	LEAPQVSATTVSEKEHATR	Label:13C(6)(R)@19		-0.0227123	2059.04	515.768	2059.06	515.773	4	18	13.1.1.1824.2	21.1265	454	21.0485	0.105195	14.8585	50	7.07	480	21.91	NGO0217
								0	manual	0	99	LEAPQVSATTVSEKEHATR	Label:13C(6)(R)@19		-0.0227123	2059.04	515.768	2059.06	515.773	4	17	13.1.1.1823.2	21.0831	454	21.0485	0.01		0	0	425	20.62	NGO0217
								0	manual	0	99	LEAPQVSATTVSEKEHATR	Deamidated(Q)@5; Label:13C(6)(R)@19		-0.0713917	2059.98	516.001	2060.05	516.019	4	14	15.1.1.1840.2	21.6573	181	21.6226	0.01		0	0	222	14.9	NGO0217
								0	no quant - no residues to label	0	99	LKGEAAALK		missed K-G@2	-0.00629519	899.538	450.776	899.544	450.779	2	9	14.1.1.1702.2	15.232	223	15.2407							NGO0217
								0	no quant - no residues to label	0	98.03	LKGEAAALK	Carbamyl@N-term	missed K-G@2	0.00733195	942.557	472.286	942.55	472.282	2	9	12.1.1.1748.2	17.79	957	17.8422							NGO0217
								0	no quant - no residues to label	0	94.19	LKGEAAALK		missed K-G@2	0.0044916	899.548	450.781	899.544	450.779	2	9	13.1.1.1687.2	15.1702	296	15.1789							NGO0217
								0	no quant - no residues to label	0	70.93	LKGEAAALK		missed K-G@2	-0.00463875	899.539	450.777	899.544	450.779	2	8	11.1.1.1696.2	15.146	586	15.2415							NGO0217
								0	no quant - no residues to label	0	99	LLEQAGMK	Oxidation(M)@7		-0.00323942	904.466	453.24	904.469	453.242	2	9	14.1.1.1717.2	15.8824	1915	16.0216							NGO0217
								0	no quant - no residues to label	0	99	LLEQAGMK	Oxidation(M)@7		-0.0183873	904.451	453.233	904.469	453.242	2	9	12.1.1.1703.2	15.8309	5659	15.9702							NGO0217
								0	no quant - no residues to label	0	99	LLEQAGMK	Oxidation(M)@7		0.000984113	904.47	453.242	904.469	453.242	2	11	15.1.1.1707.2	15.8674	1701	15.9634							NGO0217
								0	no quant - no residues to label	0	99	LLEQAGMK	Oxidation(M)@7		-0.00534354	904.464	453.239	904.469	453.242	2	9	19.1.1.1701.2	16.0211	359	15.9864							NGO0217
								0	no quant - no residues to label	0	99	LLEQAGMK	Oxidation(M)@7		-0.0131791	904.456	453.235	904.469	453.242	2	11	11.1.1.1711.2	15.7979	4615	15.9374							NGO0217
								0	no quant - no residues to label	0	99	LLEQAGMK	Oxidation(M)@7		0.00163774	904.47	453.243	904.469	453.242	2	11	13.1.1.1707.2	16.0404	2402	15.9183							NGO0217
								0	no quant - no residues to label	0	98.74	LLEQAGMK	Oxidation(M)@7		-0.0131791	904.456	453.235	904.469	453.242	2	11	11.1.1.1717.2	16.0594	4615	15.9374							NGO0217
								0	no quant - no residues to label	0	97.38	LLEQAGMK	Oxidation(M)@7		-0.00466219	904.464	453.239	904.469	453.242	2	9	16.1.1.1710.2	15.9299	1185	15.9824							NGO0217
								0	no quant - no residues to label	0	86.86	LLEQAGMK	Oxidation(M)@7		-0.0120674	904.457	453.236	904.469	453.242	2	8	17.1.1.1713.2	15.853	985	15.9053							NGO0217
								0	no quant - no residues to label	0	73.17	LLEQAGMK	Oxidation(M)@7		0.00163774	904.47	453.243	904.469	453.242	2	8	13.1.1.1702.2	15.8223	2402	15.9183							NGO0217
								0	no quant - no residues to label	0	58.74	LLEQAGMK	Dioxidation(M)@7		0.000845124	920.465	461.24	920.464	461.239	2	9	11.1.1.1723.2	16.3206	947	16.3732							NGO0217
								0	no quant - no residues to label	0	56.77	LLEQAGMK	Oxidation(M)@7		-0.0103031	904.458	453.236	904.469	453.242	2	7	18.1.1.1716.2	15.8779	664	15.9302							NGO0217
								1	auto	0	88.38	SRVVVYDTR	Label:13C(6)(R)@2; Label:13C(6)(R)@9	missed R-V@2	-0.0027185	1105.63	369.549	1105.63	369.55	3	10	11.1.1.1725.2	16.408	346	16.3732	0.143429	14.4163	55	7.42	387.25	19.68	NGO0217
								0	no quant - no residues to label	0	99	SVLNYATPK			0.00722282	991.541	496.778	991.534	496.774	2	10	14.1.1.1875.2	22.743	961	22.7518							NGO0217
								0	no quant - no residues to label	0	95.88	SVLNYATPK	Deamidated(N)@4		-0.0114174	992.506	497.26	992.518	497.266	2	9	12.1.1.1867.2	22.9624	1944	22.883							NGO0217
								0	no quant - no residues to label	0	95.33	SVLNYATPK			0.00474303	991.539	496.777	991.534	496.774	2	10	11.1.1.1871.2	22.7518	2682	22.8488							NGO0217
								0	no quant - no residues to label	0	89.7	SVLNYATPK			0.02192	991.556	496.785	991.534	496.774	2	10	13.1.1.1864.2	22.8724	1008	22.8812							NGO0217
								1	auto	0	99	VVVYDTR	Label:13C(6)(R)@7		-0.0107228	856.464	429.239	856.475	429.245	2	9	12.1.1.1745.2	17.6594	4245	17.6246	0.220182	3.66496	907	30.12	4160	64.5	NGO0217
								1	auto	0	99	VVVYDTR	Label:13C(6)(R)@7		0.00868664	856.484	429.249	856.475	429.245	2	8	12.1.1.1738.2	17.3548	2740	17.6246	0.207693	11.5682	90.08	9.49	438	20.93	NGO0217
								0	manual	0	99	VVVYDTR	Label:13C(6)(R)@7		-0.000712922	856.474	429.244	856.475	429.245	2	8	12.1.1.1832.2	21.4321	118	21.3975	0.644036	15.0707	72.09	8.49	113.04	10.63	NGO0217
								1	auto	0	98.36	VVVYDTR	Label:13C(6)(R)@7		-0.0107228	856.464	429.239	856.475	429.245	2	8	12.1.1.1741.2	17.4854	4245	17.6246	0.173244	5.13199	445	21.1	2594	50.93	NGO0217
								1	auto	0	97.63	VVVYDTR			0.00308582	850.458	426.236	850.455	426.235	2	8	12.1.1.1740.2	17.4418	1184	17.6246	0.145897	6.38082	281	16.76	1945.04	44.1	NGO0217
								0	manual	0	95.57	VVVYDTR	Label:13C(6)(R)@7		-0.00646947	856.468	429.241	856.475	429.245	2	9	17.1.1.1743.2	17.1612	643	17.3007	0.826922	10.1641	176.05	13.27	215	14.66	NGO0217
								1	auto	0	90.09	VVVYDTR	Label:13C(6)(R)@7		-0.00317276	856.472	429.243	856.475	429.245	2	8	16.1.1.1743.2	17.3748	808	17.4711	0.563956	7.77077	258	16.06	462	21.49	NGO0217
								1	auto	0	85.45	VVVYDTR	Label:13C(6)(R)@7		-0.00825883	856.467	429.241	856.475	429.245	2	8	11.1.1.1744.2	17.2353	3217	17.5049	0.181921	12.4762	75.84	8.71	421	20.52	NGO0217
								1	auto	0	57.91	VVVYDTR	Label:13C(6)(R)@7		-0.00764847	856.467	429.241	856.475	429.245	2	8	11.1.1.1752.2	17.583	2550	17.5049	0.181855	5.01092	470	21.68	2610	51.09	NGO0217
								0	auto - shared MS/MS	0	54.29	VVVYDTR	Label:13C(6)(R)@7		0.0116627	856.487	429.251	856.475	429.245	2	8	13.1.1.1734.2	17.2189	1512	17.2712	0.190507	7.46824	213	14.59	1129.11	33.6	NGO0217
								1	auto	0	52.84	VVVYDTR			0.0232374	850.478	426.246	850.455	426.235	2	7	16.1.1.1745.2	17.4623	303	17.5148	0.33447	8.02035	207	14.39	625	25	NGO0217
								0	manual	0	51.26	VVVYDTR	Label:13C(6)(R)@7		-0.00591657	856.469	429.242	856.475	429.245	2	7	18.1.1.1746.2	17.1864	601	17.2824	0.322383	12.606	83	9.11	260	16.12	NGO0217
NGO0277	ComL; K05807 putative lipoprotein	63	14.61	14.61	46.82	30.34	27.34	1	auto	2	99	ALAAIER	Label:13C(6)(R)@7		-0.00216946	748.452	375.233	748.454	375.234	2	9	8.1.1.1752.2	17.893	584	17.9886	1.13119	7.83838	345	18.57	308	17.55	NGO0277
								1	auto	2	99	EAYQAFAELVQR	Label:13C(6)(R)@12		0.0123332	1429.74	715.878	1429.73	715.872	2	14	8.1.1.1931.2	25.7269	542	25.6916	1.20613	5.88757	633	25.16	530	23.02	NGO0277
								1	auto	2	99	GAYIAAANR			-0.00545637	905.466	453.74	905.472	453.743	2	12	8.1.1.1717.2	16.3716	690	16.4673	1.1598	7.23823	410	20.25	357	18.89	NGO0277
								0	no quant - no residues to label	2	99	GLVLFNEDQSFLNK			0.0111436	1622.84	812.428	1622.83	812.422	2	15	7.1.1.1941.2	26.371	262	26.3361							NGO0277
								1	auto	2	99	IIGSYQNTR	Label:13C(6)(R)@9		0.0030098	1056.57	529.292	1056.57	529.29	2	9	7.1.1.1729.2	17.1044	225	17.1132	1.2203	13.4438	122.13	11.05	101.07	10.05	NGO0277
								1	auto	2	99	LVDALGGNEMSVAR	Oxidation(M)@10		0.00179649	1446.72	724.365	1446.71	724.364	2	12	8.1.1.1865.2	22.8003	930	22.8091	0.969178	5.52047	643	25.36	670	25.88	NGO0277
								1	auto	1.88606	99	LYEILESR	Label:13C(6)(R)@8		0.0119297	1027.58	514.795	1027.56	514.79	2	9	8.1.1.1900.2	24.3544	1093	24.3188	0.971853	4.32701	1048	32.37	1089	33	NGO0277
								0	no quant - no residues to label	0.675717	88.34	VLETNFPK			0.00650826	946.519	474.267	946.512	474.263	2	8	2.1.1.1813.2	22.1135	562	22.1222							NGO0277
								1	auto	0	55.75	ALAAIER			-0.0204655	742.413	372.214	742.434	372.224	2	8	8.1.1.1751.2	17.8495	328	17.9451	1.36469	8.85316	300	17.32	222	14.9	NGO0277
								1	auto	0	99	GAYIAAANR	Label:13C(6)(R)@9		-0.000974982	911.491	456.753	911.492	456.753	2	10	8.1.1.1716.2	16.3281	668	16.4238	1.14651	9.17028	254	15.94	223.73	14.96	NGO0277
								1	auto	0	99	GAYIAAANR			-0.00710992	905.465	453.74	905.472	453.743	2	11	2.1.1.1664.2	15.8042	212	15.8129	1.42914	11.4537	184	13.56	130.02	11.4	NGO0277
								1	auto	0	96.14	GAYIAAANR	Label:13C(6)(R)@9		-0.00129268	911.491	456.753	911.492	456.753	2	9	2.1.1.1667.2	15.9342	236	15.8996	1.31516	9.52294	254	15.94	195.04	13.97	NGO0277
								0	no quant - no residues to label	0	99	GLVLFNEDQSFLNK			-6.96791	1615.86	808.938	1622.83	812.422	2	14	8.1.1.1946.2	26.3876	467	26.3963							NGO0277
								0	no quant - no residues to label	0	99	GLVLFNEDQSFLNK			0.0134978	1622.84	812.429	1622.83	812.422	2	15	8.1.1.1947.2	26.4316	1601	26.4843							NGO0277
								0	no quant - no residues to label	0	99	GLVLFNEDQSFLNK			-6.96876	1615.86	808.938	1622.83	812.422	2	14	8.1.1.1948.2	26.4755	443	26.3963							NGO0277
								0	no quant - no residues to label	0	99	GLVLFNEDQSFLNK			0.013864	1622.84	812.429	1622.83	812.422	2	14	8.1.1.1949.2	26.5194	1601	26.4843							NGO0277
								0	no quant - no residues to label	0	99	GLVLFNEDQSFLNK			0.013864	1622.84	812.429	1622.83	812.422	2	15	8.1.1.1952.2	26.6511	1601	26.4843							NGO0277
								0	no quant - no residues to label	0	99	GLVLFNEDQSFLNK			0.0148406	1622.85	812.43	1622.83	812.422	2	14	8.1.1.1956.2	26.8266	1601	26.4843							NGO0277
								0	no quant - no residues to label	0	85.49	GLVLFNEDQSFLNK			0.0330987	1622.86	812.439	1622.83	812.422	2	10	9.1.1.1960.2	26.5822	113	26.5909							NGO0277
								1	auto	0	99	IIGSYQNTR	Label:13C(6)(R)@9		-0.00887598	1056.56	529.286	1056.57	529.29	2	12	8.1.1.1729.2	16.8936	759	16.9892	1.11809	7.04884	424.04	20.59	383	19.57	NGO0277
								0	auto - shared MS/MS	0	99	IIGSYQNTR	Label:13C(6)(R)@9		-0.00152031	1056.56	529.289	1056.57	529.29	2	11	2.1.1.1678.2	16.4107	194	16.4627	1.09176	11.4073	160	12.65	148	12.17	NGO0277
								1	auto	0	99	LVDALGGNEMSVAR	Oxidation(M)@10; Label:13C(6)(R)@14		0.00617548	1452.74	727.377	1452.73	727.374	2	14	8.1.1.1867.2	22.8889	977	22.8091	1.12804	5.07762	821	28.65	735	27.11	NGO0277
								0	manual	0	59.61	LYEILESR	Label:13C(6)(R)@8		-0.00239334	1027.56	514.788	1027.56	514.79	2	8	2.1.1.1850.2	23.7283	204	23.6499	1.2658	11.096	183	13.53	146	12.08	NGO0277
NGO0335	polynucleotide phosphorylase/polyadenylase (EC:2.7.7.8); K00962 polyribonucleotide nucleotidyltransferase [EC:2.7.7.8]	13	32.85	32.85	39.75	26.31	23.06	1	auto	2	99	AAVAGPQELSAHAPR			-9.07624	1464.69	489.238	1473.77	492.264	3	12	22.1.1.1781.2	19.5556	123	19.521	0.546577	11.428	118.07	10.87	218.15	14.77	NGO0335
								0	no quant - weak signal	2	99	AGPQELSAHAPR	Label:13C(6)(R)@12	cleaved V-A@N-term	0.00289948	1238.65	620.332	1238.65	620.33	2	15	23.1.1.1818.2	20.3895	62	20.3549			0	0	57.74	7.6	NGO0335
								1	auto	2	99	ALLDAPVREENAAE	Label:13C(6)(R)@8	missed R-E@8	0.00287472	1502.77	752.392	1502.77	752.391	2	15	22.1.1.1856.2	22.8107	907	22.8194	0.581257	5.75389	476	21.82	827	28.76	NGO0335
								0	no quant - no residues to label	2	99	APETNEELVAK			0.00260286	1199.61	600.81	1199.6	600.809	2	14	23.1.1.1745.2	17.2314	280	17.1968							NGO0335
								0	no quant - no residues to label	2	99	AVLMVESEAK	Oxidation(M)@4		-0.00765916	1091.55	546.78	1091.55	546.784	2	13	22.1.1.1756.2	18.4739	637	18.7422							NGO0335
								0	no quant - no residues to label	2	99	EALITEETDTLAANEIK			-0.0128671	1859.92	930.969	1859.94	930.975	2	16	22.1.1.1894.2	24.4707	248	24.4794							NGO0335
								0	no quant - no residues to label	2	99	EIMQIALAQAK	Oxidation(M)@3		-0.00622813	1230.66	616.336	1230.66	616.339	2	12	22.1.1.1850.2	22.548	1304	22.513							NGO0335
								0	no quant - no residues to label	2	99	GIAGETIK			-0.0297495	787.414	394.714	787.444	394.729	2	7	25.1.1.1762.2	17.0675	123	17.0763							NGO0335
								0	no quant - weak signal	2	99	GPQELSAHAPR	Label:13C(6)(R)@11	cleaved A-G@N-term	0.0135956	1167.62	584.819	1167.61	584.812	2	14	22.1.1.1783.2	19.6421	38	19.6076			6.76	2.6	0	0	NGO0335
								0	no quant - no residues to label	2	99	LHILDQMK	Oxidation(M)@7		-0.00647277	1012.53	507.273	1012.54	507.276	2	10	22.1.1.1747.2	18.0844	231	18.0931							NGO0335
								0	no quant - weak signal	2	99	QSEKEILTSR	Gln->pyro-Glu@N-term; Label:13C(6)(R)@10		0.0234037	1178.65	590.331	1178.62	590.319	2	12	22.1.1.1824.2	21.415	80	21.4669			0	0	53.73	7.33	NGO0335
								1	auto	2	99	SQILDGQPR			-0.00207001	1012.53	507.271	1012.53	507.272	2	9	22.1.1.1729.2	17.3043	252	17.2697	0.405773	8.8738	178	13.34	443	21.05	NGO0335
								0	no quant - no residues to label	2	99	SQLDLVVAGTSK			0.00290414	1216.67	609.342	1216.67	609.34	2	15	22.1.1.1864.2	23.1608	831	23.257							NGO0335
								0	no quant - no residues to label	2	99	VAGTTEGVTALQMDIK	Oxidation(M)@13		-0.00798783	1648.83	825.42	1648.83	825.424	2	17	22.1.1.1867.2	23.292	473	23.2133							NGO0335
								0	no quant - no residues to label	2	99	VGYINGVYVLNPTK			-0.0141103	1535.82	768.918	1535.83	768.925	2	13	22.1.1.1891.2	24.3402	483	24.3054							NGO0335
								0	no quant - no residues to label	1.88606	98.97	VYEGTVVK			-0.00229711	893.484	447.749	893.486	447.75	2	10	23.1.1.1727.2	16.4512	746	16.5032							NGO0335
								1	auto	0.485452	78.29	ALEVDDR	Label:13C(6)(R)@7		0.00893408	822.427	412.221	822.418	412.216	2	8	23.1.1.1730.2	16.5812	284	16.6333	0.726561	10.4005	159	12.61	221	14.87	NGO0335
								0	no quant - no residues to label	0.262013	52.05	IPGGFFK			0.00147696	764.424	383.219	764.422	383.218	2	7	23.1.1.1905.2	24.1697	555	24.1784							NGO0335
								0	no quant - no residues to label	0.0599818	83.83	LDEAWNAVK	Dioxidation(W)@5		0.0251111	1076.54	539.277	1076.51	539.264	2	9	23.1.1.1862.2	22.2934	270	22.3456							NGO0335
								0	auto - shared MS/MS	0.000869459	61.64	LLDAPVR	Oxidation(P)@5	cleaved A-L@N-term	0.0433232	798.503	400.259	798.46	400.237	2	10	7.1.1.1892.2	24.2187	685	24.2274	0.934332	6.40036	470	21.68	508	22.54	NGO0335
								0	manual	0	99	AAVAGPQELSAHAPR	Label:13C(6)(R)@15		-0.0117215	1479.78	494.266	1479.79	494.27	3	16	22.1.1.1773.2	19.2096	216	19.348	0.396064	17.5917	45	6.71	114.74	10.71	NGO0335
								1	auto	0	99	AAVAGPQELSAHAPR			-0.00640753	1473.76	492.261	1473.77	492.264	3	15	22.1.1.1779.2	19.4691	122	19.6076	0.58639	11.6697	116.05	10.77	199.86	14.14	NGO0335
								0	manual	0	99	AAVAGPQELSAHAPR	Label:13C(6)(R)@15		-0.0209685	1479.77	494.263	1479.79	494.27	3	15	22.1.1.1792.2	20.0313	183	19.9102	0.563027	15.7268	63	7.94	113	10.63	NGO0335
								0	manual	0	99	AAVAGPQELSAHAPR	Label:13C(6)(R)@15		-0.0876208	1479.7	494.241	1479.79	494.27	3	14	22.1.1.1799.2	20.3338	88	20.2561	0.313692	25.6819	19.88	4.46	64	8	NGO0335
								0	no quant - weak signal	0	99	AAVAGPQELSAHAPR			0.0535612	1473.82	492.281	1473.77	492.264	3	11	22.1.1.1803.2	20.5067	257	20.7314			0	0	0	0	NGO0335
								1	auto	0	99	AAVAGPQELSAHAPR	Label:13C(6)(R)@15		-0.0149757	1479.77	494.265	1479.79	494.27	3	15	23.1.1.1821.2	20.5191	268	20.5278	0.599029	10.8761	134.65	11.6	227	15.07	NGO0335
								1	auto	0	99	AAVAGPQELSAHAPR	Label:13C(6)(R)@15		-0.0170815	1479.77	494.265	1479.79	494.27	3	16	23.1.1.1824.2	20.6488	202	20.7007	0.552965	10.8657	131.08	11.45	239.39	15.47	NGO0335
								0	manual	0	99	AAVAGPQELSAHAPR	Label:13C(6)(R)@15		-0.0130684	1479.78	494.266	1479.79	494.27	3	12	24.1.1.1810.2	19.9871	59	19.9526	1.23452	19.2626	59.9	7.74	49	7	NGO0335
								0	manual	0	99	AAVAGPQELSAHAPR	Label:13C(6)(R)@15		-0.0340352	1479.75	494.259	1479.79	494.27	3	12	24.1.1.1818.2	20.3328	55	20.2983	1.0258	21.4564	43.81	6.62	43.13	6.57	NGO0335
								1	auto	0	99	AAVAGPQELSAHAPR			-9.0092	1464.76	489.26	1473.77	492.264	3	14	23.1.1.1815.2	20.2598	67	20.2252	0.57709	13.4081	87.42	9.35	152.98	12.37	NGO0335
								0	manual	0	99	AAVAGPQELSAHAPR			-0.0442932	1473.72	492.249	1473.77	492.264	3	11	24.1.1.1814.2	20.16	81	20.1687	0.551236	21.2783	34.17	5.85	62.6	7.91	NGO0335
								0	manual	0	99	AAVAGPQELSAHAPR			-0.00666527	1473.76	492.261	1473.77	492.264	3	12	23.1.1.1811.2	20.0869	85	20.0524	0.706645	14.6385	79.35	8.91	113.4	10.65	NGO0335
								0	manual	0	99	AAVAGPQELSAHAPR	Label:13C(6)(R)@15		-0.0197365	1479.77	494.264	1479.79	494.27	3	12	23.1.1.1808.2	19.9572	87	19.8795	0.01		0	0	85	9.22	NGO0335
								1	auto	0	99	ALLDAPVREENAAE	Label:13C(6)(R)@8	missed R-E@8	-0.00523311	1502.76	752.388	1502.77	752.391	2	16	23.1.1.1881.2	23.1224	1189	23.1748	0.569539	6.05422	426.57	20.65	756.37	27.5	NGO0335
								1	auto	0	99	ALLDAPVREENAAE		missed R-E@8	-0.00676828	1496.74	749.377	1496.75	749.381	2	16	23.1.1.1882.2	23.1661	585	23.1748	0.537763	5.2451	557	23.6	1046	32.34	NGO0335
								1	auto	0	99	ALLDAPVREENAAE	Label:13C(6)(R)@8	missed R-E@8	-0.00547726	1502.76	752.388	1502.77	752.391	2	16	23.1.1.1885.2	23.2971	1189	23.1748	0.493954	5.63487	469.07	21.66	959	30.97	NGO0335
								0	no quant - no residues to label	0	99	AVLMVESEAK	Oxidation(M)@4		-0.00704879	1091.55	546.78	1091.55	546.784	2	11	22.1.1.1759.2	18.6037	637	18.7422							NGO0335
								0	no quant - no residues to label	0	99	AVLMVESEAK	Oxidation(M)@4		-0.00481036	1091.55	546.782	1091.55	546.784	2	14	23.1.1.1794.2	19.352	667	19.4039							NGO0335
								0	no quant - no residues to label	0	99	AVLMVESEAK	Oxidation(M)@4		-0.00481036	1091.55	546.782	1091.55	546.784	2	13	23.1.1.1797.2	19.4817	662	19.4039							NGO0335
								0	no quant - no residues to label	0	99	AVLMVESEAK	Oxidation(M)@4		-0.038395	1091.51	546.765	1091.55	546.784	2	11	25.1.1.1824.2	19.6798	84	19.6885							NGO0335
								0	no quant - no residues to label	0	99	AVLMVESEAK	Oxidation(M)@4		-0.00407793	1091.55	546.782	1091.55	546.784	2	12	23.1.1.1788.2	19.0926	667	19.4039							NGO0335
								0	no quant - no residues to label	0	99	AVLMVESEAK	Oxidation(M)@4		-0.00285721	1091.55	546.783	1091.55	546.784	2	11	23.1.1.1787.2	19.0493	665	19.4039							NGO0335
								0	no quant - no residues to label	0	98.09	AVLMVESEAK	Dioxidation(M)@4		0.0265103	1107.57	554.795	1107.55	554.781	2	11	23.1.1.1831.2	20.9514	78	20.9169							NGO0335
								0	no quant - no residues to label	0	97.37	AVLMVESEAK	Dioxidation(M)@4		0.0210447	1107.57	554.792	1107.55	554.781	2	10	22.1.1.1798.2	20.2906	76	20.2993							NGO0335
								0	no quant - no residues to label	0	99	EIMQIALAQAK	Oxidation(M)@3		-0.00130357	1230.66	616.339	1230.66	616.339	2	13	23.1.1.1874.2	22.8167	1295	22.8692							NGO0335
								0	no quant - no residues to label	0	99	EIMQIALAQAK	Oxidation(M)@3		-0.00130357	1230.66	616.339	1230.66	616.339	2	13	23.1.1.1877.2	22.9477	1279	22.8692							NGO0335
								0	auto - shared MS/MS	0	59.79	LLDAPVR	Oxidation(P)@5; Label:13C(6)(R)@7	cleaved A-L@N-term	0.0434325	804.523	403.269	804.48	403.247	2	10	7.1.1.1894.2	24.3069	621	24.2715	1.13826	5.77407	638	25.26	566.04	23.79	NGO0335
								1	auto	0	80.65	QSEKEILTSR	Label:13C(6)(R)@10		-0.00570628	1195.64	399.555	1195.65	399.557	3	9	23.1.1.1719.2	16.1041	352	16.1561	0.526125	10.17	147	12.12	282.16	16.8	NGO0335
								0	auto - shared MS/MS	0	99	SQILDGQPR	Label:13C(6)(R)@9		-0.0384115	1018.51	510.263	1018.55	510.282	2	9	25.1.1.1783.2	17.9766	130	17.8555	0.464886	16.3814	54.38	7.37	118.13	10.87	NGO0335
								0	manual	0	99	SQILDGQPR	Label:13C(6)(R)@9		-0.0234976	1018.53	510.271	1018.55	510.282	2	10	24.1.1.1752.2	17.4766	243	17.5721	0.527994	16.0598	59.08	7.69	113	10.63	NGO0335
								1	auto	0	99	SQILDGQPR			0.00549102	1012.54	507.275	1012.53	507.272	2	9	24.1.1.1756.2	17.6501	145	17.7455	0.43386	12.7084	88.54	9.41	206.09	14.36	NGO0335
								0	manual	0	97.37	SQILDGQPR	Label:13C(6)(R)@9		-0.00921708	1018.54	510.278	1018.55	510.282	2	9	22.1.1.1724.2	17.0874	479	17.3998	0.396622	13.1454	80.54	8.97	205.07	14.32	NGO0335
								0	no quant - weak signal	0	96.78	SQILDGQPR	Label:13C(6)(R)@9		0.000131996	1018.55	510.283	1018.55	510.282	2	9	26.1.1.1794.2	18.3859	54	18.3513			0	0	55.67	7.46	NGO0335
								1	auto	0	92.57	SQILDGQPR	Label:13C(6)(R)@9		-0.00216376	1018.55	510.281	1018.55	510.282	2	9	23.1.1.1751.2	17.4913	497	17.6733	0.725324	11.4943	130	11.4	181	13.45	NGO0335
								1	auto	0	92.31	SQILDGQPR			-0.00135734	1012.53	507.272	1012.53	507.272	2	9	23.1.1.1755.2	17.6645	335	17.6733	0.576572	7.39208	287.54	16.96	503.63	22.44	NGO0335
								0	manual	0	66.5	SQILDGQPR	Label:13C(6)(R)@9		0.00699166	1018.56	510.286	1018.55	510.282	2	8	23.1.1.1779.2	18.7034	190	18.5823	1.5318	10.6934	220	14.83	145.04	12.04	NGO0335
								0	no quant - no residues to label	0	99	SQLDLVVAGTSK			-0.00261467	1216.66	609.339	1216.67	609.34	2	15	23.1.1.1890.2	23.5154	874	23.6114							NGO0335
								0	no quant - no residues to label	0	99	SQLDLVVAGTSK			-0.00261467	1216.66	609.339	1216.67	609.34	2	14	23.1.1.1894.2	23.6898	874	23.6114							NGO0335
								0	no quant - no residues to label	0	99	SQLDLVVAGTSK			0.00399521	1216.67	609.342	1216.67	609.34	2	13	24.1.1.1896.2	23.6493	328	23.658							NGO0335
								0	no quant - no residues to label	0	99	VAGTTEGVTALQMDIK	Oxidation(M)@13		-0.0273303	1648.81	825.411	1648.83	825.424	2	16	23.1.1.1892.2	23.6027	508	23.5677							NGO0335
								0	no quant - no residues to label	0	99	VGYINGVYVLNPTK			-0.00827711	1535.83	768.92	1535.83	768.925	2	13	23.1.1.1916.2	24.6483	294	24.7005							NGO0335
								0	no quant - no residues to label	0	85.26	VYEGTVVK			-0.00528789	893.481	447.748	893.486	447.75	2	8	23.1.1.1737.2	16.8847	448	16.72							NGO0335
								0	no quant - no residues to label	0	72.84	VYEGTVVK			-0.00702025	893.479	447.747	893.486	447.75	2	7	24.1.1.1731.2	16.5658	293	16.5745							NGO0335
NGO0340	putative cysteine synthase/cystathionine beta-synthase; K01738 cysteine synthase A [EC:2.5.1.47]	34	21.99	21.99	53.87	41.61	41.61	0	no quant - no residues to label	2	99	IAEAMIEAAEK	Oxidation(M)@5		-0.0244908	1190.56	596.288	1190.59	596.3	2	12	4.1.1.1800.2	19.8539	30	19.8194							NGO0340
								0	no quant - no residues to label	2	99	IANSITELIGNTPLVK			-0.011296	1681.95	841.982	1681.96	841.988	2	17	11.1.1.1967.2	26.9598	733	27.0119							NGO0340
								0	no quant - no residues to label	2	99	IYDSIAK			0.0036289	808.437	405.226	808.433	405.224	2	8	12.1.1.1765.2	18.5284	240	18.5371							NGO0340
								0	no quant - no residues to label	2	99	LAITMPESMSK	Oxidation(M)@5; Oxidation(M)@9		0.0509913	1238.64	620.327	1238.59	620.302	2	9	14.1.1.1826.2	20.6127	65	20.5781							NGO0340
								0	no quant - no residues to label	2	99	LEFFNPGSSVK			0.00851195	1223.63	612.821	1223.62	612.817	2	13	11.1.1.1920.2	24.9107	920	24.9633							NGO0340
								0	manual	2	99	LIVVLLPSYGER			0.00104228	1357.8	679.906	1357.8	679.906	2	12	11.1.1.1958.2	26.5688	460	26.6645	2.38094	13.5933	181.54	13.47	77	8.77	NGO0340
								1	auto	2	99	QFDNEANPEVHRK		missed R-K@12	-0.0127287	1582.74	528.586	1582.75	528.59	3	15	11.1.1.1702.2	15.4064	671	15.4151	4.3706	10.0488	528	22.98	122	11.05	NGO0340
								0	no quant - no residues to label	2	99	TFGAELILTPAAEGMAGAIAK	Oxidation(M)@15		-0.0221087	2047.04	1024.53	2047.07	1024.54	2	15	11.1.1.1946.2	26.0467	234	26.0118							NGO0340
								1	auto	2	99	VPNEAAFETAR			0.0104682	1203.6	602.807	1203.59	602.801	2	17	11.1.1.1866.2	22.5321	3166	22.5848	3.19144	3.98266	2623	51.22	830	28.81	NGO0340
								0	auto - shared MS/MS	1.95861	99	QFDNEANPEVHR			-0.0128877	1454.64	485.888	1454.65	485.892	3	12	11.1.1.1730.2	16.6257	726	16.678	3.08329	8.00933	632	25.14	207	14.39	NGO0340
								1	auto	1.82391	99	AQSLVDAHPDTYFMPR	Oxidation(M)@14		0.0067995	1862.87	621.964	1862.86	621.961	3	12	11.1.1.1892.2	23.6786	890	23.7316	3.65391	8.79753	597	24.43	165	12.85	NGO0340
								0	no quant - no residues to label	0	99	IAEAMIEAAEK	Oxidation(M)@5		0.0102643	1190.6	596.305	1190.59	596.3	2	14	5.1.1.1767.2	19.7164	81	19.7251							NGO0340
								0	no quant - no residues to label	0	99	IAEAMIEAAEK	Oxidation(M)@5		0.00398562	1190.59	596.302	1190.59	596.3	2	12	7.1.1.1809.2	20.5768	91	20.5422							NGO0340
								0	no quant - no residues to label	0	99	IAEAMIEAAEK	Oxidation(M)@5		-0.000544707	1190.58	596.3	1190.59	596.3	2	11	8.1.1.1814.2	20.5787	55	20.5442							NGO0340
								0	no quant - no residues to label	0	99	IAEAMIEAAEK	Oxidation(M)@5		-0.0100368	1190.58	596.295	1190.59	596.3	2	15	11.1.1.1798.2	19.5782	1387	19.8903							NGO0340
								0	no quant - no residues to label	0	99	IAEAMIEAAEK	Oxidation(M)@5		-0.0106472	1190.57	596.295	1190.59	596.3	2	15	11.1.1.1803.2	19.7949	1387	19.8903							NGO0340
								0	no quant - no residues to label	0	99	IAEAMIEAAEK	Oxidation(M)@5		-0.00967058	1190.58	596.295	1190.59	596.3	2	16	11.1.1.1827.2	20.8345	1127	20.8866							NGO0340
								0	no quant - no residues to label	0	99	IAEAMIEAAEK	Oxidation(M)@5		0.011327	1190.6	596.306	1190.59	596.3	2	11	14.1.1.1809.2	19.8765	141	19.8419							NGO0340
								0	no quant - no residues to label	0	99	IAEAMIEAAEK	Oxidation(M)@5		-0.00283462	1190.58	596.298	1190.59	596.3	2	14	11.1.1.1845.2	21.6149	665	21.3199							NGO0340
								0	no quant - no residues to label	0	99	IAEAMIEAAEK	Oxidation(M)@5		0.00412784	1190.59	596.302	1190.59	596.3	2	13	15.1.1.1815.2	20.5714	152	20.5801							NGO0340
								0	no quant - no residues to label	0	99	IAEAMIEAAEK	Oxidation(M)@5		0.0263694	1190.61	596.313	1190.59	596.3	2	11	10.1.1.1810.2	19.8495	56	19.8582							NGO0340
								0	no quant - no residues to label	0	99	IAEAMIEAAEK	Oxidation(M)@5		0.00558116	1190.59	596.303	1190.59	596.3	2	10	6.1.1.1790.2	20.4777	89	20.3999							NGO0340
								0	no quant - no residues to label	0	98.69	IAEAMIEAAEK	Oxidation(M)@5		0.00544429	1190.59	596.303	1190.59	596.3	2	10	17.1.1.1794.2	19.3789	122	19.4744							NGO0340
								0	no quant - no residues to label	0	92.27	IAEAMIEAAEK	Oxidation(M)@5		0.0262218	1190.61	596.313	1190.59	596.3	2	11	9.1.1.1833.2	21.025	65	20.9904							NGO0340
								0	no quant - no residues to label	0	89.42	IAEAMIEAAEK	Oxidation(M)@5		0.00581049	1190.59	596.303	1190.59	596.3	2	9	17.1.1.1798.2	19.5524	122	19.4744							NGO0340
								0	no quant - no residues to label	0	55.75	IAEAMIEAAEK	Oxidation(M)@5		-0.0665846	1190.52	596.267	1190.59	596.3	2	9	8.1.1.1816.2	20.6652	59	20.6306							NGO0340
								0	no quant - no residues to label	0	99	IANSITELIGNTPLVK			-0.011296	1681.95	841.982	1681.96	841.988	2	18	11.1.1.1968.2	27.0032	733	27.0119							NGO0340
								0	no quant - no residues to label	0	99	IANSITELIGNTPLVK			0.0154114	1681.98	841.996	1681.96	841.988	2	13	12.1.1.1958.2	26.9536	168	26.8754							NGO0340
								0	no quant - no residues to label	0	93.23	IYDSIAK			0.000354558	808.433	405.224	808.433	405.224	2	9	11.1.1.1765.2	18.1476	1631	18.113							NGO0340
								0	no quant - no residues to label	0	99	LAITMPESMSK	Oxidation(M)@5; Oxidation(M)@9		-0.0046595	1238.58	620.299	1238.59	620.302	2	9	12.1.1.1789.2	19.5693	161	19.6212							NGO0340
								0	no quant - no residues to label	0	99	LAITMPESMSK	Oxidation(M)@5; Oxidation(M)@9		0.0168009	1238.61	620.31	1238.59	620.302	2	11	5.1.1.1750.2	19.0158	25	18.9812							NGO0340
								0	no quant - no residues to label	0	98.78	LAITMPESMSK	Oxidation(M)@5; Oxidation(M)@9		-0.0124769	1238.58	620.295	1238.59	620.302	2	11	11.1.1.1832.2	21.0511	607	20.5833							NGO0340
								0	no quant - no residues to label	0	95.09	LAITMPESMSK	Oxidation(M)@5; Oxidation(M)@9		-0.00148057	1238.59	620.301	1238.59	620.302	2	10	13.1.1.1786.2	19.4798	128	19.4452							NGO0340
								0	no quant - no residues to label	0	95.19	LEFFNPGSSVK			0.00851195	1223.63	612.821	1223.62	612.817	2	10	11.1.1.1919.2	24.8668	920	24.9633							NGO0340
								1	auto	0	98.82	LIVVLLPSYGER	Label:13C(6)(R)@12		-0.00125095	1363.82	682.915	1363.82	682.916	2	11	11.1.1.1960.2	26.6557	152	26.6645	3.11812	10.2858	386.17	19.65	125.07	11.18	NGO0340
								1	auto	0	93.02	LIVVLLPSYGER	Label:13C(6)(R)@12		0.00546293	1363.82	682.918	1363.82	682.916	2	10	11.1.1.1965.2	26.8729	100	26.8382	3.91414	12.9387	291	17.06	75.08	8.66	NGO0340
								1	auto	0	91.09	LIVVLLPSYGER			0.00104228	1357.8	679.906	1357.8	679.906	2	10	11.1.1.1961.2	26.6992	460	26.6645	3.39596	10.1081	427.07	20.67	127	11.27	NGO0340
								1	auto	0	99	VPNEAAFETAR			0.0104682	1203.6	602.807	1203.59	602.801	2	16	11.1.1.1865.2	22.4881	3166	22.5848	3.11189	5.19419	1513	38.9	491	22.16	NGO0340
								1	auto	0	99	VPNEAAFETAR	Label:13C(6)(R)@11		0.0105063	1209.62	605.817	1209.61	605.812	2	14	11.1.1.1868.2	22.6199	1003	22.6287	3.56601	3.74493	3231	56.84	915	30.25	NGO0340
NGO0346	putative twitching motility-like protein; K02670 twitching motility protein PilU	41	20.11	20.11	34.86	24.86	24.86	0	no quant - no residues to label	2	99	AQSSDPDLELL			0.0200907	1186.59	594.303	1186.57	594.293	2	9	14.1.1.1957.2	26.3405	205	26.3927							NGO0346
								0	no quant - no residues to label	2	99	FESLNLPPALK			-0.0107019	1227.68	614.845	1227.69	614.85	2	9	14.1.1.1930.2	25.1634	281	25.1284							NGO0346
								1	auto	2	99	GATALVFR	Label:13C(6)(R)@8		0.000394646	839.496	420.755	839.496	420.755	2	10	14.1.1.1896.2	23.669	1088	23.6778	0.653919	6.08536	444.85	21.09	687	26.21	NGO0346
								0	no quant - no residues to label	2	99	GEISLQDALK			0.00284316	1072.58	537.297	1072.58	537.295	2	11	14.1.1.1911.2	24.3305	684	24.3393							NGO0346
								0	no quant - no residues to label	2	99	GLVIFVGGTGSGK			0.00808635	1190.67	596.344	1190.67	596.34	2	15	14.1.1.1925.2	24.9445	689	24.9971							NGO0346
								1	auto	2	99	IINFFPEER			-0.00174561	1163.6	582.805	1163.6	582.806	2	10	14.1.1.1944.2	25.7744	623	25.7831	0.50451	5.49835	496	22.27	992.84	31.51	NGO0346
								0	no quant - no residues to label	2	99	ITDEPLTAEK			-0.00210928	1115.57	558.792	1115.57	558.793	2	12	14.1.1.1806.2	19.7466	618	19.7119							NGO0346
								0	manual	2	99	QAPDVILIGEIR	Deamidated(Q)@1; Label:13C(6)(R)@12		0.010349	1329.77	665.892	1329.76	665.887	2	12	14.1.1.1945.2	25.818	128	25.8267	0.502495	14.219	74.09	8.61	148.9	12.2	NGO0346
								0	manual	2	99	RAQSSDPDLELL	Label:13C(6)(R)@1	missed R-A@1	0.000933442	1348.69	675.354	1348.69	675.354	2	11	14.1.1.1923.2	24.8569	455	24.9533	0.462645	12.1361	99	9.95	216.1	14.7	NGO0346
								1	auto	2	99	VNAMIQR	Oxidation(M)@4; Label:13C(6)(R)@7		-0.0256656	852.433	427.224	852.458	427.236	2	8	14.1.1.1706.2	15.4051	182	15.3705	0.59882	11.618	118	10.86	199	14.11	NGO0346
								1	auto	0	99	IINFFPEER	Label:13C(6)(R)@9		0.00171275	1169.62	585.817	1169.62	585.816	2	11	14.1.1.1942.2	25.6872	1005	25.7831	0.5942	8.43889	223	14.93	379	19.47	NGO0346
								1	auto	0	99	IINFFPEER	Label:13C(6)(R)@9		0.00171275	1169.62	585.817	1169.62	585.816	2	10	14.1.1.1943.2	25.7308	1005	25.7831	0.570451	6.08882	422	20.54	747.07	27.33	NGO0346
								0	manual	0	99	IINFFPEER			0.016565	1163.61	582.814	1163.6	582.806	2	10	14.1.1.1959.2	26.4275	165	26.2623	0.797273	13.0507	105.04	10.25	133.05	11.53	NGO0346
								0	no quant - weak signal	0	99	IINFFPEER	Label:13C(6)(R)@9		0.0120888	1169.63	585.822	1169.62	585.816	2	9	14.1.1.1971.2	26.9483	79	26.9137			0	0	72.54	8.52	NGO0346
								1	auto	0	95.93	IINFFPEER	Label:13C(6)(R)@9		0.0112653	1169.63	585.822	1169.62	585.816	2	10	15.1.1.1935.2	25.8695	655	25.834	0.540825	6.88458	324	18	605	24.6	NGO0346
								1	auto	0	90.97	IINFFPEER			0.0238234	1163.62	582.818	1163.6	582.806	2	9	15.1.1.1936.2	25.9138	321	25.834	0.561955	6.96442	321	17.92	576.86	24.02	NGO0346
								0	no quant - no residues to label	0	99	ITDEPLTAEK			-0.00137686	1115.57	558.792	1115.57	558.793	2	9	14.1.1.1800.2	19.4866	595	19.6253							NGO0346
								0	no quant - no residues to label	0	99	ITDEPLTAEK			-0.00210928	1115.57	558.792	1115.57	558.793	2	11	14.1.1.1805.2	19.7032	618	19.7119							NGO0346
								0	no quant - no residues to label	0	97.34	ITDEPLTAEK			0.00326285	1115.57	558.794	1115.57	558.793	2	10	15.1.1.1790.2	19.4854	301	19.5376							NGO0346
NGO0372	putative ABC transporter, periplasmic binding protein, amino acid; K02030 polar amino acid transport system substrate-binding protein	32	22.08	22.08	53.45	40.36	40.36	0	no quant - no residues to label	2	99	AAGAQLVPVDGLAQSLTLIEQK	Deamidated(Q)@5		-0.0227036	2222.19	741.738	2222.22	741.746	3	20	2.1.1.1932.2	27.2874	162	27.2961							NGO0372
								0	no quant - no residues to label	2	99	ADATLNDELAVLDYLK			-0.0132982	1762.89	882.45	1762.9	882.457	2	16	8.1.1.1988.2	28.2232	354	28.2754							NGO0372
								0	no quant - no residues to label	2	99	AKAAGAQLVPVDGLAQSLTLIEQK	Carboxy(K)@2	missed K-A@2	-0.0100063	2464.34	822.455	2464.35	822.458	3	14	8.1.1.1991.2	28.3538	109	28.2754							NGO0372
								1	auto	2	99	FDVVANQVGLTSPER			0.00396339	1630.84	816.425	1630.83	816.423	2	19	8.1.1.1895.2	24.1325	2470	24.1856	1.34076	3.68509	1714	41.4	1291	35.93	NGO0372
								0	no quant - no residues to label	2	99	FSTAINELK			0.0170424	1021.56	511.788	1021.54	511.779	2	10	8.1.1.1879.2	23.4211	1060	23.3855							NGO0372
								0	no quant - no residues to label	2	99	LGEQFFGK			0.0131922	924.484	463.249	924.471	463.243	2	11	8.1.1.1899.2	24.31	1613	24.3188							NGO0372
								1	auto	2	99	LTGYDVEVTR			0.00475632	1151.59	576.801	1151.58	576.798	2	13	8.1.1.1866.2	22.8446	1458	22.8977	1.67692	4.96053	1081	32.88	651	25.51	NGO0372
								0	no quant - no residues to label	2	99	TAQSLTSNYGEK			0.00211257	1297.62	649.816	1297.61	649.815	2	14	7.1.1.1740.2	17.5826	389	17.5479							NGO0372
								0	no quant - no residues to label	2	99	TAQSLTSNYGEKAK	Carbamyl(K)@12	missed K-A@12	-0.0150883	1539.74	514.253	1539.75	514.258	3	12	8.1.1.1795.2	19.7566	108	19.722							NGO0372
								0	no quant - no residues to label	2	99	VGSGLIVNK			-2.04169	883.487	442.751	885.528	443.771	2	12	7.1.1.1788.2	19.6669	663	19.719							NGO0372
								0	no quant - no residues to label	2	99	VGSGLIVNKGNDEAVAK		missed K-G@9	0.00557578	1669.91	557.643	1669.9	557.641	3	17	2.1.1.1742.2	19.1793	53	19.1447							NGO0372
								0	no quant - no residues to label	0	99	AAGAQLVPVDGLAQSLTLIEQK	Deamidated(Q)@5		-0.00210446	2222.21	741.745	2222.22	741.746	3	18	8.1.1.1986.2	28.1361	482	28.2754							NGO0372
								0	no quant - no residues to label	0	99	AAGAQLVPVDGLAQSLTLIEQK	Deamidated(Q)@5		-0.00228756	2222.21	741.745	2222.22	741.746	3	23	8.1.1.1987.2	28.1796	482	28.2754							NGO0372
								0	no quant - no residues to label	0	99	AAGAQLVPVDGLAQSLTLIEQK	Deamidated(Q)@5		-0.0347871	2222.18	1112.1	2222.22	1112.12	2	16	8.1.1.1989.2	28.2667	458	28.2754							NGO0372
								0	no quant - no residues to label	0	99	AAGAQLVPVDGLAQSLTLIEQK	Deamidated(Q)@5		-0.0277071	2222.19	1112.1	2222.22	1112.12	2	13	8.1.1.1993.2	28.4407	334	28.406							NGO0372
								0	no quant - no residues to label	0	99	ADATLNDELAVLDYLK			-0.0103686	1762.89	882.452	1762.9	882.457	2	15	8.1.1.1992.2	28.3972	280	28.3625							NGO0372
								0	no quant - no residues to label	0	99	ADATLNDELAVLDYLK			0.1482	1763.05	882.531	1762.9	882.457	2	15	8.1.1.1995.2	28.5275	92	28.5362							NGO0372
								0	no quant - no residues to label	0	99	ADATLNDELAVLDYLK			0.0278961	1762.93	882.471	1762.9	882.457	2	14	2.1.1.1933.2	27.3307	52	27.2961							NGO0372
								1	auto	0	99	FDVVANQVGLTSPER	Label:13C(6)(R)@15		0.00381668	1636.86	819.435	1636.85	819.433	2	19	8.1.1.1896.2	24.1768	1984	24.1856	1.51627	3.10756	2590	50.89	1725	41.53	NGO0372
								0	no quant - no residues to label	0	99	LGEQFFGK			0.00970493	924.48	463.247	924.471	463.243	2	11	2.1.1.1845.2	23.5104	439	23.5191							NGO0372
								1	auto	0	99	LTGYDVEVTR	Label:13C(6)(R)@10		0.00134177	1157.6	579.809	1157.6	579.808	2	13	8.1.1.1868.2	22.9332	1040	22.8977	1.54445	4.05633	1537	39.2	1005	31.7	NGO0372
								1	auto	0	99	LTGYDVEVTR			4.06585e-05	1151.58	576.798	1151.58	576.798	2	13	2.1.1.1815.2	22.2007	613	22.2532	1.27578	7.08362	451	21.24	357	18.89	NGO0372
								0	no quant - no residues to label	0	99	TAQSLTSNYGEK			-0.0101558	1297.6	649.81	1297.61	649.815	2	13	8.1.1.1735.2	17.1542	1415	17.3367							NGO0372
								0	no quant - no residues to label	0	99	TAQSLTSNYGEK			-0.0101558	1297.6	649.81	1297.61	649.815	2	12	8.1.1.1741.2	17.4149	1340	17.3367							NGO0372
								0	no quant - no residues to label	0	99	TAQSLTSNYGEK			-0.00322544	1297.61	649.813	1297.61	649.815	2	14	2.1.1.1684.2	16.6707	582	16.8527							NGO0372
								0	no quant - no residues to label	0	99	TAQSLTSNYGEK			-0.00322544	1297.61	649.813	1297.61	649.815	2	14	2.1.1.1689.2	16.8873	582	16.8527							NGO0372
								0	no quant - no residues to label	0	99	TAQSLTSNYGEKAK	Carbamyl(K)@12	missed K-A@12	0.0231377	1539.78	770.895	1539.75	770.884	2	13	2.1.1.1753.2	19.6203	53	19.5857							NGO0372
								0	no quant - no residues to label	0	99	VGSGLIVNK			-0.0156761	885.513	443.764	885.528	443.771	2	12	7.1.1.1782.2	19.4067	424	19.4154							NGO0372
								0	no quant - no residues to label	0	99	VGSGLIVNK			-0.0125188	885.516	443.765	885.528	443.771	2	14	8.1.1.1783.2	19.2369	1300	19.2889							NGO0372
								0	no quant - no residues to label	0	99	VGSGLIVNK			-8.06338	877.465	439.74	885.528	443.771	2	12	8.1.1.1790.2	19.5401	205	19.5055							NGO0372
								0	no quant - no residues to label	0	99	VGSGLIVNK			-0.00934494	885.519	443.767	885.528	443.771	2	13	8.1.1.1797.2	19.8432	1210	19.4189							NGO0372
								0	no quant - no residues to label	0	99	VGSGLIVNK			-8.06112	877.467	439.741	885.528	443.771	2	11	8.1.1.1813.2	20.5355	176	20.2415							NGO0372
								0	no quant - no residues to label	0	99	VGSGLIVNK			-3.00986	882.518	442.267	885.528	443.771	2	13	2.1.1.1728.2	18.5741	179	18.5828							NGO0372
								0	no quant - no residues to label	0	99	VGSGLIVNK			-0.00216269	885.526	443.77	885.528	443.771	2	12	2.1.1.1743.2	19.2224	430	18.8422							NGO0372
								0	no quant - no residues to label	0	99	VGSGLIVNK			-0.00356653	885.525	443.77	885.528	443.771	2	13	2.1.1.1734.2	18.8335	357	18.8422							NGO0372
								0	no quant - no residues to label	0	99	VGSGLIVNK			-2.02162	883.507	442.761	885.528	443.771	2	12	2.1.1.1745.2	19.2744	237	19.2399							NGO0372
								0	no quant - no residues to label	0	99	VGSGLIVNK			-0.00295616	885.525	443.77	885.528	443.771	2	11	2.1.1.1733.2	18.7902	324	18.7557							NGO0372
								0	no quant - no residues to label	0	99	VGSGLIVNK			-8.06032	877.468	439.741	885.528	443.771	2	12	2.1.1.1736.2	18.9199	157	19.2311							NGO0372
								0	no quant - no residues to label	0	99	VGSGLIVNK			-9.0587	876.47	439.242	885.528	443.771	2	12	10.1.1.1805.2	19.6332	49	19.5986							NGO0372
								0	no quant - no residues to label	0	98.59	VGSGLIVNK			-0.0111796	885.517	443.766	885.528	443.771	2	11	9.1.1.1801.2	19.6401	258	19.6055							NGO0372
								0	no quant - no residues to label	0	99	VGSGLIVNKGNDEAVAK		missed K-G@9	-0.00967033	1669.89	557.637	1669.9	557.641	3	15	8.1.1.1779.2	19.0636	164	19.029							NGO0372
NGO0562	putative dihydrolipoamide dehydrogenase (EC:1.8.1.4); K00382 dihydrolipoamide dehydrogenase [EC:1.8.1.4]	19	28.66	28.66	34.18	24.75	23.06	0	no quant - no residues to label	2	99	AEAAAAPAQEAPK			-0.0169955	1223.6	612.806	1223.61	612.815	2	17	22.1.1.1674.2	14.9181	2031	14.9701							NGO0562
								0	manual	2	99	AGVAVTDR			0.0109997	787.43	394.722	787.419	394.717	2	10	22.1.1.1680.2	15.178	361	15.1868	0.782889	7.77079	294	17.15	379.24	19.47	NGO0562
								0	no quant - no residues to label	2	99	AIANGCDNGFTK	Carbamidomethyl(C)@6		-9.04154	1257.52	629.77	1266.57	634.29	2	13	22.1.1.1778.2	19.4259	180	19.4778							NGO0562
								1	auto	2	99	ALLHNAAVIDEVR			0.00239941	1419.79	474.269	1419.78	474.268	3	16	22.1.1.1853.2	22.6793	367	22.6443	0.887993	7.25465	357	18.89	406	20.15	NGO0562
								0	no quant - no residues to label	2	99	APNGKLISAEK	Carbamyl(K)@5	missed K-L@5	-0.000988381	1169.64	585.827	1169.64	585.828	2	12	22.1.1.1753.2	18.3441	285	18.5692							NGO0562
								1	auto	2	99	AYFDAR	Label:13C(6)(R)@6		0.00924494	747.374	374.694	747.365	374.69	2	8	22.1.1.1774.2	19.2528	215	19.2182	0.723963	11.0326	141.09	11.88	196.81	14.03	NGO0562
								0	no quant - no residues to label	2	99	FDNIMVNTK	Oxidation(M)@5		-0.00634644	1096.52	549.265	1096.52	549.268	2	12	22.1.1.1812.2	20.8956	1077	21.1639							NGO0562
								0	no quant - no residues to label	2	99	IIDSSGALALK			-9.05407	1077.57	539.794	1086.63	544.322	2	11	22.1.1.1868.2	23.3357	290	23.3445							NGO0562
								1	auto	2	99	LIFDAETGR			0.00728771	1020.53	511.273	1020.52	511.269	2	11	22.1.1.1872.2	23.5106	1352	23.4757	0.740377	3.72381	1250	35.36	1705	41.29	NGO0562
								1	auto	2	99	LPFIPEDPR	Label:13C(6)(R)@9		0.00220544	1088.6	545.307	1088.6	545.305	2	10	22.1.1.1888.2	24.2091	619	24.2618	0.659274	9.94613	167	12.92	255.81	15.99	NGO0562
								0	no quant - no residues to label	2	99	LTGGLAGMAK	Oxidation(M)@8		-0.00687974	933.488	467.752	933.495	467.755	2	9	22.1.1.1695.2	15.8285	1815	16.0109							NGO0562
								1	auto	2	99	NCIIAAGSR	Carbamidomethyl(C)@2; Label:13C(6)(R)@9		-0.00218435	966.499	484.257	966.501	484.258	2	10	22.1.1.1722.2	17.0006	507	17.0961	0.619295	10.6267	142.94	11.96	233.09	15.27	NGO0562
								0	no quant - no residues to label	2	99	TVAVEPK			-0.00127119	742.421	372.218	742.422	372.219	2	9	22.1.1.1675.2	14.9614	527	14.9268							NGO0562
								1	auto	2	99	YDAVLVAAGR			0.00841803	1033.56	517.789	1033.56	517.785	2	13	22.1.1.1855.2	22.7669	749	22.7319	0.694466	4.80501	731	27.04	1063	32.6	NGO0562
								0	no quant - no residues to label	0.341989	62.51	GFIEVDK			0.00534012	806.423	404.219	806.417	404.216	2	8	22.1.1.1847.2	22.4167	675	22.4255							NGO0562
								0	manual	0.225483	57.53	GFIEVDKQMR	Oxidation(M)@9; Label:13C(6)(R)@10	missed K-Q@7	-0.00688181	1243.63	415.549	1243.63	415.551	3	9	22.1.1.1765.2	18.8633	258	19.0019	0.480388	14.77	67.61	8.22	142.13	11.92	NGO0562
								0	no quant - no residues to label	0	99	AEAAAAPAQEAPK			-0.0169955	1223.6	612.806	1223.61	612.815	2	18	22.1.1.1676.2	15.0047	2031	14.9701							NGO0562
								0	no quant - no residues to label	0	99	AEAAAAPAQEAPK			-0.0169955	1223.6	612.806	1223.61	612.815	2	19	22.1.1.1677.2	15.0481	2082	14.9701							NGO0562
								0	no quant - no residues to label	0	99	AEAAAAPAQEAPK			-0.00282615	1223.61	612.813	1223.61	612.815	2	17	23.1.1.1697.2	15.1515	685	15.2035							NGO0562
								0	no quant - no residues to label	0	99	AEAAAAPAQEAPK			0.00191976	1223.62	612.816	1223.61	612.815	2	14	24.1.1.1701.2	15.2649	226	15.2303							NGO0562
								0	no quant - no residues to label	0	99	AEAAAAPAQEAPK			-0.036029	1223.58	612.797	1223.61	612.815	2	13	25.1.1.1725.2	15.4648	160	15.387							NGO0562
								0	no quant - no residues to label	0	61.18	AEAAAAPAQEAPK	Trimethyl(A)@8		0.0311831	1265.69	633.854	1265.66	633.838	2	12	20.1.1.1882.2	23.3208	883	23.2849							NGO0562
								0	auto - shared MS/MS	0	99	AGVAVTDR	Label:13C(6)(R)@8		-0.00394276	793.435	397.725	793.439	397.727	2	9	22.1.1.1679.2	15.1347	439	15.1868	0.868345	9.97203	187.07	13.68	217.56	14.75	NGO0562
								1	auto	0	99	AGVAVTDR	Label:13C(6)(R)@8		0.00826786	793.447	397.731	793.439	397.727	2	10	23.1.1.1703.2	15.4112	219	15.3766	0.67556	11.2212	132.54	11.51	198.13	14.08	NGO0562
								1	auto	0	97.15	AGVAVTDR			0.0102658	787.429	394.722	787.419	394.717	2	9	23.1.1.1705.2	15.4978	145	15.5065	0.690017	11.6533	124	11.14	181.48	13.47	NGO0562
								0	no quant - no residues to label	0	99	AIANGCDNGFTK	Carbamidomethyl(C)@6		0.00324616	1266.57	634.292	1266.57	634.29	2	12	22.1.1.1725.2	17.1308	628	17.2697							NGO0562
								0	no quant - no residues to label	0	99	AIANGCDNGFTK	Deamidated(N)@4; Carbamidomethyl(C)@6		0.0120534	1267.56	634.788	1267.55	634.782	2	12	22.1.1.1742.2	17.8679	175	17.8766							NGO0562
								1	auto	0	99	ALLHNAAVIDEVR	Label:13C(6)(R)@13		-0.0109689	1425.79	476.272	1425.8	476.275	3	18	22.1.1.1852.2	22.6355	489	22.6443	0.768489	8.0296	273.19	16.53	359	18.95	NGO0562
								0	no quant - no residues to label	0	93.94	APNGKLISAEK	Carbamyl(K)@5	missed K-L@5	0.00103751	1169.64	585.828	1169.64	585.828	2	11	23.1.1.1790.2	19.1791	115	19.1445							NGO0562
								0	no quant - no residues to label	0	99	FDNIMVNTK	Oxidation(M)@5		0.0518827	1096.57	549.294	1096.52	549.268	2	11	22.1.1.1807.2	20.6796	568	21.034							NGO0562
								0	no quant - no residues to label	0	99	FDNIMVNTK	Oxidation(M)@5		-0.00488155	1096.52	549.266	1096.52	549.268	2	11	22.1.1.1816.2	21.0686	1077	21.1639							NGO0562
								0	no quant - no residues to label	0	99	FDNIMVNTK	Oxidation(M)@5		-0.0160962	1096.51	549.26	1096.52	549.268	2	9	25.1.1.1886.2	21.9442	114	21.9529							NGO0562
								0	no quant - no residues to label	0	99	FDNIMVNTK	Oxidation(M)@5		-1.6547e-05	1096.52	549.268	1096.52	549.268	2	12	23.1.1.1850.2	21.7729	375	21.7384							NGO0562
								0	no quant - no residues to label	0	98.54	FDNIMVNTK	Oxidation(M)@5		0.00218075	1096.52	549.269	1096.52	549.268	2	10	23.1.1.1842.2	21.4269	144	21.3924							NGO0562
								0	no quant - no residues to label	0	97.57	FDNIMVNTK	Oxidation(M)@5		0.00941148	1096.53	549.273	1096.52	549.268	2	9	21.1.1.1839.2	21.7682	252	21.907							NGO0562
								0	no quant - no residues to label	0	93.63	FDNIMVNTK	Oxidation(M)@5		0.00171446	1096.52	549.269	1096.52	549.268	2	8	24.1.1.1844.2	21.387	88	21.4821							NGO0562
								0	no quant - no residues to label	0	99	IIDSSGALALK			-0.00695432	1086.62	544.318	1086.63	544.322	2	14	22.1.1.1858.2	22.8982	2770	22.9945							NGO0562
								0	no quant - no residues to label	0	99	IIDSSGALALK			-0.00744262	1086.62	544.318	1086.63	544.322	2	14	22.1.1.1859.2	22.942	2770	22.9945							NGO0562
								0	no quant - no residues to label	0	99	IIDSSGALALK			-0.00270443	1086.63	544.32	1086.63	544.322	2	12	23.1.1.1886.2	23.3409	1200	23.3059							NGO0562
								0	no quant - no residues to label	0	99	IIDSSGALALK			-0.00233822	1086.63	544.32	1086.63	544.322	2	12	23.1.1.1884.2	23.2534	1200	23.3059							NGO0562
								0	no quant - no residues to label	0	99	IIDSSGALALK			-0.018879	1086.61	544.312	1086.63	544.322	2	10	24.1.1.1889.2	23.3439	454	23.3526							NGO0562
								0	no quant - no residues to label	0	56.79	IIDSSGALALK			-0.0516418	1086.58	544.296	1086.63	544.322	2	8	30.1.1.1825.2	19.5812	33	19.5468							NGO0562
								1	auto	0	99	LIFDAETGR	Label:13C(6)(R)@9		0.00276471	1026.55	514.281	1026.54	514.279	2	10	22.1.1.1869.2	23.3794	1839	23.4757	0.776423	7.72889	296	17.2	385	19.62	NGO0562
								1	auto	0	99	LIFDAETGR	Label:13C(6)(R)@9		0.00276471	1026.55	514.281	1026.54	514.279	2	11	22.1.1.1870.2	23.4231	1839	23.4757	0.661467	5.02612	655	25.59	1000	31.62	NGO0562
								1	auto	0	99	LIFDAETGR			0.00728771	1020.53	511.273	1020.52	511.269	2	11	22.1.1.1871.2	23.467	1352	23.4757	0.6499	4.04972	1002	31.65	1557	39.46	NGO0562
								1	auto	0	98.47	LIFDAETGR			0.00351502	1020.53	511.271	1020.52	511.269	2	10	23.1.1.1898.2	23.8643	407	23.8294	0.613507	6.68043	360.04	18.97	592.65	24.34	NGO0562
								1	auto	0	70.93	LIFDAETGR	Label:13C(6)(R)@9		-9.99213e-05	1026.54	514.279	1026.54	514.279	2	8	23.1.1.1897.2	23.8207	698	23.8294	0.72191	7.36825	316	17.78	442.05	21.03	NGO0562
								1	auto	0	99	LPFIPEDPR	Label:13C(6)(R)@9		0.00257166	1088.6	545.307	1088.6	545.305	2	11	22.1.1.1892.2	24.3837	619	24.2618	0.452432	7.43508	262	16.19	584.81	24.18	NGO0562
								0	manual	0	98.6	LPFIPEDPR	Label:13C(6)(R)@9		-0.0132217	1088.58	545.299	1088.6	545.305	2	10	23.1.1.1918.2	24.7352	170	24.744	1.11864	12.2839	139.57	11.81	126	11.22	NGO0562
								0	no quant - weak signal	0	53.73	LPFIPEDPR	Label:13C(6)(R)@9		-0.00196232	1088.59	545.304	1088.6	545.305	2	8	24.1.1.1920.2	24.6937	354	24.8761			0	0	53.6	7.32	NGO0562
								0	no quant - no residues to label	0	99	LTGGLAGMAK	Dioxidation(M)@8		0.0026854	949.493	475.754	949.49	475.752	2	12	22.1.1.1716.2	16.7402	258	16.7924							NGO0562
								0	no quant - no residues to label	0	96.3	LTGGLAGMAK	Oxidation(M)@8		-0.00224493	933.493	467.754	933.495	467.755	2	9	23.1.1.1721.2	16.1908	643	16.1995							NGO0562
								0	no quant - no residues to label	0	93.05	LTGGLAGMAK	Oxidation(M)@8		0.00137541	933.497	467.756	933.495	467.755	2	8	24.1.1.1725.2	16.3052	308	16.2706							NGO0562
								0	no quant - no residues to label	0	64.18	LTGGLAGMAK	Oxidation(M)@8		-0.005419	933.49	467.752	933.495	467.755	2	8	21.1.1.1715.2	16.3878	297	16.353							NGO0562
								1	auto	0	99	NCIIAAGSR	Carbamidomethyl(C)@2		-4.57657e-05	960.481	481.248	960.481	481.248	2	9	22.1.1.1723.2	17.044	381	17.0961	0.782979	7.99118	278	16.67	358.56	18.94	NGO0562
								0	manual	0	88.93	NCIIAAGSR	Carbamidomethyl(C)@2; Label:13C(6)(R)@9		0.00422914	966.505	484.26	966.501	484.258	2	9	23.1.1.1749.2	17.4047	191	17.4567	0.803977	14.8049	82	9.06	103	10.15	NGO0562
								0	no quant - no residues to label	0	82.82	TVAVEPK			0.00139483	742.424	372.219	742.422	372.219	2	7	23.1.1.1702.2	15.368	207	15.3334							NGO0562
								0	manual	0	99	YDAVLVAAGR	Label:13C(6)(R)@10		0.00542014	1039.58	520.798	1039.58	520.795	2	13	22.1.1.1854.2	22.7231	1211	22.7756	0.863672	5.39236	638	25.26	746	27.31	NGO0562
								0	manual	0	99	YDAVLVAAGR	Label:13C(6)(R)@10		0.0057021	1039.58	520.798	1039.58	520.795	2	13	23.1.1.1880.2	23.0787	335	23.1311	0.652761	9.19969	194.56	13.95	301	17.35	NGO0562
NGO0565	aceE; pyruvate dehydrogenase subunit E1 (EC:1.2.4.1); K00163 pyruvate dehydrogenase E1 component [EC:1.2.4.1]	6	40.27	40.27	35.85	20.41	20.41	0	no quant - no residues to label	2	99	AANHADGKPTVILAK			0.0023414	1504.84	377.217	1504.84	377.216	4	12	27.1.1.1724.2	16.0449	149	16.0104							NGO0565
								0	no quant - no residues to label	2	99	AQYLLENLLK			0.0027431	1203.69	602.852	1203.69	602.85	2	8	27.1.1.2030.2	26.9737	112	26.7661							NGO0565
								1	auto	2	99	DALGGYLPQR	Label:13C(6)(R)@10		0.00625309	1094.59	548.301	1094.58	548.298	2	11	27.1.1.1959.2	24.0357	286	24.001	0.530259	12.0191	105.54	10.27	201	14.18	NGO0565
								1	auto	2	99	EFSTTMAFVR	Oxidation(M)@6; Label:13C(6)(R)@10		0.00619997	1209.59	605.8	1209.58	605.797	2	10	27.1.1.1950.2	23.6444	308	23.6531	0.809471	9.3504	206	14.35	257	16.03	NGO0565
								0	no quant - no residues to label	2	99	ETVQQAIEK	Glu->pyro-Glu@N-term		-0.00230105	1026.53	514.273	1026.53	514.275	2	9	27.1.1.1825.2	19.9619	34	19.9274							NGO0565
								1	auto	2	99	FFEVDR	Label:13C(6)(R)@6		-0.0385062	817.368	409.691	817.407	409.711	2	8	25.1.1.1919.2	23.3793	317	23.3444	0.583632	10.0548	156.04	12.49	270	16.43	NGO0565
								1	auto	2	99	GFLLGGTAGR	Label:13C(6)(R)@10		0.00824293	953.547	477.781	953.539	477.777	2	11	27.1.1.1963.2	24.2096	537	24.3051	0.654998	9.96642	166.04	12.89	256	16	NGO0565
								1	auto	2	99	GIPGDQNIEHR	Label:13C(6)(R)@11		-0.0642766	1240.56	414.528	1240.63	414.549	3	11	25.1.1.1757.2	16.8509	270	16.8162	0.609349	9.64035	172.57	13.14	286	16.91	NGO0565
								0	no quant - no residues to label	2	99	GMYLLK	Oxidation(M)@2		-0.0288225	739.365	370.69	739.394	370.704	2	8	25.1.1.1875.2	21.4688	345	21.8232							NGO0565
								0	no quant - no residues to label	2	99	GYGMGASGEGQNVAHQAK	Oxidation(M)@4		-0.013277	1776.77	593.264	1776.78	593.269	3	11	27.1.1.1708.2	15.3528	158	15.3183							NGO0565
								0	no quant - no residues to label	2	99	ILSTLLK			0.00603219	786.527	394.271	786.521	394.268	2	9	27.1.1.1955.2	23.8618	787	23.9575							NGO0565
								0	no quant - no residues to label	2	99	KPTQEVLEVPELSAFDAQLK			0.0665307	2241.26	748.092	2241.19	748.07	3	12	27.1.1.2004.2	25.9522	42	25.9176							NGO0565
								1	auto	2	99	LTEDQLNNFR			0.00172096	1248.61	625.313	1248.61	625.312	2	12	27.1.1.1947.2	23.5138	304	23.479	0.677315	7.57745	291	17.06	433.88	20.83	NGO0565
								0	manual	2	99	PGDQNIEHR	Label:13C(6)(R)@9	cleaved I-P@N-term	-0.0152854	1070.5	536.26	1070.52	536.267	2	11	27.1.1.1737.2	16.6077	155	16.7029	0.946952	17.4289	63.81	7.99	68.05	8.25	NGO0565
								0	auto - shared MS/MS	2	99	PIVPDESR	Label:13C(6)(R)@8	cleaved V-P@N-term	-0.0113857	917.48	459.747	917.491	459.753	2	9	27.1.1.1934.2	22.9475	259	22.9562	0.787289	9.65181	191	13.82	245	15.65	NGO0565
								0	no quant - no residues to label	2	99	QYGIWNPK			-0.0263029	1004.48	503.248	1004.51	503.261	2	8	25.1.1.1929.2	23.8144	341	23.7797							NGO0565
								0	manual	2	99	TFGMEGMFR	Oxidation(M)@4; Oxidation(M)@7; Label:13C(6)(R)@9		0.0146073	1112.49	557.251	1112.47	557.244	2	11	27.1.1.1927.2	22.6432	255	22.6954	0.425265	12.01	98.56	9.93	234.05	15.3	NGO0565
								1	auto	2	99	VVPIVPDESR			-0.0125371	1109.6	555.805	1109.61	555.811	2	10	27.1.1.1935.2	22.991	416	22.9998	0.569718	6.62889	356	18.87	631.04	25.12	NGO0565
								0	manual	2	99	WNAAAIVLR	Label:13C(6)(R)@9		0.00577046	1018.61	510.311	1018.6	510.308	2	10	27.1.1.1984.2	25.121	94	25.0864	0.700141	16.2304	64.22	8.01	92.63	9.62	NGO0565
								0	no quant - no residues to label	1.88606	99	VSKETVQQAIEK			-2.08379	1356.66	453.226	1358.74	453.921	3	13	25.1.1.1786.2	18.1064	423	18.3314							NGO0565
								0	no quant - no residues to label	0	99	AANHADGKPTVILAK			-0.0945302	1504.74	377.193	1504.84	377.216	4	17	25.1.1.1738.2	16.0274	419	16.0794							NGO0565
								0	no quant - no residues to label	0	99	AANHADGKPTVILAK			-0.087328	1504.75	377.195	1504.84	377.216	4	14	25.1.1.1747.2	16.4174	269	16.3827							NGO0565
								0	no quant - no residues to label	0	99	AANHADGKPTVILAK			-0.0113618	1504.82	377.214	1504.84	377.216	4	15	26.1.1.1739.2	16.0031	317	16.0985							NGO0565
								0	no quant - no residues to label	0	99	AANHADGKPTVILAK			-0.0113618	1504.82	377.214	1504.84	377.216	4	17	26.1.1.1740.2	16.0464	317	16.0985							NGO0565
								0	no quant - no residues to label	0	99	AQYLLENLLK			0.00408586	1203.69	602.852	1203.69	602.85	2	9	27.1.1.2026.2	26.8007	112	26.7661							NGO0565
								0	no quant - no residues to label	0	99	AQYLLENLLK			-0.0314434	1203.65	602.835	1203.69	602.85	2	10	25.1.1.2014.2	26.7358	89	26.7533							NGO0565
								0	no quant - no residues to label	0	94	AQYLLENLLK			-0.00576061	1203.68	602.847	1203.69	602.85	2	9	26.1.1.1986.2	26.6882	229	26.7837							NGO0565
								1	auto	0	99	DALGGYLPQR	Label:13C(6)(R)@10		-0.0421848	1094.54	548.277	1094.58	548.298	2	12	25.1.1.1932.2	23.9448	479	23.9535	0.456225	8.6977	192	13.86	425	20.62	NGO0565
								1	auto	0	99	DALGGYLPQR			-0.0386573	1088.52	545.269	1088.56	545.288	2	8	25.1.1.1936.2	24.1187	262	23.9101	0.697169	9.80022	176.04	13.27	255	15.97	NGO0565
								1	auto	0	99	DALGGYLPQR			0.00145086	1088.56	545.289	1088.56	545.288	2	12	26.1.1.1925.2	24.0361	416	24.0011	0.665357	6.66936	372.91	19.31	566	23.79	NGO0565
								1	auto	0	99	DALGGYLPQR	Label:13C(6)(R)@10		0.0010268	1094.58	548.299	1094.58	548.298	2	11	26.1.1.1922.2	23.9048	699	23.9136	0.451495	7.68456	245	15.65	548	23.41	NGO0565
								1	auto	0	99	EFSTTMAFVR	Oxidation(M)@6; Label:13C(6)(R)@10		-0.0452628	1209.53	605.774	1209.58	605.797	2	9	25.1.1.1922.2	23.5101	593	23.5623	0.705528	9.12439	204	14.28	292	17.09	NGO0565
								1	auto	0	99	EFSTTMAFVR	Oxidation(M)@6		-0.0247676	1203.53	602.775	1203.56	602.787	2	9	25.1.1.1923.2	23.5535	416	23.6058	0.630364	7.30122	304.61	17.45	488	22.09	NGO0565
								1	auto	0	98.44	EFSTTMAFVR	Oxidation(M)@6; Label:13C(6)(R)@10		0.00743577	1209.59	605.801	1209.58	605.797	2	10	26.1.1.1914.2	23.5546	719	23.5633	0.625083	6.48441	385	19.62	622	24.94	NGO0565
								0	no quant - no residues to label	0	99	ETVQQAIEK			0.00142599	1044.55	523.281	1044.55	523.28	2	9	27.1.1.1841.2	20.3423	205	20.2904							NGO0565
								0	no quant - no residues to label	0	99	ETVQQAIEK			-0.0421139	1044.5	523.259	1044.55	523.28	2	11	25.1.1.1849.2	20.5526	544	20.5613							NGO0565
								0	no quant - no residues to label	0	99	ETVQQAIEK			-0.0440671	1044.5	523.258	1044.55	523.28	2	10	25.1.1.1873.2	21.4169	258	21.4256							NGO0565
								0	no quant - no residues to label	0	99	ETVQQAIEK			-0.00493505	1044.54	523.277	1044.55	523.28	2	10	26.1.1.1849.2	20.7632	534	20.7287							NGO0565
								0	no quant - no residues to label	0	60.96	ETVQQAIEK			-0.0380856	1044.51	523.261	1044.55	523.28	2	8	29.1.1.1976.2	20.7473	98	20.7128							NGO0565
								0	no quant - no residues to label	0	52.07	ETVQQAIEK			-0.0406491	1044.5	523.26	1044.55	523.28	2	8	28.1.1.2035.2	21.017	95	21.0256							NGO0565
								1	auto	0	99	GFLLGGTAGR	Label:13C(6)(R)@10		-0.0377387	953.501	477.758	953.539	477.777	2	13	25.1.1.1937.2	24.1622	1402	24.2143	0.635186	5.52355	534	23.11	849	29.14	NGO0565
								0	manual	0	99	GFLLGGTAGR	Label:13C(6)(R)@10		0.00786183	953.547	477.781	953.539	477.777	2	11	26.1.1.1927.2	24.1235	1074	24.1759	0.744379	7.60862	300	17.32	407	20.17	NGO0565
								0	manual	0	80.33	GFLLGGTAGR			0.0141843	947.533	474.774	947.519	474.767	2	8	26.1.1.1938.2	24.6038	541	24.2633	0.647403	10.3945	151.96	12.33	237.04	15.4	NGO0565
								0	no quant - no residues to label	0	99	GMYLLK	Oxidation(M)@2		0.0227847	739.417	370.716	739.394	370.704	2	9	26.1.1.1870.2	21.6362	178	21.6449							NGO0565
								0	no quant - no residues to label	0	96.32	GMYLLK	Oxidation(M)@2		0.0160098	739.41	370.712	739.394	370.704	2	8	26.1.1.1879.2	22.0255	162	21.9909							NGO0565
								0	no quant - no residues to label	0	99	GYGMGASGEGQNVAHQAK	Oxidation(M)@4		-0.0761839	1776.71	593.244	1776.78	593.269	3	18	25.1.1.1721.2	15.2918	446	15.387							NGO0565
								0	no quant - no residues to label	0	99	GYGMGASGEGQNVAHQAK	Oxidation(M)@4		-0.0736204	1776.71	593.244	1776.78	593.269	3	16	25.1.1.1727.2	15.5513	446	15.387							NGO0565
								0	no quant - no residues to label	0	99	GYGMGASGEGQNVAHQAK	Oxidation(M)@4		-0.0242585	1776.76	593.261	1776.78	593.269	3	21	26.1.1.1722.2	15.2675	401	15.3626							NGO0565
								0	no quant - no residues to label	0	99	ILSTLLK			-0.040438	786.481	394.248	786.521	394.268	2	9	25.1.1.1928.2	23.771	2477	23.8667							NGO0565
								0	no quant - no residues to label	0	76.47	ILSTLLK			0.0092577	786.531	394.273	786.521	394.268	2	7	26.1.1.1919.2	23.7736	1592	23.8699							NGO0565
								0	no quant - no residues to label	0	68.69	ILSTLLK			-0.0422691	786.479	394.247	786.521	394.268	2	8	28.1.1.2173.2	23.9792	177	24.0311							NGO0565
								0	auto - shared MS/MS	0	99	LTEDQLNNFR	Label:13C(6)(R)@10		-0.00443366	1254.63	628.32	1254.63	628.322	2	11	27.1.1.1946.2	23.4702	494	23.479	0.613898	8.43192	226.04	15.03	371.84	19.28	NGO0565
								1	auto	0	99	LTEDQLNNFR	Label:13C(6)(R)@10		-0.0493318	1254.58	628.298	1254.63	628.322	2	12	25.1.1.1918.2	23.3357	960	23.388	0.533882	7.83508	249	15.78	471	21.7	NGO0565
								1	auto	0	99	LTEDQLNNFR			-0.0414098	1248.57	625.292	1248.61	625.312	2	13	25.1.1.1921.2	23.4665	559	23.388	0.685021	5.40459	574.54	23.97	847	29.1	NGO0565
								0	auto - shared MS/MS	0	99	LTEDQLNNFR	Label:13C(6)(R)@10		-0.000712719	1254.63	628.322	1254.63	628.322	2	12	26.1.1.1910.2	23.3793	1203	23.388	0.516559	5.77037	454	21.31	887.57	29.79	NGO0565
								1	auto	0	99	LTEDQLNNFR			-0.00356423	1248.61	625.31	1248.61	625.312	2	12	26.1.1.1912.2	23.467	756	23.388	0.616243	4.99676	645	25.4	1057	32.51	NGO0565
								0	auto - shared MS/MS	0	98.89	LTEDQLNNFR	Label:13C(6)(R)@10		-0.0399324	1254.59	628.302	1254.63	628.322	2	11	29.1.1.2114.2	23.6051	92	23.6138	1.00987	16.3157	75.15	8.67	75.15	8.67	NGO0565
								0	manual	0	99	PGDQNIEHR	Label:13C(6)(R)@9	cleaved I-P@N-term	-0.0411941	1070.48	536.247	1070.52	536.267	2	13	25.1.1.1753.2	16.6775	447	16.7729	0.392185	14.9018	62.54	7.91	161.04	12.69	NGO0565
								1	auto	0	99	PGDQNIEHR		cleaved I-P@N-term	-0.0342486	1064.47	533.24	1064.5	533.257	2	15	25.1.1.1755.2	16.7642	267	16.8162	0.504439	9.77149	157.14	12.54	314.59	17.74	NGO0565
								0	manual	0	99	PGDQNIEHR	Label:13C(6)(R)@9	cleaved I-P@N-term	0.00229384	1070.52	536.268	1070.52	536.267	2	14	26.1.1.1754.2	16.6533	309	16.7487	0.415592	14.7833	64.61	8.04	157	12.53	NGO0565
								0	auto - shared MS/MS	0	99	PIVPDESR	Label:13C(6)(R)@8	cleaved V-P@N-term	-0.0381544	917.453	459.734	917.491	459.753	2	9	25.1.1.1907.2	22.8562	1057	22.9521	0.578246	6.51012	371.04	19.26	648	25.46	NGO0565
								1	auto	0	99	PIVPDESR		cleaved V-P@N-term	-0.0279741	911.443	456.729	911.471	456.743	2	9	25.1.1.1912.2	23.0743	648	22.9521	0.650361	5.67649	510.05	22.58	792	28.14	NGO0565
								1	auto	0	84.93	PIVPDESR	Label:13C(6)(R)@8	cleaved V-P@N-term	0.0125422	917.504	459.759	917.491	459.753	2	9	26.1.1.1901.2	22.9848	709	22.9497	0.793163	5.70276	549	23.43	699	26.44	NGO0565
								1	auto	0	80.33	PIVPDESR		cleaved V-P@N-term	0.0214827	911.493	456.754	911.471	456.743	2	8	26.1.1.1902.2	23.0286	526	22.9497	0.698548	6.1247	451	21.24	652	25.53	NGO0565
								1	auto	0	99	TFGMEGMFR	Oxidation(M)@4; Oxidation(M)@7; Label:13C(6)(R)@9		-0.0323491	1112.44	557.227	1112.47	557.244	2	10	25.1.1.1899.2	22.5079	829	22.6471	0.580831	9.16318	187.54	13.69	326.07	18.06	NGO0565
								1	auto	0	99	TFGMEGMFR	Oxidation(M)@4; Oxidation(M)@7; Label:13C(6)(R)@9		0.00613165	1112.48	557.247	1112.47	557.244	2	10	26.1.1.1894.2	22.6784	510	22.6435	0.619915	8.15055	243	15.59	395.86	19.9	NGO0565
								0	no quant - no residues to label	0	99	VSKETVQQAIEK			0.953385	1359.69	454.239	1358.74	453.921	3	13	25.1.1.1788.2	18.193	128	18.1584							NGO0565
								0	no quant - no residues to label	0	99	VSKETVQQAIEK			-2.02207	1356.72	453.247	1358.74	453.921	3	12	26.1.1.1788.2	18.1261	209	18.1348							NGO0565
								1	auto	0	99	VVPIVPDESR	Label:13C(6)(R)@10		-0.0461981	1115.58	558.798	1115.63	558.821	2	11	25.1.1.1906.2	22.8126	2315	22.9085	0.51778	7.34939	280	16.73	546.11	23.37	NGO0565
								1	auto	0	99	VVPIVPDESR	Label:13C(6)(R)@10		-0.0465643	1115.58	558.798	1115.63	558.821	2	12	25.1.1.1909.2	22.9434	2315	22.9085	0.592275	3.5756	1241	35.23	2116	46	NGO0565
								1	auto	0	99	VVPIVPDESR			-0.0392526	1109.57	555.792	1109.61	555.811	2	12	25.1.1.1910.2	22.987	1457	22.9085	0.681695	3.85024	1130	33.62	1674	40.91	NGO0565
								1	auto	0	99	VVPIVPDESR	Label:13C(6)(R)@10		-0.00439364	1115.62	558.819	1115.63	558.821	2	8	27.1.1.1933.2	22.904	790	22.9998	0.618823	9.32229	185.67	13.63	303	17.41	NGO0565
								1	auto	0	99	VVPIVPDESR	Label:13C(6)(R)@10		0.00249804	1115.63	558.823	1115.63	558.821	2	11	26.1.1.1904.2	23.1163	1338	22.9497	0.67833	5.59567	534	23.11	795	28.2	NGO0565
								1	auto	0	93.73	VVPIVPDESR	Label:13C(6)(R)@10		0.00249804	1115.63	558.823	1115.63	558.821	2	9	26.1.1.1898.2	22.8534	1434	22.9497	0.651453	7.81976	269	16.4	417	20.42	NGO0565
								1	auto	0	93.16	VVPIVPDESR			0.00670915	1109.61	555.815	1109.61	555.811	2	9	26.1.1.1900.2	22.941	808	22.9497	0.757872	4.64318	812	28.5	1082	32.89	NGO0565
								0	manual	0	99	WNAAAIVLR	Label:13C(6)(R)@9		-0.046291	1018.56	510.285	1018.6	510.308	2	10	25.1.1.1957.2	25.0292	194	25.0379	0.775823	12.51	113	10.63	147.09	12.13	NGO0565
								0	auto - shared MS/MS	0	99	WNAAAIVLR			-0.0435569	1012.54	507.276	1012.58	507.298	2	8	25.1.1.1958.2	25.0725	123	25.0379	0.412047	14.2878	69	8.31	169.11	13	NGO0565
								0	manual	0	99	WNAAAIVLR	Dioxidation(W)@1; Label:13C(6)(R)@9		0.00551082	1050.6	526.306	1050.59	526.303	2	12	26.1.1.1934.2	24.4292	176	24.3506	0.644569	14.0815	82.63	9.09	129.46	11.38	NGO0565
								0	manual	0	99	WNAAAIVLR	Label:13C(6)(R)@9		0.00293317	1018.6	510.31	1018.6	510.308	2	10	26.1.1.1947.2	24.996	294	25.0048	0.775988	10.1714	171	13.08	222.54	14.92	NGO0565
								0	manual	0	97.85	WNAAAIVLR			0.00792354	1012.59	507.302	1012.58	507.298	2	9	26.1.1.1946.2	24.9525	239	25.0048	0.504106	12.0552	103.1	10.15	206.54	14.37	NGO0565
NGO0574	Cah; K01674 carbonic anhydrase [EC:4.2.1.1]	69	14	14	37.7	32.54	32.54	1	auto	2	99	AVGSENNRPVQPLNAR			-0.0269364	1720.87	574.631	1720.9	574.64	3	20	7.1.1.1716.2	16.5389	2016	16.5912	1.5432	4.22194	1418.15	37.66	928.04	30.46	NGO0574
								1	auto	2	99	GSENNRPVQPLNAR		cleaved V-G@N-term	-0.0121023	1550.78	776.397	1550.79	776.403	2	13	7.1.1.1720.2	16.713	605	16.6347	1.74463	7.03796	550.82	23.47	318.84	17.86	NGO0574
								0	no quant - no residues to label	2	99	LNQPFDASTLLPK			-0.00389543	1442.77	722.394	1442.78	722.396	2	16	7.1.1.1919.2	25.4083	863	25.5924							NGO0574
								0	no quant - no residues to label	2	99	LSSIWNVMPMTAGK	Oxidation(M)@8; Oxidation(M)@10		0.0144119	1565.77	783.894	1565.76	783.886	2	11	7.1.1.1899.2	24.5275	453	24.4921							NGO0574
								0	no quant - no residues to label	2	99	NQSPVNITETVSGK			0.00327053	1472.75	737.382	1472.75	737.381	2	16	7.1.1.1865.2	23.0231	3637	22.9433							NGO0574
								0	no quant - no residues to label	2	99	QPLVLAVLYEAGK			0.0186325	1399.83	700.92	1399.81	700.911	2	11	7.1.1.1968.2	27.5458	160	27.5545							NGO0574
								0	no quant - no residues to label	2	99	TYDHIDQAQAEK			0.00190574	1417.65	473.557	1417.65	473.556	3	17	7.1.1.1701.2	15.8869	932	15.8956							NGO0574
								1	auto	0	99	AVGSENNRPVQPLNAR	Label:13C(6)(R)@8; Label:13C(6)(R)@16		-0.0258113	1732.91	578.644	1732.94	578.653	3	21	7.1.1.1717.2	16.5825	1371	16.6347	1.6687	3.6022	2044	45.21	1237	35.17	NGO0574
								1	auto	0	99	AVGSENNRPVQPLNAR			-0.026387	1720.87	574.631	1720.9	574.64	3	21	7.1.1.1719.2	16.6695	1991	16.6783	1.50175	3.24829	2357	48.55	1585	39.81	NGO0574
								1	auto	0	99	AVGSENNRPVQPLNAR			-0.0279524	1720.87	574.63	1720.9	574.64	3	16	8.1.1.1720.2	16.5021	687	16.4673	1.78084	6.13355	734.54	27.1	416.54	20.41	NGO0574
								1	auto	0	99	AVGSENNRPVQPLNAR	Label:13C(6)(R)@8; Label:13C(6)(R)@16		-0.0264802	1732.91	578.644	1732.94	578.653	3	14	8.1.1.1722.2	16.5891	382	16.4673	2.0104	6.80969	645	25.4	324	18	NGO0574
								1	auto	0	99	AVGSENNRPVQPLNAR			-0.022152	1720.87	574.632	1720.9	574.64	3	14	2.1.1.1668.2	15.9775	249	15.9429	1.77747	9.6045	299.04	17.29	169.9	13.03	NGO0574
								1	auto	0	99	AVGSENNRPVQPLNAR			-0.012271	1720.88	574.635	1720.9	574.64	3	19	6.1.1.1696.2	16.4004	1248	16.4527	1.37383	5.17497	881.54	29.69	648	25.46	NGO0574
								1	auto	0	99	AVGSENNRPVQPLNAR	Label:13C(6)(R)@8; Label:13C(6)(R)@16		-0.0215163	1732.92	578.646	1732.94	578.653	3	19	6.1.1.1697.2	16.444	766	16.4527	1.5461	4.48224	1260	35.5	823	28.69	NGO0574
								0	manual	0	99	AVGSENNRPVQPLNAR			-0.0133696	1720.88	574.635	1720.9	574.64	3	15	6.1.1.1709.2	16.9666	1163	16.4962	1.73475	9.8528	280	16.73	163	12.77	NGO0574
								0	manual	0	97.8	AVGSENNRPVQPLNAR			-0.0244525	1720.87	574.631	1720.9	574.64	3	12	9.1.1.1732.2	16.6481	181	16.6568	1.36919	11.2834	185	13.6	136.45	11.68	NGO0574
								0	no quant - no residues to label	0	99	LNQPFDASTLLPK			0.000399566	1442.78	722.396	1442.78	722.396	2	13	6.1.1.1900.2	25.2973	332	25.306							NGO0574
								0	no quant - no residues to label	0	99	LNQPFDASTLLPK			0.000399566	1442.78	722.396	1442.78	722.396	2	12	6.1.1.1904.2	25.4719	332	25.306							NGO0574
								0	no quant - no residues to label	0	99	NQSPVNITETVSGK			0.00327053	1472.75	737.382	1472.75	737.381	2	18	7.1.1.1862.2	22.8902	3637	22.9433							NGO0574
								0	no quant - no residues to label	0	99	NQSPVNITETVSGK			0.0128756	1472.76	737.387	1472.75	737.381	2	17	6.1.1.1843.2	22.7887	1979	22.7533							NGO0574
								0	no quant - no residues to label	0	99	QPLVLAVLYEAGK			0.0304732	1399.84	700.926	1399.81	700.911	2	12	7.1.1.1974.2	27.8062	108	27.8149							NGO0574
								0	no quant - no residues to label	0	99	QPLVLAVLYEAGK	Deamidated(Q)@1		0.0785595	1400.87	701.442	1400.79	701.403	2	10	7.1.1.1975.2	27.8495	83	27.8149							NGO0574
								0	no quant - no residues to label	0	77.66	QPLVLAVLYEAGK	Deamidated(Q)@1		0.0470783	1400.84	701.427	1400.79	701.403	2	9	6.1.1.1947.2	27.3485	81	27.3138							NGO0574
								0	no quant - no residues to label	0	58.16	QPLVLAVLYEAGK			0.035377	1399.84	700.929	1399.81	700.911	2	9	8.1.1.1978.2	27.7878	141	27.6658							NGO0574
NGO0584	rplI; 50S ribosomal protein L9; K02939 large subunit ribosomal protein L9	50	17.06	17.06	65.33	48.67	44	1	auto	2	99	ATEANMKEFEAR	Oxidation(M)@6		0.00469311	1411.65	471.556	1411.64	471.554	3	13	34.1.1.1735.2	15.9674	283	16.0194	0.657268	8.04331	255.13	15.97	392	19.8	NGO0584
								0	no quant - no residues to label	2	99	IGGLGNLGDIVTVK			-0.00318446	1354.78	678.397	1354.78	678.398	2	15	4.1.1.1941.2	25.348	83	25.2701							NGO0584
								0	no quant - no residues to label	2	99	LDGQTVTVAQK			-5.95469	1152.67	577.342	1158.62	580.32	2	13	3.1.1.1696.2	16.6739	213	16.6393							NGO0584
								0	no quant - no residues to label	2	99	MQIILLEK	Oxidation(M)@1		0.0051598	1002.58	502.299	1002.58	502.296	2	10	34.1.1.1927.2	24.2945	1538	24.347							NGO0584
								0	no quant - no residues to label	2	99	NFLIPAGK			0.00283104	858.499	430.257	858.496	430.255	2	10	34.1.1.1929.2	24.382	1626	24.4782							NGO0584
								0	manual	2	99	QAEILADAR	Label:13C(6)(R)@9		-0.000443946	991.539	496.777	991.539	496.777	2	12	4.1.1.1848.2	21.3066	120	21.4018	0.01		0	0	82.96	9.11	NGO0584
								0	no quant - no residues to label	2	99	QEKLDGQTVTVAQK		missed K-L@3	-0.00355658	1543.82	515.613	1543.82	515.614	3	9	34.1.1.1759.2	17.0083	179	16.9303							NGO0584
								0	manual	1.61979	99	RATEANMKEFEAR	Label:13C(6)(R)@1; Oxidation(M)@7; Label:13C(6)(R)@13	missed R-A@1	-0.0134254	1579.77	527.597	1579.78	527.601	3	15	35.1.1.1732.2	15.2823	173	15.3342	0.52248	22.4527	30.08	5.48	58.14	7.63	NGO0584
								0	no quant - no residues to label	0.716699	88.55	LPNGPLK			0.00299236	737.447	369.731	737.444	369.729	2	7	5.1.1.1748.2	18.9292	99	18.9379							NGO0584
								0	manual	0.673664	99	EANMKEFEAR	Oxidation(M)@4; Label:13C(6)(R)@10	cleaved T-E@N-term	0.00318674	1245.58	623.797	1245.58	623.795	2	14	35.1.1.1749.2	16.0177	187	15.9831	0.623913	11.9832	112.72	10.62	182.45	13.51	NGO0584
								1	auto	0	99	ATEANMKEFEAR	Oxidation(M)@6; Label:13C(6)(R)@12		-0.0118945	1417.65	473.557	1417.66	473.561	3	14	34.1.1.1734.2	15.9241	405	15.9761	0.590526	10.0156	158	12.57	270.2	16.44	NGO0584
								0	manual	0	99	ATEANMKEFEAR	Oxidation(M)@6; Label:13C(6)(R)@12		-0.0461267	1417.61	473.545	1417.66	473.561	3	10	3.1.1.1666.2	15.3755	50	15.341	0.523896	20.7306	35.37	5.95	68.18	8.26	NGO0584
								0	manual	0	99	ATEANMKEFEAR	Oxidation(M)@6; Label:13C(6)(R)@12		-0.000583846	1417.66	473.56	1417.66	473.561	3	12	36.1.1.1743.2	16.0339	166	15.9993	0.397671	13.544	76	8.72	193	13.89	NGO0584
								1	auto	0	99	ATEANMKEFEAR	Oxidation(M)@6; Label:13C(6)(R)@12		-0.0075539	1417.65	473.558	1417.66	473.561	3	14	35.1.1.1745.2	15.8445	1020	15.9398	0.555707	9.25176	181.04	13.45	329	18.14	NGO0584
								1	auto	0	99	ATEANMKEFEAR	Oxidation(M)@6		-0.000290925	1411.64	471.554	1411.64	471.554	3	13	35.1.1.1746.2	15.8878	609	15.9398	0.595619	6.24915	407	20.17	690.07	26.27	NGO0584
								0	no quant - no residues to label	0	99	IGGLGNLGDIVTVK			0.00378788	1354.79	678.4	1354.78	678.398	2	15	5.1.1.1896.2	25.349	141	25.3142							NGO0584
								0	no quant - no residues to label	0	99	IGGLGNLGDIVTVK			-0.0086184	1354.77	678.394	1354.78	678.398	2	17	34.1.1.1964.2	25.9081	452	25.9602							NGO0584
								0	no quant - no residues to label	0	99	IGGLGNLGDIVTVK			-0.0091067	1354.77	678.394	1354.78	678.398	2	19	34.1.1.1968.2	26.0818	437	25.9602							NGO0584
								0	no quant - no residues to label	0	99	IGGLGNLGDIVTVK			-0.0091067	1354.77	678.394	1354.78	678.398	2	16	34.1.1.1971.2	26.2122	527	25.9602							NGO0584
								0	no quant - no residues to label	0	99	IGGLGNLGDIVTVK			-0.0100833	1354.77	678.393	1354.78	678.398	2	17	34.1.1.1974.2	26.3424	527	25.9602							NGO0584
								0	no quant - no residues to label	0	99	IGGLGNLGDIVTVK			0.00112787	1354.78	678.399	1354.78	678.398	2	12	36.1.1.2001.2	26.1222	56	26.1309							NGO0584
								0	no quant - no residues to label	0	99	IGGLGNLGDIVTVK			-0.0094073	1354.77	678.394	1354.78	678.398	2	20	35.1.1.1990.2	25.8579	920	25.9532							NGO0584
								0	no quant - no residues to label	0	99	IGGLGNLGDIVTVK			-0.0094073	1354.77	678.394	1354.78	678.398	2	21	35.1.1.1994.2	26.031	920	25.9532							NGO0584
								0	no quant - no residues to label	0	99	LDGQTVTVAQK			0.00236244	1158.63	580.321	1158.62	580.32	2	13	3.1.1.1694.2	16.5874	259	16.5961							NGO0584
								0	no quant - no residues to label	0	99	LDGQTVTVAQK			-0.00514906	1158.62	580.317	1158.62	580.32	2	12	4.1.1.1718.2	16.8962	95	16.8617							NGO0584
								0	no quant - no residues to label	0	99	LDGQTVTVAQK			-0.011996	1158.61	580.313	1158.62	580.32	2	15	34.1.1.1756.2	16.8782	1467	16.9737							NGO0584
								0	no quant - no residues to label	0	99	LDGQTVTVAQK			-0.011996	1158.61	580.313	1158.62	580.32	2	14	34.1.1.1757.2	16.9216	1467	16.9737							NGO0584
								0	no quant - no residues to label	0	99	LDGQTVTVAQK			-0.0116297	1158.61	580.314	1158.62	580.32	2	16	34.1.1.1762.2	17.1384	1324	17.017							NGO0584
								0	no quant - no residues to label	0	99	LDGQTVTVAQK			1.00159	1159.63	580.82	1158.62	580.32	2	14	34.1.1.1768.2	17.3983	24	17.3637							NGO0584
								0	no quant - no residues to label	0	99	LDGQTVTVAQK			1.02679	1159.65	580.833	1158.62	580.32	2	13	5.1.1.1693.2	16.5472	86	16.5993							NGO0584
								0	no quant - no residues to label	0	99	LDGQTVTVAQK			-0.0123955	1158.61	580.313	1158.62	580.32	2	12	36.1.1.1765.2	16.9855	576	17.0806							NGO0584
								0	no quant - no residues to label	0	99	LDGQTVTVAQK			-0.0126396	1158.61	580.313	1158.62	580.32	2	14	36.1.1.1767.2	17.0719	587	17.0806							NGO0584
								0	no quant - no residues to label	0	99	LDGQTVTVAQK			-0.0129889	1158.61	580.313	1158.62	580.32	2	14	35.1.1.1765.2	16.7105	3079	16.8491							NGO0584
								0	no quant - no residues to label	0	99	LDGQTVTVAQK			-0.0129889	1158.61	580.313	1158.62	580.32	2	15	35.1.1.1770.2	16.9269	2884	16.8491							NGO0584
								0	no quant - no residues to label	0	97.19	LDGQTVTVAQK			-5.94008	1152.68	577.35	1158.62	580.32	2	11	5.1.1.1703.2	16.9807	82	16.9027							NGO0584
								0	no quant - no residues to label	0	92.19	LDGQTVTVAQK			0.00849628	1158.63	580.324	1158.62	580.32	2	10	35.1.1.1825.2	19.3062	46	19.2717							NGO0584
								0	no quant - no residues to label	0	99	MQIILLEK	Oxidation(M)@1		0.0051598	1002.58	502.299	1002.58	502.296	2	8	34.1.1.1932.2	24.5132	1538	24.347							NGO0584
								0	no quant - no residues to label	0	99	MQIILLEK	Oxidation(M)@1		0.00368054	1002.58	502.298	1002.58	502.296	2	8	4.1.1.1901.2	23.6133	365	23.5785							NGO0584
								0	no quant - no residues to label	0	98.57	MQIILLEK	Oxidation(M)@1		0.00103182	1002.58	502.297	1002.58	502.296	2	10	36.1.1.1959.2	24.3024	583	24.3545							NGO0584
								0	no quant - no residues to label	0	94.24	MQIILLEK	Oxidation(M)@1		-0.00496248	1002.57	502.294	1002.58	502.296	2	10	35.1.1.1952.2	24.212	2379	24.3509							NGO0584
								0	no quant - no residues to label	0	92.19	MQIILLEK			-0.000217758	986.583	494.299	986.583	494.299	2	9	35.1.1.1981.2	25.4688	90	25.5207							NGO0584
								0	no quant - no residues to label	0	83.82	MQIILLEK	Oxidation(M)@1		-0.00496248	1002.57	502.294	1002.58	502.296	2	9	35.1.1.1954.2	24.2987	2312	24.3509							NGO0584
								0	no quant - no residues to label	0	69.64	MQIILLEK	Oxidation(M)@1		0.0326976	1002.61	502.313	1002.58	502.296	2	8	35.1.1.2002.2	26.377	78	26.3857							NGO0584
								0	no quant - no residues to label	0	99	NFLIPAGK			0.000746513	858.497	430.256	858.496	430.255	2	8	4.1.1.1904.2	23.744	253	23.7092							NGO0584
								0	no quant - no residues to label	0	97.49	NFLIPAGK			-0.00347721	858.493	430.254	858.496	430.255	2	10	35.1.1.1956.2	24.3856	2800	24.4811							NGO0584
								0	no quant - no residues to label	0	97.36	NFLIPAGK			-0.00347721	858.493	430.254	858.496	430.255	2	10	35.1.1.1957.2	24.429	2800	24.4811							NGO0584
								0	no quant - no residues to label	0	94.88	NFLIPAGK			0.010538	858.507	430.261	858.496	430.255	2	9	36.1.1.1962.2	24.4325	618	24.4846							NGO0584
								0	no quant - no residues to label	0	50.45	NFLIPAGK			0.00882865	858.505	430.26	858.496	430.255	2	7	3.1.1.1863.2	23.5909	386	23.5996							NGO0584
								0	manual	0	99	QAEILADAR			0.001554	985.521	493.768	985.519	493.767	2	11	34.1.1.1845.2	20.7301	379	21.0846	0.813536	18.7987	51.09	7.15	63.42	7.96	NGO0584
								0	manual	0	99	QAEILADAR	Label:13C(6)(R)@9		-0.00392759	991.535	496.775	991.539	496.777	2	11	34.1.1.1847.2	20.8165	610	21.0846	0.886216	14.7729	86	9.27	98	9.9	NGO0584
								1	auto	0	99	QAEILADAR	Label:13C(6)(R)@9		-0.00691844	991.532	496.774	991.539	496.777	2	11	34.1.1.1853.2	21.0759	610	21.0846	0.670183	7.11634	328.57	18.13	495.11	22.25	NGO0584
								0	manual	0	99	QAEILADAR	Dehydrated(E)@3		0.0303715	967.539	484.777	967.509	484.762	2	11	34.1.1.1854.2	21.1191	54	21.0846	0.502794	17.6551	48.1	6.94	96.61	9.83	NGO0584
								1	auto	0	99	QAEILADAR			-0.00424458	985.515	493.765	985.519	493.767	2	12	34.1.1.1858.2	21.2919	372	21.2574	0.760379	6.58667	404	20.1	536.56	23.16	NGO0584
								0	auto - shared MS/MS	0	99	QAEILADAR			-0.00204722	985.517	493.766	985.519	493.767	2	9	34.1.1.1868.2	21.7239	203	21.6894	0.76503	9.75073	184.88	13.6	244.05	15.62	NGO0584
								0	manual	0	99	QAEILADAR	Label:13C(6)(R)@9		0.00423994	991.544	496.779	991.539	496.777	2	10	3.1.1.1810.2	21.2892	209	21.3411	0.773617	14.084	89	9.43	116.18	10.78	NGO0584
								1	auto	0	99	QAEILADAR			0.0250086	985.544	493.779	985.519	493.767	2	11	36.1.1.1871.2	20.908	124	20.9167	0.655859	13.1363	95.54	9.77	147.11	12.13	NGO0584
								1	auto	0	99	QAEILADAR	Label:13C(6)(R)@9		-0.00498964	991.534	496.774	991.539	496.777	2	13	35.1.1.1856.2	20.4718	1143	20.7827	0.632916	7.73237	272	16.49	434	20.83	NGO0584
								0	manual	0	99	QAEILADAR	Gln->pyro-Glu@N-term; Label:13C(6)(R)@9		0.029091	974.542	488.278	974.513	488.264	2	13	35.1.1.1862.2	20.7308	70	20.6964	0.763563	13.7382	93	9.64	123	11.09	NGO0584
								1	auto	0	99	QAEILADAR			-0.00327791	985.516	493.765	985.519	493.767	2	12	35.1.1.1861.2	20.6877	653	20.7395	0.523968	5.59239	485.66	22.04	936.04	30.59	NGO0584
								0	manual	0	99	QAEILADAR	Label:13C(6)(R)@9		0.00862172	991.548	496.781	991.539	496.777	2	11	35.1.1.1902.2	22.0438	159	21.9229	0.6234	12.6933	100.38	10.02	162.61	12.75	NGO0584
								0	manual	0	98.93	QAEILADAR	Label:13C(6)(R)@9		-0.00302313	991.536	496.776	991.539	496.777	2	10	5.1.1.1802.2	21.2305	169	21.2392	0.01		0	0	125	11.18	NGO0584
								0	manual	0	98.87	QAEILADAR	Label:13C(6)(R)@9		-0.00401304	991.535	496.775	991.539	496.777	2	11	35.1.1.1848.2	20.2299	458	20.4286	0.44689	22.5626	28.37	5.33	64.11	8.01	NGO0584
								0	auto - shared MS/MS	0	97.83	QAEILADAR	Dehydrated(E)@3		0.0139854	967.523	484.769	967.509	484.762	2	12	35.1.1.1870.2	20.9728	98	20.9383	0.796848	13.9768	91.57	9.57	116.05	10.77	NGO0584
								0	manual	0	97.36	QAEILADAR	Label:13C(6)(R)@9		0.00563088	991.545	496.78	991.539	496.777	2	10	35.1.1.1907.2	22.2597	143	22.2252	0.570113	14.6034	73.39	8.57	130	11.4	NGO0584
								1	auto	0	95.15	QAEILADAR			0.0250086	985.544	493.779	985.519	493.767	2	9	36.1.1.1873.2	20.9943	124	20.9167	0.794924	12.3015	118.12	10.87	150.06	12.25	NGO0584
								0	manual	0	92.84	QAEILADAR	Dehydrated(E)@3		0.0277799	967.536	484.776	967.509	484.762	2	11	35.1.1.1860.2	20.6445	91	20.61	0.659999	13.58	89.66	9.47	137.19	11.71	NGO0584
								1	auto	0	91.5	QAEILADAR			0.00172716	985.521	493.768	985.519	493.767	2	9	35.1.1.1852.2	20.3681	227	20.4199	0.747868	10.9892	144.09	12	194.57	13.95	NGO0584
								0	manual	0	91.5	QAEILADAR	Dehydrated(E)@3; Label:13C(6)(R)@9		0.0119087	973.541	487.778	973.529	487.772	2	11	35.1.1.1853.2	20.4113	72	20.4286	0.581432	22.0014	32.57	5.71	56.57	7.52	NGO0584
								0	manual	0	91.5	QAEILADAR			0.019306	985.539	493.777	985.519	493.767	2	9	35.1.1.1897.2	21.8279	131	21.7502	0.707303	12.3182	112.09	10.59	160.04	12.65	NGO0584
								0	auto - shared MS/MS	0	89.8	QAEILADAR	Label:13C(6)(R)@9		-0.00149892	991.538	496.776	991.539	496.777	2	9	36.1.1.1872.2	20.9512	202	20.9167	0.669337	12.2934	110.05	10.49	166.04	12.89	NGO0584
								0	no quant - no residues to label	0	98.33	QEKLDGQTVTVAQK		missed K-L@3	-0.00968184	1543.81	515.611	1543.82	515.614	3	11	35.1.1.1766.2	16.7538	331	16.8058							NGO0584
								0	manual	0	83.82	RATEANMKEFEAR	Label:13C(6)(R)@1; Oxidation(M)@7; Label:13C(6)(R)@13	missed R-A@1	-0.0156227	1579.77	527.596	1579.78	527.601	3	10	35.1.1.1736.2	15.4552	173	15.3342	0.859729	12.8548	112	10.58	131.56	11.47	NGO0584
NGO0604	rpsA; 30S ribosomal protein S1; K02945 small subunit ribosomal protein S1	11	34.61	34.61	47.42	31.55	28.88	1	auto	2	99	AFLPGSLVDVRPVK	Label:13C(6)(R)@11		0.00092297	1502.89	501.971	1502.89	501.971	3	14	21.1.1.1909.2	24.8596	1321	24.8684	0.791503	4.09843	1062	32.59	1355	36.81	NGO0604
								0	no quant - no residues to label	2	99	ALLENLQEGSVIK			-0.00254286	1412.79	707.4	1412.79	707.401	2	17	21.1.1.1906.2	24.7268	3379	24.7356							NGO0604
								1	auto	2	99	AVLEATLGEER	Label:13C(6)(R)@11		0.00216099	1192.64	597.328	1192.64	597.327	2	15	21.1.1.1878.2	23.4847	1987	23.3603	0.878503	3.78688	1304	36.11	1499	38.72	NGO0604
								0	manual	2	99	AVLEATLGEERK	Label:13C(6)(R)@11	missed R-K@11	0.00412193	1320.74	441.253	1320.73	441.252	3	11	22.1.1.1828.2	21.5882	117	21.5535	0.870131	13.2495	106.04	10.3	123.07	11.09	NGO0604
								1	auto	2	99	GGLTVMISSIR	Oxidation(M)@6; Label:13C(6)(R)@11		0.000939913	1154.64	578.329	1154.64	578.328	2	14	21.1.1.1890.2	24.0176	1273	24.0264	0.952576	4.27394	1064	32.62	1128	33.59	NGO0604
								0	no quant - no residues to label	2	99	HPSEVLEVGQEVEAK			0.0135886	1649.84	550.954	1649.83	550.949	3	18	21.1.1.1864.2	22.8641	911	22.873							NGO0604
								0	no quant - no residues to label	2	99	KALLENLQEGSVIK		missed K-A@1	-0.00556865	1540.88	771.446	1540.88	771.448	2	24	21.1.1.1888.2	23.9289	1501	23.8045							NGO0604
								1	auto	2	99	LKEGDEVEAVIVTVDRK	Label:13C(6)(R)@16	missed R-K@16	-0.0422799	1905.01	636.01	1905.05	636.024	3	19	21.1.1.1896.2	24.284	648	24.2928	0.585056	7.09195	314	17.72	542	23.28	NGO0604
								0	no quant - no residues to label	2	99	NAQGEIEVK			-0.00172131	986.502	494.258	986.503	494.259	2	10	22.1.1.1699.2	16.0022	864	16.0543							NGO0604
								1	auto	2	99	PGSLVDVRPVK		cleaved L-P@N-term	-0.0109735	1165.67	583.843	1165.68	583.848	2	15	21.1.1.1913.2	25.0367	640	24.7798	0.749202	6.50985	411	20.27	554	23.54	NGO0604
								0	no quant - no residues to label	2	99	QLEGDPFGNFISVNDK			-0.0150466	1778.83	890.423	1778.85	890.431	2	12	21.1.1.1939.2	26.181	521	26.2772							NGO0604
								1	auto	2	99	RAVLEATLGEERK		missed R-A@1; missed R-K@12	-0.0286886	1470.79	491.269	1470.82	491.279	3	13	21.1.1.1766.2	18.6046	281	18.6572	0.912281	9.40878	215	14.66	238	15.43	NGO0604
								0	no quant - no residues to label	2	99	SESLIDVAEFK			-0.00402977	1236.62	619.317	1236.62	619.319	2	15	21.1.1.1925.2	25.5664	3606	25.487							NGO0604
								0	no quant - no residues to label	2	99	VGDFVTVTIESVENGFGETK			0.00207156	2127.04	1064.53	2127.04	1064.53	2	16	21.1.1.2010.2	29.2698	106	29.1919							NGO0604
								0	no quant - no residues to label	2	99	VKHPSEVLEVGQEVEAK		missed K-H@2	0.00692482	1877	626.673	1876.99	626.67	3	19	21.1.1.1854.2	22.4227	1380	22.3875							NGO0604
								0	no quant - no residues to label	2	99	VLKFDQEK		missed K-F@3	-0.00173604	1005.55	503.781	1005.55	503.782	2	10	21.1.1.1740.2	17.4755	508	17.5712							NGO0604
								0	no quant - no residues to label	1.42022	99	EALNSVNAAANAN		cleaved N-A@C-term	0.0156382	1257.61	629.813	1257.59	629.805	2	12	21.1.1.1798.2	19.9924	147	20.0444							NGO0604
								1	auto	1.07058	94.9	NNVVVSR	Label:13C(6)(R)@7		-0.000738748	792.454	397.234	792.455	397.235	2	8	21.1.1.1688.2	15.2144	450	15.2664	0.931815	10.4782	175.12	13.23	189.79	13.78	NGO0604
								0	no quant - weak signal	0.0150229	58.09	SGEEAVRK		cleaved E-S@N-term; missed R-K@7	0.0454428	874.496	438.255	874.451	438.233	2	8	3.1.1.1808.2	21.2027	37	21.1681			25.04	5	0	0	NGO0604
								1	auto	0	99	AFLPGSLVDVRPVK			0.00255457	1496.87	499.965	1496.87	499.964	3	13	21.1.1.1910.2	24.9039	1040	24.8241	0.834375	4.06903	1103	33.21	1335	36.54	NGO0604
								0	no quant - no residues to label	0	99	ALLENLQEGSVIK			-0.00254286	1412.79	707.4	1412.79	707.401	2	16	21.1.1.1905.2	24.6825	3379	24.7356							NGO0604
								0	no quant - no residues to label	0	99	ALLENLQEGSVIK			-0.000380329	1412.79	707.401	1412.79	707.401	2	14	22.1.1.1887.2	24.1654	326	24.1742							NGO0604
								0	no quant - no residues to label	0	99	ALLENLQEGSVIK			0.0125263	1412.8	707.407	1412.79	707.401	2	12	23.1.1.1913.2	24.518	123	24.5267							NGO0604
								1	auto	0	99	AVLEATLGEER	Label:13C(6)(R)@11		0.0015223	1192.64	597.328	1192.64	597.327	2	13	22.1.1.1857.2	22.8544	452	22.7756	0.647355	8.10173	250	15.81	390	19.75	NGO0604
								1	auto	0	99	AVLEATLGEER	Label:13C(6)(R)@11		0.00216099	1192.64	597.328	1192.64	597.327	2	14	21.1.1.1873.2	23.2627	1987	23.3603	0.916581	4.47374	953	30.87	1050	32.4	NGO0604
								1	auto	0	99	AVLEATLGEER			0.00847935	1186.63	594.321	1186.62	594.317	2	13	21.1.1.1875.2	23.3515	1678	23.3603	0.829262	3.26553	1708	41.33	2080	45.61	NGO0604
								1	auto	0	99	AVLEATLGEER			0.00884555	1186.63	594.321	1186.62	594.317	2	12	21.1.1.1874.2	23.3071	1678	23.3603	0.769785	3.38377	1539	39.23	2019	44.93	NGO0604
								1	auto	0	99	AVLEATLGEERK	Label:13C(6)(R)@11	missed R-K@11	0.00512206	1320.74	441.254	1320.73	441.252	3	11	21.1.1.1847.2	22.1159	731	22.1684	0.831026	5.81569	539	23.22	655	25.59	NGO0604
								1	auto	0	83.73	AVLEATLGEERK		missed R-K@11	0.00664793	1314.72	439.248	1314.71	439.245	3	9	21.1.1.1849.2	22.2033	596	22.1684	0.828242	5.64999	570	23.87	695	26.36	NGO0604
								0	manual	0	64.9	AVLEATLGEERK		missed R-K@11	0.011717	1314.73	439.249	1314.71	439.245	3	9	22.1.1.1829.2	21.6316	109	21.5969	0.796896	13.4372	99.08	9.95	125.56	11.21	NGO0604
								1	auto	0	94.15	GGLTVMISSIR	Oxidation(M)@6		0.0121378	1148.63	575.324	1148.62	575.318	2	10	21.1.1.1889.2	23.9732	1208	24.0264	0.838529	5.75395	553	23.52	666	25.81	NGO0604
								0	no quant - weak signal	0	55.96	GGLTVMISSIR	Oxidation(M)@6		-0.00497008	1148.62	575.316	1148.62	575.318	2	8	3.1.1.1874.2	24.0678	97	24.0765			0	0	0	0	NGO0604
								0	no quant - no residues to label	0	99	HPSEVLEVGQEVEAK			-9.94682	1639.88	547.634	1649.83	550.949	3	13	21.1.1.1869.2	23.0853	676	23.0057							NGO0604
								0	no quant - no residues to label	0	99	KALLENLQEGSVIK		missed K-A@1	0.0115132	1540.89	514.639	1540.88	514.635	3	17	21.1.1.1886.2	23.8401	1880	23.8489							NGO0604
								0	no quant - no residues to label	0	99	KALLENLQEGSVIK		missed K-A@1	0.0115132	1540.89	514.639	1540.88	514.635	3	15	21.1.1.1887.2	23.8846	1880	23.8489							NGO0604
								0	no quant - no residues to label	0	99	KALLENLQEGSVIK		missed K-A@1	0.0120625	1540.89	514.639	1540.88	514.635	3	12	21.1.1.1894.2	24.1952	1880	23.8489							NGO0604
								0	no quant - no residues to label	0	99	NAQGEIEVK			0.00159186	986.505	494.26	986.503	494.259	2	11	24.1.1.1727.2	16.3923	317	16.401							NGO0604
								0	no quant - no residues to label	0	99	NAQGEIEVK			-0.0134651	986.49	494.252	986.503	494.259	2	12	21.1.1.1714.2	16.3443	3617	16.4835							NGO0604
								0	no quant - no residues to label	0	99	NAQGEIEVK			-0.0138923	986.49	494.252	986.503	494.259	2	12	21.1.1.1719.2	16.5617	3424	16.44							NGO0604
								0	no quant - no residues to label	0	99	NAQGEIEVK			-0.0134651	986.49	494.252	986.503	494.259	2	9	21.1.1.1713.2	16.3008	3617	16.4835							NGO0604
								0	no quant - no residues to label	0	97.46	NAQGEIEVK			-0.00328027	986.5	494.257	986.503	494.259	2	9	23.1.1.1724.2	16.321	567	16.2863							NGO0604
								0	no quant - no residues to label	0	76.35	NAQGEIEVK			0.0233386	986.527	494.271	986.503	494.259	2	8	21.1.1.1831.2	21.4217	124	21.4305							NGO0604
								0	no quant - no residues to label	0	56.89	NAQGEIEVK			-0.0156623	986.488	494.251	986.503	494.259	2	8	21.1.1.1732.2	17.1274	719	17.2232							NGO0604
								1	auto	0	76.35	NNVVVSR			-0.0106998	786.424	394.219	786.435	394.225	2	8	21.1.1.1689.2	15.2577	251	15.2664	0.681934	8.3366	241.07	15.53	357	18.89	NGO0604
								1	auto	0	99	PGSLVDVRPVK	Label:13C(6)(R)@8	cleaved L-P@N-term	0.00529247	1171.71	586.861	1171.7	586.858	2	16	21.1.1.1912.2	24.9924	717	24.9127	0.715092	5.80501	507	22.52	716	26.76	NGO0604
								1	auto	0	99	RAVLEATLGEERK	Label:13C(6)(R)@1; Label:13C(6)(R)@12	missed R-A@1; missed R-K@12	-0.0235258	1482.83	495.285	1482.86	495.293	3	13	21.1.1.1765.2	18.5611	368	18.7006	0.666479	9.93828	168	12.96	254.56	15.95	NGO0604
								0	no quant - weak signal	0	98.75	RAVLEATLGEERK	Label:13C(6)(R)@1; Label:13C(6)(R)@12	missed R-A@1; missed R-K@12	-0.030683	1482.83	495.282	1482.86	495.293	3	10	22.1.1.1748.2	18.1277	67	18.0498			0	0	0	0	NGO0604
								0	no quant - no residues to label	0	99	SESLIDVAEFK			0.00541771	1236.63	619.322	1236.62	619.319	2	13	22.1.1.1902.2	24.8183	376	24.8704							NGO0604
								0	no quant - no residues to label	0	99	SESLIDVAEFK			0.00541771	1236.63	619.322	1236.62	619.319	2	12	22.1.1.1905.2	24.9485	376	24.8704							NGO0604
								0	no quant - no residues to label	0	99	SESLIDVAEFK			-0.00402977	1236.62	619.317	1236.62	619.319	2	14	21.1.1.1922.2	25.4341	3467	25.531							NGO0604
								0	no quant - no residues to label	0	99	SESLIDVAEFK			1.01487	1237.64	619.827	1236.62	619.319	2	13	21.1.1.1930.2	25.7863	179	25.487							NGO0604
								0	no quant - no residues to label	0	99	SESLIDVAEFK			-0.00194074	1236.62	619.318	1236.62	619.319	2	12	23.1.1.1930.2	25.2562	152	25.2649							NGO0604
								0	no quant - no residues to label	0	99	SESLIDVAEFK			0.0203839	1236.64	619.329	1236.62	619.319	2	11	21.1.1.1997.2	28.7065	78	28.7152							NGO0604
								0	no quant - no residues to label	0	99	SESLIDVAEFK			0.232538	1236.86	619.435	1236.62	619.319	2	12	21.1.1.1948.2	26.5743	358	26.1022							NGO0604
								0	no quant - no residues to label	0	97.89	SESLIDVAEFK			-0.0570073	1236.57	619.291	1236.62	619.319	2	10	21.1.1.1987.2	28.273	222	28.0643							NGO0604
								0	no quant - no residues to label	0	97.45	SESLIDVAEFK			0.0577367	1236.68	619.348	1236.62	619.319	2	9	21.1.1.2157.2	32.1134	32	32.0789							NGO0604
								0	no quant - no residues to label	0	58.99	SESLIDVAEFK			-0.0560308	1236.57	619.291	1236.62	619.319	2	8	21.1.1.2076.2	30.9202	35	30.8857							NGO0604
								0	no quant - no residues to label	0	99	VGDFVTVTIESVENGFGETK			0.00231569	2127.04	1064.53	2127.04	1064.53	2	13	21.1.1.2008.2	29.1832	107	29.1919							NGO0604
								0	no quant - no residues to label	0	99	VGDFVTVTIESVENGFGETK			-0.244748	2126.79	1064.4	2127.04	1064.53	2	13	21.1.1.2006.2	29.0965	8	29.1052							NGO0604
								0	no quant - no residues to label	0	99	VKHPSEVLEVGQEVEAK		missed K-H@2	0.00692482	1877	626.673	1876.99	626.67	3	19	21.1.1.1853.2	22.3787	1380	22.3875							NGO0604
NGO0617	eno; phosphopyruvate hydratase (EC:4.2.1.11); K01689 enolase [EC:4.2.1.11]	38	21.24	21.24	32.01	24.53	24.53	1	auto	2	99	AAAEDSGLPLYR			0.0214728	1261.65	631.833	1261.63	631.822	2	17	16.1.1.1890.2	23.8203	1232	23.7844	0.572807	3.62915	1190	34.5	2098	45.8	NGO0617
								0	no quant - no residues to label	2	99	AAFYQLGK			0.0140481	896.49	449.252	896.476	449.245	2	9	19.1.1.1878.2	23.7231	319	23.6431							NGO0617
								0	no quant - no residues to label	2	99	AAVPSGASTGQK			-0.0143885	1072.54	537.276	1072.55	537.283	2	12	18.1.1.1696.2	15.0086	301	15.0173							NGO0617
								0	no quant - no residues to label	2	99	GVANALLVK			0.00845641	883.557	442.786	883.549	442.782	2	12	16.1.1.1882.2	23.4629	2060	23.4717							NGO0617
								0	no quant - no residues to label	2	99	IEEELAEAAYYPGK			0.0198819	1581.78	791.895	1581.76	791.885	2	18	16.1.1.1900.2	24.2669	2206	24.1866							NGO0617
								0	no quant - no residues to label	2	99	KVQLVGDDLFVTNPK		missed K-V@1	0.0410236	1671.96	558.327	1671.92	558.314	3	12	16.1.1.1908.2	24.624	610	24.4987							NGO0617
								0	manual	2	99	SAIVDIFAR	Label:13C(6)(R)@9	cleaved M-S@N-term	0.0136698	996.584	499.299	996.57	499.292	2	10	18.1.1.1942.2	25.7785	419	25.7873	0.429318	12.7256	88	9.38	207	14.39	NGO0617
								0	no quant - no residues to label	2	99	VNQIGTLSETLK			0.00758028	1301.73	651.871	1301.72	651.867	2	13	17.1.1.1895.2	23.7956	1642	23.849							NGO0617
								0	no quant - no residues to label	2	99	VQLVGDDLFVTNPK			0.00509639	1543.83	772.922	1543.82	772.92	2	18	16.1.1.1929.2	25.559	2843	25.6123							NGO0617
								0	no quant - no residues to label	1.60206	98.5	ILAEGIEK			-0.00750327	871.494	436.754	871.501	436.758	2	9	17.1.1.1810.2	20.0727	803	20.3412							NGO0617
								0	manual	1.04576	95.73	YNQLLR	Label:13C(6)(R)@6		0.00329869	811.468	406.741	811.465	406.74	2	9	16.1.1.1808.2	20.2115	901	20.5682	0.635562	12.0327	112.54	10.61	178.82	13.37	NGO0617
								0	no quant - no residues to label	0.424812	96.02	PSGASTGQK		cleaved V-P@N-term	-0.00837368	831.4	416.707	831.409	416.712	2	9	16.1.1.1689.2	15.0149	334	15.0236							NGO0617
								1	auto	0	99	AAAEDSGLPLYR	Label:13C(6)(R)@12		0.00990283	1267.66	634.837	1267.65	634.832	2	18	16.1.1.1888.2	23.7309	2074	23.7844	0.64373	5.60078	522.06	22.85	819	28.62	NGO0617
								1	auto	0	99	AAAEDSGLPLYR	Label:13C(6)(R)@12		0.00664317	1267.66	634.836	1267.65	634.832	2	16	17.1.1.1893.2	23.7065	1396	23.7598	0.453043	5.53686	472.39	21.73	1053	32.45	NGO0617
								0	no quant - no residues to label	0	98.94	AAFYQLGK			0.0134658	896.489	449.252	896.476	449.245	2	10	17.1.1.1891.2	23.6175	887	23.6262							NGO0617
								0	no quant - no residues to label	0	97.72	AAFYQLGK			0.021642	896.497	449.256	896.476	449.245	2	10	16.1.1.1886.2	23.6417	1395	23.6951							NGO0617
								0	no quant - no residues to label	0	99	AAVPSGASTGQK			-0.0270822	1072.52	537.269	1072.55	537.283	2	14	16.1.1.1687.2	14.9285	2020	15.0669							NGO0617
								0	no quant - no residues to label	0	99	AAVPSGASTGQK			-0.0270822	1072.52	537.269	1072.55	537.283	2	14	16.1.1.1690.2	15.0582	2032	15.0669							NGO0617
								0	no quant - no residues to label	0	99	AAVPSGASTGQK			-0.0198289	1072.53	537.273	1072.55	537.283	2	12	17.1.1.1691.2	14.8982	1109	15.0365							NGO0617
								0	no quant - no residues to label	0	99	AAVPSGASTGQK			-0.00641909	1072.54	537.28	1072.55	537.283	2	11	19.1.1.1678.2	15.0239	254	15.0757							NGO0617
								0	no quant - no residues to label	0	99	AAVPSGASTGQK			-0.0210495	1072.53	537.272	1072.55	537.283	2	11	17.1.1.1694.2	15.0278	1109	15.0365							NGO0617
								0	no quant - no residues to label	0	75.51	AAVPSGASTGQK			0.00216515	1072.55	537.284	1072.55	537.283	2	8	21.1.1.1681.2	14.9462	92	14.9549							NGO0617
								0	no quant - no residues to label	0	99	GVANALLVK			0.00865603	883.558	442.786	883.549	442.782	2	11	17.1.1.1888.2	23.4839	1335	23.448							NGO0617
								0	no quant - no residues to label	0	99	GVANALLVK			0.00845641	883.557	442.786	883.549	442.782	2	11	16.1.1.1884.2	23.5524	2060	23.4717							NGO0617
								0	no quant - no residues to label	0	99	IEEELAEAAYYPGK			0.0194801	1581.78	791.895	1581.76	791.885	2	14	17.1.1.1902.2	24.1078	1336	24.0721							NGO0617
								0	no quant - no residues to label	0	99	IEEELAEAAYYPGK			0.0198819	1581.78	791.895	1581.76	791.885	2	16	16.1.1.1897.2	24.1331	2206	24.1866							NGO0617
								0	no quant - no residues to label	0	96.15	ILAEGIEK			-0.00104861	871.5	436.757	871.501	436.758	2	8	19.1.1.1804.2	20.4877	237	20.6693							NGO0617
								0	no quant - no residues to label	0	90.95	ILAEGIEK			-0.00768637	871.494	436.754	871.501	436.758	2	9	17.1.1.1823.2	20.6358	933	20.5578							NGO0617
								0	no quant - no residues to label	0	52.14	ILAEGIEK			-0.00477889	871.497	436.756	871.501	436.758	2	7	16.1.1.1813.2	20.4289	1843	20.7854							NGO0617
								0	no quant - no residues to label	0	51.44	ILAEGIEK			-0.00459578	871.497	436.756	871.501	436.758	2	7	16.1.1.1811.2	20.342	1705	20.6986							NGO0617
								1	auto	0	99	SAIVDIFAR		cleaved M-S@N-term	0.0193176	990.569	496.292	990.55	496.282	2	11	16.1.1.1937.2	25.9144	797	25.9231	0.577246	5.77635	471	21.7	824	28.71	NGO0617
								1	auto	0	98.71	SAIVDIFAR	Label:13C(6)(R)@9	cleaved M-S@N-term	0.0111353	996.581	499.298	996.57	499.292	2	10	16.1.1.1936.2	25.8701	1143	26.0116	0.505911	7.1821	291	17.06	580.88	24.1	NGO0617
								1	auto	0	98.39	SAIVDIFAR		cleaved M-S@N-term	0.0104176	990.56	496.287	990.55	496.282	2	10	17.1.1.1942.2	25.8852	490	25.8497	0.376662	6.51929	323	17.97	866	29.43	NGO0617
								1	auto	0	97.98	SAIVDIFAR	Label:13C(6)(R)@9	cleaved M-S@N-term	-0.00185351	996.568	499.291	996.57	499.292	2	10	17.1.1.1939.2	25.7526	568	25.894	0.39332	9.43717	156	12.49	400.54	20.01	NGO0617
								0	no quant - no residues to label	0	99	VNQIGTLSETLK			0.015301	1301.73	651.875	1301.72	651.867	2	14	16.1.1.1891.2	23.865	2300	23.8739							NGO0617
								0	no quant - no residues to label	0	99	VNQIGTLSETLK			-0.0121622	1301.71	651.861	1301.72	651.867	2	11	19.1.1.1882.2	23.9011	427	23.8655							NGO0617
								0	no quant - no residues to label	0	99	VQLVGDDLFVTNPK			-0.00145363	1543.82	772.919	1543.82	772.92	2	15	17.1.1.1932.2	25.4424	1438	25.4956							NGO0617
								0	no quant - no residues to label	0	99	VQLVGDDLFVTNPK			-0.00145363	1543.82	772.919	1543.82	772.92	2	16	17.1.1.1933.2	25.4868	1438	25.4956							NGO0617
								0	no quant - no residues to label	0	99	VQLVGDDLFVTNPK			-0.00429149	1543.82	772.917	1543.82	772.92	2	15	18.1.1.1936.2	25.5122	822	25.4766							NGO0617
								0	no quant - no residues to label	0	99	VQLVGDDLFVTNPK			0.00436398	1543.83	772.922	1543.82	772.92	2	16	16.1.1.1935.2	25.8256	3090	25.6123							NGO0617
								0	no quant - no residues to label	0	99	VQLVGDDLFVTNPK			0.00436398	1543.83	772.922	1543.82	772.92	2	15	16.1.1.1932.2	25.6925	2843	25.6123							NGO0617
								0	no quant - no residues to label	0	99	VQLVGDDLFVTNPK			-0.0246139	1543.8	772.907	1543.82	772.92	2	14	19.1.1.1918.2	25.4943	450	25.5031							NGO0617
								1	auto	0	92.23	YNQLLR			0.00382216	805.448	403.731	805.445	403.73	2	9	16.1.1.1812.2	20.3854	433	20.5247	0.568184	7.55121	274	16.55	487	22.07	NGO0617
								0	auto - shared MS/MS	0	91.65	YNQLLR	Label:13C(6)(R)@6		-0.00659161	811.458	406.736	811.465	406.74	2	8	17.1.1.1808.2	19.9859	411	20.3412	0.709894	14.9092	76.65	8.76	109.04	10.44	NGO0617
								1	auto	0	86.56	YNQLLR			-0.00276747	805.442	403.728	805.445	403.73	2	8	17.1.1.1813.2	20.2026	179	20.168	0.486984	10.496	134.54	11.6	279	16.7	NGO0617
								0	manual	0	68.92	YNQLLR	Label:13C(6)(R)@6		0.00558764	811.47	406.743	811.465	406.74	2	7	18.1.1.1814.2	20.1398	115	20.1052	0.597143	15.3	68	8.25	115	10.72	NGO0617
								1	auto	0	64.88	YNQLLR	Label:13C(6)(R)@6		0.002078	811.467	406.741	811.465	406.74	2	8	16.1.1.1821.2	20.7767	704	20.7854	0.54539	6.38215	378.04	19.44	700	26.46	NGO0617
NGO0639	putative L-lactate dehydrogenase; K00101 L-lactate dehydrogenase (cytochrome) [EC:1.1.2.3]	42	19.83	19.83	41.28	34.1	22.82	1	auto	2	99	AFLYGLGAYGEEGVTR	Label:13C(6)(R)@16		-0.00644364	1707.85	854.932	1707.86	854.935	2	19	15.1.1.1939.2	26.0466	863	26.0111	0.474317	6.0988	395	19.87	841	29	NGO0639
								1	auto	2	99	DIQDVDASILR	Label:13C(6)(R)@11		0.0029557	1249.66	625.839	1249.66	625.838	2	14	16.1.1.1917.2	25.0255	552	24.9898	0.570412	7.80264	257	16.03	455	21.33	NGO0639
								0	no quant - no residues to label	2	99	GIMEPEDAEK	Oxidation(M)@3		-0.0133011	1133.48	567.746	1133.49	567.753	2	12	15.1.1.1714.2	16.1728	1824	16.3124							NGO0639
								0	no quant - no residues to label	2	99	QLDDTVSAIK			0.00439812	1088.58	545.295	1088.57	545.293	2	14	15.1.1.1863.2	22.6661	2910	22.6749							NGO0639
								1	auto	2	99	SGADALVVSNHGGR	Label:13C(6)(R)@14		-0.00990677	1344.67	449.232	1344.68	449.235	3	15	15.1.1.1731.2	16.9156	1979	17.0556	0.438155	7.30058	269	16.4	620	24.9	NGO0639
								0	no quant - no residues to label	2	99	SGQDILK			-0.00115028	759.411	380.713	759.413	380.714	2	10	17.1.1.1744.2	17.2048	309	17.1699							NGO0639
								0	manual	1.92082	99	DREFMENLIKR	Label:13C(6)(R)@2; Oxidation(M)@5; Label:13C(6)(R)@11	missed R-E@2; missed K-R@10	-0.0186588	1477.76	493.593	1477.78	493.599	3	13	15.1.1.1850.2	22.0929	791	22.2772	0.725207	10.3549	160.14	12.65	223	14.93	NGO0639
								0	manual	1.52288	98.79	QKVLVNMEGR	Oxidation(M)@7; Label:13C(6)(R)@10	missed K-V@2	-0.00133569	1194.65	399.223	1194.65	399.223	3	11	15.1.1.1696.2	15.3886	224	15.2669	0.413221	12.1806	94.93	9.74	232	15.23	NGO0639
								1	auto	1.4318	97.85	VLVNMEGR	Oxidation(M)@5		0.00271913	932.478	467.246	932.475	467.245	2	10	15.1.1.1711.2	16.0418	1265	16.0942	0.353241	4.05227	822	28.67	2350	48.48	NGO0639
								1	auto	0.90309	94.21	ENTSDFKDIR	Label:13C(6)(R)@10		0.00584148	1229.6	410.875	1229.6	410.873	3	10	15.1.1.1769.2	18.5719	405	18.5806	0.674534	8.49839	231	15.2	345.84	18.6	NGO0639
								0	no quant - no residues to label	0.899629	92.38	ALEILYK			0.0222726	848.523	425.269	848.501	425.258	2	9	15.1.1.1896.2	24.1355	1925	24.1888							NGO0639
								0	auto - shared MS/MS	0.324222	72.04	LSWDDVAR	Label:13C(6)(R)@8		0.0309825	966.518	484.266	966.487	484.251	2	9	15.1.1.1902.2	24.4027	985	24.4115	0.487695	6.1198	396	19.9	820	28.64	NGO0639
								0	manual	0.263604	69	EMDVSMAFTGHR	Oxidation(M)@2; Oxidation(M)@6; Label:13C(6)(R)@12		0.0169178	1417.62	473.548	1417.61	473.543	3	9	15.1.1.1800.2	19.9199	335	19.972	0.178575	14.251	58	7.62	328	18.11	NGO0639
								0	no quant - no residues to label	0.240332	56.29	AWALGAK			0.0290973	715.431	358.723	715.402	358.708	2	8	15.1.1.1875.2	23.199	645	23.1188							NGO0639
								0	no quant - no residues to label	0.208309	51.8	EFMENLIK	Oxidation(M)@3		0.0213487	1038.53	520.271	1038.51	520.26	2	8	15.1.1.1882.2	23.5109	644	23.5197							NGO0639
								1	auto	0	99	AFLYGLGAYGEEGVTR	Label:13C(6)(R)@16		-0.00644364	1707.85	854.932	1707.86	854.935	2	15	15.1.1.1937.2	25.9581	863	26.0111	0.346718	7.65827	229	15.13	667	25.83	NGO0639
								1	auto	0	99	DIQDVDASILR	Label:13C(6)(R)@11		0.00570041	1249.67	625.841	1249.66	625.838	2	13	15.1.1.1916.2	25.0264	2436	24.9906	0.418738	3.65478	1059	32.54	2554	50.54	NGO0639
								1	auto	0	99	DIQDVDASILR	Label:13C(6)(R)@11		0.00570041	1249.67	625.841	1249.66	625.838	2	13	15.1.1.1913.2	24.8928	2436	24.9906	0.366611	5.9974	379	19.47	1044	32.31	NGO0639
								1	auto	0	98.74	DIQDVDASILR			0.0150958	1243.66	622.835	1243.64	622.828	2	11	15.1.1.1914.2	24.9373	1126	24.9461	0.493535	4.04701	909	30.15	1860	43.13	NGO0639
								0	no quant - no residues to label	0	90.2	GIMEPEDAEK	Oxidation(M)@3		0.000683488	1133.49	567.753	1133.49	567.753	2	9	17.1.1.1723.2	16.2889	374	16.2541							NGO0639
								1	auto	0	85.74	QKVLVNMEGR	Carbamyl(K)@2; Oxidation(M)@7; Label:13C(6)(R)@10	missed K-V@2	-0.00533645	1237.65	619.832	1237.65	619.834	2	11	15.1.1.1749.2	17.701	390	17.7097	0.313512	10.1395	127.46	11.29	410.57	20.26	NGO0639
								0	no quant - no residues to label	0	99	QLDDTVSAIK			0.00659535	1088.58	545.296	1088.57	545.293	2	13	15.1.1.1866.2	22.799	2587	22.8078							NGO0639
								1	auto	0	99	SGADALVVSNHGGR			0.00013139	1338.66	447.229	1338.66	447.229	3	14	15.1.1.1733.2	17.0031	744	17.0556	0.439012	4.90605	596	24.41	1371	37.03	NGO0639
								0	manual	0	99	SGADALVVSNHGGR	Label:13C(6)(R)@14		-0.0180662	1344.67	449.229	1344.68	449.235	3	12	19.1.1.1728.2	17.1949	143	17.0733	0.01		0	0	118.54	10.89	NGO0639
								0	no quant - weak signal	0	99	SGADALVVSNHGGR	Label:13C(6)(R)@14		-0.00369279	1344.68	449.234	1344.68	449.235	3	12	19.1.1.1731.2	17.3252	157	17.2905			0	0	0	0	NGO0639
								0	manual	0	93.32	SGADALVVSNHGGR	Label:13C(6)(R)@14		-0.0360598	1344.65	449.223	1344.68	449.235	3	10	17.1.1.1741.2	17.074	368	16.8648	0.01		0	0	259	16.09	NGO0639
								0	no quant - no residues to label	0	99	SGQDILK			0.00429147	759.417	380.716	759.413	380.714	2	10	15.1.1.1736.2	17.1342	1615	17.3176							NGO0639
								0	no quant - no residues to label	0	91.38	SGQDILK			0.000717569	759.413	380.714	759.413	380.714	2	8	16.1.1.1741.2	17.2874	435	17.3836							NGO0639
								0	auto - shared MS/MS	0	97.61	VLVNMEGR	Oxidation(M)@5; Label:13C(6)(R)@8		-0.00589329	938.489	470.252	938.495	470.255	2	10	15.1.1.1710.2	15.9982	2694	16.0942	0.365689	4.92378	562	23.71	1552	39.4	NGO0639
								0	auto - shared MS/MS	0	97.24	VLVNMEGR	Oxidation(M)@5; Label:13C(6)(R)@8		-0.00589329	938.489	470.252	938.495	470.255	2	10	15.1.1.1713.2	16.1291	2694	16.0942	0.449202	3.44593	1217	34.89	2736	52.31	NGO0639
								0	auto - shared MS/MS	0	94.38	VLVNMEGR	Oxidation(M)@5; Label:13C(6)(R)@8		-0.012098	938.483	470.249	938.495	470.255	2	9	17.1.1.1716.2	15.9837	711	16.0361	0.329713	9.22137	156	12.49	477.81	21.86	NGO0639
NGO0674	3-isopropylmalate dehydrogenase (EC:1.1.1.85); K00052 3-isopropylmalate dehydrogenase [EC:1.1.1.85]	106	10.09	10.09	33.99	17.98	17.98	1	auto	2	99	GDGIGPEIVAETVR			0.00397564	1411.73	706.875	1411.73	706.873	2	13	14.1.1.1927.2	25.0321	319	24.9095	1.86996	10.8442	242.57	15.57	131	11.45	NGO0674
								0	no quant - no residues to label	2	99	GLYEPSHGSAPDIAGQNK			-0.0100289	1839.87	614.296	1839.88	614.299	3	17	14.1.1.1862.2	22.1732	440	22.182							NGO0674
								0	no quant - no residues to label	2	99	TGDIYEEGTK			0.00866949	1111.51	556.763	1111.5	556.759	2	12	14.1.1.1748.2	17.2306	333	17.2393							NGO0674
								0	no quant - no residues to label	2	99	VLENGEHEGYNTMK	Oxidation(M)@13		-0.0161457	1635.7	546.242	1635.72	546.247	3	10	14.1.1.1712.2	15.6652	272	15.5872							NGO0674
								1	auto	2	99	YSLNDEAR			0.0102325	966.451	484.233	966.441	484.228	2	10	14.1.1.1775.2	18.4026	435	18.4113	1.60706	8.8466	331	18.19	208	14.42	NGO0674
								1	auto	0	99	YSLNDEAR	Label:13C(6)(R)@8		0.0103544	972.471	487.243	972.461	487.238	2	10	14.1.1.1776.2	18.446	289	18.281	1.95029	8.96162	365	19.1	189	13.75	NGO0674
NGO0799	inosine 5'-monophosphate dehydrogenase (EC:1.1.1.205); K00088 IMP dehydrogenase [EC:1.1.1.205]	12	33.01	33.01	58.32	47.64	46.2	0	no quant - no residues to label	2	99	AALDLVTVGADAVK			-0.007136	1341.74	671.879	1341.75	671.882	2	18	19.1.1.1912.2	25.2297	1658	25.2827							NGO0799
								0	manual	2	99	EITLNLPLLSAAMDTVTEAR	Oxidation(M)@13; Label:13C(6)(R)@20		-0.028716	2179.12	1090.57	2179.15	1090.58	2	13	19.1.1.1985.2	28.42	89	28.3854	0.314756	23.5319	23.7	4.87	76.04	8.72	NGO0799
								0	no quant - no residues to label	2	99	ETYPHIQVIGGNIATAK			0.00400878	1810.96	604.661	1810.96	604.66	3	17	19.1.1.1880.2	23.8117	724	23.7762							NGO0799
								0	no quant - no residues to label	2	99	FSGDIAK			-0.000894878	736.375	369.195	736.376	369.195	2	8	19.1.1.1715.2	16.6298	1559	16.8125							NGO0799
								1	auto	2	99	GMGSLGAMSQGSADR	Oxidation(M)@2; Oxidation(M)@8		-0.00735974	1455.6	728.808	1455.61	728.811	2	18	19.1.1.1688.2	15.4566	245	15.422	0.399383	8.05435	215.14	14.67	544	23.32	NGO0799
								0	manual	2	99	GTGVPLIADGGIR	Label:13C(6)(R)@13		0.000419559	1230.7	616.359	1230.7	616.359	2	13	19.1.1.1892.2	24.3451	1305	24.4426	1.12508	5.16981	791	28.12	710	26.65	NGO0799
								0	no quant - no residues to label	2	99	IVAGVGVPQLTAIHNVAEALK			-0.00332343	2099.21	700.743	2099.21	700.744	3	16	19.1.1.1945.2	26.6785	307	26.3811							NGO0799
								0	no quant - no residues to label	2	99	LAISMAQEGGIGIIHK	Oxidation(M)@5		-0.00436461	1652.89	551.97	1652.89	551.971	3	24	19.1.1.1874.2	23.5456	1111	23.5544							NGO0799
								0	manual	2	99	LVTVPEGTSIDEAR	Label:13C(6)(R)@14		-0.0108299	1491.78	746.896	1491.79	746.901	2	15	19.1.1.1867.2	23.2347	3087	23.3324	0.01		0	0	797	28.23	NGO0799
								0	no quant - no residues to label	2	99	MSGLPVVENGK	Oxidation(M)@1		0.0332285	1145.61	573.811	1145.58	573.795	2	14	21.1.1.1832.2	21.4651	76	21.4305							NGO0799
								1	auto	2	99	TTEFPNANKDSEGR			0.00335389	1564.72	522.579	1564.71	522.578	3	13	19.1.1.1705.2	16.195	309	16.2038	0.521934	6.99573	310	17.61	599.81	24.49	NGO0799
								1	auto	2	99	VGAAVGTGGDTDER	Label:13C(6)(R)@14		-0.0151767	1309.61	655.81	1309.62	655.818	2	16	19.1.1.1694.2	15.717	1228	15.7691	0.449674	6.83837	309.04	17.58	694.04	26.34	NGO0799
								1	auto	2	99	VGAAVGTGGDTDERVK	Label:13C(6)(R)@14	missed R-V@14	-0.0118172	1536.77	513.265	1536.78	513.269	3	17	19.1.1.1695.2	15.7604	592	15.7691	0.546881	6.7429	339	18.41	626	25.02	NGO0799
								0	manual	2	99	VVGIVTNR	Label:13C(6)(R)@8		-0.00769433	862.525	432.27	862.533	432.274	2	9	19.1.1.1752.2	18.2366	944	18.5054	0.518685	12.7555	93	9.64	181.07	13.46	NGO0799
								0	no quant - weak signal	1.55284	98.36	AYTFDDVLLVPAHSTVLPR	Label:13C(6)(R)@19		0.0208279	2119.16	707.394	2119.14	707.388	3	10	19.1.1.1935.2	26.241	9	26.2059			65.39	8.09	0	0	NGO0799
								0	no quant - no residues to label	1.49485	97.51	VLVLNEKDELK			0.0168732	1298.76	433.928	1298.74	433.922	3	9	19.1.1.1861.2	22.969	1102	22.8894							NGO0799
								0	manual	1.42022	98.06	NMPPEMQAR	Oxidation(M)@2; Oxidation(M)@6; Label:13C(6)(R)@9		-0.00626823	1110.48	556.249	1110.49	556.252	2	9	19.1.1.1659.2	14.4798	142	14.4885	0.483756	15.0782	65.09	8.07	135.88	11.66	NGO0799
								0	no quant - weak signal	0.304518	57.02	AVSKVKR		missed K-V@4; missed K-R@6	-0.0620739	786.445	394.23	786.508	394.261	2	7	31.1.1.1850.2	20.4575	79	20.423			60.22	7.76	0	0	NGO0799
								0	no quant - no residues to label	0	99	AALDLVTVGADAVK			-0.007136	1341.74	671.879	1341.75	671.882	2	19	19.1.1.1915.2	25.3621	1538	25.2827							NGO0799
								0	no quant - weak signal	0	92.52	EITLNLPLLSAAMDTVTEAR	Oxidation(D)@14; Label:13C(6)(R)@20		0.110684	2179.26	1090.64	2179.15	1090.58	2	12	19.1.1.1991.2	28.6803	0	28.6457			42.13	6.49	0	0	NGO0799
								0	no quant - no residues to label	0	60.42	FSGDIAK			-0.02292	736.353	369.184	736.376	369.195	2	6	28.1.1.1799.2	16.7957	64	16.8475							NGO0799
								0	manual	0	99	GMGSLGAMSQGSADR	Oxidation(M)@2; Oxidation(M)@8; Label:13C(6)(R)@15		-0.0198553	1461.61	731.812	1461.63	731.821	2	17	19.1.1.1686.2	15.37	533	15.4654	0.406381	11.3581	108.65	10.42	270	16.43	NGO0799
								1	auto	0	99	GTGVPLIADGGIR	Label:13C(6)(R)@13		-0.00141144	1230.7	616.358	1230.7	616.359	2	11	19.1.1.1898.2	24.611	1364	24.4426	0.493744	6.12337	397	19.92	812	28.5	NGO0799
								0	no quant - no residues to label	0	99	IVAGVGVPQLTAIHNVAEALK			-0.00204173	2099.21	700.743	2099.21	700.744	3	22	19.1.1.1939.2	26.4162	319	26.3811							NGO0799
								0	manual	0	99	LVTVPEGTSIDEAR			0.00947929	1485.78	743.896	1485.77	743.891	2	14	19.1.1.1868.2	23.2791	1906	23.3324	0.630107	3.31237	1480	38.47	2372	48.7	NGO0799
								0	manual	0	99	LVTVPEGTSIDEAR			0.00947929	1485.78	743.896	1485.77	743.891	2	11	19.1.1.1873.2	23.5012	1906	23.3324	0.546556	3.52434	1241	35.23	2293	47.89	NGO0799
								0	no quant - no residues to label	0	99	MSGLPVVENGK	Oxidation(M)@1		9.15781e-05	1145.58	573.795	1145.58	573.795	2	15	19.1.1.1840.2	22.0462	909	22.0115							NGO0799
								0	no quant - no residues to label	0	99	MSGLPVVENGK	Oxidation(M)@1		-0.00039669	1145.57	573.795	1145.58	573.795	2	12	19.1.1.1828.2	21.5256	914	21.8812							NGO0799
								1	auto	0	99	TTEFPNANKDSEGR	Label:13C(6)(R)@14		-0.0150994	1570.72	524.58	1570.73	524.585	3	12	19.1.1.1703.2	16.1081	569	16.1603	0.63985	9.57678	178.04	13.34	281	16.76	NGO0799
								1	auto	0	99	VGAAVGTGGDTDER			-0.0113552	1303.59	652.802	1303.6	652.807	2	14	19.1.1.1696.2	15.8039	657	15.8126	0.521088	4.97328	613	24.76	1188	34.47	NGO0799
								1	auto	0	99	VVGIVTNR	Label:13C(6)(R)@8		-0.00751123	862.526	432.27	862.533	432.274	2	10	19.1.1.1761.2	18.6268	911	18.5054	0.613416	5.37657	556	23.58	915.35	30.25	NGO0799
NGO0906	hypothetical protein	96	10.56	10.56	31.82	18.18	11.57	1	auto	2	99	AVLTDEEELQSLR			0.0132276	1501.78	751.895	1501.76	751.888	2	13	18.1.1.1912.2	24.4438	650	24.408	1.29956	5.95085	646	25.42	502	22.41	NGO0906
								0	no quant - no residues to label	2	99	LPALLEQLEENLTK			0.0178697	1609.91	805.963	1609.89	805.954	2	10	18.1.1.2020.2	29.2049	146	29.2571							NGO0906
								1	auto	2	99	SPTETVPHPIR			-0.00803481	1232.64	411.888	1232.65	411.891	3	10	18.1.1.1748.2	17.2736	492	17.1515	1.50825	8.50118	345	18.57	231	15.2	NGO0906
								0	no quant - no residues to label	2	99	TAMDMLMTK	Oxidation(M)@3; Oxidation(M)@5; Oxidation(M)@7		-0.0103317	1088.44	545.23	1088.46	545.235	2	9	18.1.1.1708.2	15.529	337	15.4506							NGO0906
								1	auto	1.27572	97.83	IPITEQMQR	Oxidation(M)@7		-0.0124925	1130.56	566.289	1130.58	566.295	2	9	18.1.1.1738.2	16.8373	420	16.7588	1.71978	8.86368	344	18.55	202	14.21	NGO0906
								0	manual	0.920819	94.88	LSDVPPLYSLLPR			-0.010417	1468.82	735.417	1468.83	735.422	2	9	18.1.1.1987.2	27.7652	226	27.7301	2.62432	11.9501	252.07	15.88	97	9.85	NGO0906
								0	no quant - no residues to label	0.231362	64.04	TFNGIFSGSK			0.0546205	1056.58	529.297	1056.52	529.269	2	8	18.1.1.1918.2	24.7113	418	24.6755							NGO0906
								0	no quant - no residues to label	0.00524306	63.46	IGGAAYGTT		cleaved T-Y@C-term	0.0663447	809.458	405.736	809.392	405.703	2	8	9.1.1.1828.2	20.8087	109	20.8174							NGO0906
								1	auto	0	84.48	IPITEQMQR	Oxidation(M)@7		-0.00325656	1130.57	566.293	1130.58	566.295	2	8	19.1.1.1723.2	16.9777	257	16.8995	1.39269	12.0409	164.11	12.81	119	10.91	NGO0906
								0	no quant - no residues to label	0	99	LPALLEQLEENLTK			0.0221031	1609.91	805.965	1609.89	805.954	2	16	19.1.1.2006.2	29.3307	115	29.3483							NGO0906
								0	no quant - no residues to label	0	99	LPALLEQLEENLTK			0.0233238	1609.92	805.965	1609.89	805.954	2	15	19.1.1.2010.2	29.4695	115	29.3483							NGO0906
								0	no quant - no residues to label	0	99	LPALLEQLEENLTK			0.0130702	1609.91	805.96	1609.89	805.954	2	16	19.1.1.2014.2	29.6082	75	29.5303							NGO0906
								0	no quant - no residues to label	0	99	LPALLEQLEENLTK			0.0230796	1609.92	805.965	1609.89	805.954	2	13	19.1.1.2005.2	29.2873	85	29.2526							NGO0906
								0	no quant - no residues to label	0	99	LPALLEQLEENLTK			0.0279623	1609.92	805.968	1609.89	805.954	2	13	19.1.1.2004.2	29.2439	85	29.2526							NGO0906
								0	no quant - no residues to label	0	99	LPALLEQLEENLTK	Deamidated(Q)@7		0.0367139	1610.91	806.464	1610.88	806.446	2	11	19.1.1.2003.2	29.2005	61	29.296							NGO0906
								0	no quant - no residues to label	0	69.23	LPALLEQLEENLTK			0.0178697	1609.91	805.963	1609.89	805.954	2	9	18.1.1.2027.2	29.5092	170	29.2571							NGO0906
								0	manual	0	57.13	LSDVPPLYSLLPR			0.00185327	1468.83	735.423	1468.83	735.422	2	8	19.1.1.1971.2	27.8118	142	27.8205	1.3465	16.2782	88	9.38	66	8.12	NGO0906
								1	auto	0	99	SPTETVPHPIR			-0.00739396	1232.64	411.889	1232.65	411.891	3	14	18.1.1.1743.2	17.0555	492	17.1515	1.8763	9.34979	327	18.08	176	13.27	NGO0906
								1	auto	0	99	SPTETVPHPIR			-0.0101403	1232.64	411.888	1232.65	411.891	3	11	19.1.1.1732.2	17.3687	259	17.2905	1.89137	11.0773	234.11	15.3	125	11.18	NGO0906
								0	no quant - no residues to label	0	59.21	TAMDMLMTK	Oxidation(M)@3; Oxidation(M)@5; Dioxidation(M)@7		-0.0132965	1104.44	553.226	1104.45	553.232	2	9	18.1.1.1715.2	15.8344	339	15.9302							NGO0906
NGO0915	dihydrolipoamide dehydrogenase (EC:1.8.1.4); K00382 dihydrolipoamide dehydrogenase [EC:1.8.1.4]	18	28.68	28.68	57.23	41.09	33.96	1	auto	2	99	ASDEGVAVAER			-8.00599	1094.52	548.267	1102.53	552.27	2	14	18.1.1.1726.2	16.3137	507	16.3225	0.44805	9.8123	150	12.25	338.09	18.39	NGO0915
								0	no quant - no residues to label	2	99	ASFAGKNGDAYQIEVDNKGEK		cleaved T-A@N-term; missed K-N@6; missed K-G@18	-8.90518	2231.17	558.799	2240.07	561.025	4	13	18.1.1.1782.2	18.7528	312	18.6313							NGO0915
								0	no quant - no residues to label	2	99	EQGLSIELGVK			0.0210736	1171.67	586.84	1171.64	586.83	2	12	18.1.1.1915.2	24.5776	857	24.4972							NGO0915
								1	auto	2	99	GLNAEAVGLEKDER	Label:13C(6)(R)@14		0.0136843	1505.79	502.938	1505.78	502.933	3	16	18.1.1.1870.2	22.5748	1092	22.5393	0.543022	4.81589	663	25.75	1233	35.11	NGO0915
								0	auto - shared MS/MS	2	99	GTSGFGANGR	Label:13C(6)(R)@10		0.00282175	928.449	465.232	928.446	465.23	2	10	18.1.1.1710.2	15.6167	505	15.6254	0.383962	9.72168	146	12.08	384	19.6	NGO0915
								0	no quant - no residues to label	2	99	GVSVAYETAAGEAK			-0.0110861	1351.65	676.833	1351.66	676.838	2	16	18.1.1.1868.2	22.4864	2000	22.4068							NGO0915
								1	auto	2	99	LIVAIGR			0.0062799	740.497	371.256	740.491	371.253	2	9	18.1.1.1893.2	23.5966	646	23.5608	0.716465	5.20913	630	25.1	888	29.8	NGO0915
								0	no quant - no residues to label	2	99	NGDAYQIEVDNKGEK		missed K-G@12	-0.0187621	1678.76	560.594	1678.78	560.601	3	15	18.1.1.1781.2	18.7094	575	18.8483							NGO0915
								0	no quant - no residues to label	2	99	TACVDAGVNK	Carbamidomethyl(C)@3		-0.0111321	1033.48	517.745	1033.49	517.75	2	12	18.1.1.1704.2	15.355	848	15.4506							NGO0915
								0	no quant - no residues to label	2	99	TEEQLKAEGVEYK		missed K-A@6	-0.0145477	1522.74	508.586	1522.75	508.591	3	15	18.1.1.1776.2	18.4923	263	18.4575							NGO0915
								0	no quant - no residues to label	2	99	TEVFDK			0.0112581	737.371	369.693	737.36	369.687	2	8	18.1.1.1736.2	16.7501	681	16.8897							NGO0915
								1	auto	2	99	TNLPNVWAIGDVVR	Label:13C(6)(R)@14		0.00315073	1558.86	780.437	1558.86	780.435	2	13	18.1.1.1965.2	26.7978	364	26.7624	0.619107	7.83201	263	16.22	429	20.71	NGO0915
								0	no quant - no residues to label	2	99	VGAEVTILEAAPTFLAAADQQIAK			-0.0178738	2426.29	809.77	2426.31	809.776	3	20	18.1.1.2022.2	29.2918	435	29.2571							NGO0915
								0	no quant - no residues to label	2	99	VTSLFGTASFAGK			0.0149311	1284.69	643.351	1284.67	643.343	2	16	18.1.1.1930.2	25.2455	2138	25.1653							NGO0915
								0	no quant - no residues to label	0.638272	82.22	AAQLGFK			0.00646152	733.419	367.717	733.412	367.713	2	8	18.1.1.1844.2	21.4386	197	21.4473							NGO0915
								0	auto - shared MS/MS	0.0172766	73.59	GGYVAAIR	Label:13C(6)(R)@8	cleaved P-G@N-term	-0.00659161	811.458	406.736	811.465	406.74	2	8	17.1.1.1808.2	19.9859	411	20.3412	0.709894	14.9092	76.65	8.76	109.04	10.44	NGO0915
								0	no quant - no residues to label	0.000869459	63.11	IGDIKSEGK	Carbamyl(K)@5	missed K-S@5	-0.00116758	988.518	495.266	988.519	495.267	2	9	18.1.1.1737.2	16.7937	440	16.8024							NGO0915
								0	no quant - no residues to label	0.000434512	55.47	AQLGFK		cleaved A-A@N-term	-0.0187118	662.356	663.364	662.375	663.382	1	8	18.1.1.1833.2	20.9623	56	20.9277							NGO0915
								0	no quant - no residues to label	0.000434512	58.54	GTVKVLADAK	Carbamyl(K)@4	missed K-V@4	-0.0141261	1043.58	522.799	1043.6	522.806	2	9	18.1.1.1853.2	21.829	364	21.9681							NGO0915
								0	no quant - no residues to label	0	74.02	AAQLGFK			0.00267745	733.415	367.715	733.412	367.713	2	8	18.1.1.1808.2	19.88	1028	20.1918							NGO0915
								1	auto	0	99	ASDEGVAVAER	Label:13C(6)(R)@11		-0.0110291	1108.53	555.274	1108.55	555.28	2	16	18.1.1.1727.2	16.3573	1605	16.4533	0.748323	5.48297	579	24.06	781.37	27.95	NGO0915
								1	auto	0	99	ASDEGVAVAER			-0.00678522	1102.52	552.267	1102.53	552.27	2	15	18.1.1.1728.2	16.401	1096	16.4533	0.494837	4.75863	658	25.65	1342.86	36.65	NGO0915
								1	auto	0	99	ASDEGVAVAER	Label:13C(6)(R)@11		0.00405905	1108.55	555.282	1108.55	555.28	2	14	19.1.1.1713.2	16.5428	301	16.5516	0.485687	11.1504	119.09	10.91	247.62	15.74	NGO0915
								0	no quant - no residues to label	0	99	GVSVAYETAAGEAK			-0.0110861	1351.65	676.833	1351.66	676.838	2	16	18.1.1.1865.2	22.3538	2000	22.4068							NGO0915
								1	auto	0	99	LIVAIGR	Label:13C(6)(R)@7		0.00898104	746.52	374.267	746.511	374.263	2	9	18.1.1.1892.2	23.5521	939	23.5608	0.731241	5.66043	538	23.19	743	27.26	NGO0915
								0	no quant - no residues to label	0	99	VGAEVTILEAAPTFLAAADQQIAK			-0.0169583	2426.29	809.77	2426.31	809.776	3	15	18.1.1.2019.2	29.1614	415	29.2571							NGO0915
								0	no quant - no residues to label	0	99	VGAEVTILEAAPTFLAAADQQIAK			-0.0160428	2426.29	809.77	2426.31	809.776	3	19	18.1.1.2021.2	29.2483	435	29.2571							NGO0915
								0	no quant - no residues to label	0	99	VGAEVTILEAAPTFLAAADQQIAK			-0.0156766	2426.29	809.771	2426.31	809.776	3	18	18.1.1.2024.2	29.3788	435	29.2571							NGO0915
								0	no quant - no residues to label	0	99	VGAEVTILEAAPTFLAAADQQIAK			1.09657	2427.4	810.141	2426.31	809.776	3	15	19.1.1.2009.2	29.4262	31	29.4349							NGO0915
								0	no quant - no residues to label	0	99	VGAEVTILEAAPTFLAAADQQIAK			-9.93556	2416.37	806.464	2426.31	809.776	3	13	19.1.1.2003.2	29.2005	61	29.296							NGO0915
								0	no quant - no residues to label	0	99	VTSLFGTASFAGK			0.0149311	1284.69	643.351	1284.67	643.343	2	16	18.1.1.1926.2	25.0675	2138	25.1653							NGO0915
NGO0926	putative peroxiredoxin family protein/glutaredoxin	9	37.17	37.17	64.49	64.49	62.04	0	auto - shared MS/MS	2	99	DATVTSVR			-0.00819597	847.432	424.723	847.44	424.727	2	10	8.1.1.1703.2	15.7626	2376	15.8583	1.50551	5.5802	800	28.28	536.63	23.17	NGO0926
								0	no quant - no residues to label	2	99	DVSTDDLFK			0.0391006	1038.53	520.27	1038.49	520.251	2	10	8.1.1.1905.2	24.5764	1994	24.6297							NGO0926
								1	auto	2	99	EDLGFGKR		missed K-R@7	-0.00808094	920.464	461.239	920.472	461.243	2	9	8.1.1.1758.2	18.1534	323	18.2489	1.37761	10.6838	207.09	14.39	151.81	12.32	NGO0926
								0	no quant - no residues to label	2	99	FVAPDWK			0.0198561	861.458	431.736	861.438	431.727	2	10	8.1.1.1889.2	23.8659	1598	23.9191							NGO0926
								0	no quant - no residues to label	2	99	GLSYEEIVLGK			0.0282862	1206.68	604.346	1206.65	604.332	2	13	7.1.1.1914.2	25.1888	417	25.2855							NGO0926
								0	no quant - no residues to label	2	99	MFIEPEEPGDPFK	Oxidation(M)@1		0.00143666	1550.7	776.356	1550.7	776.355	2	14	8.1.1.1908.2	24.7097	6498	24.7185							NGO0926
								0	no quant - no residues to label	2	99	MFIEPEEPGDPFKVSDADTMLK	Oxidation(M)@1; Oxidation(M)@20	missed K-V@13	-0.028902	2527.12	843.381	2527.15	843.391	3	16	2.1.1.1854.2	23.9026	612	23.9113							NGO0926
								0	no quant - no residues to label	2	99	MTAPQVFIGGK	Oxidation(M)@1		-0.021423	1163.58	582.797	1163.6	582.808	2	16	2.1.1.1820.2	22.419	4662	22.5152							NGO0926
								1	auto	2	99	PSVVFR		cleaved V-P@N-term	0.0115048	703.413	352.714	703.402	352.708	2	9	8.1.1.1877.2	23.3325	1077	23.3855	1.5771	4.87928	1076	32.8	689	26.25	NGO0926
								0	manual	2	99	TGQKVPSVVFR		missed K-V@4	-0.00630567	1216.69	406.57	1216.69	406.572	3	18	2.1.1.1809.2	21.939	674	21.9042	1.20051	5.59609	699	26.44	588	24.25	NGO0926
								0	no quant - no residues to label	2	99	VKQALQDK	Carbamyl(K)@2	missed K-Q@2	-0.00955088	971.53	486.772	971.54	486.777	2	10	7.1.1.1690.2	15.4095	275	15.3748							NGO0926
								1	auto	2	99	VPSVVFR			0.0115697	802.482	402.248	802.47	402.242	2	9	7.1.1.1870.2	23.2445	1135	23.2976	1.95663	6.15665	775	27.84	400	20	NGO0926
								0	no quant - no residues to label	2	99	VSDADTMLK	Oxidation(M)@7		-0.0213252	994.443	498.229	994.464	498.239	2	9	8.1.1.1700.2	15.6325	4192	15.7713							NGO0926
								0	manual	2	99	VVVFSLPGAFTPTCSSSHLPR	Carbamidomethyl(C)@14; Label:13C(6)(R)@21		-0.0221183	2264.15	755.724	2264.17	755.731	3	15	2.1.1.1881.2	25.076	143	25.0413	1.72924	10.414	250	15.81	146	12.08	NGO0926
								0	no quant - no residues to label	2	99	YIGGSEDLEAYLAK			0.0117386	1527.76	764.886	1527.75	764.88	2	17	8.1.1.1927.2	25.5504	1431	25.3824							NGO0926
								0	no quant - no residues to label	2	99	YIGGSEDLEAYLAKN		missed K-N@14	0.00171944	1641.79	821.903	1641.79	821.902	2	19	8.1.1.1922.2	25.3294	1553	25.3382							NGO0926
								0	no quant - no residues to label	2	99	YNELFGAFK			0.0068166	1087.54	544.778	1087.53	544.774	2	11	7.1.1.1921.2	25.496	870	25.5486							NGO0926
								0	no quant - no residues to label	2	99	YSMLVNDGVVEK	Oxidation(M)@3		-0.0177779	1368.64	685.328	1368.66	685.337	2	17	2.1.1.1807.2	21.8518	4080	21.9478							NGO0926
								0	no quant - no residues to label	0.559091	98.56	SMLVNDGVVEK	Oxidation(M)@2	cleaved Y-S@N-term	0.0112309	1205.61	603.811	1205.6	603.805	2	11	2.1.1.1761.2	19.8968	31	19.8623							NGO0926
								0	no quant - no residues to label	0.326058	58.07	EDLGFGK			0.0191058	764.39	383.202	764.37	383.193	2	7	9.1.1.1868.2	22.5464	479	22.4674							NGO0926
								0	no quant - no residues to label	0.283997	53.41	VGDTWK			0.00266272	704.352	353.183	704.349	353.182	2	7	8.1.1.1728.2	16.8501	386	16.8588							NGO0926
								1	auto	0	99	DATVTSVR	Label:13C(6)(R)@8		-0.00834662	853.452	427.733	853.46	427.737	2	10	8.1.1.1704.2	15.806	1573	15.8583	1.33916	3.9914	1460	38.21	1101	33.18	NGO0926
								1	auto	0	99	DATVTSVR			-0.00819597	847.432	424.723	847.44	424.727	2	11	8.1.1.1709.2	16.0236	2376	15.8583	1.54014	4.16587	1455	38.14	954.05	30.89	NGO0926
								1	auto	0	99	DATVTSVR			-0.0063773	847.434	424.724	847.44	424.727	2	11	2.1.1.1658.2	15.5438	1950	15.2483	1.48115	5.58085	792	28.14	540	23.24	NGO0926
								1	auto	0	94.92	DATVTSVR	Dehydrated(T)@3		0.000974295	829.43	415.722	829.429	415.722	2	10	2.1.1.1651.2	15.2396	520	15.2916	1.47287	7.48325	439	20.95	301	17.35	NGO0926
								1	auto	0	94.38	DATVTSVR			0.00518752	847.445	424.73	847.44	424.727	2	8	7.1.1.1700.2	15.8434	530	15.8521	1.30667	8.06226	353	18.79	272.82	16.52	NGO0926
								1	auto	0	94.19	DATVTSVR	Label:13C(6)(R)@8		-0.00677979	853.453	427.734	853.46	427.737	2	9	2.1.1.1650.2	15.1962	1179	15.2483	1.52978	5.08932	971	31.16	641	25.32	NGO0926
								1	auto	0	93.83	DATVTSVR			-0.00668057	847.433	424.724	847.44	424.727	2	9	10.1.1.1719.2	15.9054	437	15.9142	1.69014	10.5317	241	15.52	144	12	NGO0926
								1	auto	0	93.64	DATVTSVR			-0.00662144	847.433	424.724	847.44	424.727	2	9	2.1.1.1649.2	15.1528	1912	15.2483	1.97314	8.80339	381	19.52	195	13.96	NGO0926
								1	auto	0	85.08	DATVTSVR	Label:13C(6)(R)@8		0.00703616	853.467	427.741	853.46	427.737	2	9	9.1.1.1718.2	16.0388	459	15.9604	1.85971	6.74863	624	24.98	338.85	18.41	NGO0926
								1	auto	0	76.91	DATVTSVR			0.00229743	847.442	424.728	847.44	424.727	2	8	9.1.1.1715.2	15.9081	629	15.9604	1.68717	7.11285	528	22.98	316.04	17.78	NGO0926
								0	no quant - no residues to label	0	71.4	DVSTDDLFK			0.15756	1038.64	520.33	1038.49	520.251	2	9	2.1.1.1851.2	23.7719	2046	23.8242							NGO0926
								0	no quant - no residues to label	0	51.62	DVSTDDLFK			0.157605	1038.64	520.33	1038.49	520.251	2	8	9.1.1.1914.2	24.5745	1022	24.6271							NGO0926
								0	manual	0	94.69	EDLGFGKR		missed K-R@7	0.00654375	920.478	461.246	920.472	461.243	2	8	2.1.1.1707.2	17.6664	201	17.7183	1.39297	15.7482	95.92	9.79	69.54	8.34	NGO0926
								0	manual	0	62.92	EDLGFGKR		missed K-R@7	0.00287011	920.474	461.245	920.472	461.243	2	7	9.1.1.1781.2	18.7735	140	18.7389	100		103	10.15	0	0	NGO0926
								0	no quant - no residues to label	0	90.15	FVAPDWK			0.00515636	861.444	431.729	861.438	431.727	2	9	2.1.1.1835.2	23.074	1128	22.9517							NGO0926
								0	no quant - no residues to label	0	80.81	FVAPDWK			0.00914438	861.448	431.731	861.438	431.727	2	9	9.1.1.1898.2	23.8689	565	23.7895							NGO0926
								0	no quant - no residues to label	0	51.64	FVAPDWK	Oxidation(P)@4; Oxidation(W)@6		0.018336	893.447	447.731	893.428	447.721	2	9	8.1.1.1817.2	20.7085	116	20.7604							NGO0926
								0	no quant - no residues to label	0	99	GLSYEEIVLGK			-0.00996097	1206.64	604.327	1206.65	604.332	2	14	8.1.1.1919.2	25.1967	5101	25.2939							NGO0926
								0	no quant - no residues to label	0	99	GLSYEEIVLGK			-0.00996097	1206.64	604.327	1206.65	604.332	2	15	8.1.1.1921.2	25.2852	4811	25.2939							NGO0926
								0	no quant - no residues to label	0	99	GLSYEEIVLGK			0.0264159	1206.68	604.345	1206.65	604.332	2	11	8.1.1.1980.2	27.8751	113	27.7966							NGO0926
								0	no quant - no residues to label	0	99	GLSYEEIVLGK			0.00722828	1206.66	604.336	1206.65	604.332	2	14	9.1.1.1930.2	25.2752	1027	25.3277							NGO0926
								0	no quant - no residues to label	0	99	GLSYEEIVLGK			-0.00542362	1206.64	604.329	1206.65	604.332	2	14	2.1.1.1865.2	24.3812	1667	24.4768							NGO0926
								0	no quant - no residues to label	0	99	GLSYEEIVLGK			0.001402	1206.65	604.333	1206.65	604.332	2	13	11.1.1.1931.2	25.392	328	25.4445							NGO0926
								0	no quant - no residues to label	0	99	GLSYEEIVLGK			-0.000345769	1206.65	604.332	1206.65	604.332	2	13	10.1.1.1941.2	25.5573	555	25.3922							NGO0926
								0	no quant - no residues to label	0	99	GLSYEEIVLGK			0.00747243	1206.66	604.336	1206.65	604.332	2	13	9.1.1.1931.2	25.3189	1027	25.3277							NGO0926
								0	no quant - no residues to label	0	99	GLSYEEIVLGK			-0.000101623	1206.65	604.332	1206.65	604.332	2	12	10.1.1.1936.2	25.3399	561	25.3922							NGO0926
								0	no quant - no residues to label	0	75.3	GLSYEEIVLGK			0.0172607	1206.67	604.341	1206.65	604.332	2	9	8.1.1.2045.2	30.6266	42	30.6786							NGO0926
								0	no quant - no residues to label	0	60.89	GLSYEEIVLGK			0.0488768	1206.7	604.356	1206.65	604.332	2	9	8.1.1.2032.2	30.1324	51	30.0978							NGO0926
								0	no quant - no residues to label	0	56.28	GLSYEEIVLGK	Iodo(Y)@4		0.032244	1332.58	667.297	1332.55	667.28	2	10	8.1.1.1951.2	26.6073	256	26.616							NGO0926
								0	no quant - no residues to label	0	99	MFIEPEEPGDPFK	Oxidation(M)@1		0.00143666	1550.7	776.356	1550.7	776.355	2	15	8.1.1.1907.2	24.6653	6498	24.7185							NGO0926
								0	no quant - no residues to label	0	99	MFIEPEEPGDPFK	Dioxidation(M)@1		0.0347527	1566.73	784.37	1566.69	784.353	2	13	8.1.1.1915.2	25.02	930	24.9845							NGO0926
								0	no quant - no residues to label	0	99	MFIEPEEPGDPFK	Oxidation(M)@1		0.00424426	1550.7	776.357	1550.7	776.355	2	15	8.1.1.1918.2	25.1526	6374	24.7185							NGO0926
								0	no quant - no residues to label	0	99	MFIEPEEPGDPFK	Oxidation(M)@1		0.0312217	1550.73	776.371	1550.7	776.355	2	12	8.1.1.2009.2	29.1355	85	29.1441							NGO0926
								0	no quant - no residues to label	0	99	MFIEPEEPGDPFK	Oxidation(M)@1		0.160005	1550.86	776.435	1550.7	776.355	2	10	8.1.1.2013.2	29.3089	71	29.2742							NGO0926
								0	no quant - no residues to label	0	99	MFIEPEEPGDPFK	Oxidation(M)@1		0.0331748	1550.73	776.372	1550.7	776.355	2	11	8.1.1.2050.2	30.8431	53	30.8085							NGO0926
								0	no quant - no residues to label	0	99	MFIEPEEPGDPFK	Oxidation(M)@1		0.0262168	1550.72	776.369	1550.7	776.355	2	10	8.1.1.2069.2	31.3899	44	31.312							NGO0926
								0	no quant - no residues to label	0	99	MFIEPEEPGDPFK	Oxidation(M)@1		-0.00750385	1550.69	776.352	1550.7	776.355	2	15	2.1.1.1853.2	23.859	1050	23.9113							NGO0926
								0	no quant - no residues to label	0	99	MFIEPEEPGDPFK	Oxidation(M)@1		-0.00725971	1550.69	776.352	1550.7	776.355	2	12	2.1.1.1864.2	24.3378	301	24.303							NGO0926
								0	no quant - no residues to label	0	99	MFIEPEEPGDPFK	Dioxidation(M)@1		0.0250323	1566.72	784.365	1566.69	784.353	2	12	2.1.1.1860.2	24.1638	140	24.129							NGO0926
								0	no quant - no residues to label	0	97.57	MFIEPEEPGDPFK	Oxidation(M)@1		0.012718	1550.71	776.362	1550.7	776.355	2	12	9.1.1.1919.2	24.7939	581	24.7587							NGO0926
								0	no quant - no residues to label	0	74.15	MFIEPEEPGDPFK	Oxidation(M)@1		0.0261901	1550.72	776.369	1550.7	776.355	2	9	7.1.1.1902.2	24.6601	598	24.7129							NGO0926
								0	no quant - no residues to label	0	54.7	MFIEPEEPGDPFK	Oxidation(M)@1		0.0252402	1550.72	776.368	1550.7	776.355	2	9	8.1.1.1958.2	26.9142	148	26.8791							NGO0926
								0	no quant - no residues to label	0	51.64	MFIEPEEPGDPFK	Oxidation(M)@1		0.149751	1550.85	776.43	1550.7	776.355	2	9	8.1.1.1981.2	27.9186	132	27.8838							NGO0926
								0	no quant - no residues to label	0	99	MFIEPEEPGDPFKVSDADTMLK	Oxidation(M)@1; Oxidation(M)@20	missed K-V@13	-0.028902	2527.12	843.381	2527.15	843.391	3	14	2.1.1.1855.2	23.9462	643	23.9113							NGO0926
								0	no quant - no residues to label	0	99	MTAPQVFIGGK	Oxidation(M)@1		0.00915282	1163.61	582.812	1163.6	582.808	2	13	7.1.1.1867.2	23.1117	968	23.1205							NGO0926
								0	no quant - no residues to label	0	99	MTAPQVFIGGK	Oxidation(M)@1		-0.0134011	1163.59	582.801	1163.6	582.808	2	15	8.1.1.1872.2	23.1107	4217	23.2526							NGO0926
								0	no quant - no residues to label	0	99	MTAPQVFIGGK	Oxidation(M)@1		0.000999183	1163.6	582.808	1163.6	582.808	2	14	10.1.1.1890.2	23.3273	1230	23.2922							NGO0926
								0	no quant - no residues to label	0	99	MTAPQVFIGGK	Oxidation(M)@1		-0.021423	1163.58	582.797	1163.6	582.808	2	13	2.1.1.1819.2	22.3754	4777	22.5152							NGO0926
								0	no quant - no residues to label	0	99	MTAPQVFIGGK	Oxidation(M)@1		0.000999183	1163.6	582.808	1163.6	582.808	2	14	10.1.1.1888.2	23.2396	1230	23.2922							NGO0926
								0	no quant - no residues to label	0	99	MTAPQVFIGGK	Oxidation(M)@1		0.00255105	1163.6	582.809	1163.6	582.808	2	13	9.1.1.1881.2	23.1184	2121	23.2154							NGO0926
								0	no quant - no residues to label	0	99	MTAPQVFIGGK	Dioxidation(M)@1		0.00836119	1179.6	590.809	1179.6	590.805	2	12	2.1.1.1830.2	22.8557	617	22.8644							NGO0926
								0	no quant - no residues to label	0	98.86	MTAPQVFIGGK	Oxidation(M)@1		0.00195679	1163.6	582.809	1163.6	582.808	2	11	11.1.1.1883.2	23.2814	920	23.2902							NGO0926
								0	no quant - no residues to label	0	58.44	MTAPQVFIGGK	Oxidation(M)@1; Deamidated(Q)@5		0.0376158	1164.62	583.318	1164.58	583.3	2	10	8.1.1.1874.2	23.1994	2847	23.1638							NGO0926
								1	auto	0	98.26	PSVVFR	Label:13C(6)(R)@6	cleaved V-P@N-term	0.0074187	709.429	355.722	709.422	355.718	2	9	2.1.1.1826.2	22.6811	527	22.6025	1.61786	6.00656	721	26.85	450.05	21.21	NGO0926
								1	auto	0	89.72	PSVVFR		cleaved V-P@N-term	0.00780328	703.409	352.712	703.402	352.708	2	9	2.1.1.1825.2	22.6375	856	22.6025	1.66621	5.57005	854	29.22	517.6	22.75	NGO0926
								0	auto - shared MS/MS	0	62.07	PSVVFR		cleaved V-P@N-term	0.0170892	703.419	352.717	703.402	352.708	2	8	7.1.1.1873.2	23.3773	370	23.2533	1.37152	9.41364	266	16.31	195.86	13.99	NGO0926
								1	auto	0	54.18	PSVVFR	Label:13C(6)(R)@6	cleaved V-P@N-term	0.014792	709.437	355.726	709.422	355.718	2	9	8.1.1.1878.2	23.3768	777	23.3855	1.33073	4.71852	1041	32.26	790	28.11	NGO0926
								0	manual	0	99	TGQKVPSVVFR		missed K-V@4	0.00609787	1216.7	406.574	1216.69	406.572	3	17	8.1.1.1864.2	22.7562	948	22.5442	1.04542	6.38027	500	22.36	483	21.98	NGO0926
								0	no quant - no residues to label	0	99	VKQALQDK	Carbamyl@N-term	missed K-Q@2	-0.0159912	971.524	486.769	971.54	486.777	2	11	8.1.1.1693.2	15.329	1218	15.4245							NGO0926
								0	no quant - no residues to label	0	99	VKQALQDK	Carbamyl@N-term	missed K-Q@2	-0.0159912	971.524	486.769	971.54	486.777	2	11	8.1.1.1696.2	15.4591	1137	15.4245							NGO0926
								0	no quant - no residues to label	0	95.57	VKQALQDK	Carbamyl@N-term	missed K-Q@2	-0.00978708	971.53	486.772	971.54	486.777	2	10	2.1.1.1641.2	14.8064	948	14.8151							NGO0926
								0	no quant - no residues to label	0	87.84	VKQALQDK	Carbamyl@N-term	missed K-Q@2	-0.00978708	971.53	486.772	971.54	486.777	2	9	2.1.1.1639.2	14.7198	948	14.8151							NGO0926
								0	no quant - no residues to label	0	77.62	VKQALQDK	Carbamyl@N-term	missed K-Q@2	0.00109563	971.541	486.778	971.54	486.777	2	9	9.1.1.1705.2	15.4736	330	15.4388							NGO0926
								1	auto	0	99	VPSVVFR	Label:13C(6)(R)@7		0.00807737	808.498	405.256	808.49	405.252	2	9	7.1.1.1871.2	23.2888	802	23.2976	1.45664	5.09929	939	30.64	651	25.51	NGO0926
								1	auto	0	99	VPSVVFR			0.00399545	802.474	402.244	802.47	402.242	2	10	8.1.1.1875.2	23.2438	4222	23.4299	1.87799	4.79486	1244.09	35.27	669	25.87	NGO0926
								1	auto	0	99	VPSVVFR	Label:13C(6)(R)@7		-0.000849293	808.49	405.252	808.49	405.252	2	9	8.1.1.1876.2	23.2882	3041	23.4299	1.39311	2.95247	2730	52.25	1979	44.49	NGO0926
								1	auto	0	99	VPSVVFR			-0.00541388	802.465	402.24	802.47	402.242	2	10	2.1.1.1828.2	22.7684	3824	22.6462	1.41469	2.84131	2974.02	54.53	2123	46.08	NGO0926
								1	auto	0	99	VPSVVFR	Label:13C(6)(R)@7		-0.00416332	808.486	405.25	808.49	405.252	2	10	2.1.1.1824.2	22.5938	3226	22.6462	1.59325	3.10013	2682.04	51.79	1700	41.23	NGO0926
								1	auto	0	99	VPSVVFR			-0.00541388	802.465	402.24	802.47	402.242	2	10	2.1.1.1823.2	22.5501	4201	22.6462	1.61613	4.54733	1257.86	35.47	786	28.04	NGO0926
								1	auto	0	99	VPSVVFR			0.00674738	802.477	402.246	802.47	402.242	2	10	10.1.1.1891.2	23.3712	1228	23.4238	1.36	7.06585	470	21.68	349	18.68	NGO0926
								1	auto	0	98.87	VPSVVFR	Label:13C(6)(R)@7		0.00521231	808.495	405.255	808.49	405.252	2	10	10.1.1.1892.2	23.4151	741	23.4238	1.63075	5.54351	851	29.17	527	22.96	NGO0926
								1	auto	0	84.25	VPSVVFR	Label:13C(6)(R)@7		0.00658443	808.497	405.256	808.49	405.252	2	9	9.1.1.1885.2	23.2948	1153	23.3476	1.76195	5.55346	889.81	29.83	510	22.58	NGO0926
								1	auto	0	80.58	VPSVVFR			0.00580794	802.476	402.245	802.47	402.242	2	8	9.1.1.1884.2	23.2507	1949	23.3476	1.37606	8.46587	329.75	18.16	242	15.56	NGO0926
								1	auto	0	69.88	VPSVVFR	Label:13C(6)(R)@7		0.00896797	808.499	405.257	808.49	405.252	2	8	11.1.1.1887.2	23.4579	467	23.4667	1.91067	7.29735	543	23.3	287	16.94	NGO0926
								0	auto - shared MS/MS	0	57.91	VPSVVFR			0.0154148	802.485	402.25	802.47	402.242	2	7	11.1.1.1885.2	23.3697	780	23.4667	1.86625	11.1037	231	15.2	125	11.18	NGO0926
								0	no quant - weak signal	0	56.53	VPSVVFR			0.00722069	802.477	402.246	802.47	402.242	2	7	2.1.1.1874.2	24.7721	113	24.7374			80.04	8.95	0	0	NGO0926
								0	no quant - no residues to label	0	99	VSDADTMLK	Dioxidation(M)@7		0.00238583	1010.46	506.238	1010.46	506.237	2	10	8.1.1.1714.2	16.2412	689	16.2499							NGO0926
								0	no quant - no residues to label	0	99	VSDADTMLK	Oxidation(M)@7		-0.0025086	994.462	498.238	994.464	498.239	2	11	10.1.1.1718.2	15.862	510	15.9142							NGO0926
								0	no quant - no residues to label	0	96.94	VSDADTMLK	Dioxidation(M)@7		-0.000243218	1010.46	506.237	1010.46	506.237	2	10	2.1.1.1660.2	15.6306	433	15.6827							NGO0926
								0	no quant - no residues to label	0	95.76	VSDADTMLK	Oxidation(M)@7		0.000906946	994.465	498.24	994.464	498.239	2	10	9.1.1.1714.2	15.8646	1098	15.8734							NGO0926
								0	no quant - no residues to label	0	86.8	VSDADTMLK	Oxidation(M)@7		-0.0142529	994.45	498.232	994.464	498.239	2	8	2.1.1.1647.2	15.0661	2574	15.2049							NGO0926
								0	no quant - no residues to label	0	99	YIGGSEDLEAYLAK			0.0117386	1527.76	764.886	1527.75	764.88	2	16	8.1.1.1925.2	25.462	1452	25.3824							NGO0926
								0	no quant - no residues to label	0	87.33	YIGGSEDLEAYLAK			0.00124357	1527.75	764.881	1527.75	764.88	2	9	2.1.1.1872.2	24.6853	205	24.5636							NGO0926
								0	no quant - no residues to label	0	99	YIGGSEDLEAYLAKN		missed K-N@14	-0.00833644	1641.78	821.897	1641.79	821.902	2	11	2.1.1.1868.2	24.5115	359	24.4768							NGO0926
								0	no quant - no residues to label	0	99	YNELFGAFK			0.0068166	1087.54	544.778	1087.53	544.774	2	10	7.1.1.1920.2	25.4521	874	25.5486							NGO0926
								0	no quant - no residues to label	0	99	YNELFGAFK			-0.00365359	1087.53	544.772	1087.53	544.774	2	11	8.1.1.1926.2	25.5062	6079	25.6033							NGO0926
								0	no quant - no residues to label	0	99	YNELFGAFK			-0.00365359	1087.53	544.772	1087.53	544.774	2	11	8.1.1.1932.2	25.771	6079	25.6033							NGO0926
								0	no quant - no residues to label	0	99	YNELFGAFK			0.00281614	1087.54	544.776	1087.53	544.774	2	11	8.1.1.1973.2	27.5698	108	27.5785							NGO0926
								0	no quant - no residues to label	0	99	YNELFGAFK			0.026986	1087.56	544.788	1087.53	544.774	2	9	8.1.1.2047.2	30.7132	82	30.6353							NGO0926
								0	no quant - no residues to label	0	99	YNELFGAFK			0.0128259	1087.55	544.781	1087.53	544.774	2	9	8.1.1.2067.2	31.3033	62	31.2687							NGO0926
								0	no quant - no residues to label	0	99	YNELFGAFK			-1.18419	1086.35	544.182	1087.53	544.774	2	11	8.1.1.2074.2	31.5374	9	31.5028							NGO0926
								0	no quant - no residues to label	0	99	YNELFGAFK			-0.0372229	1087.5	544.756	1087.53	544.774	2	10	8.1.1.2174.2	33.5545	20	33.572							NGO0926
								0	no quant - no residues to label	0	99	YNELFGAFK			0.0411462	1087.58	544.795	1087.53	544.774	2	9	8.1.1.2260.2	34.8944	29	34.9031							NGO0926
								0	no quant - no residues to label	0	99	YNELFGAFK			0.0127003	1087.55	544.781	1087.53	544.774	2	9	12.1.1.1930.2	25.7344	261	25.6558							NGO0926
								0	no quant - no residues to label	0	99	YNELFGAFK			-0.00241194	1087.53	544.773	1087.53	544.774	2	11	2.1.1.1871.2	24.6418	1131	24.7374							NGO0926
								0	no quant - no residues to label	0	99	YNELFGAFK			0.0279867	1087.56	544.788	1087.53	544.774	2	10	6.1.1.1898.2	25.21	254	25.306							NGO0926
								0	no quant - no residues to label	0	99	YNELFGAFK			-0.00241194	1087.53	544.773	1087.53	544.774	2	11	2.1.1.1876.2	24.859	1314	24.7374							NGO0926
								0	no quant - no residues to label	0	98.55	YNELFGAFK			0.00508659	1087.54	544.777	1087.53	544.774	2	11	10.1.1.1942.2	25.6009	575	25.653							NGO0926
								0	no quant - no residues to label	0	97.35	YNELFGAFK			0.0105924	1087.54	544.779	1087.53	544.774	2	10	11.1.1.1937.2	25.6542	463	25.7502							NGO0926
								0	no quant - no residues to label	0	96.48	YNELFGAFK			0.0451964	1087.58	544.797	1087.53	544.774	2	9	2.1.1.1937.2	27.504	111	27.5127							NGO0926
								0	no quant - no residues to label	0	96.32	YNELFGAFK			0.00323367	1087.54	544.776	1087.53	544.774	2	11	9.1.1.1938.2	25.6244	1414	25.6332							NGO0926
								0	no quant - no residues to label	0	84.91	YNELFGAFK			0.0188887	1087.55	544.784	1087.53	544.774	2	9	13.1.1.1928.2	25.7032	312	25.7119							NGO0926
								0	no quant - no residues to label	0	56.81	YNELFGAFK			0.0241784	1087.56	544.786	1087.53	544.774	2	8	8.1.1.2028.2	29.9591	80	29.9245							NGO0926
								0	no quant - no residues to label	0	54.18	YNELFGAFK			0.0166101	1087.55	544.783	1087.53	544.774	2	8	8.1.1.2041.2	30.5222	79	30.4876							NGO0926
								0	no quant - no residues to label	0	53.48	YNELFGAFK	Deamidated(N)@2		0.0471835	1088.57	545.29	1088.52	545.266	2	8	9.1.1.1935.2	25.4935	649	25.6332							NGO0926
								0	no quant - no residues to label	0	50.64	YNELFGAFK			0.051156	1087.59	544.8	1087.53	544.774	2	8	8.1.1.2133.2	32.7112	44	32.6767							NGO0926
								0	no quant - no residues to label	0	99	YSMLVNDGVVEK	Oxidation(M)@3		-0.0177779	1368.64	685.328	1368.66	685.337	2	16	2.1.1.1811.2	22.0262	4080	21.9478							NGO0926
								0	no quant - no residues to label	0	99	YSMLVNDGVVEK	Oxidation(M)@3		-0.0177779	1368.64	685.328	1368.66	685.337	2	17	2.1.1.1814.2	22.1571	3900	21.9478							NGO0926
								0	no quant - no residues to label	0	99	YSMLVNDGVVEK	Oxidation(M)@3		0.0291211	1368.69	685.352	1368.66	685.337	2	13	7.1.1.1856.2	22.6251	809	22.5456							NGO0926
								0	no quant - no residues to label	0	99	YSMLVNDGVVEK	Oxidation(M)@3		-0.00913861	1368.65	685.332	1368.66	685.337	2	15	8.1.1.1860.2	22.5795	3737	22.6324							NGO0926
								0	no quant - no residues to label	0	99	YSMLVNDGVVEK	Oxidation(M)@3		-0.00913861	1368.65	685.332	1368.66	685.337	2	16	8.1.1.1862.2	22.6677	3737	22.6324							NGO0926
								0	no quant - no residues to label	0	99	YSMLVNDGVVEK	Oxidation(M)@3		0.0153393	1368.67	685.345	1368.66	685.337	2	17	9.1.1.1869.2	22.5903	1360	22.643							NGO0926
								0	no quant - no residues to label	0	99	YSMLVNDGVVEK	Oxidation(M)@3		0.0155796	1368.68	685.345	1368.66	685.337	2	13	10.1.1.1874.2	22.6251	884	22.6776							NGO0926
								0	no quant - no residues to label	0	99	YSMLVNDGVVEK	Dioxidation(M)@3		-0.0339253	1384.62	693.317	1384.65	693.334	2	13	2.1.1.1822.2	22.5064	466	22.3404							NGO0926
NGO0977	acetate kinase; K00925 acetate kinase [EC:2.7.2.1]	120	8.52	8.52	28.92	16.67	12.5	0	no quant - no residues to label	2	99	FGNAGVITTADSK			0.00307176	1279.64	640.829	1279.64	640.828	2	17	15.1.1.1854.2	22.2684	2220	22.3213							NGO0977
								0	no quant - no residues to label	2	99	FVADETAHFLGK			0.0373284	1333.7	445.575	1333.67	445.563	3	14	15.1.1.1890.2	23.8679	772	23.8767							NGO0977
								1	auto	2	99	LALDMFIYR	Oxidation(M)@5		0.0100472	1156.61	579.31	1156.6	579.305	2	13	15.1.1.1946.2	26.3558	388	26.3206	0.595348	6.74826	349	18.68	592	24.33	NGO0977
								1	auto	1.31876	98.87	DTSMGLTPLEGLVMGTR	Oxidation(M)@4; Oxidation(M)@14; Label:13C(6)(R)@17		-0.00936303	1814.88	908.445	1814.89	908.45	2	12	15.1.1.1952.2	26.6195	901	26.5844	0.608358	5.66103	500	22.36	830	28.81	NGO0977
								0	no quant - no residues to label	0.79588	93.8	YAVPQELYEK			0.0136829	1238.63	620.323	1238.62	620.316	2	10	15.1.1.1885.2	23.6451	1038	23.6539							NGO0977
								0	no quant - no residues to label	0.39794	81.18	AAQSIFK			0.0100858	763.433	382.724	763.423	382.719	2	8	15.1.1.1811.2	20.3977	707	20.6669							NGO0977
								1	auto	0	98.33	DTSMGLTPLEGLVMGTR	Oxidation(M)@4; Oxidation(M)@14		-0.0178556	1808.85	905.431	1808.86	905.44	2	11	15.1.1.1953.2	26.6634	517	26.6722	0.592289	6.1676	417	20.42	711	26.66	NGO0977
								1	auto	0	97.43	DTSMGLTPLEGLVMGTR	Oxidation(M)@4; Oxidation(M)@14; Label:13C(6)(R)@17		-0.00875269	1814.88	908.445	1814.89	908.45	2	11	15.1.1.1950.2	26.5318	901	26.5844	0.617952	7.35419	298	17.26	487	22.07	NGO0977
								1	auto	0	99	LALDMFIYR	Oxidation(M)@5; Label:13C(6)(R)@9		0.0132369	1162.63	582.322	1162.62	582.315	2	12	15.1.1.1943.2	26.2234	534	26.3206	0.708541	8.07619	261	16.16	372	19.29	NGO0977
NGO0996	azi, div; preprotein translocase subunit SecA; K03070 preprotein translocase subunit SecA	31	22.38	22.38	26.86	13.43	10.92	0	manual	2	99	AAAILNR			0.0131385	727.447	364.731	727.434	364.724	2	8	27.1.1.1740.2	16.7375	214	16.7462	1.48689	14.1773	123	11.09	83.54	9.14	NGO0996
								1	auto	2	99	ADNAIDGQDIKER			0.00320572	1443.7	482.24	1443.7	482.239	3	12	26.1.1.1758.2	16.8267	249	16.792	1.40333	10.5677	214	14.63	154	12.41	NGO0996
								0	no quant - no residues to label	2	99	AGLPHNVLNAK			-0.00614496	1132.63	567.322	1132.64	567.325	2	11	26.1.1.1853.2	20.936	69	20.9447							NGO0996
								0	manual	2	99	DIGDLMQEIR	Oxidation(M)@6		-0.0518894	1204.52	603.269	1204.58	603.295	2	9	27.1.1.1964.2	24.253	130	24.2183	1.12002	14.0012	107.58	10.37	97	9.85	NGO0996
								0	no quant - no residues to label	2	99	EALIVAQAGK			0.0165682	998.593	500.304	998.576	500.295	2	11	27.1.1.1895.2	21.5008	80	21.5527							NGO0996
								0	no quant - no residues to label	2	99	GTDIVLGGNLK			0.00363702	1085.61	543.813	1085.61	543.811	2	12	27.1.1.1951.2	23.6879	429	23.6531							NGO0996
								0	no quant - no residues to label	2	99	IENEYAAK			-0.0231905	936.432	469.223	936.455	469.235	2	8	27.1.1.1717.2	15.742	111	15.7074							NGO0996
								0	no quant - no residues to label	2	99	NEILTSK			0.0108897	803.45	402.732	803.439	402.727	2	9	27.1.1.1733.2	16.4346	279	16.4							NGO0996
								0	manual	2	99	VGAITVATNMAGR	Oxidation(M)@10		-0.0032051	1275.66	638.836	1275.66	638.838	2	9	27.1.1.1833.2	20.2038	56	20.2125	1.42951	21.7821	50.86	7.13	35.93	5.99	NGO0996
								0	no quant - no residues to label	1.88606	99	DNMVTDQYDK	Oxidation(M)@3		0.0221515	1243.52	622.77	1243.5	622.759	2	10	26.1.1.1761.2	16.9567	192	16.792							NGO0996
								0	no quant - no residues to label	1.20066	99	PHNVLNAK		cleaved L-P@N-term	0.0434229	891.536	446.775	891.493	446.754	2	10	26.1.1.1859.2	21.1954	79	21.1176							NGO0996
								1	auto	0.367543	67.45	LAAEFR			0.0124651	705.393	353.704	705.381	353.698	2	7	26.1.1.1809.2	19.0345	255	19.1729	1.19422	12.1015	149	12.21	126	11.22	NGO0996
								1	auto	0.305395	69.37	QAMADFER	Oxidation(M)@3; Label:13C(6)(R)@8		0.0111833	988.449	495.232	988.438	495.226	2	8	26.1.1.1750.2	16.4799	300	16.4453	1.07189	7.8894	331.16	18.2	312	17.66	NGO0996
								0	no quant - no residues to label	0.148742	92.86	GLPHNVLNAK		cleaved A-G@N-term	-0.00322582	1061.59	531.805	1061.6	531.806	2	9	26.1.1.1851.2	20.8496	65	20.8583							NGO0996
								0	no quant - no residues to label	0.0329203	72.8	LTSVQIEQN		cleaved L-L@N-term; cleaved N-P@C-term	0.0505244	1030.58	516.297	1030.53	516.272	2	9	9.1.1.1932.2	25.3626	340	25.415							NGO0996
								0	no quant - weak signal	0	99	AAAILNR	Label:13C(6)(R)@7		0.00804142	733.462	367.738	733.454	367.734	2	8	27.1.1.1739.2	16.6942	151	16.7462			0	0	78.39	8.85	NGO0996
								1	auto	0	99	AAAILNR	Label:13C(6)(R)@7		0.0114594	733.466	367.74	733.454	367.734	2	7	27.1.1.1743.2	16.8672	151	16.8327	0.988639	11.8053	142	11.92	145.05	12.04	NGO0996
								1	auto	0	97.06	AAAILNR	Label:13C(6)(R)@7		0.0110181	733.465	367.74	733.454	367.734	2	8	26.1.1.1756.2	16.74	309	16.792	1.5654	9.39174	289	17	186.44	13.65	NGO0996
								0	manual	0	86.62	AAAILNR			0.0105805	727.445	364.73	727.434	364.724	2	8	26.1.1.1755.2	16.6966	380	16.8354	1.05569	11.7946	147	12.12	140.62	11.86	NGO0996
								0	auto - shared MS/MS	0	58.52	AAAILNR	Label:13C(6)(R)@7		-0.0307662	733.423	367.719	733.454	367.734	2	7	28.1.1.1807.2	17.1067	45	17.029	0.919764	24.6132	31.54	5.62	34.63	5.88	NGO0996
								0	no quant - weak signal	0	51.5	AAAILNR			-0.0382251	727.396	364.705	727.434	364.724	2	6	37.1.1.1772.2	16.723	34	16.6886			29.22	5.41	0	0	NGO0996
								1	auto	0	99	DIGDLMQEIR	Oxidation(M)@6		0.0272484	1204.6	603.309	1204.58	603.295	2	12	26.1.1.1928.2	24.1672	624	24.1759	1.18993	6.58778	502	22.41	426.04	20.64	NGO0996
								1	auto	0	99	DIGDLMQEIR	Oxidation(M)@6; Label:13C(6)(R)@10		0.0181424	1210.61	606.314	1210.6	606.305	2	10	26.1.1.1929.2	24.2109	518	24.1759	1.09207	6.10781	558	23.62	516	22.72	NGO0996
								0	no quant - no residues to label	0	99	EALIVAQAGK			-0.00944262	998.567	500.291	998.576	500.295	2	12	26.1.1.1887.2	22.3729	714	22.0776							NGO0996
								0	no quant - no residues to label	0	99	EALIVAQAGK			-0.011823	998.564	500.289	998.576	500.295	2	12	26.1.1.1876.2	21.8956	803	22.0776							NGO0996
								0	no quant - no residues to label	0	99	EALIVAQAGK			-0.011823	998.564	500.289	998.576	500.295	2	12	26.1.1.1878.2	21.9822	762	22.0776							NGO0996
								0	no quant - no residues to label	0	99	EALIVAQAGK			-0.0373756	998.539	500.277	998.576	500.295	2	10	29.1.1.2084.2	22.3051	49	22.2706							NGO0996
								0	no quant - no residues to label	0	87.17	EALIVAQAGK			-0.0841896	998.492	500.253	998.576	500.295	2	10	28.1.1.2116.2	21.9278	42	21.9796							NGO0996
								0	no quant - no residues to label	0	99	GTDIVLGGNLK			0.00101185	1085.61	543.812	1085.61	543.811	2	13	26.1.1.1916.2	23.6422	1339	23.6509							NGO0996
								0	no quant - no residues to label	0	99	GTDIVLGGNLK			0.00101185	1085.61	543.812	1085.61	543.811	2	11	26.1.1.1915.2	23.5984	1377	23.6509							NGO0996
								0	no quant - no residues to label	0	99	GTDIVLGGNLK			-9.98886	1075.62	538.817	1085.61	543.811	2	11	26.1.1.1931.2	24.2982	230	24.2633							NGO0996
								0	no quant - no residues to label	0	76.14	GTDIVLGGNLK			-0.0314401	1085.58	543.796	1085.61	543.811	2	9	29.1.1.2123.2	23.9949	56	24.0036							NGO0996
								0	no quant - no residues to label	0	99	IENEYAAK			0.00792772	936.463	469.239	936.455	469.235	2	10	26.1.1.1730.2	15.6134	457	15.7087							NGO0996
								0	no quant - no residues to label	0	95.97	IENEYAAK			0.00750047	936.463	469.239	936.455	469.235	2	8	26.1.1.1736.2	15.8731	457	15.7087							NGO0996
								0	no quant - no residues to label	0	84.46	IENEYAAK			-0.0199853	936.435	469.225	936.455	469.235	2	9	28.1.1.1776.2	15.8025	61	15.8544							NGO0996
								0	no quant - no residues to label	0	64.16	IENEYAAK			-0.0199853	936.435	469.225	936.455	469.235	2	8	28.1.1.1778.2	15.8889	61	15.8544							NGO0996
								0	no quant - no residues to label	0	89.09	NEILTSK			0.00661011	803.445	402.73	803.439	402.727	2	8	26.1.1.1749.2	16.4366	714	16.4453							NGO0996
								0	manual	0	99	VGAITVATNMAGR	Oxidation(M)@10; Label:13C(6)(R)@13		0.0051637	1281.69	641.85	1281.68	641.848	2	11	27.1.1.1809.2	19.4781	51	19.4867	1.20959	20.8929	50.39	7.1	42.07	6.49	NGO0996
								0	manual	0	99	VGAITVATNMAGR	Oxidation(M)@10		0.000334898	1275.66	638.838	1275.66	638.838	2	12	27.1.1.1811.2	19.5299	78	19.5386	1.02665	19.8076	51.4	7.17	50.56	7.11	NGO0996
								0	manual	0	99	VGAITVATNMAGR	Oxidation(M)@10; Label:13C(6)(R)@13		-0.00496802	1281.68	641.845	1281.68	641.848	2	10	27.1.1.1815.2	19.6336	74	19.6423	0.960622	16.9779	67.68	8.23	71.15	8.43	NGO0996
								0	manual	0	99	VGAITVATNMAGR	Oxidation(M)@10		0.00692662	1275.67	638.841	1275.66	638.838	2	10	27.1.1.1829.2	20.1001	92	19.9706	1.26005	21.6375	48	6.93	38.47	6.2	NGO0996
								0	manual	0	99	VGAITVATNMAGR	Oxidation(M)@10; Label:13C(6)(R)@13		0.0276244	1281.71	641.861	1281.68	641.848	2	9	27.1.1.1837.2	20.273	42	20.2299	0.691168	27.9383	21.6	4.65	31.56	5.62	NGO0996
								1	auto	0	99	VGAITVATNMAGR	Oxidation(M)@10; Label:13C(6)(R)@13		-0.0138199	1281.67	641.841	1281.68	641.848	2	14	26.1.1.1843.2	20.5038	251	20.5124	1.60128	9.45061	289.44	17.01	182.54	13.51	NGO0996
								0	manual	0	99	VGAITVATNMAGR	Oxidation(M)@10; Label:13C(6)(R)@13		-0.00759445	1281.67	641.844	1281.68	641.848	2	13	26.1.1.1832.2	20.0284	67	19.9939	1.66124	17.5836	85.54	9.25	52	7.21	NGO0996
								1	auto	0	99	VGAITVATNMAGR	Oxidation(M)@10		-0.0203305	1275.64	638.827	1275.66	638.838	2	13	26.1.1.1839.2	20.3309	252	20.2964	1.0558	9.96482	206	14.35	197.04	14.04	NGO0996
								0	manual	0	99	VGAITVATNMAGR	Oxidation(M)@10		-0.0111753	1275.65	638.832	1275.66	638.838	2	11	26.1.1.1833.2	20.0716	132	20.0371	2.35043	16.9369	116	10.77	49.84	7.06	NGO0996
								0	manual	0	98.36	VGAITVATNMAGR	Oxidation(M)@10		-0.00958844	1275.65	638.833	1275.66	638.838	2	10	26.1.1.1858.2	21.1522	107	21.0744	1.0512	15.4274	85.72	9.26	82.35	9.07	NGO0996
NGO1056	hypothetical protein; K06194 lipoprotein NlpD	49	17.09	17.09	38.21	27.79	22.83	1	auto	2	99	AVPAPAPAPQSPAASPSGTR	Label:13C(6)(R)@20		-0.0504715	1834.91	918.464	1834.96	918.489	2	19	15.1.1.1768.2	18.5284	695	18.5806	0.453377	7.53814	255	15.97	568	23.83	NGO1056
								0	no quant - no residues to label	2	99	GDTVYNISK			0.0267511	995.519	498.767	995.492	498.753	2	10	14.1.1.1814.2	20.0932	181	20.1019							NGO1056
								1	auto	2	99	GQQVALMGNTDASR	Oxidation(M)@7; Label:13C(6)(R)@14		-0.0188482	1468.68	735.35	1468.7	735.359	2	16	15.1.1.1723.2	16.5658	1216	16.6183	0.434544	6.67584	321	17.92	746	27.31	NGO1056
								0	no quant - no residues to label	2	99	GVDIAGNAGQPVLAAADGK			-0.00726339	1722.88	862.449	1722.89	862.452	2	20	15.1.1.1888.2	23.7787	2718	23.8767							NGO1056
								0	no quant - no residues to label	2	99	LLVGEGQQVK			-0.00740574	1069.61	535.81	1069.61	535.814	2	10	14.1.1.1837.2	21.0887	356	20.9244							NGO1056
								0	no quant - no residues to label	2	99	VVADFGGGNK			0.00571671	962.488	482.251	962.482	482.248	2	9	14.1.1.1773.2	18.3158	408	18.4547							NGO1056
								1	manual	2	99	VVYAGSGLR			0.00211816	920.51	461.262	920.508	461.261	2	9	14.1.1.1811.2	19.9633	125	19.972	0.561881	11.5893	115.94	10.77	208.38	14.44	NGO1056
								1	auto	1.92082	99	RGQQVALMGNTDASR	Label:13C(6)(R)@1; Oxidation(M)@8; Label:13C(6)(R)@15	missed R-G@1	-0.015405	1630.81	544.61	1630.82	544.616	3	14	15.1.1.1701.2	15.6058	497	15.6146	0.404736	8.24488	206	14.35	514	22.67	NGO1056
								0	no quant - no residues to label	1.02687	94.6	VKPAGYAAPK			-0.0100698	1000.56	501.288	1000.57	501.293	2	9	15.1.1.1688.2	15.0417	230	15.0504							NGO1056
								0	no quant - no residues to label	0.0958256	93.52	QIPSGFALEK	Gln->pyro-Glu@N-term	cleaved F-Q@N-term	0.0219483	1071.58	358.201	1071.56	358.194	3	9	12.1.1.1691.2	15.3096	250	15.3617							NGO1056
								0	no quant - no residues to label	0	99	GDTVYNISK			-0.00559285	995.487	498.751	995.492	498.753	2	11	15.1.1.1794.2	19.6593	720	19.8852							NGO1056
								0	no quant - no residues to label	0	83.08	GDTVYNISK			0.0245465	995.517	498.766	995.492	498.753	2	8	17.1.1.1802.2	19.7257	116	19.6911							NGO1056
								0	no quant - no residues to label	0	99	LLVGEGQQVK			-0.0253692	1069.59	535.801	1069.61	535.814	2	9	18.1.1.1818.2	20.313	71	20.3217							NGO1056
								0	no quant - no residues to label	0	99	LLVGEGQQVK			-0.00960646	1069.6	535.809	1069.61	535.814	2	13	15.1.1.1812.2	20.441	1341	20.7538							NGO1056
								0	no quant - no residues to label	0	99	LLVGEGQQVK			-0.0108271	1069.6	535.808	1069.61	535.814	2	13	15.1.1.1820.2	20.7885	1341	20.7538							NGO1056
								0	no quant - no residues to label	0	99	LLVGEGQQVK			-0.0108271	1069.6	535.808	1069.61	535.814	2	12	15.1.1.1816.2	20.6148	1341	20.7538							NGO1056
								0	no quant - no residues to label	0	93.48	LLVGEGQQVK			-0.00688059	1069.61	535.81	1069.61	535.814	2	9	16.1.1.1820.2	20.7333	336	20.6986							NGO1056
								0	no quant - no residues to label	0	76	LLVGEGQQVK			-0.0105848	1069.6	535.809	1069.61	535.814	2	8	17.1.1.1817.2	20.3759	184	20.3412							NGO1056
								0	no quant - no residues to label	0	97.14	VVADFGGGNK			0.000484867	962.483	482.249	962.482	482.248	2	9	15.1.1.1756.2	18.0059	1405	18.2759							NGO1056
								1	auto	0	99	VVYAGSGLR	Label:13C(6)(R)@9		-0.00298324	926.525	464.27	926.528	464.271	2	11	15.1.1.1792.2	19.5723	848	19.6245	0.457302	6.11067	389	19.72	859.04	29.31	NGO1056
								0	manual	0	93.12	VVYAGSGLR	Label:13C(6)(R)@9		0.0146557	926.543	464.279	926.528	464.271	2	9	15.1.1.1785.2	19.2683	580	19.5376	0.824568	11.5739	135.54	11.64	166	12.88	NGO1056
								1	auto	0	93.12	VVYAGSGLR			0.000255712	920.508	461.261	920.508	461.261	2	9	15.1.1.1787.2	19.3551	457	19.581	0.467141	8.59421	198	14.07	428.04	20.69	NGO1056
								0	manual	0	91.56	VVYAGSGLR	Label:13C(6)(R)@9		-0.0105515	926.518	464.266	926.528	464.271	2	9	15.1.1.1810.2	20.3542	257	20.276	0.974196	11.5763	146.63	12.11	152	12.33	NGO1056
								0	manual	0	71.65	VVYAGSGLR	Label:13C(6)(R)@9		-0.0217758	926.506	464.26	926.528	464.271	2	8	16.1.1.1795.2	19.6461	246	19.6548	0.84931	11.3802	142.13	11.92	169	13	NGO1056
NGO1217	glutathione synthetase (EC:6.3.2.3); K01920 glutathione synthase [EC:6.3.2.3]	247	2.94	2.94	12.85	10.34	7.21	1	manual	2	99	ILIIGGEVVPYALAR			0.022986	1582.97	792.491	1582.94	792.48	2	17	11.1.1.1970.2	27.09	236	27.0553	1.777	12.0502	190.04	13.79	108	10.39	NGO1217
								1	auto	0.756962	95.88	LAILNFSR			-0.0094277	932.535	467.275	932.544	467.279	2	10	11.1.1.1932.2	25.4358	376	25.4882	1.62837	10.7961	224.13	14.97	139	11.79	NGO1217
								1	auto	0.182435	71.98	FTAPTLVTTR			0.00218706	1105.62	553.815	1105.61	553.814	2	9	11.1.1.1898.2	23.9437	772	23.8199	2.18806	7.12359	624	24.98	288	16.97	NGO1217
								0	manual	0	99	ILIIGGEVVPYALAR			0.0239625	1582.97	792.492	1582.94	792.48	2	18	11.1.1.1969.2	27.0466	236	27.0553	2.12492	13.4191	172.54	13.14	82	9.06	NGO1217
								0	no quant - weak signal	0	98.9	ILIIGGEVVPYALAR			0.275305	1583.22	792.617	1582.94	792.48	2	13	11.1.1.1978.2	27.4367	87	27.4021			62	7.87	0	0	NGO1217
								0	manual	0	98.82	ILIIGGEVVPYALAR			1.06278	1584.01	793.011	1582.94	792.48	2	13	11.1.1.1981.2	27.5667	59	27.4454	1.70821	26.2454	39.04	6.25	23.08	4.8	NGO1217
NGO1285	nusA; transcription elongation factor NusA; K02600 N utilization substance protein A	78	12.17	12.17	36.8	14.4	10.8	0	auto - shared MS/MS	2	99	LDALIPR			0.0203082	796.501	399.258	796.481	399.248	2	10	20.1.1.1889.2	23.6339	627	23.6426	1.23967	7.37213	410	20.25	334	18.28	NGO1285
								0	manual	2	99	VNAVSNELSGER			0.00100948	1273.63	637.821	1273.63	637.82	2	12	21.1.1.1812.2	20.5989	106	20.521	1.71947	16.8162	95.57	9.78	56.13	7.49	NGO1285
								1	auto	1.85387	99	VEEIGNTGR			0.00108026	973.484	487.749	973.483	487.749	2	10	20.1.1.1716.2	16.0555	926	16.0642	1.47266	5.47204	821	28.65	563	23.73	NGO1285
								0	no quant - no residues to label	1.79588	99	TSGDFLVK			0.0358266	865.49	433.752	865.455	433.735	2	10	20.1.1.1876.2	23.0528	1105	23.017							NGO1285
								1	auto	1.60206	98.87	NAAEDAAIR			0.0183875	929.475	465.745	929.457	465.736	2	9	20.1.1.1723.2	16.3617	439	16.2392	1.9938	9.15339	355	18.84	179.81	13.41	NGO1285
								0	no quant - no residues to label	1.20761	97.14	EDIVSGTVK			0.00708984	946.504	474.259	946.497	474.256	2	9	20.1.1.1773.2	18.5501	413	18.5589							NGO1285
								0	auto - shared MS/MS	0.970616	94.93	LALAIGR			0.0158161	712.475	357.245	712.46	357.237	2	9	20.1.1.1887.2	23.5445	549	23.5085	1.53722	6.57783	583	24.15	383	19.57	NGO1285
								1	auto	0.642065	88.31	IDPQGTCIGVR	Carbamidomethyl(C)@7		0.0146142	1214.62	608.318	1214.61	608.311	2	9	20.1.1.1858.2	22.2531	502	22.2619	2.4901	8.01201	540	23.24	219	14.8	NGO1285
								1	auto	0	99	VNAVSNELSGER			-0.0151001	1273.61	637.813	1273.63	637.82	2	14	20.1.1.1822.2	20.6848	789	20.7805	1.61675	6.65705	587	24.23	366.66	19.15	NGO1285
								1	auto	0	99	VNAVSNELSGER			-0.0154663	1273.61	637.813	1273.63	637.82	2	14	20.1.1.1824.2	20.7717	736	20.824	1.72801	6.22436	700	26.46	409.09	20.23	NGO1285
								1	auto	0	99	VNAVSNELSGER	Label:13C(6)(R)@12		-0.0113865	1279.64	640.825	1279.65	640.83	2	14	20.1.1.1825.2	20.8152	458	20.7805	1.7513	5.93216	777	27.87	448.05	21.17	NGO1285
								0	manual	0	99	VNAVSNELSGER			-0.0122926	1273.61	637.814	1273.63	637.82	2	12	20.1.1.1816.2	20.4239	789	20.7805	1.58175	12.3188	169.08	13	107.95	10.39	NGO1285
								1	auto	0	99	VNAVSNELSGER	Label:13C(6)(R)@12		-0.00857905	1279.64	640.826	1279.65	640.83	2	11	20.1.1.1819.2	20.5544	458	20.7805	1.31652	8.45849	322	17.94	247	15.72	NGO1285
NGO1358	glutamate dehydrogenase (EC:1.4.1.4); K00262 glutamate dehydrogenase (NADP+) [EC:1.4.1.4]	21	27	27	47.97	36.26	31.53	0	no quant - no residues to label	2	99	AGILYAPGK			0.0163285	888.523	445.269	888.507	445.261	2	13	17.1.1.1873.2	22.8171	1283	22.8258							NGO1358
								0	no quant - no residues to label	2	99	EIGYLFGQYK			0.00884006	1216.62	609.318	1216.61	609.314	2	11	17.1.1.1934.2	25.5312	999	25.5844							NGO1358
								0	no quant - no residues to label	2	99	FHPTVDLGVLK			0.00824278	1224.69	409.239	1224.69	409.236	3	15	17.1.1.1905.2	24.2415	570	24.2057							NGO1358
								0	no quant - no residues to label	2	99	FLAFEQVFK			0.0302069	1127.63	564.823	1127.6	564.808	2	12	18.1.1.1964.2	26.7537	395	26.7182							NGO1358
								0	no quant - no residues to label	2	99	NALTTLPMGGGK	Oxidation(M)@8		-0.000936972	1174.6	588.308	1174.6	588.308	2	13	17.1.1.1861.2	22.2871	1856	22.3399							NGO1358
								0	no quant - no residues to label	2	99	NEFTSVLTGK			0.0123074	1094.57	548.294	1094.56	548.288	2	11	19.1.1.1906.2	24.9648	376	24.9735							NGO1358
								0	no quant - no residues to label	2	99	TDLNTLFANLK		cleaved M-T@N-term	0.00458191	1248.68	625.345	1248.67	625.343	2	14	17.1.1.1964.2	26.853	828	26.8617							NGO1358
								0	no quant - no residues to label	2	99	VADAMLAQGF	Oxidation(M)@5		0.0717749	1037.56	519.786	1037.49	519.75	2	14	17.1.1.1917.2	24.776	859	24.7403							NGO1358
								0	no quant - no residues to label	2	99	VLISGSGNVAQYAAEK			-0.0111923	1605.83	803.92	1605.84	803.925	2	20	17.1.1.1886.2	23.3947	3070	23.4035							NGO1358
								1	auto	2	99	VTWQDDKGQVQVNR		missed K-G@7	0.00578118	1671.84	558.287	1671.83	558.285	3	14	17.1.1.1857.2	22.1116	389	22.0767	0.464643	6.29056	369	19.21	802	28.32	NGO1358
								1	auto	2	99	YTQQSLLER	Label:13C(6)(R)@9		0.00841948	1142.61	572.313	1142.6	572.309	2	12	17.1.1.1869.2	22.6401	1272	22.6046	0.493647	4.84584	634	25.18	1297	36.01	NGO1358
								0	no quant - no residues to label	1.95861	99	GGSDFDPK			0.00386657	821.359	411.687	821.356	411.685	2	9	17.1.1.1721.2	16.2017	651	16.2541							NGO1358
								0	no quant - no residues to label	1.88606	99	VQMSSAIGPYK	Oxidation(M)@3		-0.0197591	1195.57	598.793	1195.59	598.803	2	11	17.1.1.1762.2	17.9886	1109	18.1278							NGO1358
								0	no quant - no residues to label	0.563837	79.17	AIQLGAK			0.00223385	699.43	350.722	699.428	350.721	2	8	17.1.1.1740.2	17.0305	689	17.1264							NGO1358
								0	no quant - mixed labeling	0.202732	53.01	RERVATYAK	Label:13C(6)(R)@3	missed R-E@1; missed R-V@3	0.00757001	1098.63	550.323	1098.62	550.319	2	8	36.1.1.1910.2	22.1774	43	22.1429							NGO1358
								0	no quant - no residues to label	0.0457575	84.8	AGFVKVADAMLAQ		cleaved I-A@N-term; cleaved Q-G@C-term; missed K-V@5	0.0295037	1319.72	440.914	1319.69	440.904	3	10	20.1.1.1726.2	16.493	452	16.458							NGO1358
								0	no quant - no residues to label	0	99	EIGYLFGQYK			0.0104269	1216.62	609.319	1216.61	609.314	2	11	17.1.1.1938.2	25.7084	873	25.5844							NGO1358
								0	no quant - no residues to label	0	99	FLAFEQVFK			0.0149884	1127.62	564.816	1127.6	564.808	2	11	17.1.1.1963.2	26.8092	1093	26.8179							NGO1358
								0	no quant - no residues to label	0	99	FLAFEQVFK			0.0149884	1127.62	564.816	1127.6	564.808	2	11	17.1.1.1961.2	26.7217	1100	26.8179							NGO1358
								0	no quant - no residues to label	0	99	FLAFEQVFK			0.00144648	1127.6	564.809	1127.6	564.808	2	9	19.1.1.1947.2	26.7659	236	26.8621							NGO1358
								0	no quant - no residues to label	0	99	NALTTLPMGGGK	Oxidation(M)@8		-0.0011232	1174.6	588.308	1174.6	588.308	2	12	19.1.1.1848.2	22.396	406	22.4048							NGO1358
								0	no quant - no residues to label	0	99	NEFTSVLTGK			0.0155393	1094.58	548.295	1094.56	548.288	2	11	17.1.1.1919.2	24.8649	1346	24.8737							NGO1358
								0	no quant - no residues to label	0	99	TDLNTLFANLK		cleaved M-T@N-term	0.00470398	1248.68	625.345	1248.67	625.343	2	14	17.1.1.1962.2	26.7654	828	26.8617							NGO1358
								0	no quant - no residues to label	0	99	VLISGSGNVAQYAAEK			-0.0111923	1605.83	803.92	1605.84	803.925	2	21	17.1.1.1887.2	23.4393	3070	23.4035							NGO1358
								0	no quant - no residues to label	0	99	VLISGSGNVAQYAAEK			0.00125965	1605.84	803.926	1605.84	803.925	2	18	18.1.1.1891.2	23.5076	1231	23.4273							NGO1358
								0	no quant - no residues to label	0	97.98	VQMSSAIGPYK	Dioxidation(M)@3		0.0123703	1211.6	606.806	1211.59	606.8	2	11	17.1.1.1811.2	20.116	140	20.168							NGO1358
								1	manual	0	99	VTWQDDKGQVQVNR	Label:13C(6)(R)@14	missed K-G@7	-0.0128501	1677.84	560.287	1677.85	560.292	3	13	17.1.1.1854.2	21.9807	716	22.1204	0.525566	13.3497	85.35	9.24	164	12.81	NGO1358
NGO1429	dnaK; molecular chaperone DnaK; K04043 molecular chaperone DnaK	20	28.09	28.09	38.32	28.04	23.21	0	no quant - no residues to label	2	99	AEALGTASQK			-0.00531156	974.498	488.256	974.503	488.259	2	12	23.1.1.1693.2	14.9786	525	15.0305							NGO1429
								0	no quant - no residues to label	2	99	DIESMPFEIIK	Oxidation(M)@5		0.00583627	1336.66	669.339	1336.66	669.336	2	10	22.1.1.1908.2	25.0786	230	25.0006							NGO1429
								0	no quant - no residues to label	2	99	EAAEAYLGEK			0.00235749	1079.52	540.765	1079.51	540.764	2	10	22.1.1.1811.2	20.8524	142	20.8179							NGO1429
								0	manual	2	99	ELSPPQISAEVLR	Label:13C(6)(R)@13		-0.0169358	1443.79	722.9	1443.8	722.909	2	14	23.1.1.1921.2	24.8656	210	24.744	0.579539	13.8702	81.84	9.05	142.61	11.94	NGO1429
								0	no quant - no residues to label	2	99	IINEPTAAALAFGMDK	Oxidation(M)@14		-0.00785552	1676.84	839.426	1676.84	839.429	2	14	23.1.1.1919.2	24.7787	328	24.7874							NGO1429
								0	auto - shared MS/MS	2	99	LTELVASR			0.00379133	887.511	444.763	887.508	444.761	2	10	24.1.1.1801.2	19.5981	73	19.65	0.997064	17.8615	62.27	7.89	63.07	7.94	NGO1429
								0	no quant - no residues to label	2	99	MKEAAEAYLGEK	Oxidation(M)@1		-0.00295397	1354.64	452.554	1354.64	452.555	3	13	23.1.1.1761.2	17.9243	305	17.933							NGO1429
								1	auto	2	99	QDVMALQR	Oxidation(M)@4		0.00668867	975.487	488.751	975.481	488.748	2	12	22.1.1.1701.2	16.089	327	16.0543	0.771336	7.42407	320.03	17.89	419	20.47	NGO1429
								0	manual	2	99	SLGQFNLGDIAPAPR			0.020197	1554.84	778.425	1554.82	778.415	2	12	22.1.1.1907.2	25.0353	195	25.0006	1.04388	9.95957	205.08	14.32	198.4	14.09	NGO1429
								1	auto	2	99	VIENAEGAR	Label:13C(6)(R)@9		-0.00454987	963.503	482.759	963.508	482.761	2	11	22.1.1.1673.2	14.8748	402	14.8835	0.657968	8.92244	207.54	14.41	318.54	17.85	NGO1429
								0	manual	2	99	VTEAVITVPAYFNDSQR	Label:13C(6)(R)@17		0.00810013	1914.99	958.5	1914.98	958.496	2	12	22.1.1.1903.2	24.8618	116	24.8271	0.01		0	0	109.11	10.45	NGO1429
								0	no quant - no residues to label	1.42022	97.26	NQAEALIHSVK			0.00582817	1208.66	403.893	1208.65	403.891	3	10	23.1.1.1866.2	22.4675	600	22.5199							NGO1429
								1	auto	1.36653	97.66	FEDKEVQR	Label:13C(6)(R)@8		0.00104175	1055.54	352.852	1055.53	352.852	3	10	23.1.1.1696.2	15.1083	460	15.0737	0.577601	7.97144	247.41	15.73	432.57	20.8	NGO1429
								0	no quant - no residues to label	1.02228	93.05	EQGIDLK			0.00314941	801.426	401.721	801.423	401.719	2	9	23.1.1.1770.2	18.3139	1124	18.2794							NGO1429
								0	no quant - no residues to label	0.966576	92.05	IAGLDVK			-0.0168972	714.411	358.213	714.428	358.221	2	8	23.1.1.1855.2	21.9895	1140	22.1718							NGO1429
								0	no quant - no residues to label	0.694649	84.79	NTIYAAK			0.0015771	779.419	390.717	779.418	390.716	2	8	23.1.1.1708.2	15.6277	572	15.6797							NGO1429
								1	auto	0.31158	59.6	IAGLDVKR		missed K-R@7	-0.0105602	870.518	436.266	870.529	436.272	2	7	23.1.1.1758.2	17.7944	125	17.7598	0.879568	13.1629	108	10.39	124	11.14	NGO1429
								0	no quant - no residues to label	0.0925886	98.32	LIQKNTTIPTK	Carbamyl@N-term	missed K-N@4	0.000590459	1298.76	650.385	1298.76	650.385	2	12	23.1.1.1835.2	21.1242	277	21.0897							NGO1429
								0	no quant - no residues to label	0.00130484	81.76	MPKVQEAVK	Oxidation(M)@1; Carbamyl(K)@3	missed K-V@3	0.00102887	1087.57	544.793	1087.57	544.792	2	10	23.1.1.1714.2	15.8876	204	15.9396							NGO1429
								0	no quant - no residues to label	0	99	AEALGTASQK			0.012722	974.516	488.265	974.503	488.259	2	10	24.1.1.1697.2	15.0919	138	15.1006							NGO1429
								0	no quant - no residues to label	0	99	DIESMPFEIIK	Oxidation(M)@5		0.00620249	1336.66	669.34	1336.66	669.336	2	10	22.1.1.1906.2	24.9919	240	25.0006							NGO1429
								0	no quant - no residues to label	0	99	DIESMPFEIIK	Oxidation(M)@5		0.0376275	1336.7	669.355	1336.66	669.336	2	11	24.1.1.1936.2	25.3881	122	25.4401							NGO1429
								0	no quant - no residues to label	0	99	DIESMPFEIIK	Oxidation(M)@5		-0.00501738	1336.65	669.334	1336.66	669.336	2	12	23.1.1.1932.2	25.343	647	25.3517							NGO1429
								0	no quant - no residues to label	0	99	DIESMPFEIIK	Oxidation(M)@5		-0.00562774	1336.65	669.334	1336.66	669.336	2	12	23.1.1.1931.2	25.2996	647	25.3517							NGO1429
								0	no quant - no residues to label	0	96.69	DIESMPFEIIK	Oxidation(M)@5		-0.00379666	1336.65	669.335	1336.66	669.336	2	10	23.1.1.1939.2	25.6466	698	25.3517							NGO1429
								0	no quant - no residues to label	0	99	EAAEAYLGEK			0.0265752	1079.54	540.777	1079.51	540.764	2	10	24.1.1.1839.2	21.171	93	21.2229							NGO1429
								0	no quant - no residues to label	0	99	EAAEAYLGEK			-0.00270833	1079.51	540.763	1079.51	540.764	2	11	23.1.1.1839.2	21.2972	574	21.3059							NGO1429
								0	no quant - no residues to label	0	99	EAAEAYLGEK			-0.000999316	1079.51	540.764	1079.51	540.764	2	11	23.1.1.1834.2	21.081	574	21.3059							NGO1429
								0	no quant - no residues to label	0	73.74	EQGIDLK			0.00314941	801.426	401.721	801.423	401.719	2	8	23.1.1.1764.2	18.0542	1159	18.2794							NGO1429
								0	no quant - no residues to label	0	53.55	IAGLDVK			0.00277754	714.43	358.223	714.428	358.221	2	7	22.1.1.1830.2	21.6749	452	21.8574							NGO1429
								1	auto	0	55.77	IAGLDVKR	Label:13C(6)(R)@8	missed K-R@7	-0.00256025	876.546	439.28	876.549	439.282	2	7	23.1.1.1754.2	17.6213	208	17.5866	0.710603	12.5814	107.61	10.37	152.93	12.37	NGO1429
								0	no quant - no residues to label	0	99	IINEPTAAALAFGMDK	Oxidation(M)@14		-0.0066348	1676.84	839.426	1676.84	839.429	2	15	23.1.1.1920.2	24.8221	358	24.7874							NGO1429
								0	no quant - no residues to label	0	94.67	LIQKNTTIPTK	Carbamyl(K)@4	missed K-N@4	0.0249849	1298.78	650.398	1298.76	650.385	2	11	22.1.1.1797.2	20.2474	65	20.3857							NGO1429
								0	no quant - no residues to label	0	86.15	LIQKNTTIPTK	Carbamyl(K)@4	missed K-N@4	0.000590459	1298.76	650.385	1298.76	650.385	2	11	23.1.1.1832.2	20.9946	277	21.0897							NGO1429
								1	auto	0	99	LTELVASR			0.0036263	887.511	444.763	887.508	444.761	2	11	23.1.1.1802.2	19.6978	215	19.7498	0.821722	11.7272	131.85	11.48	162.04	12.73	NGO1429
								0	auto - shared MS/MS	0	99	LTELVASR	Label:13C(6)(R)@8		-0.00237482	893.525	447.77	893.528	447.771	2	9	24.1.1.1805.2	19.771	93	19.6933	0.565005	19.0158	43.08	6.56	77	8.77	NGO1429
								0	auto - shared MS/MS	0	98.13	LTELVASR			0.00379133	887.511	444.763	887.508	444.761	2	8	24.1.1.1803.2	19.6846	73	19.65	0.965331	16.646	70.65	8.41	73.91	8.6	NGO1429
								0	manual	0	97.29	LTELVASR	Label:13C(6)(R)@8		-0.008967	893.519	447.767	893.528	447.771	2	8	24.1.1.1799.2	19.5117	93	19.5203	0.614941	18.569	46.65	6.83	76.61	8.75	NGO1429
								0	manual	0	86.15	LTELVASR	Label:13C(6)(R)@8		0.00381132	893.532	447.773	893.528	447.771	2	8	23.1.1.1820.2	20.4759	129	20.4846	0.646872	13.7643	86.57	9.3	135.15	11.63	NGO1429
								1	auto	0	99	QDVMALQR	Oxidation(M)@4; Label:13C(6)(R)@8		-0.0046675	981.496	491.755	981.501	491.758	2	12	22.1.1.1700.2	16.0456	484	16.0543	0.763149	7.76717	291	17.06	385.08	19.62	NGO1429
								1	auto	0	99	QDVMALQR	Oxidation(M)@4; Label:13C(6)(R)@8		0.000318709	981.501	491.758	981.501	491.758	2	12	24.1.1.1724.2	16.2618	399	16.2706	0.01		0	0	300	17.32	NGO1429
								1	manual	0	99	QDVMALQR	Oxidation(M)@4		0.0270506	975.508	488.761	975.481	488.748	2	12	24.1.1.1726.2	16.3489	344	16.3576	1.08025	8.21017	307	17.52	287	16.94	NGO1429
								1	auto	0	99	QDVMALQR	Oxidation(M)@4		-0.00097399	975.48	488.747	975.481	488.748	2	12	23.1.1.1722.2	16.2342	1341	16.2863	0.809819	4.20988	1016.81	31.89	1268	35.61	NGO1429
								1	auto	0	99	QDVMALQR	Oxidation(M)@4; Label:13C(6)(R)@8		-0.00958894	981.491	491.753	981.501	491.758	2	11	23.1.1.1726.2	16.4078	2008	16.2863	0.684918	4.3183	900	30	1327	36.43	NGO1429
								1	auto	0	99	QDVMALQR	Oxidation(M)@4; Label:13C(6)(R)@8		-0.00958894	981.491	491.753	981.501	491.758	2	10	23.1.1.1720.2	16.1474	2008	16.2863	0.627209	7.64924	277	16.64	446	21.12	NGO1429
								0	manual	0	55.77	QDVMALQR	Dioxidation(M)@4; Label:13C(6)(R)@8		0.0143767	997.51	499.762	997.496	499.755	2	9	23.1.1.1741.2	17.0581	135	17.0235	1.07227	13.0462	121.15	11.01	114.1	10.68	NGO1429
								0	manual	0	99	SLGQFNLGDIAPAPR	Label:13C(6)(R)@15		0.0119195	1560.85	781.431	1560.84	781.425	2	13	26.1.1.1961.2	25.6042	58	25.5695	0.600317	25.2427	25.05	5.01	42.14	6.49	NGO1429
								1	auto	0	99	SLGQFNLGDIAPAPR			-0.000605801	1554.81	778.415	1554.82	778.415	2	12	23.1.1.1934.2	25.4297	115	25.3951	0.547838	11.6781	113.14	10.64	208.56	14.44	NGO1429
								0	auto - shared MS/MS	0	99	SLGQFNLGDIAPAPR	Label:13C(6)(R)@15		-0.00273617	1560.83	781.424	1560.84	781.425	2	12	23.1.1.1938.2	25.6033	132	25.6119	0.90482	15.037	83.89	9.16	93.63	9.68	NGO1429
								0	auto - shared MS/MS	0	94.9	SLGQFNLGDIAPAPR	Label:13C(6)(R)@15		-0.00591003	1560.83	781.422	1560.84	781.425	2	13	23.1.1.1933.2	25.3863	219	25.3951	0.667593	14.4937	79.07	8.89	119.61	10.94	NGO1429
								1	auto	0	99	VIENAEGAR			0.00139555	957.49	479.752	957.488	479.751	2	11	24.1.1.1699.2	15.1784	220	15.1871	0.619834	8.92503	202.57	14.23	330.04	18.17	NGO1429
								1	auto	0	99	VIENAEGAR	Label:13C(6)(R)@9		-0.0025697	963.505	482.76	963.508	482.761	2	9	24.1.1.1698.2	15.1351	370	15.1438	0.597315	9.9744	160	12.65	270.51	16.45	NGO1429
								1	auto	0	99	VIENAEGAR			-0.00285764	957.485	479.75	957.488	479.751	2	11	23.1.1.1695.2	15.065	910	15.117	0.658634	5.28496	591.54	24.32	907	30.12	NGO1429
								1	auto	0	99	VIENAEGAR	Label:13C(6)(R)@9		-0.00768626	963.5	482.757	963.508	482.761	2	11	23.1.1.1694.2	15.0218	1496	15.117	0.695638	8.71221	222.57	14.92	323.11	17.98	NGO1429
NGO1494	putative ABC transporter, periplasmic binding protein, polyamine; K02055 putative spermidine/putrescine transport system substrate-binding protein	10	34.67	34.67	61.84	44.47	44.47	0	no quant - no residues to label	2	99	AAAEVLK			0.000592238	700.412	351.214	700.412	351.213	2	9	14.1.1.1718.2	15.9259	1583	16.0216							NGO1494
								1	auto	2	99	EKMPAELVNTR	Oxidation(M)@3	missed K-M@2	-0.000821259	1302.66	435.227	1302.66	435.227	3	12	14.1.1.1737.2	16.7521	697	16.7173	1.00045	5.17668	743	27.26	750	27.39	NGO1494
								1	auto	2	99	FSPSIIDELAR			-0.00386539	1246.65	624.333	1246.66	624.335	2	11	14.1.1.1950.2	26.0359	583	26.1318	0.724594	6.46122	411.52	20.29	573.54	23.95	NGO1494
								0	no quant - no residues to label	2	99	GSNPEDLK			-0.00320133	858.405	430.21	858.408	430.211	2	8	14.1.1.1716.2	15.8389	1325	15.6305							NGO1494
								0	no quant - no residues to label	2	99	GSNPEDLKAAAEVLK		missed K-A@8	3.02616	1543.84	515.619	1540.81	514.611	3	13	14.1.1.1893.2	23.5365	904	23.2803							NGO1494
								0	no quant - no residues to label	2	99	LSVSLWQK			0.0121801	959.556	480.785	959.544	480.779	2	11	14.1.1.1918.2	24.6377	550	24.6465							NGO1494
								0	no quant - no residues to label	2	99	LTYDLYENNETLEAK			-0.000743924	1814.86	908.436	1814.86	908.436	2	16	15.1.1.1900.2	24.3136	2275	24.3224							NGO1494
								1	auto	2	99	MPAELVNTR	Oxidation(M)@1		-0.00492064	1045.52	523.766	1045.52	523.769	2	11	14.1.1.1754.2	17.4912	1165	17.717	0.706063	6.39146	416	20.4	595	24.39	NGO1494
								1	auto	2	99	NGIAVTFAPASKPAR			0.00130679	1498.83	500.616	1498.83	500.616	3	11	14.1.1.1880.2	22.9627	863	22.9715	0.840499	4.45531	923	30.38	1109	33.3	NGO1494
								0	no quant - no residues to label	2	99	NIDPELLK			0.00470841	940.528	471.271	940.523	471.269	2	10	14.1.1.1898.2	23.7574	4253	23.7662							NGO1494
								0	no quant - no residues to label	2	99	NNVGIEVLTPK			0.00337148	1182.66	592.339	1182.66	592.338	2	14	14.1.1.1904.2	24.0224	1824	23.9429							NGO1494
								0	no quant - no residues to label	2	99	QIEAGAYQK	Dehydrated(E)@3		-0.00276975	988.495	495.255	988.498	495.256	2	13	14.1.1.1725.2	16.2301	560	16.2389							NGO1494
								0	no quant - no residues to label	2	99	SEEVKNNVGIEVLTPK		missed K-N@5	0.0136955	1754.96	585.992	1754.94	585.988	3	21	15.1.1.1881.2	23.4663	726	23.4305							NGO1494
								0	manual	2	99	SGYDLVVPGIAFLPR			-0.76868	1602.11	802.061	1602.88	802.446	2	12	14.1.1.2001.2	28.2484	118	28.2138	1.05068	14.0755	103	10.15	99	9.95	NGO1494
								0	no quant - no residues to label	2	99	SIFPNEQDMK	Oxidation(M)@9		0.0102795	1223.56	612.787	1223.55	612.782	2	11	14.1.1.1877.2	22.8308	1501	22.9275							NGO1494
								0	no quant - no residues to label	2	99	VNKDLIPNYK			0.00686683	1202.67	401.898	1202.67	401.896	3	12	14.1.1.1867.2	22.392	1252	22.4446							NGO1494
								0	no quant - no residues to label	2	99	YINYTLDPEIAAK			-0.00695395	1509.76	755.889	1509.77	755.893	2	13	14.1.1.1920.2	24.7254	1977	24.6026							NGO1494
								0	manual	0.570248	99	PSIIDELAR		cleaved S-P@N-term	0.0201969	1012.58	507.295	1012.56	507.285	2	11	15.1.1.1944.2	26.2677	256	26.1438	0.541997	11.4614	117	10.82	218	14.76	NGO1494
								0	no quant - no residues to label	0.000869459	76.26	QIEAGAYQKVNK	Carbamyl(K)@9	missed K-V@9	-0.0453773	1390.68	696.345	1390.72	696.367	2	11	15.1.1.1807.2	20.224	183	20.3629							NGO1494
								0	no quant - no residues to label	0	98.91	AAAEVLK			0.0067634	700.419	351.217	700.412	351.213	2	9	16.1.1.1711.2	15.9736	516	15.9824							NGO1494
								0	no quant - no residues to label	0	98	AAAEVLK			0.00970948	700.422	351.218	700.412	351.213	2	10	15.1.1.1709.2	15.9546	1576	16.007							NGO1494
								0	no quant - no residues to label	0	88.03	AAAEVLK			0.00135704	700.413	351.214	700.412	351.213	2	8	17.1.1.1715.2	15.9402	348	15.9925							NGO1494
								0	no quant - no residues to label	0	96.93	DGFVMPQMSADAK	Oxidation(M)@5; Dioxidation(M)@8; Methyl(D)@11		-0.0114916	1457.61	729.81	1457.62	729.816	2	13	15.1.1.1806.2	20.1805	304	20.1024							NGO1494
								1	auto	0	99	EKMPAELVNTR	Oxidation(M)@3; Label:13C(6)(R)@11	missed K-M@2	-0.00349418	1308.68	437.233	1308.68	437.234	3	12	14.1.1.1736.2	16.7085	785	16.6738	0.691347	5.4224	573	23.94	837	28.93	NGO1494
								0	manual	0	99	EKMPAELVNTR	Carbamyl@N-term; Oxidation(M)@3; Label:13C(6)(R)@11	missed K-M@2	0.000231006	1351.69	676.851	1351.69	676.85	2	11	14.1.1.1868.2	22.4358	453	22.3132	1.29025	6.76855	497	22.29	389	19.72	NGO1494
								1	auto	0	99	EKMPAELVNTR	Oxidation(M)@3; Label:13C(6)(R)@11	missed K-M@2	0.00542582	1308.69	437.236	1308.68	437.234	3	12	15.1.1.1724.2	16.6095	729	16.6183	0.86633	6.01755	513	22.65	598	24.45	NGO1494
								1	auto	0	99	FSPSIIDELAR	Label:13C(6)(R)@11		-0.0221428	1252.65	627.334	1252.68	627.345	2	11	14.1.1.1949.2	25.9924	636	26.1318	0.578798	9.12004	189.09	13.75	329.92	18.16	NGO1494
								1	auto	0	99	FSPSIIDELAR			-0.00386539	1246.65	624.333	1246.66	624.335	2	12	14.1.1.1951.2	26.0795	583	26.1318	0.768143	5.97862	492.54	22.19	647.54	25.45	NGO1494
								1	auto	0	99	FSPSIIDELAR			-0.00386539	1246.65	624.333	1246.66	624.335	2	11	14.1.1.1952.2	26.123	583	26.1318	0.875015	5.78355	558	23.62	644	25.38	NGO1494
								1	auto	0	99	FSPSIIDELAR	Label:13C(6)(R)@11		-0.00395423	1252.67	627.343	1252.68	627.345	2	11	14.1.1.1953.2	26.1666	707	26.1318	0.781827	5.4309	601.54	24.53	777	27.87	NGO1494
								1	auto	0	99	FSPSIIDELAR	Label:13C(6)(R)@11		-0.00261145	1252.67	627.344	1252.68	627.345	2	12	14.1.1.1955.2	26.2535	799	26.1318	0.957703	6.15641	514	22.67	542	23.28	NGO1494
								1	auto	0	99	FSPSIIDELAR	Label:13C(6)(R)@11		-0.00261145	1252.67	627.344	1252.68	627.345	2	12	14.1.1.1958.2	26.384	707	26.1318	0.91135	8.56926	259	16.09	287	16.94	NGO1494
								1	auto	0	99	FSPSIIDELAR	Label:13C(6)(R)@11		-0.0152333	1252.66	627.338	1252.68	627.345	2	9	18.1.1.1950.2	26.1342	250	26.143	0.80407	10.3407	168	12.96	211	14.53	NGO1494
								1	auto	0	99	FSPSIIDELAR			0.00599068	1246.66	624.338	1246.66	624.335	2	9	18.1.1.1949.2	26.0899	241	26.0986	0.932191	10.0086	192	13.86	208	14.42	NGO1494
								1	auto	0	99	FSPSIIDELAR	Label:13C(6)(R)@11		0.00206544	1252.68	627.346	1252.68	627.345	2	13	15.1.1.1940.2	26.0907	1843	26.188	0.803424	4.76763	790	28.11	993	31.51	NGO1494
								1	auto	0	99	FSPSIIDELAR			0.0126105	1246.67	624.341	1246.66	624.335	2	12	16.1.1.1943.2	26.1801	491	26.2331	0.817825	6.91027	379	19.47	468	21.63	NGO1494
								1	auto	0	99	FSPSIIDELAR			0.0126105	1246.67	624.341	1246.66	624.335	2	12	16.1.1.1944.2	26.2243	491	26.2331	0.683839	6.40327	409	20.22	604	24.58	NGO1494
								1	auto	0	99	FSPSIIDELAR			0.00950814	1246.67	624.34	1246.66	624.335	2	12	15.1.1.1941.2	26.135	1933	26.188	0.830679	3.98984	1145	33.84	1392	37.31	NGO1494
								1	auto	0	99	FSPSIIDELAR	Label:13C(6)(R)@11		0.00665708	1252.68	627.349	1252.68	627.345	2	11	16.1.1.1942.2	26.1358	599	26.1888	0.488149	8.85965	189	13.75	391	19.77	NGO1494
								1	auto	0	99	FSPSIIDELAR	Label:13C(6)(R)@11		0.00206544	1252.68	627.346	1252.68	627.345	2	12	15.1.1.1942.2	26.1792	1843	26.188	1.04592	3.47764	1683	41.02	1625	40.31	NGO1494
								1	auto	0	99	FSPSIIDELAR			0.0126105	1246.67	624.341	1246.66	624.335	2	11	16.1.1.1947.2	26.3569	491	26.2331	1.01719	6.93839	417	20.42	414	20.35	NGO1494
								1	auto	0	98.44	FSPSIIDELAR			0.00950814	1246.67	624.34	1246.66	624.335	2	11	15.1.1.1945.2	26.3118	1657	26.188	0.931075	3.77715	1347	36.7	1461	38.22	NGO1494
								1	auto	0	96.31	FSPSIIDELAR	Label:13C(6)(R)@11		0.00316884	1252.68	627.347	1252.68	627.345	2	10	17.1.1.1945.2	26.0178	420	26.0708	0.466149	11.3647	113.09	10.63	245	15.65	NGO1494
								0	no quant - no residues to label	0	97.52	GSNPEDLK			0.00584921	858.414	430.214	858.408	430.211	2	9	15.1.1.1699.2	15.5187	1481	15.6581							NGO1494
								0	no quant - no residues to label	0	50.85	GSNPEDLK	Deamidated(N)@3		0.0703418	859.463	430.739	859.392	430.703	2	7	17.1.1.1708.2	15.6351	642	15.5568							NGO1494
								1	auto	0	99	MPAELVNTR	Oxidation(M)@1; Label:13C(6)(R)@9		-0.00840874	1051.53	526.774	1051.54	526.779	2	11	14.1.1.1753.2	17.4478	1222	17.6736	0.991563	8.31042	287	16.94	292.3	17.1	NGO1494
								1	auto	0	99	MPAELVNTR	Oxidation(M)@1; Label:13C(6)(R)@9		-0.00889703	1051.53	526.774	1051.54	526.779	2	11	14.1.1.1757.2	17.6214	1222	17.6736	0.881522	4.32136	1003	31.67	1149.04	33.9	NGO1494
								1	auto	0	99	MPAELVNTR	Oxidation(M)@1		-0.00394407	1045.52	523.767	1045.52	523.769	2	12	14.1.1.1759.2	17.7083	1165	17.717	0.792061	4.37355	933	30.55	1189.57	34.49	NGO1494
								0	manual	0	99	MPAELVNTR	Dioxidation(M)@1; Label:13C(6)(R)@9		-0.00322174	1067.53	534.774	1067.54	534.776	2	12	14.1.1.1796.2	19.3133	184	19.322	0.636412	12.6034	102.62	10.13	162.84	12.76	NGO1494
								0	manual	0	99	MPAELVNTR	Dioxidation(M)@1		0.00820267	1061.53	531.77	1061.52	531.766	2	10	14.1.1.1799.2	19.4433	147	19.452	1.01869	13.8964	104	10.2	103.1	10.15	NGO1494
								1	auto	0	99	MPAELVNTR	Oxidation(M)@1		0.000889471	1045.52	523.769	1045.52	523.769	2	12	15.1.1.1746.2	17.5703	1098	17.5355	0.982745	4.54397	955.62	30.91	982	31.34	NGO1494
								1	auto	0	99	MPAELVNTR	Oxidation(M)@1		0.000889471	1045.52	523.769	1045.52	523.769	2	11	15.1.1.1747.2	17.6138	1098	17.5355	0.94416	4.45071	977	31.26	1045	32.33	NGO1494
								0	manual	0	98.99	MPAELVNTR	Oxidation(M)@1; Oxidation(P)@2; Label:13C(6)(R)@9		-0.00854748	1067.53	534.772	1067.54	534.776	2	11	15.1.1.1782.2	19.1379	146	19.1032	0.924016	12.9901	113.54	10.66	124.09	11.14	NGO1494
								1	auto	0	88.98	MPAELVNTR	Oxidation(M)@1; Label:13C(6)(R)@9		-0.0081101	1051.53	526.775	1051.54	526.779	2	9	15.1.1.1742.2	17.3961	1206	17.5355	0.985243	6.70189	440	20.98	451	21.24	NGO1494
								1	auto	0	99	NGIAVTFAPASKPAR	Label:13C(6)(R)@15		-0.000833335	1504.85	502.622	1504.85	502.623	3	14	14.1.1.1879.2	22.9187	957	22.9715	0.845278	4.80376	796	28.21	951	30.84	NGO1494
								1	auto	0	99	NGIAVTFAPASKPAR	Label:13C(6)(R)@15		0.017311	1504.86	502.628	1504.85	502.623	3	12	15.1.1.1870.2	22.9762	858	22.9406	1.14259	4.85625	904	30.07	799	28.27	NGO1494
								0	no quant - no residues to label	0	99	NIDPELLK			0.00470841	940.528	471.271	940.523	471.269	2	9	14.1.1.1895.2	23.6249	4659	23.7662							NGO1494
								0	no quant - no residues to label	0	86.18	NIDPELLK			0.0171765	940.54	471.277	940.523	471.269	2	9	15.1.1.1886.2	23.6897	3125	23.7875							NGO1494
								0	no quant - no residues to label	0	83.73	NIDPELLK			0.0146166	940.538	471.276	940.523	471.269	2	8	17.1.1.1894.2	23.751	866	23.7598							NGO1494
								0	no quant - no residues to label	0	68.68	NIDPELLK			0.0258143	940.549	471.282	940.523	471.269	2	8	16.1.1.1892.2	23.9098	1075	23.8739							NGO1494
								0	no quant - no residues to label	0	99	NNVGIEVLTPK			0.00337148	1182.66	592.339	1182.66	592.338	2	13	14.1.1.1901.2	23.8899	1824	23.9429							NGO1494
								0	no quant - no residues to label	0	99	NNVGIEVLTPK			0.0154107	1182.68	592.345	1182.66	592.338	2	13	15.1.1.1892.2	23.957	1519	23.9659							NGO1494
								0	no quant - no residues to label	0	99	QIEAGAYQK			-0.0103922	1006.5	504.256	1006.51	504.261	2	11	14.1.1.1723.2	16.1433	3173	16.2389							NGO1494
								0	no quant - no residues to label	0	99	QIEAGAYQK			-0.0103922	1006.5	504.256	1006.51	504.261	2	11	14.1.1.1724.2	16.1867	2776	16.2389							NGO1494
								0	no quant - no residues to label	0	99	QIEAGAYQK			-0.00618305	1006.5	504.258	1006.51	504.261	2	12	15.1.1.1712.2	16.0854	2469	16.1815							NGO1494
								0	no quant - no residues to label	0	99	QIEAGAYQK			-0.010673	1006.5	504.256	1006.51	504.261	2	11	17.1.1.1719.2	16.1145	735	16.1233							NGO1494
								0	no quant - no residues to label	0	99	QIEAGAYQK			-0.00618305	1006.5	504.258	1006.51	504.261	2	12	15.1.1.1716.2	16.26	2469	16.1815							NGO1494
								0	no quant - no residues to label	0	99	QIEAGAYQK			-0.00643441	1006.5	504.258	1006.51	504.261	2	10	16.1.1.1717.2	16.2363	1032	16.245							NGO1494
								0	no quant - no residues to label	0	92.23	QIEAGAYQK			-0.00643441	1006.5	504.258	1006.51	504.261	2	8	16.1.1.1719.2	16.3238	985	16.245							NGO1494
								0	no quant - no residues to label	0	84.81	QIEAGAYQK	Dehydrated(E)@3		0.00447392	988.502	495.258	988.498	495.256	2	12	15.1.1.1715.2	16.2164	617	16.2252							NGO1494
								0	manual	0	99	SGYDLVVPGIAFLPR	Label:13C(6)(R)@15		0.0216121	1608.92	805.467	1608.9	805.456	2	14	14.1.1.1997.2	28.0751	187	28.1271	0.735078	12.7029	107	10.34	147	12.12	NGO1494
								0	manual	0	99	SGYDLVVPGIAFLPR			0.0106166	1602.89	802.451	1602.88	802.446	2	12	14.1.1.1998.2	28.1184	198	28.1271	1.1391	11.3724	164.57	12.83	145.9	12.08	NGO1494
								1	auto	0	99	SGYDLVVPGIAFLPR	Label:13C(6)(R)@15		0.0208796	1608.92	805.466	1608.9	805.456	2	12	14.1.1.1999.2	28.1618	222	28.2138	0.838716	11.4321	140	11.83	168.57	12.98	NGO1494
								0	manual	0	99	SGYDLVVPGIAFLPR	Label:13C(6)(R)@15		0.0114802	1608.91	805.462	1608.9	805.456	2	13	14.1.1.2002.2	28.2917	148	28.3004	0.610326	12.7307	99	9.95	163.81	12.8	NGO1494
								0	manual	0	99	SGYDLVVPGIAFLPR			0.00719861	1602.88	802.449	1602.88	802.446	2	11	14.1.1.2004.2	28.3783	98	28.387	1.00595	15.8457	79.5	8.92	79.81	8.93	NGO1494
								0	manual	0	99	SGYDLVVPGIAFLPR			0.00719861	1602.88	802.449	1602.88	802.446	2	10	14.1.1.2006.2	28.4657	98	28.387	1.11158	16.5174	77.05	8.78	70	8.37	NGO1494
								0	manual	0	99	SGYDLVVPGIAFLPR	Label:13C(6)(R)@15		0.0188044	1608.92	805.465	1608.9	805.456	2	11	14.1.1.2008.2	28.5523	148	28.3004	0.870755	18.9748	51.7	7.19	59.96	7.74	NGO1494
								0	manual	0	99	SGYDLVVPGIAFLPR	Label:13C(6)(R)@15		-0.0327219	1608.86	805.439	1608.9	805.456	2	14	15.1.1.1993.2	28.412	331	28.2461	0.01		0	0	191.05	13.82	NGO1494
								1	auto	0	99	SGYDLVVPGIAFLPR	Label:13C(6)(R)@15		-0.0335764	1608.86	805.439	1608.9	805.456	2	12	15.1.1.1989.2	28.2374	327	28.2461	1.04354	10.4577	186	13.64	180	13.42	NGO1494
								0	no quant - weak signal	0	92.93	SGYDLVVPGIAFLPR			-0.0113163	1602.87	802.44	1602.88	802.446	2	10	17.1.1.1991.2	28.0307	79	28.0829			55	7.42	0	0	NGO1494
								0	manual	0	89.95	SGYDLVVPGIAFLPR	Label:13C(6)(R)@15		-0.00978055	1608.89	805.451	1608.9	805.456	2	10	17.1.1.1993.2	28.1177	165	28.1264	0.986807	14.2394	97.54	9.88	99.82	9.99	NGO1494
								1	auto	0	59.83	SGYDLVVPGIAFLPR			0.00576433	1602.88	802.449	1602.88	802.446	2	9	15.1.1.1988.2	28.1938	212	28.2461	0.872404	10.6304	165	12.85	191	13.82	NGO1494
								0	manual	0	50.76	SGYDLVVPGIAFLPR			-0.0565125	1602.82	802.418	1602.88	802.446	2	9	16.1.1.1992.2	28.3319	122	28.2532	0.01		0	0	110.04	10.49	NGO1494
								0	no quant - no residues to label	0	94.97	VNKDLIPNYK			0.0219152	1202.69	401.903	1202.67	401.896	3	10	15.1.1.1857.2	22.4009	829	22.4538							NGO1494
								0	no quant - no residues to label	0	99	YINYTLDPEIAAK			-0.00658774	1509.76	755.89	1509.77	755.893	2	13	14.1.1.1916.2	24.55	1993	24.6026							NGO1494
								0	no quant - no residues to label	0	99	YINYTLDPEIAAK			0.00420787	1509.78	755.895	1509.77	755.893	2	13	17.1.1.1914.2	24.6423	945	24.6065							NGO1494
								0	no quant - no residues to label	0	99	YINYTLDPEIAAK			-0.00400982	1509.77	755.891	1509.77	755.893	2	13	15.1.1.1906.2	24.5808	4401	24.6787							NGO1494
								0	no quant - no residues to label	0	99	YINYTLDPEIAAK			-0.00388775	1509.77	755.891	1509.77	755.893	2	13	15.1.1.1910.2	24.7592	4401	24.6787							NGO1494
								0	no quant - no residues to label	0	98.48	YINYTLDPEIAAK	Deamidated(N)@3		0.0304584	1510.79	756.4	1510.76	756.385	2	11	16.1.1.1910.2	24.7133	1070	24.6775							NGO1494
NGO1496	TbpB	125	8.1	8.1	14.08	7.539	7.539	0	manual	2	99	ENSNSVMQTVR	Oxidation(M)@7; Label:13C(6)(R)@11		0.00470788	1285.61	643.811	1285.6	643.809	2	11	24.1.1.1700.2	15.2216	478	15.2736	0.12763	20.8006	26.07	5.11	206.28	14.36	NGO1496
								1	auto	2	99	ITGTLTAANR	Label:13C(6)(R)@10		-0.00401931	1022.58	512.296	1022.58	512.298	2	12	24.1.1.1732.2	16.6092	448	16.6613	0.116055	18.1944	33.66	5.8	292.9	17.11	NGO1496
								1	auto	2	99	TAQGAQSMFLQGER	Oxidation(M)@8; Label:13C(6)(R)@14		0.0354928	1544.77	773.393	1544.73	773.375	2	14	24.1.1.1867.2	22.3835	554	22.3487	0.117416	13.006	66.04	8.13	568	23.83	NGO1496
								0	no quant - no residues to label	2	99	TGNDGFAPDQNSSTGTYK			-0.0330881	1858.76	930.389	1858.8	930.406	2	13	24.1.1.1802.2	19.6413	42	19.65							NGO1496
								0	manual	0	99	ITGTLTAANR	Label:13C(6)(R)@10		-0.059885	1022.52	512.268	1022.58	512.298	2	9	25.1.1.1758.2	16.8942	150	16.8596	0.205266	20.9464	27.44	5.24	135	11.62	NGO1496
NGO1528	cell division protein FtsZ; K03531 cell division protein FtsZ	51	16.83	16.83	31.89	27.55	24.23	1	auto	2	99	AADNVLR			0.00276649	757.411	379.713	757.408	379.711	2	11	16.1.1.1721.2	16.4114	611	16.3764	1.47737	6.15125	651	25.51	445	21.1	NGO1528
								0	auto - shared MS/MS	2	99	GAVDPTPAR			-0.00211842	882.454	442.234	882.456	442.235	2	8	18.1.1.1702.2	15.2683	222	15.3204	1.22927	14.8407	100.63	10.03	82.67	9.09	NGO1528
								1	auto	2	99	GIAMMGSGYAQGIDR	Oxidation(M)@4; Oxidation(M)@5		-0.0147478	1557.68	779.846	1557.69	779.853	2	17	16.1.1.1856.2	22.3059	1187	22.3591	1.11819	5.60397	671	25.9	606	24.62	NGO1528
								0	manual	2	99	GLGAGANPDIGR			0.0230076	1096.59	549.3	1096.56	549.289	2	10	14.1.1.1818.2	20.2663	73	20.1885	1.70867	23.3856	49.27	7.02	29.12	5.4	NGO1528
								0	no quant - no residues to label	2	99	MSELSEVMK	Oxidation(M)@1; Oxidation(M)@8		0.00964308	1084.49	543.251	1084.48	543.246	2	13	15.1.1.1737.2	17.1778	529	17.1429							NGO1528
								0	no quant - no residues to label	2	99	SVEFISANTDAQSLAK			0.00563484	1679.84	840.928	1679.84	840.926	2	16	16.1.1.1895.2	24.0437	1708	24.0972							NGO1528
								0	no quant - no residues to label	1.63827	98.76	EVEAVAPSK			-0.00486201	928.482	465.248	928.487	465.251	2	10	16.1.1.1703.2	15.6238	598	15.6326							NGO1528
								0	no quant - no residues to label	1.60206	98.67	ITIIATGLK			0.0151914	928.611	465.313	928.596	465.305	2	10	16.1.1.1896.2	24.0884	1318	24.142							NGO1528
								1	auto	1.46852	98.14	IQLGTNLTR			0.0114219	1014.59	508.304	1014.58	508.298	2	10	16.1.1.1874.2	23.1058	899	23.07	1.30784	5.31677	812	28.5	627	25.04	NGO1528
								0	no quant - no residues to label	0.0254883	94.34	IVNQSAHPDLECK	Carbamidomethyl(C)@12		0.028311	1509.75	504.258	1509.72	504.249	3	11	16.1.1.1719.2	16.3238	985	16.245							NGO1528
								1	auto	0	99	AADNVLR			0.0119557	757.42	379.717	757.408	379.711	2	10	15.1.1.1720.2	16.4346	527	16.3996	1.2582	6.49732	532	23.07	427	20.66	NGO1528
								0	auto - shared MS/MS	0	98.44	AADNVLR	Label:13C(6)(R)@7		-0.00741863	763.421	382.718	763.428	382.721	2	9	15.1.1.1719.2	16.3909	409	16.3996	1.31444	6.83902	492	22.18	378	19.44	NGO1528
								1	auto	0	97.94	AADNVLR	Label:13C(6)(R)@7		-0.00781835	763.421	382.718	763.428	382.721	2	9	16.1.1.1722.2	16.4552	850	16.464	1.18144	5.99613	603.66	24.57	516	22.72	NGO1528
								0	manual	0	96.74	AADNVLR			0.00494938	757.413	379.714	757.408	379.711	2	9	17.1.1.1725.2	16.3761	274	16.2976	0.724253	8.97635	213	14.59	297	17.23	NGO1528
								1	auto	0	98.95	GAVDPTPAR			0.000934354	882.457	442.236	882.456	442.235	2	10	15.1.1.1694.2	15.3016	686	15.3538	1.49913	7.20799	478	21.86	322	17.94	NGO1528
								0	auto - shared MS/MS	0	98.62	GAVDPTPAR	Label:13C(6)(R)@9		-0.00102658	888.475	445.245	888.476	445.245	2	7	18.1.1.1703.2	15.3116	261	15.3204	1.79171	12.9652	165	12.85	93	9.64	NGO1528
								1	auto	0	96.34	GAVDPTPAR	Label:13C(6)(R)@9		-0.00266271	888.473	445.244	888.476	445.245	2	9	15.1.1.1693.2	15.2582	701	15.3973	1.36033	8.85871	299.04	17.29	222	14.9	NGO1528
								0	auto - shared MS/MS	0	84.18	GAVDPTPAR			-0.00834563	882.448	442.231	882.456	442.235	2	8	16.1.1.1695.2	15.2751	803	15.3274	1.68619	8.28177	389.04	19.72	233	15.26	NGO1528
								1	auto	0	75.39	GAVDPTPAR	Label:13C(6)(R)@9		-0.0152043	888.461	445.238	888.476	445.245	2	7	17.1.1.1701.2	15.3308	398	15.3395	1.38793	9.41069	268	16.37	195	13.96	NGO1528
								1	auto	0	99	GIAMMGSGYAQGIDR	Oxidation(M)@4; Oxidation(M)@5; Label:13C(6)(R)@15		-0.0177971	1563.69	782.854	1563.71	782.863	2	18	16.1.1.1857.2	22.3503	811	22.3591	1.33223	4.68218	1058	32.53	802	28.32	NGO1528
								1	auto	0	99	GIAMMGSGYAQGIDR	Oxidation(M)@4; Oxidation(M)@5		-0.0176447	1557.67	779.844	1557.69	779.853	2	16	15.1.1.1855.2	22.3125	932	22.3213	1.48103	5.37167	855	29.24	583	24.15	NGO1528
								1	auto	0	99	GLGAGANPDIGR			-0.00687078	1096.56	549.285	1096.56	549.289	2	13	17.1.1.1792.2	19.2921	380	19.431	0.922906	9.06408	233.04	15.27	255	15.97	NGO1528
								0	manual	0	99	GLGAGANPDIGR			-0.0339694	1096.53	549.271	1096.56	549.289	2	12	18.1.1.1792.2	19.1867	179	19.2821	0.758642	12.5022	112	10.58	149.09	12.21	NGO1528
								1	auto	0	99	GLGAGANPDIGR	Label:13C(6)(R)@12		-0.00928305	1102.57	552.294	1102.58	552.299	2	13	18.1.1.1793.2	19.2301	212	19.3255	1.55951	12.0275	176	13.27	113.97	10.68	NGO1528
								1	auto	0	99	GLGAGANPDIGR			-6.02972	1090.53	546.274	1096.56	549.289	2	14	18.1.1.1798.2	19.4468	76	19.4122	1.43431	9.8776	248.11	15.75	174.69	13.22	NGO1528
								1	auto	0	99	GLGAGANPDIGR			0.168782	1096.73	549.373	1096.56	549.289	2	12	18.1.1.1801.2	19.5768	144	19.5422	0.996773	11.9125	140	11.83	141.84	11.91	NGO1528
								1	auto	0	99	GLGAGANPDIGR			-0.00522328	1096.56	549.286	1096.56	549.289	2	15	16.1.1.1792.2	19.5155	844	19.8288	0.717259	9.00539	211	14.53	297.08	17.24	NGO1528
								1	auto	0	99	GLGAGANPDIGR	Label:13C(6)(R)@12		-0.0150669	1102.57	552.291	1102.58	552.299	2	15	16.1.1.1799.2	19.8201	976	19.7853	1.27782	4.62708	1057.81	32.52	836	28.91	NGO1528
								1	auto	0	99	GLGAGANPDIGR	Label:13C(6)(R)@12		-0.0166506	1102.57	552.29	1102.58	552.299	2	13	17.1.1.1791.2	19.2487	245	19.2574	0.916061	10.7175	166	12.88	183	13.53	NGO1528
								1	auto	0	99	GLGAGANPDIGR			-0.005467	1096.56	549.286	1096.56	549.289	2	15	15.1.1.1791.2	19.5289	809	19.7983	1.03147	8.18191	301.86	17.37	295.54	17.19	NGO1528
								1	auto	0	99	GLGAGANPDIGR	Label:13C(6)(R)@12		-0.00287849	1102.58	552.297	1102.58	552.299	2	15	15.1.1.1797.2	19.7896	624	19.7983	1.58135	5.63627	808	28.43	516	22.72	NGO1528
								0	manual	0	99	GLGAGANPDIGR	Label:13C(6)(R)@12		-0.00605226	1102.58	552.296	1102.58	552.299	2	14	15.1.1.1789.2	19.442	607	19.7114	0.77449	13.1607	102	10.1	133	11.53	NGO1528
								1	auto	0	99	GLGAGANPDIGR			-0.00619941	1096.56	549.285	1096.56	549.289	2	14	15.1.1.1796.2	19.7462	767	19.7983	1.14045	5.55552	690	26.27	611	24.72	NGO1528
								1	auto	0	99	GLGAGANPDIGR			-0.00705431	1096.56	549.285	1096.56	549.289	2	13	16.1.1.1797.2	19.7331	1092	19.8288	1.25777	4.97262	908	30.13	729.04	27	NGO1528
								0	manual	0	99	GLGAGANPDIGR			-0.00595593	1096.56	549.286	1096.56	549.289	2	11	19.1.1.1782.2	19.5361	136	19.5881	1.30354	14.7017	106	10.3	82.12	9.06	NGO1528
								0	manual	0	99	GLGAGANPDIGR	Label:13C(6)(R)@12		0.015747	1102.6	552.307	1102.58	552.299	2	11	19.1.1.1781.2	19.4929	99	19.4583	1.51099	15.8982	98.81	9.94	66.04	8.13	NGO1528
								0	manual	0	99	GLGAGANPDIGR			-5.99798	1090.56	546.29	1096.56	549.289	2	12	19.1.1.1786.2	19.7091	47	19.6746	1.33224	13.2857	131.38	11.46	99.59	9.98	NGO1528
								0	manual	0	99	GLGAGANPDIGR	Label:13C(6)(R)@12		0.0149619	1102.6	552.306	1102.58	552.299	2	12	16.1.1.1790.2	19.4285	572	19.6983	0.688426	13.8224	88	9.38	129.09	11.36	NGO1528
								1	auto	0	87.85	IQLGTNLTR			0.0124466	1014.59	508.305	1014.58	508.298	2	9	15.1.1.1872.2	23.0656	795	23.0299	1.47721	5.46363	825	28.72	564	23.75	NGO1528
								1	auto	0	82.6	IQLGTNLTR	Label:13C(6)(R)@9		0.0158705	1020.62	511.316	1020.6	511.308	2	9	16.1.1.1875.2	23.1504	960	23.1592	1.08626	4.97439	839	28.97	780	27.93	NGO1528
								1	auto	0	72.44	IQLGTNLTR			0.00386746	1014.59	508.3	1014.58	508.298	2	8	17.1.1.1879.2	23.0831	466	23.092	0.798694	7.79208	295	17.18	373	19.31	NGO1528
								0	no quant - no residues to label	0	51.69	ITIIATGLK			0.00588703	928.602	465.308	928.596	465.305	2	7	17.1.1.1903.2	24.1525	671	24.0275							NGO1528
								0	no quant - no residues to label	0	99	MSELSEVMK	Oxidation(M)@1; Oxidation(M)@8		0.0161973	1084.49	543.254	1084.48	543.246	2	11	16.1.1.1739.2	17.1999	777	17.2087							NGO1528
								0	no quant - no residues to label	0	99	SVEFISANTDAQSLAK			-0.000287173	1679.84	840.926	1679.84	840.926	2	15	15.1.1.1893.2	24.0016	1571	24.0551							NGO1528
NGO1577	Omp3	39	21.04	21.04	56.36	52.54	37.71	1	auto	2	99	AYVVANNLVSNGVPASR			-0.00525526	1729.91	865.96	1729.91	865.963	2	22	9.1.1.1892.2	23.6039	3720	23.7011	1.17309	3.95801	1380	37.15	1188	34.47	NGO1577
								0	manual	2	99	DSLRAEAQDNLK		missed R-A@4	0.0129328	1358.69	453.905	1358.68	453.9	3	16	9.1.1.1829.2	20.852	116	20.8174	1.91846	15.204	125.38	11.2	66	8.12	NGO1577
								0	no quant - no residues to label	2	99	ISAVGLGESQAQMTQVCQAEVAK	Oxidation(M)@13; Carbamidomethyl(C)@17		-0.024036	2420.14	807.722	2420.17	807.73	3	20	9.1.1.1886.2	23.3388	829	23.2595							NGO1577
								1	auto	2	99	RAYVVANNLVSNGVPASR		missed R-A@1	0.00642947	1886.02	629.68	1886.01	629.678	3	19	9.1.1.1875.2	22.8539	1056	22.9067	1.44454	5.24331	884	29.73	618	24.86	NGO1577
								0	no quant - no residues to label	2	99	VEGHTDFMGSEK	Oxidation(M)@8		-0.013847	1351.56	451.526	1351.57	451.531	3	11	7.1.1.1686.2	15.2362	278	15.2449							NGO1577
								1	auto	2	99	YNQALSER	Label:13C(6)(R)@8		0.00142083	985.494	493.754	985.492	493.754	2	9	7.1.1.1705.2	16.0606	305	16.0259	0.831232	8.94138	228	15.1	277	16.64	NGO1577
								0	manual	1.56864	98.41	EALIACIEPDR	Carbamidomethyl(C)@6		0.0169632	1285.65	643.833	1285.63	643.824	2	12	9.1.1.1910.2	24.3989	599	24.3637	0.948838	6.14933	513	22.65	546	23.37	NGO1577
								0	no quant - no residues to label	1.25181	96.58	AEAQDNLK			0.011736	887.447	444.731	887.435	444.725	2	9	9.1.1.1691.2	14.8669	237	14.8756							NGO1577
								1	auto	0.879426	99	FGFDKDSLR		cleaved L-F@N-term	0.00810857	1083.54	542.779	1083.53	542.775	2	12	9.1.1.1917.2	24.7061	1315	24.7587	1.48005	5.5197	809	28.44	552	23.49	NGO1577
								1	auto	0.853872	91.22	EALIACIEPDRR	Carbamidomethyl(C)@6	missed R-R@11	0.00640856	1441.74	481.588	1441.73	481.586	3	11	9.1.1.1888.2	23.4272	1745	23.4803	1.50998	4.21157	1407	37.51	941	30.68	NGO1577
								0	no quant - no residues to label	0.812479	99	EGHTDFMGSEK	Oxidation(M)@7	cleaved V-E@N-term	0.00132562	1252.5	627.26	1252.5	627.259	2	13	2.1.1.1640.2	14.7631	91	14.7285							NGO1577
								1	auto	0.74958	88.64	TLFGFDKDSLR			0.00747177	1297.67	433.565	1297.67	433.563	3	10	9.1.1.1924.2	25.0129	1561	24.7587	1.97506	5.7822	884	29.73	452	21.26	NGO1577
								0	no quant - no residues to label	0.69897	87.09	NNYGECWK	Carbamidomethyl(C)@6		0.00976141	1069.44	535.726	1069.43	535.722	2	9	9.1.1.1852.2	21.848	370	21.8133							NGO1577
								0	no quant - no residues to label	0.517126	99	GHTDFMGSEK	Oxidation(M)@6	cleaved E-G@N-term	0.00843925	1123.47	562.742	1123.46	562.737	2	13	9.1.1.1702.2	15.3432	305	15.3954							NGO1577
								0	no quant - no residues to label	0.425969	73.78	TLFGFDK			0.00538993	826.428	414.221	826.422	414.219	2	8	9.1.1.1922.2	24.9253	855	25.0216							NGO1577
								1	auto	0.419075	78.55	TNVQSVR	Label:13C(6)(R)@7		0.0078075	808.458	405.236	808.45	405.232	2	8	9.1.1.1690.2	14.8238	177	14.8756	1.52768	12.2113	168.61	12.99	111.46	10.56	NGO1577
								1	auto	0.37366	69.76	YNQALSERR		missed R-R@8	-0.00650944	1135.57	379.53	1135.57	379.532	3	8	9.1.1.1698.2	15.1698	584	15.2219	1.48652	7.15484	482.81	21.97	328	18.11	NGO1577
								0	no quant - no residues to label	0.31158	63.99	NAYFDK			0.000755895	756.345	379.18	756.344	379.179	2	7	9.1.1.1764.2	18.0369	1608	18.3057							NGO1577
								1	auto	0.0985417	89.77	TVSGQSNEIVR		cleaved Y-T@N-term	-0.000936533	1188.61	595.312	1188.61	595.312	2	11	9.1.1.1728.2	16.4741	374	16.4828	1.94941	8.69185	388	19.7	201	14.18	NGO1577
								0	manual	0.0150229	55.91	NLVSNGVPASR		cleaved N-N@N-term	-0.0235112	1112.57	557.292	1112.59	557.304	2	9	9.1.1.1806.2	19.8566	106	19.822	1.94954	19.0067	81.08	9	42	6.48	NGO1577
								0	manual	0.0109954	89.4	ACIEPDRR	Carbamidomethyl(C)@2; Label:13C(6)(R)@7; Label:13C(6)(R)@8	cleaved I-A@N-term; missed R-R@7	0.0239984	1027.55	514.783	1027.53	514.771	2	11	9.1.1.1890.2	23.5156	724	23.4803	1.63013	4.57145	1251	35.37	775	27.84	NGO1577
								0	no quant - no residues to label	0	74.94	AEAQDNLK			0.0347453	887.47	444.742	887.435	444.725	2	7	2.1.1.1629.2	14.2877	53	14.2964							NGO1577
								1	auto	0	99	AYVVANNLVSNGVPASR	Label:13C(6)(R)@17		-0.00569898	1735.93	868.97	1735.93	868.973	2	21	9.1.1.1893.2	23.6481	2629	23.7011	1.28341	2.82385	2848	53.37	2241	47.34	NGO1577
								1	auto	0	99	AYVVANNLVSNGVPASR			-0.00525526	1729.91	865.96	1729.91	865.963	2	22	9.1.1.1896.2	23.7807	3720	23.7011	1.50287	2.52541	3902	62.47	2622	51.21	NGO1577
								1	auto	0	99	AYVVANNLVSNGVPASR	Label:13C(6)(R)@17		-0.00594312	1735.93	868.97	1735.93	868.973	2	21	9.1.1.1897.2	23.8248	2629	23.7011	1.56867	2.76714	3335	57.75	2147	46.34	NGO1577
								1	auto	0	99	AYVVANNLVSNGVPASR	Label:13C(6)(R)@17		-0.00594312	1735.93	868.97	1735.93	868.973	2	20	9.1.1.1899.2	23.913	2796	23.7011	1.71257	3.27082	2520	50.2	1486	38.55	NGO1577
								1	auto	0	99	AYVVANNLVSNGVPASR			-0.00205436	1729.91	865.962	1729.91	865.963	2	21	10.1.1.1901.2	23.8102	610	23.7751	1.18934	5.89878	626	25.02	531.54	23.06	NGO1577
								1	auto	0	89.95	EALIACIEPDRR	Carbamidomethyl(C)@6; Label:13C(6)(R)@11; Label:13C(6)(R)@12	missed R-R@11	0.00557878	1453.78	485.601	1453.78	485.599	3	11	9.1.1.1889.2	23.4715	1252	23.4803	1.62955	3.75484	1854.04	43.06	1149	33.9	NGO1577
								0	no quant - no residues to label	0	99	EGHTDFMGSEK	Oxidation(M)@7	cleaved V-E@N-term	-0.0066439	1252.5	627.255	1252.5	627.259	2	14	9.1.1.1701.2	15.2999	667	15.3519							NGO1577
								0	manual	0	96.8	FGFDKDSLR		cleaved L-F@N-term	0.0150372	1083.55	542.782	1083.53	542.775	2	10	10.1.1.1929.2	25.0353	180	25.0004	1.22697	12.5346	141.07	11.88	116.11	10.78	NGO1577
								1	auto	0	88.83	FGFDKDSLR	Label:13C(6)(R)@9	cleaved L-F@N-term	0.00989624	1089.56	545.79	1089.56	545.785	2	10	9.1.1.1916.2	24.6623	870	24.7587	1.45871	7.43541	442	21.02	306	17.49	NGO1577
								1	auto	0	81.9	FGFDKDSLR		cleaved L-F@N-term	3.04794	1086.58	544.299	1083.53	542.775	2	11	9.1.1.1926.2	25.1004	144	25.0654	1.58918	7.96116	406	20.15	258	16.06	NGO1577
								0	no quant - no residues to label	0	55.1	NAYFDK			0.000755895	756.345	379.18	756.344	379.179	2	7	9.1.1.1776.2	18.557	1033	18.5224							NGO1577
								0	manual	0	54.02	NLVSNGVPASR	Deamidated(N)@5	cleaved N-N@N-term	0.161553	1113.74	557.877	1113.58	557.796	2	9	9.1.1.1809.2	19.9864	61	19.9951	1.0587	20.4509	49	7	46.74	6.84	NGO1577
								0	no quant - no residues to label	0	80.14	NNYGECWK	Carbamidomethyl(C)@6		0.00817448	1069.44	535.726	1069.43	535.722	2	8	9.1.1.1840.2	21.328	441	21.5531							NGO1577
								1	auto	0	99	RAYVVANNLVSNGVPASR	Label:13C(6)(R)@1; Label:13C(6)(R)@18	missed R-A@1	0.00290112	1898.06	633.692	1898.05	633.691	3	19	9.1.1.1876.2	22.8979	789	22.9067	1.45885	4.64291	1134	33.67	785	28.02	NGO1577
								0	no quant - no residues to label	0	59.91	TLFGFDK			0.00623851	826.429	414.222	826.422	414.219	2	8	10.1.1.1930.2	25.0788	216	25.0875							NGO1577
								0	no quant - weak signal	0	51.88	TLFGFDKDSLR			0.0422813	1297.71	649.862	1297.67	649.841	2	8	9.1.1.2013.2	28.6719	55	28.6894			0	0	8.54	2.92	NGO1577
								0	manual	0	65.85	TNVQSVR			0.00703102	802.437	402.226	802.43	402.222	2	7	9.1.1.1689.2	14.7805	272	14.9189	1.43715	18.6311	69.86	8.36	49.09	7.01	NGO1577
								0	manual	0	57.56	TNVQSVR	Label:13C(6)(R)@7		-0.0457882	808.404	405.209	808.45	405.232	2	7	2.1.1.1630.2	14.3309	46	14.3396	1.53674	21.1455	56.41	7.51	37.07	6.09	NGO1577
								0	manual	0	56.82	TNVQSVR	Label:13C(6)(R)@7		0.0183981	808.468	405.241	808.45	405.232	2	7	10.1.1.1698.2	14.9942	67	14.9597	1.72324	19.3047	72.59	8.52	42.54	6.52	NGO1577
								0	no quant - no residues to label	0	99	VEGHTDFMGSEK	Oxidation(M)@8		-0.0203177	1351.55	451.524	1351.57	451.531	3	13	8.1.1.1691.2	15.2424	456	15.2944							NGO1577
								0	no quant - no residues to label	0	99	VEGHTDFMGSEK	Oxidation(M)@8		-0.0246379	1351.55	451.523	1351.57	451.531	3	15	9.1.1.1699.2	15.2131	4987	15.3519							NGO1577
								0	no quant - no residues to label	0	99	VEGHTDFMGSEK	Oxidation(M)@8		-0.0101436	1351.56	451.528	1351.57	451.531	3	14	10.1.1.1705.2	15.2977	989	15.3498							NGO1577
								0	no quant - no residues to label	0	99	VEGHTDFMGSEK	Dehydrated(D)@6; Oxidation(M)@8		0.0606621	1333.62	445.548	1333.56	445.528	3	15	9.1.1.1703.2	15.3866	288	15.3086							NGO1577
								0	no quant - no residues to label	0	99	VEGHTDFMGSEK	Dioxidation(M)@8		-0.00236751	1367.56	456.862	1367.57	456.863	3	14	9.1.1.1708.2	15.6039	767	15.6995							NGO1577
								0	no quant - no residues to label	0	99	VEGHTDFMGSEK	Oxidation(M)@8		-0.0250308	1351.55	451.523	1351.57	451.531	3	12	2.1.1.1637.2	14.6333	565	14.7285							NGO1577
								0	no quant - no residues to label	0	98.51	VEGHTDFMGSEK	Oxidation(M)@8		0.00267343	1351.57	451.532	1351.57	451.531	3	11	11.1.1.1699.2	15.2761	642	15.3282							NGO1577
								0	no quant - no residues to label	0	98.49	VEGHTDFMGSEK	Dioxidation(M)@8		0.0055126	1367.57	456.865	1367.57	456.863	3	11	2.1.1.1646.2	15.0228	115	14.9882							NGO1577
								0	no quant - no residues to label	0	98.41	VEGHTDFMGSEK	Oxidation(M)@8		0.00707079	1351.58	451.533	1351.57	451.531	3	11	13.1.1.1691.2	15.3435	225	15.3522							NGO1577
								1	auto	0	99	YNQALSER			0.0041183	979.477	490.745	979.472	490.743	2	10	12.1.1.1709.2	16.0922	308	16.1009	1.54991	9.3956	287	16.94	187	13.67	NGO1577
								1	auto	0	99	YNQALSER			-0.00437949	979.468	490.741	979.472	490.743	2	11	2.1.1.1652.2	15.2829	851	15.3355	1.50419	8.54101	341.15	18.47	229.04	15.13	NGO1577
								1	auto	0	99	YNQALSER	Label:13C(6)(R)@8		-0.00340742	985.489	493.752	985.492	493.754	2	11	10.1.1.1721.2	15.9923	728	16.0445	1.34084	6.06932	632	25.14	476	21.82	NGO1577
								1	auto	0	98.76	YNQALSER	Label:13C(6)(R)@8		-0.0103784	985.482	493.748	985.492	493.754	2	12	9.1.1.1719.2	16.0824	2982	16.0476	1.41018	2.33	4414	66.44	3161	56.22	NGO1577
								1	auto	0	98.5	YNQALSER			-0.0050341	979.467	490.741	979.472	490.743	2	10	10.1.1.1720.2	15.9489	1133	16.0445	1.04016	8.79102	262.7	16.21	255.05	15.97	NGO1577
								1	auto	0	98.49	YNQALSER	Label:13C(6)(R)@8		-0.00613762	985.486	493.75	985.492	493.754	2	10	2.1.1.1653.2	15.3263	461	15.3789	1.45954	6.48705	581	24.1	402	20.05	NGO1577
								1	auto	0	98.3	YNQALSER			-0.00443207	979.468	490.741	979.472	490.743	2	10	11.1.1.1716.2	16.0158	547	16.0246	0.907812	6.12064	507	22.52	564	23.75	NGO1577
								1	auto	0	98.06	YNQALSER	Label:13C(6)(R)@8		0.00374731	985.496	493.755	985.492	493.754	2	9	8.1.1.1707.2	15.9366	408	15.9453	0.875041	7.66116	318	17.83	367	19.16	NGO1577
								1	auto	0	95.32	YNQALSER			-0.0149212	979.457	490.736	979.472	490.743	2	11	9.1.1.1716.2	15.9516	4609	16.0476	1.54271	3.84042	1714	41.4	1122	33.5	NGO1577
								1	auto	0	95.32	YNQALSER	Label:13C(6)(R)@8		-0.0103784	985.482	493.748	985.492	493.754	2	11	9.1.1.1717.2	15.9952	2982	16.0476	1.35954	2.68439	3256	57.06	2418.57	49.18	NGO1577
								0	auto - shared MS/MS	0	95.11	YNQALSER			0.0198425	979.492	490.753	979.472	490.743	2	8	3.1.1.1674.2	15.7216	142	15.6437	1.7221	15.9778	106.05	10.3	62.19	7.89	NGO1577
								0	auto - shared MS/MS	0	80.28	YNQALSER			0.0243755	979.497	490.756	979.472	490.743	2	8	21.1.1.1706.2	15.9962	172	16.005	0.886343	11.7465	136.04	11.66	155	12.45	NGO1577
								0	no quant - weak signal	0	50.82	YNQALSER			-0.0251142	979.447	490.731	979.472	490.743	2	7	9.1.1.1786.2	18.9902	102	18.9989			0	0	60.58	7.78	NGO1577
NGO1769	CcpR (EC:1.11.1.5); K00428 cytochrome c peroxidase [EC:1.11.1.5]	97	10.53	10.53	21.45	17.31	14.47	0	no quant - no residues to label	2	99	AQGVFQPLPTVEEMQK	Oxidation(M)@14		-0.0115981	1816.89	909.453	1816.9	909.459	2	15	17.1.1.1907.2	24.3305	1669	24.3393							NGO1769
								1	auto	2	99	GNVNALSEQER			-0.0112696	1215.57	608.794	1215.58	608.799	2	13	17.1.1.1733.2	16.7251	813	16.7775	2.46972	7.15625	672.63	25.94	275.04	16.58	NGO1769
								1	auto	2	99	IRPFTEEQVK	Label:13C(6)(R)@2		-0.0319088	1251.66	418.227	1251.69	418.238	3	14	17.1.1.1820.2	20.5058	112	20.4712	2.55447	12.1784	238	15.43	94.09	9.7	NGO1769
								1	auto	2	99	NITTALGAFER			0.00791218	1191.63	596.824	1191.62	596.82	2	14	17.1.1.1924.2	25.0872	1135	25.096	1.87996	6.05718	780	27.93	419	20.47	NGO1769
								1	auto	1.79588	99	TEDEFFFR			0.0137911	1089.49	545.753	1089.48	545.746	2	11	17.1.1.1935.2	25.5756	570	25.5844	1.63133	7.70024	441	21	273	16.52	NGO1769
								0	no quant - no residues to label	0.607303	88.6	AFPEDGAVSFK			0.0291027	1166.59	584.302	1166.56	584.288	2	9	17.1.1.1909.2	24.4195	679	24.3838							NGO1769
								0	no quant - no residues to label	0	99	AQGVFQPLPTVEEMQK	Oxidation(M)@14		-0.00352866	1816.9	909.457	1816.9	909.459	2	15	16.1.1.1904.2	24.4455	1710	24.4096							NGO1769
								0	no quant - no residues to label	0	97.79	AQGVFQPLPTVEEMQK	Oxidation(M)@14		-0.00352866	1816.9	909.457	1816.9	909.459	2	11	16.1.1.1905.2	24.49	1675	24.4096							NGO1769
								0	manual	0	99	GNVNALSEQER			-0.00226574	1215.58	608.798	1215.58	608.799	2	13	16.1.1.1737.2	17.1124	586	16.9021	1.84394	7.91738	451	21.24	247	15.72	NGO1769
								0	manual	0	99	IRPFTEEQVK			-0.00598672	1245.67	416.229	1245.67	416.231	3	11	17.1.1.1812.2	20.1593	255	20.3412	100		102.16	10.11	0	0	NGO1769
								0	manual	0	96.99	IRPFTEEQVK			0.00339065	1245.68	416.232	1245.67	416.231	3	10	16.1.1.1816.2	20.5594	205	20.6116	100		109.54	10.47	0	0	NGO1769
								1	auto	0	99	NITTALGAFER	Label:13C(6)(R)@11		0.00935395	1197.65	599.834	1197.64	599.83	2	13	17.1.1.1925.2	25.1317	529	25.096	2.32815	5.34931	1155	33.99	501	22.38	NGO1769
NGO1780	hypothetical protein	148	6.13	6.13	53.6	44.8	36.8	1	auto	2	99	IIQGNELEPR	Label:13C(6)(R)@10		-0.0051152	1173.64	587.827	1173.64	587.83	2	14	31.1.1.1909.2	22.1427	265	22.1081	0.851189	9.84741	190.1	13.79	225.54	15.02	NGO1780
								0	manual	1.85387	99	DQVLLLLGSPILR			0.0028875	1435.88	718.947	1435.88	718.945	2	15	30.1.1.2142.2	28.4661	153	28.4836	0.718772	13.8209	89.63	9.47	125.93	11.22	NGO1780
								1	auto	1.85387	99	TEGDALQNAAEALR			0.0115467	1457.72	729.869	1457.71	729.863	2	17	30.1.1.2040.2	24.6693	334	24.6346	0.416663	7.08916	281.13	16.77	681.38	26.1	NGO1780
								0	no quant - no residues to label	0.247952	71.98	VSLFPSYK			0.00557808	939.512	470.763	939.507	470.761	2	9	30.1.1.2038.2	24.5824	1593	24.7649							NGO1780
								1	auto	0.14813	99	AALRPGMTK	Label:13C(6)(R)@4; Oxidation(M)@7	cleaved V-A@N-term	0.00577152	965.548	483.781	965.542	483.778	2	12	30.1.1.1729.2	15.6729	601	15.6383	0.664688	6.12395	442	21.02	671.54	25.91	NGO1780
								1	auto	0.0222764	91.41	AVAALRPGMTK	Label:13C(6)(R)@6; Oxidation(P)@7		-0.00768602	1135.64	379.554	1135.65	379.557	3	11	30.1.1.1726.2	15.5431	648	15.6383	0.96969	9.01706	241.07	15.53	251.06	15.84	NGO1780
								1	auto	0	99	AALRPGMTK	Oxidation(M)@7	cleaved V-A@N-term	0.0088402	959.531	480.773	959.522	480.768	2	12	30.1.1.1728.2	15.6296	475	15.6383	0.870081	6.14653	492.82	22.2	572	23.92	NGO1780
								1	auto	0	97.28	AALRPGMTK	Label:13C(6)(R)@4; Oxidation(M)@7	cleaved V-A@N-term	0.00601566	965.548	483.781	965.542	483.778	2	11	30.1.1.1732.2	15.8026	684	15.6383	0.813354	8.22838	266.62	16.33	331.04	18.19	NGO1780
								0	manual	0	99	DQVLLLLGSPILR	Label:13C(6)(R)@13		-0.0033968	1441.89	721.954	1441.9	721.955	2	15	30.1.1.2141.2	28.4228	211	28.4836	0.717308	16.9176	59.75	7.73	84.12	9.17	NGO1780
								1	auto	0	99	DQVLLLLGSPILR	Label:13C(6)(R)@13		-0.0033968	1441.89	721.954	1441.9	721.955	2	15	30.1.1.2144.2	28.5181	211	28.4836	0.799484	10.8587	152	12.33	192	13.86	NGO1780
								1	auto	0	99	DQVLLLLGSPILR	Label:13C(6)(R)@13		0.0042937	1441.9	721.958	1441.9	721.955	2	15	30.1.1.2146.2	28.5701	218	28.5356	0.706673	10.5213	153.64	12.4	219.56	14.82	NGO1780
								0	manual	0	99	DQVLLLLGSPILR	Label:13C(6)(R)@13		-0.000100869	1441.9	721.955	1441.9	721.955	2	15	30.1.1.2148.2	28.6221	215	28.5356	1.01385	12.5294	127.57	11.29	127.07	11.27	NGO1780
								0	no quant - weak signal	0	99	DQVLLLLGSPILR	Label:13C(6)(R)@13		0.028708	1441.93	721.97	1441.9	721.955	2	15	30.1.1.2173.2	28.945	53	28.9015			0	0	27.61	5.25	NGO1780
								1	auto	0	99	IIQGNELEPR	Label:13C(6)(R)@10		-0.0134092	1173.63	587.823	1173.64	587.83	2	14	30.1.1.1981.2	22.1084	1416	22.2036	0.807891	4.71376	810.04	28.46	1012.56	31.82	NGO1780
								0	manual	0	99	IIQGNELEPR	Label:13C(6)(R)@10		-0.0171935	1173.63	587.821	1173.64	587.83	2	13	30.1.1.1972.2	21.7541	1132	22.0739	0.787357	16.1015	68.61	8.28	88	9.38	NGO1780
								1	auto	0	99	IIQGNELEPR	Label:13C(6)(R)@10		-0.016339	1173.63	587.822	1173.64	587.83	2	13	30.1.1.1977.2	21.9355	1416	22.2036	0.760685	7.70788	295.16	17.18	391.85	19.8	NGO1780
								1	auto	0	99	IIQGNELEPR			-0.0154462	1167.61	584.812	1167.62	584.82	2	12	30.1.1.1976.2	21.8923	1329	22.2036	0.809842	9.26028	210.04	14.49	261.92	16.18	NGO1780
								0	manual	0	99	IIQGNELEPR			-0.00875556	1167.62	584.815	1167.62	584.82	2	12	31.1.1.1901.2	21.8316	118	21.7971	0.855956	12.9024	111	10.54	130.96	11.44	NGO1780
								0	manual	0	98.59	IIQGNELEPR	Label:13C(6)(R)@10		0.00806832	1173.65	587.834	1173.64	587.83	2	12	31.1.1.1896.2	21.6503	106	21.6589	0.562773	21.5272	33.57	5.79	60.24	7.76	NGO1780
								0	manual	0	98.43	IIQGNELEPR	Label:13C(6)(R)@10		-0.0175597	1173.63	587.821	1173.64	587.83	2	11	30.1.1.1971.2	21.711	884	22.0306	0.457236	20.9607	33.07	5.75	73.04	8.55	NGO1780
								1	auto	0	98.12	IIQGNELEPR			0.996651	1168.62	585.318	1167.62	584.82	2	12	30.1.1.1984.2	22.2381	59	22.2036	0.850245	4.12767	1081.04	32.88	1284	35.83	NGO1780
								0	manual	0	95.65	IIQGNELEPR			-0.00326243	1167.62	584.818	1167.62	584.82	2	11	31.1.1.1897.2	21.6934	98	21.7453	0.417024	19.0263	39.04	6.25	94.54	9.72	NGO1780
								1	auto	0	93.99	IIQGNELEPR			-0.0147138	1167.61	584.812	1167.62	584.82	2	10	30.1.1.1980.2	22.0651	900	22.1171	0.84434	5.38991	632.08	25.14	756	27.5	NGO1780
								0	manual	0	59.39	IIQGNELEPR			-0.00604667	1167.62	584.817	1167.62	584.82	2	9	30.1.1.1970.2	21.6678	54	21.6333	1.16315	20.3793	51.83	7.2	45	6.71	NGO1780
								0	manual	0	99	TEGDALQNAAEALR	Label:13C(6)(R)@14		-0.00877719	1463.72	732.869	1463.73	732.873	2	15	30.1.1.2037.2	24.539	692	24.6346	0.605622	12.1689	108	10.39	180.09	13.42	NGO1780
								1	auto	0	99	TEGDALQNAAEALR			0.0159413	1457.73	729.871	1457.71	729.863	2	19	30.1.1.2039.2	24.6258	334	24.6346	0.523358	7.48345	271.04	16.46	523	22.87	NGO1780
								0	no quant - no residues to label	0	70.45	VSLFPSYK			0.0161856	939.523	470.769	939.507	470.761	2	8	31.1.1.1970.2	24.795	348	24.8037							NGO1780
NGO1812	major outer membrane protein porin P.IB	7	38.79	38.79	61.78	58.05	54.31	0	no quant - no residues to label	2	99	AGSLNSPLK			0.0141042	885.506	443.76	885.492	443.753	2	12	4.1.1.1765.2	18.8594	55	18.8681							NGO1812
								1	auto	2	99	AGVQTYR			0.000969434	793.409	397.712	793.408	397.711	2	10	12.1.1.1696.2	15.5264	1158	15.5786	2.01931	7.38488	549.88	23.45	275	16.58	NGO1812
								1	auto	2	99	FGNVTPR			-0.00558873	789.408	395.711	789.413	395.714	2	10	12.1.1.1725.2	16.7884	3981	16.9281	2.15498	5.05402	1227	35.03	575	23.98	NGO1812
								0	no quant - no residues to label	2	99	FTGNVLEISGMAQ	Oxidation(M)@11	cleaved Q-R@C-term	0.0382367	1381.69	691.854	1381.65	691.835	2	17	12.1.1.1896.2	24.2442	2571	24.1204							NGO1812
								1	auto	2	99	GADKIVSTASAVVLR		missed K-I@4	-0.00159246	1485.85	496.291	1485.85	496.291	3	20	12.1.1.1893.2	24.1116	686	24.0763	1.75114	6.34956	678	26.04	391	19.77	NGO1812
								0	no quant - no residues to label	2	99	GQEDLGNGLK	Deamidated(Q)@2; Dehydrated(E)@3		0.0109177	1012.49	507.254	1012.48	507.249	2	12	12.1.1.1762.2	18.3982	358	18.3635							NGO1812
								0	no quant - no residues to label	2	99	IGFKGQEDLGNGLK		missed K-G@4	0.0137478	1474.79	492.604	1474.78	492.6	3	12	12.1.1.1869.2	23.0507	573	23.0154							NGO1812
								1	auto	2	99	IVSTASAVVLR			0.0113415	1114.68	558.348	1114.67	558.343	2	14	12.1.1.1871.2	23.1391	2259	23.1922	1.65	4.29443	1428	37.79	874	29.56	NGO1812
								0	manual	2	99	MSGNSHNSQTEVAATAAYR	Dethiomethyl(M)@1	cleaved A-M@N-term	0.0328672	1945.92	487.488	1945.89	487.479	4	17	12.1.1.1701.2	15.7438	549	15.7961	100		298	17.26	0	0	NGO1812
								1	auto	2	99	NSHNSQTEVAATAAYR	Propionamide@N-term	cleaved G-N@N-term	-0.0128871	1789.82	597.614	1789.83	597.619	3	18	12.1.1.1724.2	16.7448	1155	16.7972	1.67801	6.74473	585	24.19	352.07	18.76	NGO1812
								0	no quant - no residues to label	2	99	QSFVGLK	Dehydrated(S)@2		0.00618	759.434	380.724	759.428	380.721	2	11	14.1.1.1874.2	22.6991	742	22.7518							NGO1812
								0	manual	2	99	SGNSHNSQTEVAATAAYR	Carbamidomethyl@N-term; Oxidation(N)@3; Oxidation(H)@5; Label:13C(6)(R)@18	cleaved M-S@N-term	0.0752614	1957.96	653.66	1957.88	653.635	3	17	12.1.1.1704.2	15.8744	332	15.7961	0.01		0	0	301.04	17.35	NGO1812
								0	no quant - no residues to label	2	99	TSALVSAGWLQEGK			-0.00499285	1445.75	723.88	1445.75	723.883	2	16	12.1.1.1912.2	24.9468	790	24.9994							NGO1812
								0	no quant - no residues to label	2	99	VETGSEIADFGSK			-0.00565621	1338.62	670.32	1338.63	670.322	2	19	12.1.1.1879.2	23.4932	4701	23.3692							NGO1812
								0	no quant - no residues to label	2	99	VSKVETGSEIADFGSK		missed K-V@3	0.0158381	1652.84	551.955	1652.83	551.949	3	26	13.1.1.1861.2	22.7401	2831	22.7047							NGO1812
								0	no quant - no residues to label	2	99	VSYAHGFK			0.00214996	907.457	454.736	907.455	454.735	2	10	14.1.1.1735.2	16.665	670	16.6303							NGO1812
								0	no quant - no residues to label	2	99	YDSPEFAGFSGSVQYAPK			0.00898054	1948.89	975.454	1948.88	975.449	2	16	12.1.1.1915.2	25.0782	547	24.9994							NGO1812
								0	no quant - no residues to label	1.82391	99	PSLFVEK		cleaved I-P@N-term	0.01425	818.468	410.241	818.454	410.234	2	9	12.1.1.1917.2	25.1658	198	25.087							NGO1812
								0	auto - shared MS/MS	1.58503	97.74	GGFGTIR			0.0154843	706.392	354.203	706.376	354.195	2	10	13.1.1.1836.2	21.6471	664	21.569	1.99842	6.75466	653.11	25.56	330.04	18.17	NGO1812
								0	no quant - no residues to label	0.628932	97.9	DVTLYGAIK		cleaved A-D@N-term	0.00446826	978.543	490.279	978.539	490.277	2	9	19.1.1.1893.2	24.3895	588	24.3539							NGO1812
								0	no quant - no residues to label	0.548214	98.89	SYAHGFK		cleaved V-S@N-term	0.0162087	808.403	405.209	808.387	405.201	2	11	13.1.1.1727.2	16.9138	3537	16.4853							NGO1812
								0	no quant - no residues to label	0.140862	99	SVEHTDGKVSK	Carbamyl(K)@8	missed K-V@8	0.0021539	1228.61	410.543	1228.6	410.542	3	15	13.1.1.1672.2	14.5567	462	14.5655							NGO1812
								0	no quant - no residues to label	0.0447935	58.36	TYDQVVVGAEYDF		cleaved N-T@N-term; cleaved F-S@C-term	-0.0677868	1504.6	753.309	1504.67	753.343	2	10	10.1.1.1703.2	15.2109	66	15.2197							NGO1812
								0	no quant - no residues to label	0.0123337	52.47	YAHGFK		cleaved S-Y@N-term	0.0226501	721.378	361.696	721.355	361.685	2	8	13.1.1.1715.2	16.3892	1190	16.4416							NGO1812
								0	no quant - no residues to label	0.00174066	78.55	VETGSEIADFGSKIGFK	Carbamyl(K)@13	missed K-I@13	-0.00721289	1826.9	914.456	1826.91	914.46	2	12	13.1.1.1943.2	26.3598	223	26.3248							NGO1812
								1	auto	0.000869459	58	QSFVGLKGGFGTIR	Carbamyl(K)@7	missed K-G@7	-0.00430528	1508.81	755.41	1508.81	755.412	2	10	13.1.1.1923.2	25.4835	728	25.5362	1.6302	5.82682	770	27.75	477	21.84	NGO1812
								0	no quant - no residues to label	0	99	AGSLNSPLK			-9.04409	876.448	439.231	885.492	443.753	2	11	7.1.1.1776.2	19.1466	205	19.242							NGO1812
								0	no quant - no residues to label	0	99	AGSLNSPLK			-3.01867	882.473	442.244	885.492	443.753	2	12	7.1.1.1777.2	19.19	213	19.1553							NGO1812
								0	no quant - no residues to label	0	99	AGSLNSPLK			-0.00536918	885.487	443.751	885.492	443.753	2	11	8.1.1.1770.2	18.6736	304	18.639							NGO1812
								0	no quant - no residues to label	0	99	AGSLNSPLK			-3.02497	882.467	442.241	885.492	443.753	2	12	8.1.1.1774.2	18.847	158	19.029							NGO1812
								0	no quant - no residues to label	0	99	AGSLNSPLK			-0.00266344	885.489	443.752	885.492	443.753	2	11	12.1.1.1766.2	18.5718	3645	18.9276							NGO1812
								0	no quant - no residues to label	0	99	AGSLNSPLK			-0.00925534	885.483	443.749	885.492	443.753	2	14	12.1.1.1771.2	18.7887	4517	19.0578							NGO1812
								0	no quant - no residues to label	0	99	AGSLNSPLK	Dehydrated(S)@3		0.00445231	867.486	434.75	867.481	434.748	2	12	12.1.1.1772.2	18.8321	576	18.971							NGO1812
								0	no quant - no residues to label	0	99	AGSLNSPLK			0.00191426	885.494	443.754	885.492	443.753	2	11	12.1.1.1813.2	20.6092	243	20.7046							NGO1812
								0	no quant - no residues to label	0	99	AGSLNSPLK			0.00154805	885.493	443.754	885.492	443.753	2	11	12.1.1.1826.2	21.1721	206	21.051							NGO1812
								0	no quant - no residues to label	0	99	AGSLNSPLK			-0.00279604	885.489	443.752	885.492	443.753	2	11	14.1.1.1777.2	18.4894	2889	18.8451							NGO1812
								0	no quant - no residues to label	0	99	AGSLNSPLK			-0.00639715	885.486	443.75	885.492	443.753	2	14	14.1.1.1783.2	18.7497	3478	19.0186							NGO1812
								0	no quant - no residues to label	0	99	AGSLNSPLK	Dehydrated(S)@3		0.00496386	867.486	434.75	867.481	434.748	2	12	14.1.1.1784.2	18.793	397	19.0186							NGO1812
								0	no quant - no residues to label	0	99	AGSLNSPLK			0.00178164	885.494	443.754	885.492	443.753	2	11	14.1.1.1824.2	20.5261	216	20.5348							NGO1812
								0	no quant - no residues to label	0	99	AGSLNSPLK			-8.02228	877.47	439.742	885.492	443.753	2	10	14.1.1.1858.2	21.9992	367	22.182							NGO1812
								0	no quant - no residues to label	0	99	AGSLNSPLK			-0.00683829	885.485	443.75	885.492	443.753	2	12	18.1.1.1769.2	18.1881	1636	18.5444							NGO1812
								0	no quant - no residues to label	0	99	AGSLNSPLK			-9.03937	876.453	439.234	885.492	443.753	2	11	18.1.1.1774.2	18.4053	0	18.3706							NGO1812
								0	no quant - no residues to label	0	99	AGSLNSPLK			-0.00726552	885.485	443.75	885.492	443.753	2	13	18.1.1.1777.2	18.5357	1636	18.5444							NGO1812
								0	no quant - no residues to label	0	99	AGSLNSPLK			0.00555552	885.497	443.756	885.492	443.753	2	9	22.1.1.1744.2	17.9545	135	17.9199							NGO1812
								0	no quant - no residues to label	0	99	AGSLNSPLK			-2.00959	883.482	442.748	885.492	443.753	2	11	34.1.1.1801.2	18.8276	83	18.7931							NGO1812
								0	no quant - no residues to label	0	99	AGSLNSPLK			-0.0631139	885.429	443.722	885.492	443.753	2	9	25.1.1.1798.2	18.6255	68	18.591							NGO1812
								0	no quant - no residues to label	0	99	AGSLNSPLK			-0.0189244	885.473	443.744	885.492	443.753	2	11	25.1.1.1801.2	18.7552	79	18.591							NGO1812
								0	no quant - no residues to label	0	99	AGSLNSPLK			-0.0124488	885.479	443.747	885.492	443.753	2	12	17.1.1.1767.2	18.2061	2246	18.5626							NGO1812
								0	no quant - no residues to label	0	99	AGSLNSPLK			0.00105571	885.493	443.754	885.492	443.753	2	12	11.1.1.1782.2	18.8849	337	18.8936							NGO1812
								0	no quant - no residues to label	0	99	AGSLNSPLK			-0.00835721	885.484	443.749	885.492	443.753	2	15	15.1.1.1778.2	18.964	4081	18.9292							NGO1812
								0	no quant - no residues to label	0	99	AGSLNSPLK			-0.011045	885.481	443.748	885.492	443.753	2	12	17.1.1.1771.2	18.38	2349	18.6061							NGO1812
								0	no quant - no residues to label	0	99	AGSLNSPLK			-0.00854031	885.483	443.749	885.492	443.753	2	14	15.1.1.1773.2	18.7462	4051	18.7985							NGO1812
								0	no quant - no residues to label	0	99	AGSLNSPLK			-0.0108619	885.481	443.748	885.492	443.753	2	12	17.1.1.1777.2	18.6408	2180	18.6061							NGO1812
								0	no quant - no residues to label	0	99	AGSLNSPLK			0.999444	886.491	444.253	885.492	443.753	2	14	15.1.1.1776.2	18.8769	247	18.8857							NGO1812
								0	no quant - no residues to label	0	99	AGSLNSPLK			-9.0501	876.442	439.228	885.492	443.753	2	12	17.1.1.1772.2	18.4235	303	18.3888							NGO1812
								0	no quant - no residues to label	0	99	AGSLNSPLK			0.00510683	885.497	443.756	885.492	443.753	2	11	20.1.1.1782.2	18.943	1104	18.6027							NGO1812
								0	no quant - no residues to label	0	99	AGSLNSPLK			-0.00524275	885.487	443.751	885.492	443.753	2	12	19.1.1.1767.2	18.8868	1199	18.8088							NGO1812
								0	no quant - no residues to label	0	99	AGSLNSPLK			-0.00743996	885.484	443.75	885.492	443.753	2	12	19.1.1.1760.2	18.5834	1182	18.7222							NGO1812
								0	no quant - no residues to label	0	99	AGSLNSPLK			-0.00744021	885.484	443.75	885.492	443.753	2	12	16.1.1.1768.2	18.4684	3494	18.8268							NGO1812
								0	no quant - no residues to label	0	99	AGSLNSPLK			-0.00762331	885.484	443.75	885.492	443.753	2	12	16.1.1.1778.2	18.9054	2767	18.8268							NGO1812
								0	no quant - no residues to label	0	99	AGSLNSPLK			0.00354611	885.495	443.755	885.492	443.753	2	11	19.1.1.1780.2	19.4496	971	18.9822							NGO1812
								0	no quant - no residues to label	0	99	AGSLNSPLK			-9.7571	875.735	438.875	885.492	443.753	2	14	16.1.1.1782.2	19.08	172	18.9578							NGO1812
								0	no quant - no residues to label	0	99	AGSLNSPLK			-0.024286	885.468	443.741	885.492	443.753	2	14	13.1.1.1766.2	18.6115	6946	18.4465							NGO1812
								0	no quant - no residues to label	0	99	AGSLNSPLK			-0.0246522	885.467	443.741	885.492	443.753	2	14	13.1.1.1757.2	18.2201	7573	18.4465							NGO1812
								0	no quant - no residues to label	0	99	AGSLNSPLK			-0.00213169	885.49	443.752	885.492	443.753	2	11	15.1.1.1764.2	18.3542	3724	18.7113							NGO1812
								0	no quant - no residues to label	0	99	AGSLNSPLK			0.00540542	885.497	443.756	885.492	443.753	2	9	21.1.1.1771.2	18.822	210	18.6572							NGO1812
								0	no quant - no residues to label	0	99	AGSLNSPLK			0.000929773	885.493	443.754	885.492	443.753	2	9	6.1.1.1741.2	18.3561	224	18.4515							NGO1812
								0	no quant - no residues to label	0	99	AGSLNSPLK			0.0195369	885.511	443.763	885.492	443.753	2	9	19.1.1.1814.2	20.9201	68	20.8423							NGO1812
								0	no quant - no residues to label	0	99	AGSLNSPLK			1.18755	886.679	444.347	885.492	443.753	2	13	16.1.1.1780.2	18.9927	120	19.0015							NGO1812
								0	no quant - no residues to label	0	99	AGSLNSPLK			0.993707	886.486	444.25	885.492	443.753	2	14	13.1.1.1759.2	18.3071	450	18.2724							NGO1812
								0	no quant - no residues to label	0	99	AGSLNSPLK			0.991692	886.484	444.249	885.492	443.753	2	14	13.1.1.1760.2	18.3507	572	18.4031							NGO1812
								0	no quant - no residues to label	0	99	AGSLNSPLK	Dehydrated(S)@3		0.00792177	867.49	434.752	867.481	434.748	2	14	13.1.1.1763.2	18.4812	1612	18.4465							NGO1812
								0	no quant - no residues to label	0	99	AGSLNSPLK			-0.0156802	885.476	443.745	885.492	443.753	2	11	13.1.1.1751.2	17.959	7820	18.3159							NGO1812
								0	no quant - no residues to label	0	99	AGSLNSPLK	Dehydrated(S)@3		0.00601071	867.487	434.751	867.481	434.748	2	12	15.1.1.1771.2	18.659	664	18.755							NGO1812
								0	no quant - no residues to label	0	99	AGSLNSPLK			0.0174091	885.509	443.762	885.492	443.753	2	8	3.1.1.1751.2	19.0167	59	18.9822							NGO1812
								0	no quant - no residues to label	0	98.94	AGSLNSPLK			-0.0250794	885.467	443.741	885.492	443.753	2	10	13.1.1.2029.2	29.9205	35	29.8338							NGO1812
								0	no quant - no residues to label	0	98.61	AGSLNSPLK			0.00653637	885.498	443.757	885.492	443.753	2	11	13.1.1.1798.2	20.0003	951	19.7487							NGO1812
								0	no quant - no residues to label	0	98.61	AGSLNSPLK			0.00971015	885.502	443.758	885.492	443.753	2	11	13.1.1.1845.2	22.0382	837	22.1779							NGO1812
								0	no quant - no residues to label	0	98.48	AGSLNSPLK			0.0103205	885.502	443.758	885.492	443.753	2	11	13.1.1.1817.2	20.8233	491	20.7021							NGO1812
								0	no quant - no residues to label	0	98.48	AGSLNSPLK			-1.02183	884.47	443.242	885.492	443.753	2	10	13.1.1.2073.2	30.998	93	31.0068							NGO1812
								0	no quant - no residues to label	0	98.48	AGSLNSPLK			-1.03868	884.453	443.234	885.492	443.753	2	10	13.1.1.2115.2	31.781	85	31.7464							NGO1812
								0	no quant - no residues to label	0	98.07	AGSLNSPLK			-9.01913	876.473	439.244	885.492	443.753	2	10	16.1.1.1803.2	19.9941	182	20.0028							NGO1812
								0	no quant - no residues to label	0	97.84	AGSLNSPLK			-0.00206948	885.49	443.752	885.492	443.753	2	9	13.1.1.1993.2	28.5332	72	28.4986							NGO1812
								0	no quant - no residues to label	0	97.77	AGSLNSPLK			0.00684037	885.499	443.757	885.492	443.753	2	10	15.1.1.1813.2	20.4844	207	20.4932							NGO1812
								0	no quant - no residues to label	0	97.19	AGSLNSPLK			-1.01664	884.475	443.245	885.492	443.753	2	10	13.1.1.1958.2	27.0135	147	26.9352							NGO1812
								0	no quant - no residues to label	0	97.03	AGSLNSPLK			0.0372919	885.529	443.772	885.492	443.753	2	7	27.1.1.1776.2	18.2945	55	18.1736							NGO1812
								0	no quant - no residues to label	0	96.03	AGSLNSPLK	Dehydrated(S)@3		0.010119	867.492	434.753	867.481	434.748	2	11	13.1.1.1754.2	18.0895	1772	18.4031							NGO1812
								0	no quant - no residues to label	0	94.88	AGSLNSPLK			0.0403494	885.532	443.773	885.492	443.753	2	9	13.1.1.2301.2	35.0322	27	34.9977							NGO1812
								0	no quant - no residues to label	0	94.87	AGSLNSPLK			-4.9759	880.516	441.265	885.492	443.753	2	11	9.1.1.1791.2	19.2068	166	19.1722							NGO1812
								0	no quant - no residues to label	0	92.84	AGSLNSPLK			1.01769	886.51	444.262	885.492	443.753	2	11	13.1.1.1816.2	20.78	26	20.7454							NGO1812
								0	no quant - no residues to label	0	92.1	AGSLNSPLK			-3.05168	882.44	442.227	885.492	443.753	2	11	9.1.1.1783.2	18.8601	129	18.8689							NGO1812
								0	no quant - no residues to label	0	89.75	AGSLNSPLK			-0.00542607	885.486	443.75	885.492	443.753	2	8	16.1.1.1814.2	20.4724	240	20.4377							NGO1812
								0	no quant - no residues to label	0	88.62	AGSLNSPLK			0.0168994	885.509	443.762	885.492	443.753	2	9	35.1.1.1813.2	18.7875	71	18.7098							NGO1812
								0	no quant - no residues to label	0	76.31	AGSLNSPLK			0.023466	885.516	443.765	885.492	443.753	2	8	36.1.1.1811.2	18.9733	105	18.8524							NGO1812
								0	no quant - no residues to label	0	68.59	AGSLNSPLK			0.0334293	885.525	443.77	885.492	443.753	2	9	2.1.1.1733.2	18.7902	324	18.7557							NGO1812
								0	no quant - no residues to label	0	68.11	AGSLNSPLK			-0.0300919	885.462	443.738	885.492	443.753	2	8	18.1.1.1816.2	20.2264	55	20.2351							NGO1812
								0	no quant - no residues to label	0	55.22	AGSLNSPLK	Dimethyl(N)@5		-0.0215287	913.502	457.758	913.523	457.769	2	10	13.1.1.1771.2	18.8288	388	18.9244							NGO1812
								0	auto - shared MS/MS	0	99	AGVQTYR			-0.00027135	793.408	397.711	793.408	397.711	2	9	14.1.1.1709.2	15.535	694	15.6305	100		268.84	16.4	0	0	NGO1812
								0	auto - shared MS/MS	0	99	AGVQTYR			0.00540063	793.414	397.714	793.408	397.711	2	9	19.1.1.1692.2	15.6302	318	15.5955	1.75154	9.74576	288	16.97	166.05	12.89	NGO1812
								1	auto	0	99	AGVQTYR	Label:13C(6)(R)@7		0.0047472	799.433	400.724	799.428	400.721	2	8	12.1.1.1697.2	15.5699	645	15.6221	1.9964	5.38619	1026	32.03	519	22.78	NGO1812
								1	auto	0	97.64	AGVQTYR	Label:13C(6)(R)@7		0.00664946	799.435	400.725	799.428	400.721	2	8	14.1.1.1711.2	15.6218	556	15.6305	1.25642	5.93597	637	25.24	512	22.63	NGO1812
								1	auto	0	97.54	AGVQTYR			-0.00133304	793.407	397.711	793.408	397.711	2	10	13.1.1.1693.2	15.4302	3688	15.5257	1.88842	5.86647	834	28.88	446	21.12	NGO1812
								0	auto - shared MS/MS	0	88.61	AGVQTYR			0.00107895	793.409	397.712	793.408	397.711	2	8	15.1.1.1698.2	15.4753	980	15.571	100		248	15.75	0	0	NGO1812
								0	auto - shared MS/MS	0	88.42	AGVQTYR	Label:13C(6)(R)@7		0.00344709	799.432	400.723	799.428	400.721	2	9	13.1.1.1694.2	15.4736	2203	15.5257	1.75842	3.58477	2133	46.18	1225	35	NGO1812
								0	auto - shared MS/MS	0	87.45	AGVQTYR			-0.00351108	793.405	397.71	793.408	397.711	2	8	17.1.1.1707.2	15.5916	437	15.5133	100		403.81	20.09	0	0	NGO1812
								0	auto - shared MS/MS	0	80.91	AGVQTYR			-0.00468309	793.404	397.709	793.408	397.711	2	8	16.1.1.1701.2	15.5366	690	15.589	1.66158	7.90728	423	20.57	257.09	16.03	NGO1812
								1	auto	0	76.33	AGVQTYR	Label:13C(6)(R)@7		0.00228743	799.431	400.723	799.428	400.721	2	9	13.1.1.1696.2	15.5604	2203	15.5257	1.7917	2.7499	3669	60.57	2068	45.48	NGO1812
								1	auto	0	68.21	AGVQTYR	Label:13C(6)(R)@7		0.00012752	799.428	400.721	799.428	400.721	2	8	15.1.1.1700.2	15.5623	529	15.571	1.7934	5.47279	927	30.45	522	22.85	NGO1812
								0	auto - shared MS/MS	0	59.89	AGVQTYR			-0.00294042	793.405	397.71	793.408	397.711	2	7	18.1.1.1711.2	15.6602	350	15.5377	1.8165	9.89225	286	16.91	159	12.61	NGO1812
								0	no quant - no residues to label	0	60.7	DVTLYGAIK		cleaved A-D@N-term	0.0197889	978.558	490.286	978.539	490.277	2	9	15.1.1.1903.2	24.4472	1819	24.4115							NGO1812
								0	no quant - no residues to label	0	57.31	DVTLYGAIK		cleaved A-D@N-term	0.00770305	978.546	490.28	978.539	490.277	2	8	17.1.1.1908.2	24.375	855	24.3393							NGO1812
								0	manual	0	99	FGNVTPR			0.00442121	789.418	395.716	789.413	395.714	2	10	12.1.1.1773.2	18.8756	177	18.8409	1.62192	12.3977	169.6	13.02	105.6	10.28	NGO1812
								1	auto	0	99	FGNVTPR			-0.00406247	789.409	395.712	789.413	395.714	2	10	14.1.1.1738.2	16.7956	3056	16.935	2.07438	5.09443	1177	34.31	573	23.94	NGO1812
								1	auto	0	99	FGNVTPR	Label:13C(6)(R)@7		-0.00208492	795.431	398.723	795.433	398.724	2	10	14.1.1.1739.2	16.8392	1825	16.935	1.87562	3.91802	1861	43.14	1002	31.65	NGO1812
								1	auto	0	99	FGNVTPR			-0.00406247	789.409	395.712	789.413	395.714	2	10	14.1.1.1741.2	16.9263	3056	16.935	2.01208	2.962	3411	58.4	1712	41.38	NGO1812
								1	auto	0	99	FGNVTPR			-0.00406247	789.409	395.712	789.413	395.714	2	10	14.1.1.1744.2	17.0568	3056	16.935	1.97894	3.11225	3055	55.27	1559	39.48	NGO1812
								0	manual	0	99	FGNVTPR			0.0143704	789.428	395.721	789.413	395.714	2	8	14.1.1.1788.2	18.9665	169	18.9753	100		105.56	10.27	0	0	NGO1812
								0	auto - shared MS/MS	0	99	FGNVTPR			-0.000881913	789.412	395.714	789.413	395.714	2	9	18.1.1.1733.2	16.6192	1946	16.7588	1.97983	6.65634	668.15	25.85	340.81	18.46	NGO1812
								1	auto	0	99	FGNVTPR			-0.00558873	789.408	395.711	789.413	395.714	2	10	12.1.1.1729.2	16.9629	3981	16.9281	1.76884	2.63522	3962	62.94	2262	47.56	NGO1812
								1	auto	0	99	FGNVTPR	Label:13C(6)(R)@7		-0.00199348	795.431	398.723	795.433	398.724	2	9	12.1.1.1726.2	16.8321	2209	16.9717	1.78913	3.73552	1986	44.56	1121	33.48	NGO1812
								1	auto	0	99	FGNVTPR			-0.00179371	789.411	395.713	789.413	395.714	2	9	19.1.1.1729.2	17.2383	1362	16.8995	1.94229	7.61654	504	22.45	262.05	16.19	NGO1812
								1	auto	0	99	FGNVTPR			0.0125192	789.426	395.72	789.413	395.714	2	10	20.1.1.1735.2	16.8872	1027	16.8959	2.0622	5.74081	923	30.38	452	21.26	NGO1812
								0	manual	0	99	FGNVTPR			0.0188519	789.432	395.723	789.413	395.714	2	10	15.1.1.1772.2	18.7026	197	18.7113	100		194.1	13.93	0	0	NGO1812
								1	auto	0	99	FGNVTPR			-0.00455552	789.409	395.712	789.413	395.714	2	10	17.1.1.1735.2	16.8124	2364	16.7775	1.85017	3.45618	2370.71	48.69	1294	35.97	NGO1812
								1	auto	0	98.98	FGNVTPR			-0.00455552	789.409	395.712	789.413	395.714	2	10	17.1.1.1731.2	16.6378	2364	16.7775	1.9907	5.71508	910	30.17	461.64	21.49	NGO1812
								1	auto	0	98.93	FGNVTPR	Label:13C(6)(R)@7		-0.0022803	795.431	398.723	795.433	398.724	2	9	19.1.1.1719.2	16.8038	713	16.856	1.98673	6.41141	722	26.87	367	19.16	NGO1812
								1	auto	0	98.84	FGNVTPR			-0.00595473	789.407	395.711	789.413	395.714	2	10	16.1.1.1729.2	16.762	3204	16.9021	1.98191	4.66358	1362	36.91	694	26.34	NGO1812
								1	auto	0	98.63	FGNVTPR			-0.00595473	789.407	395.711	789.413	395.714	2	10	16.1.1.1732.2	16.8934	3204	16.9021	1.87228	2.88541	3428	58.55	1849	43	NGO1812
								1	auto	0	98.32	FGNVTPR	Label:13C(6)(R)@7		-0.00549861	795.428	398.721	795.433	398.724	2	10	16.1.1.1730.2	16.8058	1956	16.8583	1.84851	3.5762	2213	47.04	1209	34.77	NGO1812
								1	auto	0	98.11	FGNVTPR			0.0168099	789.43	395.722	789.413	395.714	2	10	13.1.1.1775.2	19.0025	394	18.9678	1.87342	8.32392	412	20.3	222.09	14.9	NGO1812
								1	auto	0	97.77	FGNVTPR			0.001457	789.415	395.715	789.413	395.714	2	10	15.1.1.1726.2	16.6969	3831	16.8806	2.15533	5.8293	922	30.36	432	20.78	NGO1812
								1	auto	0	97.74	FGNVTPR	Label:13C(6)(R)@7		0.0127656	795.446	398.73	795.433	398.724	2	9	20.1.1.1738.2	17.0186	679	16.8959	1.58431	5.21171	946	30.76	603	24.56	NGO1812
								0	auto - shared MS/MS	0	97.64	FGNVTPR			0.0207771	789.434	395.724	789.413	395.714	2	10	13.1.1.1829.2	21.3435	292	21.3522	1.84978	10.6598	249.11	15.78	136	11.66	NGO1812
								1	auto	0	97.61	FGNVTPR	Label:13C(6)(R)@7		0.00184937	795.435	398.725	795.433	398.724	2	10	15.1.1.1730.2	16.8719	2287	16.8806	1.73896	2.6266	3945	62.81	2291	47.86	NGO1812
								1	auto	0	97.43	FGNVTPR	Label:13C(6)(R)@7		0.00282592	795.436	398.725	795.433	398.724	2	10	15.1.1.1727.2	16.7406	2287	16.8806	1.93938	3.99035	1834	42.83	955	30.9	NGO1812
								0	auto - shared MS/MS	0	97.4	FGNVTPR			0.00780011	789.421	395.718	789.413	395.714	2	9	30.1.1.1756.2	16.8408	189	16.8928	1.36371	14.8458	106.68	10.33	79	8.89	NGO1812
								0	auto - shared MS/MS	0	96.64	FGNVTPR			0.00089729	789.414	395.714	789.413	395.714	2	9	2.1.1.1673.2	16.1941	167	16.1595	2.64691	15.0359	160.04	12.65	61.06	7.81	NGO1812
								1	auto	0	96.36	FGNVTPR			-0.0121816	789.401	395.708	789.413	395.714	2	10	13.1.1.1719.2	16.5641	7175	16.7915	2.0463	3.45001	2543	50.43	1255	35.43	NGO1812
								1	auto	0	96.36	FGNVTPR			-0.0118154	789.401	395.708	789.413	395.714	2	10	13.1.1.1726.2	16.87	7175	16.7915	1.4202	1.89161	6725	82.01	4782	69.15	NGO1812
								0	manual	0	96.36	FGNVTPR	Label:13C(6)(R)@7		-0.0107573	795.423	398.719	795.433	398.724	2	10	13.1.1.1768.2	18.6985	208	18.6203	100		443	21.05	0	0	NGO1812
								0	auto - shared MS/MS	0	95.62	FGNVTPR			0.00166936	789.415	395.715	789.413	395.714	2	9	11.1.1.1735.2	16.8435	269	16.8522	1.65762	9.72912	279.04	16.7	170	13.04	NGO1812
								1	auto	0	94.88	FGNVTPR	Label:13C(6)(R)@7		-0.00276178	795.431	398.723	795.433	398.724	2	10	13.1.1.1720.2	16.6078	4814	16.7915	1.71732	2.5455	4168	64.56	2451	49.51	NGO1812
								1	auto	0	94.88	FGNVTPR	Label:13C(6)(R)@7		-0.00215144	795.431	398.723	795.433	398.724	2	10	13.1.1.1733.2	17.1754	4745	16.7915	1.92331	2.73289	3889	62.36	2042	45.19	NGO1812
								0	manual	0	94.88	FGNVTPR			0.0104012	789.424	395.719	789.413	395.714	2	10	13.1.1.1812.2	20.6067	173	20.5289	1.84694	10.4722	258	16.06	141.07	11.88	NGO1812
								0	auto - shared MS/MS	0	92.34	FGNVTPR			0.00562608	789.419	395.717	789.413	395.714	2	9	10.1.1.1742.2	16.9047	247	16.9134	1.4219	11.469	183.04	13.53	130	11.4	NGO1812
								1	auto	0	89.95	FGNVTPR	Label:13C(6)(R)@7		-0.00477615	795.429	398.722	795.433	398.724	2	9	17.1.1.1732.2	16.6815	1473	16.7775	2.00879	4.51582	1466	38.29	737	27.15	NGO1812
								0	manual	0	86.51	FGNVTPR			0.027613	789.441	395.728	789.413	395.714	2	9	13.1.1.1796.2	19.9135	285	19.9656	2.50468	10.8542	295.54	17.19	119.16	10.92	NGO1812
								0	auto - shared MS/MS	0	86.3	FGNVTPR			0.00678839	789.42	395.717	789.413	395.714	2	9	9.1.1.1738.2	16.9088	219	16.8741	100		212.59	14.58	0	0	NGO1812
								1	auto	0	76.33	FGNVTPR			0.0144295	789.428	395.721	789.413	395.714	2	9	13.1.1.1765.2	18.5681	542	18.4465	1.43713	6.83971	518	22.76	364	19.08	NGO1812
								0	no quant - weak signal	0	74.78	FGNVTPR			-0.00436916	789.409	395.712	789.413	395.714	2	8	13.1.1.2019.2	29.5908	38	29.5995			0	0	43.07	6.56	NGO1812
								1	auto	0	69.23	FGNVTPR	Label:13C(6)(R)@7		-0.000447406	795.433	398.724	795.433	398.724	2	8	18.1.1.1734.2	16.6628	973	16.7588	1.86668	5.72488	869	29.48	470.13	21.68	NGO1812
								0	manual	0	55.22	FGNVTPR	Label:13C(6)(R)@7		0.0238493	795.457	398.736	795.433	398.724	2	8	13.1.1.1820.2	20.9532	131	20.9619	2.52632	11.5446	262.77	16.21	105.04	10.25	NGO1812
								0	no quant - no residues to label	0	99	FTGNVLEISGMAQ	Oxidation(M)@11	cleaved Q-R@C-term	0.0382367	1381.69	691.854	1381.65	691.835	2	18	12.1.1.1892.2	24.0675	2571	24.1204							NGO1812
								0	no quant - no residues to label	0	99	FTGNVLEISGMAQ	Oxidation(M)@11	cleaved Q-R@C-term	0.0382367	1381.69	691.854	1381.65	691.835	2	18	12.1.1.1895.2	24.2	2571	24.1204							NGO1812
								0	no quant - no residues to label	0	99	FTGNVLEISGMAQ	Oxidation(M)@11	cleaved Q-R@C-term	0.0408072	1381.7	691.855	1381.65	691.835	2	18	14.1.1.1905.2	24.0665	1939	24.0753							NGO1812
								0	no quant - no residues to label	0	99	FTGNVLEISGMAQ	Oxidation(M)@11	cleaved Q-R@C-term	0.0408072	1381.7	691.855	1381.65	691.835	2	16	14.1.1.1909.2	24.2426	1939	24.0753							NGO1812
								0	no quant - no residues to label	0	99	FTGNVLEISGMAQ	Oxidation(M)@11	cleaved Q-R@C-term	0.0491551	1381.7	691.859	1381.65	691.835	2	17	16.1.1.1898.2	24.1778	1798	24.142							NGO1812
								0	no quant - no residues to label	0	99	FTGNVLEISGMAQ	Oxidation(M)@11	cleaved Q-R@C-term	0.0414495	1381.7	691.855	1381.65	691.835	2	18	17.1.1.1901.2	24.0633	1566	24.1166							NGO1812
								0	no quant - no residues to label	0	99	FTGNVLEISGMAQ	Oxidation(M)@11	cleaved Q-R@C-term	0.0519865	1381.71	691.861	1381.65	691.835	2	15	18.1.1.1904.2	24.0872	1392	24.0959							NGO1812
								0	no quant - no residues to label	0	99	FTGNVLEISGMAQ	Oxidation(M)@11	cleaved Q-R@C-term	0.048753	1381.7	691.859	1381.65	691.835	2	18	15.1.1.1895.2	24.0908	2877	24.1442							NGO1812
								0	no quant - no residues to label	0	99	FTGNVLEISGMAQ	Oxidation(M)@11	cleaved Q-R@C-term	0.048753	1381.7	691.859	1381.65	691.835	2	18	15.1.1.1898.2	24.2245	2877	24.1442							NGO1812
								0	no quant - no residues to label	0	99	FTGNVLEISGMAQ	Oxidation(M)@11	cleaved Q-R@C-term	0.0175757	1381.67	691.843	1381.65	691.835	2	19	13.1.1.1893.2	24.1581	6461	24.0784							NGO1812
								0	no quant - no residues to label	0	99	FTGNVLEISGMAQ	Oxidation(M)@11	cleaved Q-R@C-term	0.0175757	1381.67	691.843	1381.65	691.835	2	18	13.1.1.1890.2	24.0252	6461	24.0784							NGO1812
								0	no quant - no residues to label	0	99	FTGNVLEISGMAQ	Oxidation(M)@11	cleaved Q-R@C-term	0.0426409	1381.7	691.856	1381.65	691.835	2	15	19.1.1.1886.2	24.0786	1104	24.1318							NGO1812
								0	no quant - no residues to label	0	97.84	FTGNVLEISGMAQ	Dioxidation(M)@11	cleaved Q-R@C-term	0.0536199	1397.7	699.859	1397.65	699.832	2	13	13.1.1.1900.2	24.4682	867	24.4328							NGO1812
								0	no quant - no residues to label	0	94.88	FTGNVLEISGMAQ	Oxidation(M)@11	cleaved Q-R@C-term	0.0556606	1381.71	691.862	1381.65	691.835	2	11	13.1.1.2098.2	31.4248	25	31.3902							NGO1812
								0	manual	0	99	GADKIVSTASAVVLR	Carbamyl(K)@4	missed K-I@4	0.0382528	1528.9	765.455	1528.86	765.436	2	13	12.1.1.1924.2	25.4722	301	25.4372	2.16875	10.9645	262	16.19	122	11.05	NGO1812
								1	auto	0	99	GADKIVSTASAVVLR		missed K-I@4	-0.00776461	1485.84	496.288	1485.85	496.291	3	17	14.1.1.1906.2	24.1106	542	24.0312	1.76469	7.32642	512	22.63	293	17.12	NGO1812
								0	manual	0	99	GADKIVSTASAVVLR	Carbamyl@N-term	missed K-I@4	-0.018159	1528.84	765.427	1528.86	765.436	2	13	14.1.1.1936.2	25.4256	213	25.3906	1.59776	13.5304	141	11.87	89.12	9.44	NGO1812
								1	auto	0	99	GADKIVSTASAVVLR		missed K-I@4	-0.00865031	1485.84	743.929	1485.85	743.933	2	20	15.1.1.1894.2	24.0462	2087	24.0997	1.65068	4.02287	1628	40.35	996	31.56	NGO1812
								1	auto	0	99	GADKIVSTASAVVLR		missed K-I@4	0.014316	1485.87	496.296	1485.85	496.291	3	21	13.1.1.1889.2	23.9809	3900	24.034	2.06272	5.1393	1152	33.94	564	23.75	NGO1812
								1	auto	0	99	GADKIVSTASAVVLR		missed K-I@4	-0.00943329	1485.84	743.928	1485.85	743.933	2	21	13.1.1.1894.2	24.2024	5955	24.0784	1.78269	2.34458	5031	70.93	2850	53.39	NGO1812
								1	auto	0	99	GADKIVSTASAVVLR	Carbamyl(K)@4	missed K-I@4	-0.0137795	1528.84	765.429	1528.86	765.436	2	16	15.1.1.1926.2	25.4709	826	25.4354	1.57503	5.48789	850	29.15	545	23.35	NGO1812
								0	manual	0	99	GADKIVSTASAVVLR	Dehydrated(T)@8	missed K-I@4	0.0204069	1467.86	490.294	1467.84	490.288	3	20	13.1.1.1895.2	24.2468	3214	24.4328	0.01		0	0	252	15.87	NGO1812
								1	auto	0	99	GADKIVSTASAVVLR	Label:13C(6)(R)@15	missed K-I@4	-0.0192298	1491.85	746.933	1491.87	746.943	2	17	13.1.1.1891.2	24.0696	2914	24.0784	1.8413	2.251	5572	74.65	3056	55.28	NGO1812
								1	auto	0	99	GADKIVSTASAVVLR	Carbamyl@N-term	missed K-I@4	-0.00277323	1528.85	765.435	1528.86	765.436	2	16	13.1.1.1921.2	25.3955	1477	25.4042	1.94994	4.82793	1257	35.45	651	25.51	NGO1812
								1	auto	0	99	GADKIVSTASAVVLR	Carbamyl(K)@4	missed K-I@4	-0.00277323	1528.85	765.435	1528.86	765.436	2	15	13.1.1.1919.2	25.3075	1477	25.4042	3.80439	8.18346	712	26.68	189	13.75	NGO1812
								0	manual	0	99	GADKIVSTASAVVLR		missed K-I@4	-0.996589	1484.86	743.435	1485.85	743.933	2	15	13.1.1.1988.2	28.3166	91	28.1951	2.61129	21.9061	74.78	8.65	28.92	5.38	NGO1812
								1	auto	0	99	GADKIVSTASAVVLR	Carbamyl(K)@4; Label:13C(6)(R)@15	missed K-I@4	-0.000489456	1534.88	768.446	1534.88	768.446	2	14	13.1.1.1922.2	25.4395	692	25.4042	2.01975	4.66599	1378	37.12	689	26.25	NGO1812
								1	auto	0	98.48	GADKIVSTASAVVLR		missed K-I@4	0.907656	1486.76	744.387	1485.85	743.933	2	13	13.1.1.1896.2	24.2911	1796	24.0784	1.74237	2.86405	3323	57.65	1926	43.89	NGO1812
								1	auto	0	97.43	GADKIVSTASAVVLR	Carbamyl(K)@4	missed K-I@4	-0.0134133	1528.84	765.429	1528.86	765.436	2	12	15.1.1.1924.2	25.3823	826	25.4354	1.91259	7.01076	589	24.27	311	17.64	NGO1812
								0	auto - shared MS/MS	0	93.94	GADKIVSTASAVVLR		missed K-I@4	-0.0027196	1485.85	743.932	1485.85	743.933	2	10	13.1.1.1906.2	24.7336	3339	24.2556	100		603	24.56	0	0	NGO1812
								0	auto - shared MS/MS	0	92.5	GADKIVSTASAVVLR	Carbamidomethyl@N-term	missed K-I@4	-0.0908463	1542.78	515.268	1542.87	515.298	3	11	16.1.1.1843.2	21.7349	478	21.7873	1.26829	7.77537	373	19.31	297	17.23	NGO1812
								0	no quant - weak signal	0	79.26	GADKIVSTASAVVLR		missed K-I@4	0.160606	1486.01	744.013	1485.85	743.933	2	10	13.1.1.2000.2	28.8364	50	28.8451			0	0	19.66	4.43	NGO1812
								1	auto	0	61.8	GADKIVSTASAVVLR	Carbamidomethyl@N-term	missed K-I@4	-0.0880997	1542.78	515.269	1542.87	515.298	3	10	16.1.1.1846.2	21.866	491	21.8748	1.46014	7.34023	454	21.31	314	17.72	NGO1812
								0	auto - shared MS/MS	0	96.36	GGFGTIR			0.00870938	706.385	354.2	706.376	354.195	2	10	13.1.1.1813.2	20.65	2593	20.4855	1.98276	3.66856	2202.04	46.93	1121.56	33.49	NGO1812
								1	auto	0	84.35	GGFGTIR			0.00828214	706.384	354.2	706.376	354.195	2	9	13.1.1.1792.2	19.74	3677	19.9656	1.88098	5.65054	896.54	29.94	481.34	21.94	NGO1812
								0	auto - shared MS/MS	0	80.28	GGFGTIR			0.00906614	706.385	354.2	706.376	354.195	2	7	19.1.1.1792.2	19.9686	88	19.9773	1.45855	28.0311	31.11	5.58	21.54	4.64	NGO1812
								0	no quant - weak signal	0	79.26	GGFGTIR			0.0119829	706.388	354.201	706.376	354.195	2	7	35.1.1.1845.2	20.1005	31	20.0661			18.57	4.31	0	0	NGO1812
								0	manual	0	74.43	GGFGTIR	Label:13C(6)(R)@7		0.00718582	712.404	357.209	712.396	357.205	2	7	19.1.1.1796.2	20.1415	173	20.3233	1.06849	13.7408	109	10.44	103.02	10.15	NGO1812
								1	auto	0	62.42	GGFGTIR	Label:13C(6)(R)@7		0.0106638	712.407	357.211	712.396	357.205	2	8	15.1.1.1825.2	21.0056	697	20.6669	1.95938	6.49751	696.54	26.39	359	18.95	NGO1812
								1	auto	0	61.56	GGFGTIR			0.0160463	706.392	354.203	706.376	354.195	2	8	15.1.1.1833.2	21.3532	350	21.3619	1.9605	9.66436	315	17.75	162.26	12.74	NGO1812
								0	no quant - weak signal	0	60.08	GGFGTIR			-0.00500737	706.371	354.193	706.376	354.195	2	6	7.1.1.1801.2	20.2302	78	20.1956			54.07	7.35	0	0	NGO1812
								0	manual	0	54.69	GGFGTIR			-0.0015952	706.375	354.195	706.376	354.195	2	7	17.1.1.1806.2	19.8992	664	20.2546	2.58027	14.8563	161.07	12.69	63.04	7.94	NGO1812
								0	manual	0	50.64	GGFGTIR	Label:13C(6)(R)@7		0.000578759	712.397	357.206	712.396	357.205	2	7	17.1.1.1807.2	19.9426	382	20.2546	1.45323	11.7369	177	13.3	123	11.09	NGO1812
								0	no quant - no residues to label	0	99	GQEDLGNGLK			-0.00620193	1029.5	515.759	1029.51	515.762	2	10	12.1.1.1755.2	18.0943	2439	18.4069							NGO1812
								0	no quant - no residues to label	0	99	GQEDLGNGLK			-0.00644607	1029.5	515.759	1029.51	515.762	2	13	12.1.1.1758.2	18.2246	2439	18.4069							NGO1812
								0	no quant - no residues to label	0	99	GQEDLGNGLK			-0.0041823	1029.5	515.76	1029.51	515.762	2	10	14.1.1.1766.2	18.012	1915	18.3245							NGO1812
								0	no quant - no residues to label	0	99	GQEDLGNGLK	Deamidated(Q)@2		0.0154711	1030.51	516.261	1030.49	516.254	2	12	14.1.1.1772.2	18.2723	112	18.281							NGO1812
								0	no quant - no residues to label	0	99	GQEDLGNGLK			-0.0041823	1029.5	515.76	1029.51	515.762	2	14	14.1.1.1774.2	18.3592	2081	18.3245							NGO1812
								0	no quant - no residues to label	0	99	GQEDLGNGLK			-0.0549639	1029.45	515.734	1029.51	515.762	2	9	14.1.1.1828.2	20.6992	139	20.7079							NGO1812
								0	no quant - no residues to label	0	99	GQEDLGNGLK			-0.00404551	1029.51	515.76	1029.51	515.762	2	10	18.1.1.1759.2	17.753	1046	17.9359							NGO1812
								0	no quant - no residues to label	0	99	GQEDLGNGLK			0.0115959	1029.52	515.768	1029.51	515.762	2	9	8.1.1.1756.2	18.0667	198	18.032							NGO1812
								0	no quant - no residues to label	0	99	GQEDLGNGLK			-0.00849812	1029.5	515.758	1029.51	515.762	2	13	15.1.1.1763.2	18.3106	2702	18.2323							NGO1812
								0	no quant - no residues to label	0	99	GQEDLGNGLK			0.00437196	1029.51	515.764	1029.51	515.762	2	10	20.1.1.1759.2	17.9383	682	18.0783							NGO1812
								0	no quant - no residues to label	0	99	GQEDLGNGLK			-0.00106719	1029.51	515.761	1029.51	515.762	2	10	19.1.1.1746.2	17.9763	837	18.0718							NGO1812
								0	no quant - no residues to label	0	99	GQEDLGNGLK			-0.00638456	1029.5	515.759	1029.51	515.762	2	11	17.1.1.1764.2	18.0756	1436	17.9973							NGO1812
								0	no quant - no residues to label	0	99	GQEDLGNGLK			-0.00886432	1029.5	515.757	1029.51	515.762	2	11	15.1.1.1754.2	17.9187	3193	18.2323							NGO1812
								0	no quant - no residues to label	0	99	GQEDLGNGLK			-0.0231707	1029.49	515.75	1029.51	515.762	2	12	13.1.1.1743.2	17.6107	6041	17.9242							NGO1812
								0	no quant - no residues to label	0	99	GQEDLGNGLK			-0.0229265	1029.49	515.75	1029.51	515.762	2	13	13.1.1.1749.2	17.8719	6041	17.9242							NGO1812
								0	no quant - no residues to label	0	99	GQEDLGNGLK	Deamidated(N)@7		0.0150128	1030.51	516.261	1030.49	516.254	2	12	13.1.1.1794.2	19.8267	651	19.7921							NGO1812
								0	no quant - no residues to label	0	98.61	GQEDLGNGLK	Deamidated(Q)@2; Dehydrated(E)@3		0.0114808	1012.49	507.254	1012.48	507.249	2	13	13.1.1.1750.2	17.9155	1070	17.8371							NGO1812
								0	no quant - no residues to label	0	98.61	GQEDLGNGLK	Deamidated(N)@7		0.0150128	1030.51	516.261	1030.49	516.254	2	11	13.1.1.1790.2	19.6533	578	19.7054							NGO1812
								0	no quant - no residues to label	0	98.48	GQEDLGNGLK			1.01429	1030.52	516.269	1029.51	515.762	2	12	13.1.1.1745.2	17.6978	331	17.8371							NGO1812
								0	no quant - no residues to label	0	97.55	GQEDLGNGLK			-0.00686007	1029.5	515.758	1029.51	515.762	2	10	16.1.1.1757.2	17.9874	1836	18.2149							NGO1812
								0	no quant - no residues to label	0	97.03	GQEDLGNGLK			-0.00540802	1029.5	515.759	1029.51	515.762	2	9	17.1.1.1757.2	17.771	1404	17.9103							NGO1812
								0	no quant - no residues to label	0	93.41	GQEDLGNGLK	Deamidated(N)@7		0.0745821	1030.57	516.291	1030.49	516.254	2	10	13.1.1.1842.2	21.9077	513	21.9164							NGO1812
								0	no quant - no residues to label	0	89.38	GQEDLGNGLK			-0.00106719	1029.51	515.761	1029.51	515.762	2	8	19.1.1.1744.2	17.8895	837	18.0718							NGO1812
								0	no quant - no residues to label	0	89.04	GQEDLGNGLK			0.0211766	1029.53	515.772	1029.51	515.762	2	9	11.1.1.1764.2	18.1042	193	18.1563							NGO1812
								0	no quant - no residues to label	0	84.35	GQEDLGNGLK	Deamidated(N)@7		0.0136701	1030.51	516.261	1030.49	516.254	2	9	13.1.1.1807.2	20.3901	437	20.3988							NGO1812
								0	no quant - no residues to label	0	76.33	GQEDLGNGLK	Ammonia-loss(N)@7		0.0221007	1012.5	507.26	1012.48	507.249	2	10	13.1.1.1847.2	22.1254	460	22.1342							NGO1812
								0	no quant - no residues to label	0	59.83	GQEDLGNGLK	Deamidated(N)@7		0.0268789	1030.52	516.267	1030.49	516.254	2	8	15.1.1.1809.2	20.3108	184	20.276							NGO1812
								0	no quant - no residues to label	0	58.74	GQEDLGNGLK	Deamidated(N)@7		0.0254679	1030.52	516.266	1030.49	516.254	2	8	16.1.1.1801.2	19.9072	178	19.9159							NGO1812
								0	no quant - no residues to label	0	50.16	GQEDLGNGLK	Deamidated(Q)@2		0.0191944	1030.51	516.263	1030.49	516.254	2	8	12.1.1.1802.2	20.1324	115	20.0978							NGO1812
								0	no quant - no residues to label	0	99	IGFKGQEDLGNGLK		missed K-G@4	0.0107527	1474.79	492.603	1474.78	492.6	3	19	13.1.1.1865.2	22.9166	3632	23.0139							NGO1812
								0	no quant - no residues to label	0	99	IGFKGQEDLGNGLK	Carbamyl(K)@4	missed K-G@4	0.00304414	1517.79	759.901	1517.78	759.899	2	15	13.1.1.1892.2	24.1139	2705	24.0784							NGO1812
								0	no quant - no residues to label	0	98.6	IGFKGQEDLGNGLK	Carbamyl@N-term	missed K-G@4	0.005452	1517.79	759.902	1517.78	759.899	2	12	15.1.1.1897.2	24.18	1446	24.0997							NGO1812
								1	auto	0	99	IVSTASAVVLR	Label:13C(6)(R)@11		0.00018967	1120.69	561.353	1120.69	561.353	2	14	12.1.1.1872.2	23.1834	1040	23.1479	1.78332	3.6922	2029	45.04	1149	33.9	NGO1812
								1	auto	0	99	IVSTASAVVLR			0.000924358	1114.67	558.343	1114.67	558.343	2	13	14.1.1.1883.2	23.095	1788	23.1479	1.72271	4.70525	1222	34.96	716.35	26.76	NGO1812
								1	auto	0	99	IVSTASAVVLR	Label:13C(6)(R)@11		-0.00489009	1120.69	561.35	1120.69	561.353	2	12	14.1.1.1884.2	23.1391	936	23.1479	1.82847	3.97625	1778	42.17	982	31.34	NGO1812
								1	auto	0	99	IVSTASAVVLR			3.59629e-05	1114.67	558.343	1114.67	558.343	2	15	17.1.1.1881.2	23.1721	1495	23.1809	2.39845	5.73443	1026	32.03	432	20.78	NGO1812
								1	auto	0	99	IVSTASAVVLR			0.0138369	1114.68	558.35	1114.67	558.343	2	15	18.1.1.1883.2	23.1512	1260	23.16	1.73874	5.24317	990	31.46	575	23.98	NGO1812
								1	auto	0	99	IVSTASAVVLR			0.00253394	1114.67	558.344	1114.67	558.343	2	14	15.1.1.1873.2	23.11	3038	23.1633	2.6654	5.31554	1288	35.89	488	22.09	NGO1812
								1	auto	0	99	IVSTASAVVLR	Label:13C(6)(R)@11		0.0142293	1120.71	561.36	1120.69	561.353	2	13	16.1.1.1877.2	23.2398	1014	23.2039	2.05509	4.48031	1512	38.88	743	27.26	NGO1812
								1	auto	0	99	IVSTASAVVLR	Label:13C(6)(R)@11		0.0218429	1120.71	561.364	1120.69	561.353	2	14	15.1.1.1874.2	23.1545	1608	23.1633	1.92417	3.69019	2134	46.2	1120	33.47	NGO1812
								1	auto	0	99	IVSTASAVVLR			-0.00344087	1114.67	558.341	1114.67	558.343	2	15	13.1.1.1872.2	23.2264	5872	23.1467	1.74222	2.48983	4396	66.3	2548.13	50.48	NGO1812
								1	auto	0	99	IVSTASAVVLR			0.00564268	1114.68	558.346	1114.67	558.343	2	12	16.1.1.1876.2	23.195	1896	23.2039	2.77862	5.14464	1417	37.64	515	22.69	NGO1812
								1	auto	0	99	IVSTASAVVLR	Label:13C(6)(R)@11		0.00914782	1120.7	561.357	1120.69	561.353	2	14	13.1.1.1869.2	23.0936	2616	23.1467	1.72805	3.15079	2731	52.26	1596	39.95	NGO1812
								1	auto	0	99	IVSTASAVVLR			-0.00344087	1114.67	558.341	1114.67	558.343	2	13	13.1.1.1868.2	23.0494	4818	23.1467	1.35165	5.17187	874	29.56	653	25.55	NGO1812
								0	auto - shared MS/MS	0	99	IVSTASAVVLR			-0.0146598	1114.66	558.335	1114.67	558.343	2	9	12.1.1.1881.2	23.5817	1199	23.4577	4.17596	7.4794	918	30.3	222	14.9	NGO1812
								0	no quant - weak signal	0	91.57	IVSTASAVVLR			-0.0790009	1114.59	558.303	1114.67	558.343	2	9	13.1.1.2077.2	31.1022	0	31.0677			0	0	0	0	NGO1812
								0	no quant - no residues to label	0	98.67	KIEYDGQTYSIPSLFVEK	Dehydrated(E)@3; Dehydrated(T)@8	missed K-I@1	0.00513372	2080.06	694.36	2080.05	694.358	3	15	13.1.1.1937.2	26.0976	1106	25.8874							NGO1812
								0	no quant - no residues to label	0	94.42	KIEYDGQTYSIPSLFVEK	Dehydrated(D)@5; Dehydrated(T)@8	missed K-I@1	0.00513372	2080.06	694.36	2080.05	694.358	3	14	13.1.1.1931.2	25.8348	1063	25.8874							NGO1812
								0	manual	0	99	MSGNSHNSQTEVAATAAYR	Dethiomethyl(M)@1	cleaved A-M@N-term	0.0337805	1945.92	649.648	1945.89	649.637	3	18	14.1.1.1715.2	15.7955	395	15.8042	100		338.54	18.4	0	0	NGO1812
								0	manual	0	99	MSGNSHNSQTEVAATAAYR	Dethiomethyl(M)@1	cleaved A-M@N-term	0.0186575	1945.91	649.643	1945.89	649.637	3	24	13.1.1.1697.2	15.604	2548	15.7	100		1084	32.92	0	0	NGO1812
								0	manual	0	99	MSGNSHNSQTEVAATAAYR	Dethiomethyl(M)@1	cleaved A-M@N-term	0.0282998	1945.92	487.486	1945.89	487.479	4	16	15.1.1.1704.2	15.7366	762	15.7454	100		690	26.27	0	0	NGO1812
								0	manual	0	99	MSGNSHNSQTEVAATAAYR	Dethiomethyl(M)@1	cleaved A-M@N-term	0.0186575	1945.91	649.643	1945.89	649.637	3	19	13.1.1.1704.2	15.9095	2658	15.7	100		1851	43.02	0	0	NGO1812
								1	auto	0	99	NSHNSQTEVAATAAYR	Propionamide@N-term	cleaved G-N@N-term	-0.0161793	1789.82	597.613	1789.83	597.619	3	16	14.1.1.1740.2	16.8827	1119	16.8044	2.14763	5.23178	1142	33.79	537	23.17	NGO1812
								1	auto	0	99	NSHNSQTEVAATAAYR	Propionamide@N-term; Label:13C(6)(R)@16	cleaved G-N@N-term	-0.0031409	1795.85	599.624	1795.85	599.625	3	16	14.1.1.1742.2	16.9697	559	16.8915	2.30865	6.0315	903	30.05	395	19.87	NGO1812
								1	auto	0	99	NSHNSQTEVAATAAYR	Propionamide@N-term	cleaved G-N@N-term	-0.0160339	1789.82	597.613	1789.83	597.619	3	16	18.1.1.1735.2	16.7064	744	16.6279	1.76198	6.14171	727.56	26.97	417	20.42	NGO1812
								1	auto	0	99	NSHNSQTEVAATAAYR	Propionamide@N-term	cleaved G-N@N-term	-0.0203534	1789.81	597.612	1789.83	597.619	3	17	16.1.1.1727.2	16.6742	1360	16.7707	2.12137	5.7409	941.08	30.68	448	21.17	NGO1812
								1	auto	0	99	NSHNSQTEVAATAAYR	Propionamide@N-term; Label:13C(6)(R)@16	cleaved G-N@N-term	-0.0180314	1795.84	599.619	1795.85	599.625	3	17	15.1.1.1728.2	16.7843	929	16.7493	1.7629	3.89288	1812	42.57	1038	32.22	NGO1812
								1	auto	0	99	NSHNSQTEVAATAAYR	Propionamide@N-term	cleaved G-N@N-term	-0.0228639	1789.81	597.611	1789.83	597.619	3	17	15.1.1.1725.2	16.6532	1653	16.7493	1.98312	5.35702	1033	32.14	526.04	22.94	NGO1812
								1	auto	0	99	NSHNSQTEVAATAAYR	Propionamide@N-term	cleaved G-N@N-term	-0.013096	1789.82	597.614	1789.83	597.619	3	18	13.1.1.1716.2	16.4328	4051	16.5291	1.97514	5.48696	982	31.34	502.09	22.41	NGO1812
								0	manual	0	99	NSHNSQTEVAATAAYR	Propionamide@N-term	cleaved G-N@N-term	-0.0137221	1789.82	597.614	1789.83	597.619	3	16	19.1.1.1716.2	16.6733	379	16.7255	100		276.63	16.63	0	0	NGO1812
								1	auto	0	99	NSHNSQTEVAATAAYR	Propionamide@N-term; Label:13C(6)(R)@16	cleaved G-N@N-term	-0.00369265	1795.85	599.624	1795.85	599.625	3	17	13.1.1.1718.2	16.5203	2164	16.5291	1.92905	2.7725	3786	61.53	1982	44.52	NGO1812
								1	auto	0	99	NSHNSQTEVAATAAYR	Propionamide@N-term	cleaved G-N@N-term	-0.013096	1789.82	597.614	1789.83	597.619	3	17	13.1.1.1721.2	16.6515	4264	16.5291	1.82628	2.64235	4023	63.43	2224.59	47.17	NGO1812
								1	auto	0	99	NSHNSQTEVAATAAYR	Propionamide@N-term; Label:13C(6)(R)@16	cleaved G-N@N-term	-0.00369265	1795.85	599.624	1795.85	599.625	3	17	13.1.1.1723.2	16.739	2164	16.5291	1.93982	3.2351	2791	52.83	1453	38.12	NGO1812
								0	no quant - no residues to label	0	96.51	PSLFVEK		cleaved I-P@N-term	0.024045	818.478	410.246	818.454	410.234	2	10	13.1.1.1916.2	25.1753	585	25.0957							NGO1812
								0	no quant - no residues to label	0	99	QSFVGLK			0.00884551	777.447	389.731	777.438	389.727	2	10	12.1.1.1863.2	22.7861	3011	22.7949							NGO1812
								0	no quant - no residues to label	0	99	QSFVGLK	Dehydrated(S)@2		0.00651593	759.434	380.724	759.428	380.721	2	11	12.1.1.1864.2	22.8303	985	22.7949							NGO1812
								0	no quant - no residues to label	0	98.27	QSFVGLK	Dehydrated(S)@2		0.0210785	759.449	380.732	759.428	380.721	2	11	15.1.1.1868.2	22.8876	947	22.8078							NGO1812
								0	no quant - no residues to label	0	97.43	QSFVGLK			0.0213773	777.46	389.737	777.438	389.727	2	10	15.1.1.1865.2	22.7547	2220	22.7192							NGO1812
								0	no quant - no residues to label	0	97.31	QSFVGLK			0.000364771	777.439	389.727	777.438	389.727	2	10	13.1.1.1862.2	22.7842	5637	22.793							NGO1812
								0	no quant - no residues to label	0	95.01	QSFVGLK			0.0121362	777.451	389.733	777.438	389.727	2	9	17.1.1.1871.2	22.7285	1394	22.7373							NGO1812
								0	no quant - no residues to label	0	94.88	QSFVGLK	Dehydrated(S)@2		0.0106417	759.439	380.727	759.428	380.721	2	11	13.1.1.1859.2	22.6519	2688	22.7047							NGO1812
								0	no quant - no residues to label	0	93.12	QSFVGLK			0.0251615	777.464	389.739	777.438	389.727	2	9	15.1.1.1869.2	22.9319	1781	22.9406							NGO1812
								0	no quant - no residues to label	0	84.35	QSFVGLK			-6.24719e-05	777.438	389.726	777.438	389.727	2	9	13.1.1.1858.2	22.608	5748	22.7047							NGO1812
								0	no quant - no residues to label	0	76.12	QSFVGLK			0.0152918	777.454	389.734	777.438	389.727	2	8	18.1.1.1875.2	22.796	1061	22.7605							NGO1812
								0	no quant - no residues to label	0	55	QSFVGLK			0.001881	777.44	389.727	777.438	389.727	2	7	19.1.1.1859.2	22.8806	787	22.8452							NGO1812
								0	manual	0	99	SGNSHNSQTEVAATAAYR	Carbamidomethyl@N-term; Oxidation(H)@5; Oxidation(N)@6; Label:13C(6)(R)@18	cleaved M-S@N-term	0.0698262	1957.95	490.495	1957.88	490.478	4	17	15.1.1.1705.2	15.7802	417	15.7454	0.01		0	0	468	21.63	NGO1812
								0	auto - shared MS/MS	0	90.49	SGNSHNSQTEVAATAAYR	Carbamidomethyl@N-term; Oxidation(N)@3; Oxidation(H)@5; Label:13C(6)(R)@18	cleaved M-S@N-term	0.0726907	1957.95	490.496	1957.88	490.478	4	15	13.1.1.1698.2	15.6476	1444	15.7	0.01		0	0	1152	33.94	NGO1812
								0	no quant - no residues to label	0	67.17	SVEHTDGKVSK	Carbamyl(K)@8	missed K-V@8	0.00112539	1228.61	410.543	1228.6	410.542	3	10	16.1.1.1679.2	14.6175	92	14.583							NGO1812
								0	no quant - no residues to label	0	98.61	SYAHGFK		cleaved V-S@N-term	0.0131569	808.4	405.207	808.387	405.201	2	11	13.1.1.1725.2	16.8264	3537	16.4853							NGO1812
								0	no quant - no residues to label	0	96.29	SYAHGFK		cleaved V-S@N-term	0.000857174	808.388	405.201	808.387	405.201	2	10	16.1.1.1724.2	16.5427	1055	16.5953							NGO1812
								0	no quant - no residues to label	0	84.33	SYAHGFK		cleaved V-S@N-term	0.0108224	808.398	405.206	808.387	405.201	2	9	15.1.1.1721.2	16.4783	1245	16.5746							NGO1812
								0	no quant - no residues to label	0	64.18	SYAHGFK		cleaved V-S@N-term	0.00387876	808.391	405.203	808.387	405.201	2	8	17.1.1.1726.2	16.4196	640	16.4284							NGO1812
								0	no quant - no residues to label	0	99	TSALVSAGWLQEGK	Dioxidation(W)@9		-0.00432162	1477.74	739.876	1477.74	739.878	2	14	14.1.1.1907.2	24.1546	820	24.1193							NGO1812
								0	no quant - no residues to label	0	99	TSALVSAGWLQEGK			-0.0170839	1445.73	723.875	1445.75	723.883	2	16	14.1.1.1924.2	24.9007	636	24.9971							NGO1812
								0	no quant - no residues to label	0	99	TSALVSAGWLQEGK			-0.00498878	1445.75	723.88	1445.75	723.883	2	17	16.1.1.1916.2	24.981	1295	25.0343							NGO1812
								0	no quant - no residues to label	0	99	TSALVSAGWLQEGK			-0.00178336	1445.75	723.882	1445.75	723.883	2	17	17.1.1.1921.2	24.9539	794	24.9182							NGO1812
								0	no quant - no residues to label	0	99	TSALVSAGWLQEGK			0.00204834	1445.75	723.884	1445.75	723.883	2	17	18.1.1.1923.2	24.934	806	24.9873							NGO1812
								0	no quant - no residues to label	0	99	TSALVSAGWLQEGK	Dioxidation(W)@9		0.0111091	1477.75	739.884	1477.74	739.878	2	15	16.1.1.1901.2	24.3116	960	24.2312							NGO1812
								0	no quant - no residues to label	0	99	TSALVSAGWLQEGK			-0.00594944	1445.75	723.88	1445.75	723.883	2	18	15.1.1.1915.2	24.9818	1976	25.0352							NGO1812
								0	no quant - no residues to label	0	99	TSALVSAGWLQEGK			-0.00594944	1445.75	723.88	1445.75	723.883	2	17	15.1.1.1918.2	25.1156	1976	25.0352							NGO1812
								0	no quant - no residues to label	0	99	TSALVSAGWLQEGK			-0.0138869	1445.74	723.876	1445.75	723.883	2	21	13.1.1.1912.2	24.9986	4437	24.9631							NGO1812
								0	no quant - no residues to label	0	99	TSALVSAGWLQEGK			-0.0138869	1445.74	723.876	1445.75	723.883	2	19	13.1.1.1910.2	24.9102	4382	24.9631							NGO1812
								0	no quant - no residues to label	0	99	TSALVSAGWLQEGK	Dioxidation(W)@9		0.00469442	1477.75	739.88	1477.74	739.878	2	17	13.1.1.1879.2	23.5371	1772	23.5459							NGO1812
								0	no quant - no residues to label	0	99	TSALVSAGWLQEGK	Dioxidation(W)@9		0.00310755	1477.74	739.88	1477.74	739.878	2	17	13.1.1.1882.2	23.6702	1713	23.5459							NGO1812
								0	no quant - no residues to label	0	99	TSALVSAGWLQEGK			-0.0138869	1445.74	723.876	1445.75	723.883	2	17	13.1.1.1915.2	25.1311	4437	24.9631							NGO1812
								0	no quant - no residues to label	0	99	TSALVSAGWLQEGK			-0.00733931	1445.74	723.879	1445.75	723.883	2	17	19.1.1.1907.2	25.0089	544	25.0177							NGO1812
								0	no quant - no residues to label	0	99	TSALVSAGWLQEGK	Dioxidation(W)@9		0.00567096	1477.75	739.881	1477.74	739.878	2	16	13.1.1.1898.2	24.3796	3370	24.167							NGO1812
								0	no quant - no residues to label	0	99	TSALVSAGWLQEGK			0.985964	1446.74	724.376	1445.75	723.883	2	15	13.1.1.1917.2	25.2193	225	25.0074							NGO1812
								0	no quant - no residues to label	0	99	TSALVSAGWLQEGK	Dioxidation(W)@9		-0.00551829	1477.74	739.875	1477.74	739.878	2	13	15.1.1.1899.2	24.2691	1158	24.1888							NGO1812
								0	no quant - no residues to label	0	99	TSALVSAGWLQEGK	Carboxy(E)@12		0.0115669	1489.75	745.884	1489.74	745.878	2	14	13.1.1.1877.2	23.4486	1579	23.5016							NGO1812
								0	no quant - no residues to label	0	99	TSALVSAGWLQEGK	Carboxy(E)@12		0.00949174	1489.75	745.883	1489.74	745.878	2	15	13.1.1.1883.2	23.7146	1655	23.679							NGO1812
								0	no quant - no residues to label	0	99	TSALVSAGWLQEGK			0.00539967	1445.76	723.886	1445.75	723.883	2	12	13.1.1.1957.2	26.97	126	26.8917							NGO1812
								0	no quant - no residues to label	0	69.78	TSALVSAGWLQEGK	Carboxy(E)@12		-0.00888522	1489.73	745.874	1489.74	745.878	2	11	15.1.1.1883.2	23.5555	503	23.5197							NGO1812
								0	no quant - no residues to label	0	53.38	TSALVSAGWLQEGK	Dioxidation(W)@9		0.0241031	1477.77	739.89	1477.74	739.878	2	10	13.1.1.1966.2	27.3611	79	27.3263							NGO1812
								0	no quant - no residues to label	0	99	VETGSEIADFGSK			-0.00565621	1338.62	670.32	1338.63	670.322	2	16	12.1.1.1875.2	23.3162	5350	23.3692							NGO1812
								0	no quant - no residues to label	0	99	VETGSEIADFGSK			-0.00565621	1338.62	670.32	1338.63	670.322	2	17	12.1.1.1877.2	23.4047	4701	23.3692							NGO1812
								0	no quant - no residues to label	0	99	VETGSEIADFGSK			1.06552	1339.7	670.855	1338.63	670.322	2	14	12.1.1.1878.2	23.4489	2462	23.3692							NGO1812
								0	no quant - no residues to label	0	99	VETGSEIADFGSK			0.003255	1338.63	670.324	1338.63	670.322	2	10	12.1.1.1992.2	28.4277	47	28.4363							NGO1812
								0	no quant - no residues to label	0	99	VETGSEIADFGSK			-0.0107672	1338.62	670.317	1338.63	670.322	2	16	14.1.1.1887.2	23.2714	3636	23.3245							NGO1812
								0	no quant - no residues to label	0	99	VETGSEIADFGSK			-0.0107672	1338.62	670.317	1338.63	670.322	2	17	14.1.1.1890.2	23.404	3636	23.3245							NGO1812
								0	no quant - no residues to label	0	99	VETGSEIADFGSK			0.00363056	1338.63	670.324	1338.63	670.322	2	17	16.1.1.1881.2	23.4183	2610	23.4717							NGO1812
								0	no quant - no residues to label	0	99	VETGSEIADFGSK			0.00656283	1338.64	670.326	1338.63	670.322	2	16	17.1.1.1884.2	23.3056	2439	23.4035							NGO1812
								0	no quant - no residues to label	0	99	VETGSEIADFGSK			0.00656283	1338.64	670.326	1338.63	670.322	2	17	17.1.1.1885.2	23.3501	2439	23.4035							NGO1812
								0	no quant - no residues to label	0	99	VETGSEIADFGSK			0.0118087	1338.64	670.328	1338.63	670.322	2	15	18.1.1.1887.2	23.3295	1618	23.3827							NGO1812
								0	no quant - no residues to label	0	99	VETGSEIADFGSK			0.0118087	1338.64	670.328	1338.63	670.322	2	16	18.1.1.1889.2	23.4185	1658	23.3827							NGO1812
								0	no quant - no residues to label	0	99	VETGSEIADFGSK			0.0125324	1338.64	670.329	1338.63	670.322	2	10	12.1.1.1986.2	28.1679	37	28.0033							NGO1812
								0	no quant - no residues to label	0	99	VETGSEIADFGSK			0.00277608	1338.63	670.324	1338.63	670.322	2	16	16.1.1.1883.2	23.5077	2610	23.4717							NGO1812
								0	no quant - no residues to label	0	99	VETGSEIADFGSK			-0.00828981	1338.62	670.318	1338.63	670.322	2	18	15.1.1.1879.2	23.3771	3828	23.3859							NGO1812
								0	no quant - no residues to label	0	99	VETGSEIADFGSK			-0.00828981	1338.62	670.318	1338.63	670.322	2	16	15.1.1.1877.2	23.2879	3440	23.3859							NGO1812
								0	no quant - no residues to label	0	99	VETGSEIADFGSK			1.12486	1339.76	670.885	1338.63	670.322	2	17	15.1.1.1880.2	23.4217	1402	23.3859							NGO1812
								0	no quant - no residues to label	0	99	VETGSEIADFGSK			-0.0441779	1338.59	670.3	1338.63	670.322	2	19	13.1.1.1873.2	23.2712	9221	23.3686							NGO1812
								0	no quant - no residues to label	0	99	VETGSEIADFGSK			-0.0441779	1338.59	670.3	1338.63	670.322	2	18	13.1.1.1874.2	23.3156	9221	23.3686							NGO1812
								0	no quant - no residues to label	0	99	VETGSEIADFGSK			0.0511014	1338.68	670.348	1338.63	670.322	2	15	20.1.1.1885.2	23.4549	1099	23.3743							NGO1812
								0	no quant - no residues to label	0	99	VETGSEIADFGSK			0.0234474	1338.65	670.334	1338.63	670.322	2	12	13.1.1.2312.2	35.1629	0	35.1284							NGO1812
								0	no quant - no residues to label	0	99	VETGSEIADFGSK			0.0164895	1338.65	670.331	1338.63	670.322	2	12	13.1.1.1963.2	27.2307	123	27.2394							NGO1812
								0	no quant - no residues to label	0	99	VETGSEIADFGSK			0.0156351	1338.65	670.33	1338.63	670.322	2	12	13.1.1.1990.2	28.4032	111	28.4552							NGO1812
								0	no quant - no residues to label	0	99	VETGSEIADFGSK			0.00867723	1338.64	670.327	1338.63	670.322	2	12	13.1.1.1946.2	26.4906	173	26.543							NGO1812
								0	no quant - no residues to label	0	98.61	VETGSEIADFGSK			0.024668	1338.66	670.335	1338.63	670.322	2	11	13.1.1.1929.2	25.747	234	25.7119							NGO1812
								0	no quant - no residues to label	0	98.61	VETGSEIADFGSK			0.0125834	1338.64	670.329	1338.63	670.322	2	11	13.1.1.2053.2	30.477	50	30.4945							NGO1812
								0	no quant - no residues to label	0	94.88	VETGSEIADFGSK			0.0128275	1338.64	670.329	1338.63	670.322	2	10	13.1.1.2175.2	32.7901	39	32.7556							NGO1812
								0	no quant - no residues to label	0	89.29	VETGSEIADFGSK			0.0350438	1338.67	670.34	1338.63	670.322	2	10	13.1.1.2012.2	29.3564	76	29.2784							NGO1812
								0	no quant - no residues to label	0	53.38	VETGSEIADFGSK			-0.0285533	1338.6	670.308	1338.63	670.322	2	8	13.1.1.2554.2	38.5631	31	38.5286							NGO1812
								0	no quant - no residues to label	0	99	VSKVETGSEIADFGSK	Carbamyl@N-term	missed K-V@3	0.00048344	1695.83	848.923	1695.83	848.923	2	16	13.1.1.1886.2	23.8478	2567	23.9009							NGO1812
								0	no quant - no residues to label	0	99	VSKVETGSEIADFGSK	Carbamyl(K)@3	missed K-V@3	0.00048344	1695.83	848.923	1695.83	848.923	2	16	13.1.1.1888.2	23.9365	2567	23.9009							NGO1812
								0	no quant - no residues to label	0	99	VSYAHGFK			0.00464004	907.46	454.737	907.455	454.735	2	13	13.1.1.1717.2	16.4765	3164	16.4416							NGO1812
								0	no quant - no residues to label	0	99	VSYAHGFK			0.00464004	907.46	454.737	907.455	454.735	2	12	13.1.1.1714.2	16.3456	3122	16.4416							NGO1812
								0	no quant - no residues to label	0	99	VSYAHGFK			-0.00254489	907.453	454.734	907.455	454.735	2	9	12.1.1.1720.2	16.5707	863	16.6664							NGO1812
								0	no quant - no residues to label	0	98.98	VSYAHGFK			0.000117891	907.455	454.735	907.455	454.735	2	10	16.1.1.1725.2	16.5865	846	16.5953							NGO1812
								0	no quant - no residues to label	0	98.04	VSYAHGFK			-0.00536551	907.45	454.732	907.455	454.735	2	9	17.1.1.1727.2	16.4632	506	16.4284							NGO1812
								0	no quant - no residues to label	0	96.71	VSYAHGFK			0.0053932	907.461	454.738	907.455	454.735	2	9	15.1.1.1722.2	16.5221	946	16.6183							NGO1812
								0	no quant - no residues to label	0	99	YDSPEFAGFSGSVQYAPK			-0.014617	1948.87	975.442	1948.88	975.449	2	16	14.1.1.1929.2	25.1197	520	24.9533							NGO1812
								0	no quant - no residues to label	0	99	YDSPEFAGFSGSVQYAPK			0.00796596	1948.89	975.453	1948.88	975.449	2	16	14.1.1.1931.2	25.2071	340	25.1721							NGO1812
								0	no quant - no residues to label	0	99	YDSPEFAGFSGSVQYAPK			-0.0177484	1948.87	975.441	1948.88	975.449	2	21	13.1.1.1911.2	24.9544	3230	25.0074							NGO1812
								0	no quant - no residues to label	0	99	YDSPEFAGFSGSVQYAPK			-0.00492049	1948.88	975.447	1948.88	975.449	2	12	15.1.1.1920.2	25.2047	727	25.0352							NGO1812
NGO1818	DNA-directed RNA polymerase subunit alpha (EC:2.7.7.6); K03040 DNA-directed RNA polymerase subunit alpha [EC:2.7.7.6]	48	17.72	17.72	38.41	31.4	27.74	1	auto	2	99	MQNSTTEFLKPR	Oxidation(M)@1; Label:13C(6)(R)@12		0.00323001	1472.74	491.921	1472.74	491.92	3	11	12.1.1.1847.2	22.0842	375	22.0057	0.519315	9.1186	182.04	13.49	354	18.81	NGO1818
								1	auto	2	99	QIDVNTFSATR	Label:13C(6)(R)@11		0.0137191	1256.66	629.337	1256.65	629.33	2	15	12.1.1.1880.2	23.5375	734	23.5021	0.604499	5.96249	449.54	21.2	751	27.4	NGO1818
								0	no quant - weak signal	2	99	SPPIDPVLLHPVDDLELTVR	Label:13C(6)(R)@20		-0.0168014	2230.21	744.412	2230.23	744.417	3	12	12.1.1.1949.2	26.5625	119	26.4842			0	0	0	0	NGO1818
								0	no quant - no residues to label	2	99	SQVQLVLKK		missed K-K@8	0.00832043	1041.66	521.839	1041.65	521.835	2	14	13.1.1.1778.2	19.1327	192	19.0545							NGO1818
								0	no quant - no residues to label	2	99	TETELLK			0.00450322	832.459	417.237	832.454	417.234	2	8	12.1.1.1780.2	19.1792	549	19.4047							NGO1818
								0	manual	2	99	VSMQPFER	Oxidation(M)@3; Label:13C(6)(R)@8		-0.0024944	1014.49	508.251	1014.49	508.252	2	9	12.1.1.1751.2	17.9204	274	18.0595	1.53638	10.3415	235.81	15.36	155	12.45	NGO1818
								0	manual	1.61979	98.98	AEDIYYIGDLIQR	Label:13C(6)(R)@13		-0.00966922	1573.8	787.907	1573.81	787.911	2	12	13.1.1.1948.2	26.5779	180	26.543	0.698651	12.5125	108	10.39	156.11	12.49	NGO1818
								0	manual	1.284	97.93	AKVSMQPFER	Oxidation(M)@5; Label:13C(6)(R)@10	missed K-V@2	0.00688878	1213.63	405.55	1213.62	405.548	3	11	13.1.1.1712.2	16.2582	428	16.4416	0.537069	11.4439	117	10.82	220	14.83	NGO1818
								1	auto	0.9914	95.49	VSFEVEPAR	Label:13C(6)(R)@9		0.0214541	1038.57	520.29	1038.54	520.279	2	10	13.1.1.1871.2	23.1822	1209	23.1467	0.53917	4.9343	630	25.1	1180	34.35	NGO1818
								0	manual	0.723538	91.22	GYQSVSGR	Label:13C(6)(R)@8		-0.0106483	858.418	430.216	858.429	430.222	2	8	13.1.1.1688.2	15.2135	149	15.2656	0.01		0	0	95	9.75	NGO1818
								0	no quant - no residues to label	0.642065	85.99	SQVQLVLK			0.0141063	913.574	457.794	913.56	457.787	2	9	13.1.1.1875.2	23.3599	851	23.3686							NGO1818
								1	auto	0.453457	93.68	VSFEVEPARVEQR	Label:13C(6)(R)@9; Label:13C(6)(R)@13	missed R-V@9	0.0157018	1556.85	519.957	1556.83	519.952	3	11	13.1.1.1867.2	23.0051	825	23.0582	0.527804	5.97054	427	20.66	817	28.58	NGO1818
								1	auto	0	99	MQNSTTEFLKPR	Oxidation(M)@1		0.00403912	1466.72	489.915	1466.72	489.914	3	14	13.1.1.1830.2	21.3869	311	21.5256	0.497535	8.57605	203	14.25	412.04	20.3	NGO1818
								0	manual	0	99	MQNSTTEFLKPR	Oxidation(M)@1; Label:13C(6)(R)@12		0.00029457	1472.74	491.92	1472.74	491.92	3	14	13.1.1.1825.2	21.1698	482	21.4823	0.693113	12.9472	100.61	10.03	146.59	12.11	NGO1818
								0	manual	0	74.9	MQNSTTEFLKPR	Oxidation(M)@1; Label:13C(6)(R)@12		-0.00532828	1472.73	491.918	1472.74	491.92	3	9	15.1.1.1839.2	21.6138	121	21.666	0.601151	14.7308	73.54	8.58	123.54	11.11	NGO1818
								1	auto	0	99	QIDVNTFSATR	Label:13C(6)(R)@11		0.0122895	1256.66	629.336	1256.65	629.33	2	15	13.1.1.1881.2	23.6259	1835	23.5459	0.550741	3.9114	1010	31.78	1852	43.03	NGO1818
								1	auto	0	99	QIDVNTFSATR	Label:13C(6)(R)@11		0.0120454	1256.66	629.336	1256.65	629.33	2	14	13.1.1.1878.2	23.4928	1835	23.5459	0.491838	5.05413	582	24.12	1195	34.57	NGO1818
								1	auto	0	99	QIDVNTFSATR			0.0147347	1250.64	626.327	1250.63	626.32	2	13	13.1.1.1880.2	23.5815	1257	23.5459	0.574179	3.81422	1078	32.83	1896	43.54	NGO1818
								0	no quant - no residues to label	0	98.27	TETELLK			0.00794414	832.462	417.238	832.454	417.234	2	10	13.1.1.1770.2	18.7854	1374	18.9244							NGO1818
								0	no quant - no residues to label	0	93.94	TETELLK			0.00995828	832.464	417.239	832.454	417.234	2	9	13.1.1.1767.2	18.655	1374	18.9244							NGO1818
								1	auto	0	92.27	VSFEVEPAR	Label:13C(6)(R)@9		0.0142787	1038.56	520.287	1038.54	520.279	2	8	12.1.1.1873.2	23.2276	748	23.1922	0.414539	6.62939	321	17.92	782	27.96	NGO1818
								0	auto - shared MS/MS	0	99	VSMQPFER	Oxidation(M)@3		0.060955	1008.53	505.273	1008.47	505.242	2	8	12.1.1.1753.2	18.0073	395	18.016	1.22334	7.64717	378	19.44	312.04	17.66	NGO1818
								1	auto	0	97.07	VSMQPFER	Oxidation(M)@3		0.0260519	1008.5	505.255	1008.47	505.242	2	10	13.1.1.1741.2	17.5237	731	17.7937	0.439639	6.97651	295	17.18	677.63	26.03	NGO1818
								1	auto	0	74.78	VSMQPFER	Oxidation(M)@3; Label:13C(6)(R)@8		0.0116205	1014.5	508.258	1014.49	508.252	2	9	13.1.1.1740.2	17.4801	894	17.6194	0.690501	7.58774	292.59	17.11	427.92	20.69	NGO1818
								1	auto	0	73.17	VSMQPFER	Oxidation(M)@3; Label:13C(6)(R)@8		0.012414	1014.5	508.259	1014.49	508.252	2	9	13.1.1.1748.2	17.8284	884	17.7066	0.745546	6.14742	460	21.45	623.09	24.96	NGO1818
NGO1819	rpsD; 30S ribosomal protein S4; K02986 small subunit ribosomal protein S4	29	22.48	22.48	58.74	48.54	48.54	1	auto	2	99	AGDVVSVR			0.00181059	801.436	401.725	801.434	401.725	2	10	7.1.1.1715.2	16.4954	723	16.5912	1.11999	7.11149	417	20.42	376	19.39	NGO1819
								0	no quant - no residues to label	2	99	AIVVNGQVVNIPSFQVK			-0.00443503	1811.03	604.683	1811.03	604.684	3	15	6.1.1.1914.2	25.9084	276	25.7424							NGO1819
								0	no quant - no residues to label	2	99	CKIDSAPGQHGAK	Carbamidomethyl(C)@1	missed K-I@2	-0.00667642	1367.65	456.892	1367.66	456.894	3	15	6.1.1.1636.2	14.2133	139	14.222							NGO1819
								0	auto - shared MS/MS	2	99	GSTGELLLQLLESR			0.022289	1514.85	758.434	1514.83	758.422	2	14	8.1.1.2004.2	28.9183	192	28.8836	1.62757	11.8667	185.34	13.61	115	10.72	NGO1819
								0	manual	2	99	KGSTGELLLQLLESR		missed K-G@1	-0.000409673	1642.92	548.649	1642.93	548.649	3	13	6.1.1.1935.2	26.8275	190	26.8796	1.15336	12.5008	137.05	11.71	120	10.95	NGO1819
								1	auto	2	99	LDNVVYR			-0.000107486	877.466	439.74	877.466	439.74	2	9	7.1.1.1789.2	19.7103	686	19.8924	1.12782	6.78978	459	21.42	411	20.27	NGO1819
								1	auto	2	99	LSDYGLQLR			0.00933897	1063.58	532.795	1063.57	532.79	2	12	7.1.1.1888.2	24.0419	1314	24.0064	0.981532	3.8713	1316	36.28	1354	36.8	NGO1819
								1	auto	1.61979	98.87	MGFGSTR	Oxidation(M)@1; Label:13C(6)(R)@7		-0.00741651	776.351	389.183	776.358	389.186	2	9	6.1.1.1675.2	15.4862	1460	15.5818	1.63978	4.80816	1135	33.69	699	26.44	NGO1819
								1	auto	1.61979	98.38	YFAEADR			0.00622585	870.393	436.204	870.387	436.201	2	9	6.1.1.1725.2	17.6617	1179	17.5836	1.04416	4.5369	988	31.43	955.56	30.91	NGO1819
								0	no quant - no residues to label	1.37675	99	EGTDLFLK	Glu->pyro-Glu@N-term		0.0115352	903.482	452.748	903.47	452.742	2	10	6.1.1.1871.2	24.0252	752	24.0339							NGO1819
								1	auto	1.27572	97.31	IYGVLER	Label:13C(6)(R)@7		0.00610798	854.502	428.258	854.496	428.255	2	9	6.1.1.1847.2	22.9655	2654	23.0185	1.20045	3.34272	1959	44.26	1648	40.6	NGO1819
								1	auto	1.21467	95.86	REGTDLFLK		missed R-E@1	0.0123808	1077.59	539.804	1077.58	539.798	2	9	6.1.1.1845.2	22.8772	1230	22.8859	1.32362	4.3614	1215	34.86	927	30.45	NGO1819
								1	auto	1.16749	95.38	RIYGVLER		missed R-I@1	0.000176723	1004.58	503.296	1004.58	503.296	2	8	6.1.1.1821.2	21.8212	622	21.7863	1.02668	5.89183	580.85	24.1	571.34	23.9	NGO1819
								1	auto	0	99	AGDVVSVR	Label:13C(6)(R)@8		0.000332564	807.455	404.735	807.455	404.735	2	12	7.1.1.1718.2	16.626	668	16.5912	1.2192	5.37839	763	27.62	632	25.14	NGO1819
								1	auto	0	99	AGDVVSVR			-0.00112331	801.433	401.724	801.434	401.725	2	10	8.1.1.1719.2	16.4586	452	16.4673	0.864145	7.40778	338	18.38	395	19.87	NGO1819
								0	auto - shared MS/MS	0	99	AGDVVSVR	Label:13C(6)(R)@8		-0.00999625	807.445	404.73	807.455	404.735	2	9	8.1.1.1721.2	16.5456	481	16.4673	0.879422	6.91653	391	19.77	449	21.19	NGO1819
								1	auto	0	99	AGDVVSVR	Label:13C(6)(R)@8		0.00882625	807.464	404.739	807.455	404.735	2	12	2.1.1.1666.2	15.8909	253	15.8996	1.05945	10.5497	184	13.56	175.39	13.24	NGO1819
								1	auto	0	99	AGDVVSVR			0.0140454	801.448	401.731	801.434	401.725	2	11	2.1.1.1665.2	15.8475	267	15.8996	1.13012	11.0068	175	13.23	156.38	12.51	NGO1819
								1	auto	0	99	AGDVVSVR			-0.00114881	801.433	401.724	801.434	401.725	2	12	6.1.1.1694.2	16.313	3174	16.4527	1.34241	5.51028	767	27.69	577	24.02	NGO1819
								1	auto	0	99	AGDVVSVR	Label:13C(6)(R)@8		-0.00522419	807.449	404.732	807.455	404.735	2	11	6.1.1.1695.2	16.3565	2203	16.4527	1.2678	3.79263	1568	39.6	1249	35.34	NGO1819
								0	auto - shared MS/MS	0	99	AGDVVSVR	Label:13C(6)(R)@8		-0.00522419	807.449	404.732	807.455	404.735	2	11	6.1.1.1701.2	16.6183	2203	16.4527	1.2536	3.15065	2258	47.52	1819	42.65	NGO1819
								0	manual	0	99	AGDVVSVR			0.0175531	801.452	401.733	801.434	401.725	2	10	5.1.1.1687.2	16.2866	287	16.2519	100		210.54	14.51	0	0	NGO1819
								0	manual	0	76.68	AGDVVSVR			0.0294301	801.464	401.739	801.434	401.725	2	8	6.1.1.1751.2	18.7895	508	18.8414	1.28759	14.9308	102	10.1	80	8.94	NGO1819
								0	no quant - no residues to label	0	99	AIVVNGQVVNIPSFQVK			0.00871854	1811.04	906.527	1811.03	906.523	2	19	6.1.1.1908.2	25.6464	1021	25.6988							NGO1819
								0	no quant - no residues to label	0	99	AIVVNGQVVNIPSFQVK			0.0084744	1811.04	906.527	1811.03	906.523	2	18	6.1.1.1909.2	25.69	1021	25.6988							NGO1819
								0	no quant - no residues to label	0	99	CKIDSAPGQHGAK	Carbamidomethyl(C)@1	missed K-I@2	-9.05528	1358.61	453.876	1367.66	456.894	3	14	6.1.1.1652.2	14.49	428	14.4988							NGO1819
								0	no quant - no residues to label	0	99	CKIDSAPGQHGAK	Carbamidomethyl(C)@1; Carbamyl(K)@2	missed K-I@2	-0.00230131	1410.67	471.229	1410.67	471.23	3	14	6.1.1.1669.2	15.2258	198	15.1478							NGO1819
								0	no quant - no residues to label	0	96.85	EGTDLFLK			0.00191917	921.483	461.749	921.481	461.748	2	9	6.1.1.1869.2	23.9371	3462	24.0339							NGO1819
								0	no quant - no residues to label	0	58.95	EGTDLFLK			0.0093166	921.49	461.752	921.481	461.748	2	8	7.1.1.1893.2	24.2628	1081	24.2715							NGO1819
								0	no quant - no residues to label	0	51.44	EGTDLFLK			0.0108252	921.492	461.753	921.481	461.748	2	8	2.1.1.1848.2	23.6412	390	23.5191							NGO1819
								0	manual	0	99	GSTGELLLQLLESR			0.0366932	1514.87	758.441	1514.83	758.422	2	11	8.1.1.2000.2	28.7446	174	28.7099	1.83941	13.5846	153	12.37	84	9.17	NGO1819
								0	manual	0	99	GSTGELLLQLLESR	Label:13C(6)(R)@14		0.00334909	1520.85	761.434	1520.85	761.433	2	12	8.1.1.2002.2	28.8315	189	28.7967	1.45683	11.8768	173.11	13.16	120	10.95	NGO1819
								1	auto	0	99	GSTGELLLQLLESR			-0.000278358	1514.83	758.422	1514.83	758.422	2	17	6.1.1.1969.2	28.3015	488	28.2668	1.164	6.52143	506	22.49	439	20.95	NGO1819
								1	auto	0	99	GSTGELLLQLLESR	Label:13C(6)(R)@14		-0.00220373	1520.85	761.432	1520.85	761.433	2	15	6.1.1.1970.2	28.3448	501	28.3535	1.33557	6.64229	526.36	22.94	398	19.95	NGO1819
								1	auto	0	99	GSTGELLLQLLESR	Label:13C(6)(R)@14		-0.00220373	1520.85	761.432	1520.85	761.433	2	15	6.1.1.1971.2	28.3882	501	28.3535	1.05897	6.40666	499.14	22.34	476	21.82	NGO1819
								0	manual	0	99	GSTGELLLQLLESR			-0.00210942	1514.83	758.421	1514.83	758.422	2	14	6.1.1.1967.2	28.2148	488	28.2668	1.0134	10.6036	178.16	13.35	177.54	13.32	NGO1819
								1	auto	0	99	GSTGELLLQLLESR			0.00191891	1514.83	758.423	1514.83	758.422	2	13	6.1.1.1977.2	28.648	298	28.5701	1.04241	9.90873	207	14.39	200.54	14.16	NGO1819
								0	auto - shared MS/MS	0	99	GSTGELLLQLLESR			-0.00210942	1514.83	758.421	1514.83	758.422	2	12	6.1.1.1968.2	28.2581	488	28.2668	1.11807	8.0035	328.82	18.13	297	17.23	NGO1819
								0	manual	0	99	GSTGELLLQLLESR	Label:13C(6)(R)@14		-0.0629949	1520.79	761.401	1520.85	761.433	2	12	6.1.1.1966.2	28.1715	450	28.3535	0.806287	20.2071	44	6.63	55.11	7.42	NGO1819
								0	auto - shared MS/MS	0	99	GSTGELLLQLLESR			0.0108301	1514.84	758.428	1514.83	758.422	2	10	6.1.1.1999.2	29.4279	48	29.3933	2.77731	28.6769	45.68	6.76	16.61	4.08	NGO1819
								0	manual	0	54.18	GSTGELLLQLLESR	Label:13C(6)(R)@14		-0.00446337	1520.85	761.43	1520.85	761.433	2	9	8.1.1.1999.2	28.7012	186	28.7967	0.777934	16.0664	68.59	8.28	89.04	9.44	NGO1819
								0	auto - shared MS/MS	0	68.32	IYGVLER			0.00597676	848.482	425.248	848.476	425.245	2	8	6.1.1.1846.2	22.9213	3374	23.0185	1.1725	4.57838	1031	32.11	888	29.8	NGO1819
								0	manual	0	99	KGSTGELLLQLLESR	Label:13C(6)(R)@15	missed K-G@1	0.0166693	1648.96	550.661	1648.95	550.656	3	13	6.1.1.1939.2	27.0011	181	27.0098	1.00485	11.9355	140	11.83	140.7	11.86	NGO1819
								1	auto	0	99	LDNVVYR			-0.000107486	877.466	439.74	877.466	439.74	2	9	7.1.1.1790.2	19.7536	686	19.8924	1.18753	6.42714	526.81	22.95	448	21.17	NGO1819
								0	auto - shared MS/MS	0	99	LDNVVYR	Label:13C(6)(R)@7		0.00303007	883.489	442.752	883.486	442.75	2	10	6.1.1.1805.2	21.1265	200	21.1352	1.25708	10.0777	221	14.87	177.54	13.32	NGO1819
								1	auto	0	99	LDNVVYR			-0.00832892	877.457	439.736	877.466	439.74	2	9	6.1.1.1761.2	19.2224	2349	19.5343	1.20541	5.63368	691.11	26.29	579	24.06	NGO1819
								1	auto	0	99	LDNVVYR			0.00992076	877.476	439.745	877.466	439.74	2	9	6.1.1.1808.2	21.2564	202	21.2218	1.4164	10.7556	207.69	14.41	148.08	12.17	NGO1819
								1	auto	0	98.82	LDNVVYR			-0.00790167	877.458	439.736	877.466	439.74	2	9	6.1.1.1763.2	19.309	2349	19.5343	1.17024	3.99864	1350	36.74	1165	34.13	NGO1819
								0	auto - shared MS/MS	0	98.71	LDNVVYR	Label:13C(6)(R)@7		-0.0103978	883.475	442.745	883.486	442.75	2	9	6.1.1.1762.2	19.2657	2468	19.5343	1.13872	4.80879	920.11	30.33	816	28.57	NGO1819
								1	auto	0	98.12	LDNVVYR	Label:13C(6)(R)@7		-0.00118139	883.485	442.75	883.486	442.75	2	9	6.1.1.1784.2	20.2181	604	20.2268	1.30396	5.84091	671.43	25.91	520	22.8	NGO1819
								1	auto	0	97.17	LDNVVYR			-0.00710821	877.459	439.737	877.466	439.74	2	9	6.1.1.1769.2	19.5688	2416	19.5343	1.14974	2.96942	2425	49.24	2130	46.15	NGO1819
								0	manual	0	89.83	LDNVVYR			0.01412	877.48	439.747	877.466	439.74	2	8	10.1.1.1817.2	20.1521	88	20.1176	0.968442	16.6573	70.59	8.4	73.61	8.58	NGO1819
								0	manual	0	84.13	LDNVVYR			0.0122568	877.478	439.746	877.466	439.74	2	8	5.1.1.1763.2	19.5434	171	19.7683	1.81177	15.9087	110.46	10.51	61.57	7.85	NGO1819
								0	auto - shared MS/MS	0	83.41	LDNVVYR	Label:13C(6)(R)@7		0.00544551	883.491	442.753	883.486	442.75	2	9	9.1.1.1810.2	20.0297	218	19.9951	1.24356	12.2391	149	12.21	121	11	NGO1819
								0	manual	0	82.57	LDNVVYR	Label:13C(6)(R)@7		0.0113808	883.497	442.756	883.486	442.75	2	8	5.1.1.1765.2	19.6299	150	19.8116	1.475	13.5715	133.57	11.56	91.45	9.56	NGO1819
								0	no quant - weak signal	0	77.12	LDNVVYR	Label:13C(6)(R)@7		0.0131287	883.499	442.757	883.486	442.75	2	8	10.1.1.1814.2	20.0224	115	20.0311			0	0	71.04	8.43	NGO1819
								0	manual	0	76.68	LDNVVYR	Label:13C(6)(R)@7		-0.00759014	883.478	442.746	883.486	442.75	2	8	6.1.1.1758.2	19.0925	2355	19.4476	1.61318	10.2745	246	15.68	154	12.41	NGO1819
								0	manual	0	75	LDNVVYR			0.00791221	877.474	439.744	877.466	439.74	2	8	9.1.1.1807.2	19.8999	166	19.9951	1.0399	16.1098	78.26	8.85	76	8.72	NGO1819
								1	auto	0	57.01	LDNVVYR	Label:13C(6)(R)@7		-0.00177793	883.484	442.749	883.486	442.75	2	8	7.1.1.1795.2	19.9703	694	19.979	1.02226	5.52116	660	25.69	652	25.53	NGO1819
								1	auto	0	99	LSDYGLQLR	Label:13C(6)(R)@9		-0.000284494	1069.59	535.8	1069.59	535.8	2	10	7.1.1.1886.2	23.9533	1334	24.0064	1.39501	5.00954	949	30.81	687	26.21	NGO1819
								1	auto	0	99	LSDYGLQLR			0.0118463	1063.58	532.796	1063.57	532.79	2	11	8.1.1.1894.2	24.0881	907	24.0525	1.53508	5.50022	833	28.86	548	23.41	NGO1819
								1	auto	0	99	LSDYGLQLR	Label:13C(6)(R)@9		-0.00104321	1069.59	535.8	1069.59	535.8	2	12	2.1.1.1841.2	23.3358	364	23.3009	0.772406	8.66811	234.81	15.32	307	17.52	NGO1819
								1	auto	0	99	LSDYGLQLR			-0.00904823	1063.56	532.786	1063.57	532.79	2	11	6.1.1.1863.2	23.6724	4910	23.7694	1.06638	4.81399	887	29.78	840	28.98	NGO1819
								1	auto	0	99	LSDYGLQLR	Label:13C(6)(R)@9		-0.0115595	1069.57	535.795	1069.59	535.8	2	11	6.1.1.1864.2	23.7165	4028	23.7694	1.12179	2.86256	2576	50.75	2319	48.16	NGO1819
								1	auto	0	99	LSDYGLQLR			-0.00904823	1063.56	532.786	1063.57	532.79	2	11	6.1.1.1867.2	23.8489	4910	23.7694	1.07255	2.19991	4261	65.28	4012	63.34	NGO1819
								0	no quant - weak signal	0	99	LSDYGLQLR	Label:13C(6)(R)@9		0.0162727	1069.6	535.809	1069.59	535.8	2	9	6.1.1.1953.2	27.6086	55	27.5739			54.05	7.35	0	0	NGO1819
								0	manual	0	98.92	LSDYGLQLR			0.0217137	1063.59	532.801	1063.57	532.79	2	9	6.1.1.1941.2	27.088	98	27.0532	1.65367	16.945	91.88	9.59	56.11	7.49	NGO1819
								0	manual	0	78.63	LSDYGLQLR			0.0241551	1063.59	532.802	1063.57	532.79	2	8	6.1.1.1962.2	27.9984	56	28.0071	0.822803	18.5089	53	7.28	65.05	8.07	NGO1819
								0	manual	0	66.64	MGFGSTR	Oxidation(M)@1; Label:13C(6)(R)@7		0.0691139	776.427	389.221	776.358	389.186	2	7	9.1.1.1711.2	15.7342	202	15.7429	1.9404	10.4198	269	16.4	140	11.83	NGO1819
								0	auto - shared MS/MS	0	54.44	MGFGSTR	Oxidation(M)@1		0.019452	770.358	386.186	770.338	386.176	2	7	8.1.1.1702.2	15.7192	306	15.6412	1.52776	10.3181	236	15.36	156	12.49	NGO1819
NGO1832	rpsC; 30S ribosomal protein S3; K02982 small subunit ribosomal protein S3	68	14	14	51.74	30.43	24.78	0	manual	2	99	ITIHSARPGVVIGK			-0.020374	1446.85	362.719	1446.87	362.724	4	10	7.1.1.1830.2	21.4872	246	21.4959	2.01975	13.2852	170	13.04	85	9.22	NGO1832
								1	auto	2	99	KGEDIEVLKR		missed K-G@1; missed K-R@9	-0.00927266	1185.66	396.228	1185.67	396.231	3	16	7.1.1.1730.2	17.148	560	17.2872	1.56214	11.4072	195.74	13.99	126.54	11.25	NGO1832
								0	manual	2	99	LANASVGR			-0.00197216	786.433	394.224	786.435	394.225	2	10	7.1.1.1682.2	15.0631	350	15.115	1.53886	12.562	160	12.65	105	10.25	NGO1832
								0	auto - shared MS/MS	2	99	LNGADIAR			-0.00692203	828.438	415.226	828.445	415.23	2	11	7.1.1.1722.2	16.8	1807	16.9392	1.22892	5.95599	624.93	25	513.54	22.66	NGO1832
								0	no quant - no residues to label	2	99	STDFSTVLK			0.00692631	996.52	499.267	996.513	499.264	2	11	7.1.1.1879.2	23.6434	1607	23.6965							NGO1832
								1	auto	2	99	VIIERPAK			-0.00598613	924.57	463.292	924.576	463.295	2	10	7.1.1.1697.2	15.7132	600	15.6784	1.72373	7.91838	431.84	20.78	253	15.91	NGO1832
								0	no quant - no residues to label	1.56864	98.7	KGEDIEVLK		missed K-G@1	-0.0626048	1029.51	515.761	1029.57	515.793	2	9	19.1.1.1746.2	17.9763	837	18.0718							NGO1832
								0	auto - shared MS/MS	0.195861	61.31	INPTGFR	Label:13C(6)(R)@7		0.00916145	809.458	405.736	809.449	405.732	2	7	9.1.1.1828.2	20.8087	109	20.8174	2.11672	13.4162	172	13.11	82.06	9.06	NGO1832
								1	manual	0.194499	54.02	QDIDVR			-0.00248311	744.374	373.194	744.377	373.196	2	7	7.1.1.1706.2	16.1041	393	16.1563	1.68649	12.6433	167	12.92	100	10	NGO1832
								0	no quant - no residues to label	0	96.87	KGEDIEVLK		missed K-G@1	-0.0679837	1029.5	515.759	1029.57	515.793	2	11	12.1.1.1758.2	18.2246	2439	18.4069							NGO1832
								0	no quant - no residues to label	0	89.96	KGEDIEVLK		missed K-G@1	-0.0677395	1029.5	515.759	1029.57	515.793	2	8	12.1.1.1755.2	18.0943	2439	18.4069							NGO1832
								0	no quant - no residues to label	0	83.14	KGEDIEVLK		missed K-G@1	-0.0683977	1029.5	515.758	1029.57	515.793	2	9	16.1.1.1757.2	17.9874	1836	18.2149							NGO1832
								0	no quant - no residues to label	0	69.16	KGEDIEVLK		missed K-G@1	-0.0679222	1029.5	515.759	1029.57	515.793	2	9	17.1.1.1764.2	18.0756	1436	17.9973							NGO1832
								0	no quant - no residues to label	0	60.04	KGEDIEVLK		missed K-G@1	-0.0403611	1029.53	515.772	1029.57	515.793	2	8	11.1.1.1764.2	18.1042	193	18.1563							NGO1832
								0	no quant - no residues to label	0	55.04	KGEDIEVLK		missed K-G@1	-0.0655831	1029.51	515.76	1029.57	515.793	2	8	18.1.1.1759.2	17.753	1046	17.9359							NGO1832
								0	no quant - no residues to label	0	53.61	KGEDIEVLK		missed K-G@1	-0.0669456	1029.5	515.759	1029.57	515.793	2	7	17.1.1.1757.2	17.771	1404	17.9103							NGO1832
								0	manual	0	99	KGEDIEVLKR		missed K-G@1; missed K-R@9	-0.0112667	1185.66	396.227	1185.67	396.231	3	15	8.1.1.1732.2	17.0239	198	16.9892	2.81967	13.9101	195.81	13.99	70.13	8.37	NGO1832
								0	manual	0	94.57	KGEDIEVLKR		missed K-G@1; missed K-R@9	0.0032451	1185.68	396.232	1185.67	396.231	3	11	9.1.1.1749.2	17.3864	131	17.3083	1.69473	14.4916	127.54	11.29	76	8.72	NGO1832
								1	manual	0	99	LANASVGR	Label:13C(6)(R)@8		0.0105289	792.465	397.24	792.455	397.235	2	9	7.1.1.1683.2	15.1063	270	15.0718	2.11867	9.10565	373.54	19.33	178.05	13.34	NGO1832
								0	auto - shared MS/MS	0	99	LNGADIAR			-0.0033073	828.442	415.228	828.445	415.23	2	9	8.1.1.1725.2	16.7197	498	16.8154	100		418	20.45	0	0	NGO1832
								0	no quant - weak signal	0	96.67	LNGADIAR			0.00244877	828.448	415.231	828.445	415.23	2	8	6.1.1.1706.2	16.836	269	16.8448			0	0	0	0	NGO1832
								0	auto - shared MS/MS	0	83.8	LNGADIAR			0.00708844	828.452	415.233	828.445	415.23	2	8	11.1.1.1741.2	17.1048	250	16.9831	1.62462	14.3273	127.09	11.27	79	8.89	NGO1832
								0	auto - shared MS/MS	0	81.2	LNGADIAR			-0.00245929	828.443	415.229	828.445	415.23	2	8	2.1.1.1671.2	16.1075	244	16.1595	1.17968	12.8165	132	11.49	113	10.63	NGO1832
								0	manual	0	67.69	LNGADIAR			-4.56162e-05	828.445	415.23	828.445	415.23	2	7	9.1.1.1737.2	16.8654	421	17.0045	0.944191	12.9687	115	10.72	123	11.09	NGO1832
								0	auto - shared MS/MS	0	66.17	LNGADIAR			-0.00137101	828.444	415.229	828.445	415.23	2	8	10.1.1.1744.2	16.9915	334	17.0436	1.19792	11.2714	172	13.11	145	12.04	NGO1832
								1	auto	0	64.79	LNGADIAR	Label:13C(6)(R)@8		0.0021317	834.468	418.241	834.466	418.24	2	7	9.1.1.1740.2	16.9958	299	17.048	1.07077	8.8689	262	16.19	247.1	15.72	NGO1832
NGO1837	rplD; 50S ribosomal protein L4; K02926 large subunit ribosomal protein L4	35	21.8	21.8	66.5	51.94	51.94	0	no quant - no residues to label	2	99	AFPNKPDENFTQK			0.00253871	1534.74	512.589	1534.74	512.588	3	11	7.1.1.1841.2	21.9662	519	21.9749							NGO1837
								1	auto	2	99	AGMATILSQLAR	Oxidation(M)@3		0.000739589	1246.67	624.343	1246.67	624.342	2	15	5.1.1.1872.2	24.3017	652	24.3105	0.631411	5.35949	565.84	23.79	905	30.08	NGO1837
								0	auto - shared MS/MS	2	99	ASRNLPNVLVLEAQ	Oxidation(P)@6	cleaved L-A@N-term; cleaved Q-Q@C-term; missed R-N@3	-0.0805667	1538.76	770.388	1538.84	770.428	2	13	18.1.1.1909.2	24.3101	578	24.2297	2.12285	6.21457	803	28.34	382	19.54	NGO1837
								0	manual	2	99	EYNEALVHQLVNAYLANAR	Label:13C(6)(R)@19		-0.0130716	2193.11	732.045	2193.13	732.05	3	16	6.1.1.1937.2	26.9143	259	26.9664	0.01		0	0	178.61	13.36	NGO1837
								1	auto	2	99	LDENVYLASR	Label:13C(6)(R)@10		0.0205269	1184.63	593.324	1184.61	593.314	2	14	6.1.1.1849.2	23.054	1419	23.0185	0.689018	4.09123	1005	31.7	1473	38.38	NGO1837
								0	no quant - no residues to label	2	99	LFVIEALTAETPK			0.0217692	1430.82	716.419	1430.8	716.408	2	12	7.1.1.1957.2	27.0681	160	27.0333							NGO1837
								0	no quant - no residues to label	2	99	NLALEQVLFVTK			-0.0562879	1373.74	687.875	1373.79	687.903	2	15	5.1.1.1921.2	26.4344	105	26.4864							NGO1837
								0	no quant - weak signal	2	99	NLPNVLVLEAQQVDPYSLLR	Deamidated(N)@4; Label:13C(6)(R)@20		-0.0179827	2287.23	763.419	2287.25	763.425	3	12	8.1.1.2001.2	28.788	88	28.7533			0	0	0	0	NGO1837
								0	no quant - no residues to label	2	99	PNKPDENFTQK		cleaved F-P@N-term	-0.051811	1316.58	659.299	1316.64	659.325	2	14	5.1.1.1809.2	21.5344	407	21.7174							NGO1837
								0	no quant - no residues to label	2	99	VFAEQVK			-0.0113398	819.438	410.726	819.449	410.732	2	9	6.1.1.1712.2	17.0969	2829	17.1056							NGO1837
								1	auto	1.79588	99	RLDENVYLASR	Label:13C(6)(R)@1; Label:13C(6)(R)@11	missed R-L@1	0.0126708	1346.75	449.923	1346.73	449.919	3	12	6.1.1.1835.2	22.4356	821	22.4444	0.867762	5.19142	690	26.27	803	28.34	NGO1837
								0	no quant - no residues to label	0	99	AFPNKPDENFTQK			-0.0162063	1534.73	512.582	1534.74	512.588	3	14	6.1.1.1815.2	21.5599	2633	21.83							NGO1837
								0	no quant - no residues to label	0	99	AFPNKPDENFTQK			-0.0151077	1534.73	512.583	1534.74	512.588	3	13	6.1.1.1822.2	21.8649	2600	21.83							NGO1837
								0	no quant - no residues to label	0	99	AFPNKPDENFTQK			-0.00581692	1534.74	512.586	1534.74	512.588	3	11	5.1.1.1808.2	21.4909	919	21.6737							NGO1837
								0	no quant - no residues to label	0	78.22	AFPNKPDENFTQK			-0.0122863	1534.73	512.584	1534.74	512.588	3	9	2.1.1.1796.2	21.3743	201	21.4696							NGO1837
								1	auto	0	99	AGMATILSQLAR	Oxidation(M)@3; Label:13C(6)(R)@12		0.00545258	1252.7	627.355	1252.69	627.353	2	16	5.1.1.1871.2	24.2579	953	24.3105	0.660421	6.16275	435.54	20.87	666	25.81	NGO1837
								1	auto	0	99	AGMATILSQLAR	Oxidation(M)@3; Label:13C(6)(R)@12		0.00372372	1252.69	627.354	1252.69	627.353	2	16	7.1.1.1903.2	24.7042	612	24.7129	0.689261	6.33725	419	20.47	613.9	24.78	NGO1837
								1	auto	0	99	AGMATILSQLAR	Oxidation(M)@3		0.00383966	1246.67	624.344	1246.67	624.342	2	17	7.1.1.1904.2	24.7483	503	24.7129	0.68582	5.84824	491	22.16	723	26.89	NGO1837
								1	auto	0	99	AGMATILSQLAR	Oxidation(M)@3; Label:13C(6)(R)@12		0.00422184	1252.69	627.355	1252.69	627.353	2	15	8.1.1.1910.2	24.7985	698	24.7629	0.71462	5.73046	520.11	22.81	735	27.11	NGO1837
								1	auto	0	99	AGMATILSQLAR	Oxidation(M)@3		0.000807299	1246.67	624.343	1246.67	624.342	2	14	8.1.1.1911.2	24.8428	460	24.7629	0.724376	6.00034	477	21.84	665	25.79	NGO1837
								1	auto	0	99	AGMATILSQLAR	Oxidation(M)@3; Label:13C(6)(R)@12		0.00514388	1252.7	627.355	1252.69	627.353	2	13	2.1.1.1856.2	23.9897	243	23.9549	0.687733	10.1843	162.08	12.73	238	15.43	NGO1837
								1	auto	0	99	AGMATILSQLAR	Oxidation(M)@3; Label:13C(6)(R)@12		0.00628263	1252.7	627.356	1252.69	627.353	2	16	6.1.1.1879.2	24.3773	3468	24.4739	0.605078	5.82243	471.54	21.71	787	28.05	NGO1837
								1	auto	0	99	AGMATILSQLAR	Oxidation(M)@3		0.0106365	1246.68	624.348	1246.67	624.342	2	16	6.1.1.1880.2	24.4212	2036	24.4739	0.698236	3.78075	1183	34.39	1711	41.36	NGO1837
								1	auto	0	99	AGMATILSQLAR	Oxidation(M)@3; Label:13C(6)(R)@12		0.00530606	1252.7	627.355	1252.69	627.353	2	18	6.1.1.1882.2	24.509	3468	24.4739	0.732212	2.88152	2078	45.59	2866	53.54	NGO1837
								1	auto	0	99	AGMATILSQLAR	Oxidation(M)@3; Label:13C(6)(R)@12		0.00567227	1252.7	627.355	1252.69	627.353	2	15	6.1.1.1889.2	24.8161	2678	24.4739	0.536106	5.68929	473	21.75	891	29.85	NGO1837
								1	auto	0	99	AGMATILSQLAR	Dioxidation(M)@3; Label:13C(6)(R)@12		0.0104646	1268.7	635.355	1268.69	635.35	2	17	6.1.1.1891.2	24.9037	441	24.8686	0.645169	7.3172	306.04	17.49	479.04	21.89	NGO1837
								0	manual	0	96.04	AGMATILSQLAR	Oxidation(M)@3		0.0265245	1246.7	624.356	1246.67	624.342	2	11	9.1.1.1921.2	24.8815	299	24.8026	1.02599	10.273	191	13.82	188	13.71	NGO1837
								1	auto	0	99	LDENVYLASR	Label:13C(6)(R)@10		0.0210152	1184.63	593.324	1184.61	593.314	2	14	6.1.1.1848.2	23.0097	1419	23.0185	0.639284	4.22272	916	30.27	1447	38.04	NGO1837
								1	auto	0	99	LDENVYLASR	Label:13C(6)(R)@10		0.0227355	1184.64	593.325	1184.61	593.314	2	12	5.1.1.1839.2	22.852	664	22.8166	0.610434	6.50691	379	19.47	627	25.04	NGO1837
								0	auto - shared MS/MS	0	99	LDENVYLASR			0.0177967	1178.61	590.313	1178.59	590.304	2	10	6.1.1.1857.2	23.4075	441	23.2838	1.28089	7.55771	397	19.92	313	17.69	NGO1837
								0	no quant - no residues to label	0	99	LFVIEALTAETPK			-0.0113398	1430.79	716.403	1430.8	716.408	2	14	8.1.1.1962.2	27.0892	300	27.1416							NGO1837
								0	no quant - no residues to label	0	99	LFVIEALTAETPK			0.0144382	1430.82	716.415	1430.8	716.408	2	13	5.1.1.1924.2	26.5643	319	26.6163							NGO1837
								0	no quant - no residues to label	0	99	LFVIEALTAETPK			0.0103665	1430.81	716.413	1430.8	716.408	2	15	6.1.1.1930.2	26.6048	746	26.7493							NGO1837
								0	no quant - no residues to label	0	99	LFVIEALTAETPK			0.0103665	1430.81	716.413	1430.8	716.408	2	15	6.1.1.1934.2	26.784	746	26.7493							NGO1837
								0	no quant - no residues to label	0	98.01	LFVIEALTAETPK			-0.0340935	1430.77	716.391	1430.8	716.408	2	12	9.1.1.1972.2	27.1028	74	27.1549							NGO1837
								0	no quant - no residues to label	0	99	NLALEQVLFVTK			0.00492857	1373.8	687.906	1373.79	687.903	2	14	7.1.1.1956.2	27.0246	185	26.9463							NGO1837
								0	no quant - no residues to label	0	99	NLALEQVLFVTK			-0.00416449	1373.79	687.901	1373.79	687.903	2	13	8.1.1.1960.2	27.0016	372	27.0104							NGO1837
								0	no quant - no residues to label	0	99	NLALEQVLFVTK			-0.00550621	1373.79	687.9	1373.79	687.903	2	14	5.1.1.1926.2	26.651	220	26.573							NGO1837
								0	no quant - no residues to label	0	99	NLALEQVLFVTK			0.00600007	1373.8	687.906	1373.79	687.903	2	16	6.1.1.1932.2	26.6917	704	26.6569							NGO1837
								0	no quant - no residues to label	0	99	NLALEQVLFVTK			0.00600007	1373.8	687.906	1373.79	687.903	2	15	6.1.1.1933.2	26.7406	704	26.6569							NGO1837
								0	no quant - no residues to label	0	99	NLALEQVLFVTK			0.00697663	1373.8	687.907	1373.79	687.903	2	14	6.1.1.1929.2	26.5614	610	26.5701							NGO1837
								0	no quant - no residues to label	0	99	NLALEQVLFVTK			0.988059	1374.78	688.397	1373.79	687.903	2	15	6.1.1.1931.2	26.6482	44	26.7058							NGO1837
								0	no quant - weak signal	0	54.18	NLPNVLVLEAQQVDPYSLLR	Label:13C(6)(R)@20		0.0285378	2286.3	763.106	2286.27	763.097	3	10	8.1.1.2003.2	28.8749	64	28.8836			0	0	0	0	NGO1837
								0	no quant - no residues to label	0	99	PNKPDENFTQK		cleaved F-P@N-term	-0.00800251	1316.63	659.321	1316.64	659.325	2	17	6.1.1.1814.2	21.5165	1878	21.7863							NGO1837
								0	no quant - no residues to label	0	99	PNKPDENFTQK		cleaved F-P@N-term	-0.00861286	1316.63	659.321	1316.64	659.325	2	19	6.1.1.1816.2	21.6034	1863	21.7863							NGO1837
								0	no quant - no residues to label	0	52.71	VFAEQVK			-0.0113398	819.438	410.726	819.449	410.732	2	7	6.1.1.1708.2	16.923	2829	17.1056							NGO1837
NGO1838	rplC; 50S ribosomal protein L3; K02906 large subunit ribosomal protein L3	60	14.99	14.99	57.01	42.99	42.99	1	auto	2	99	ATVQKLEVVR		missed K-L@5	-0.0164409	1141.67	381.562	1141.68	381.568	3	10	6.1.1.1736.2	18.1392	185	18.1046	0.464234	8.31855	211	14.53	459	21.42	NGO1838
								1	auto	2	99	GAVPGAVNSDVVVRPSVK	Label:13C(6)(R)@14		0.0131344	1756.01	586.343	1755.99	586.339	3	21	6.1.1.1832.2	22.3035	1888	22.3123	0.388372	4.34577	733	27.07	1906	43.66	NGO1838
								0	no quant - no residues to label	2	99	GLIEFALTEEK			0.0248894	1248.69	625.35	1248.66	625.337	2	10	7.1.1.1936.2	26.1526	253	26.1613							NGO1838
								0	no quant - no residues to label	2	99	VNKAEAGHFAK		missed K-A@3	-0.0159098	1170.6	391.207	1170.61	391.212	3	11	6.1.1.1650.2	14.4037	233	14.4124							NGO1838
								1	auto	1.95861	99	TLGLVGR	Label:13C(6)(R)@7	cleaved M-T@N-term	0.0112386	720.47	361.242	720.459	361.237	2	9	6.1.1.1830.2	22.2156	1396	22.3123	0.435744	7.27466	270.54	16.45	627	25.04	NGO1838
								0	no quant - no residues to label	1.72125	99	GKGFSGTIK		missed K-G@2	-0.00383973	893.493	447.754	893.497	447.756	2	9	6.1.1.1677.2	15.5731	490	15.5818							NGO1838
								0	no quant - no residues to label	1.56864	98.65	QLLLVK			0.00363302	712.488	357.251	712.485	357.25	2	9	6.1.1.1855.2	23.3192	3687	23.3279							NGO1838
								1	auto	1.16749	99	PGAVNSDVVVRPSVK	Label:13C(6)(R)@11	cleaved V-P@N-term	-0.00556322	1528.86	765.438	1528.87	765.441	2	24	6.1.1.1833.2	22.3475	1306	22.2682	0.430518	4.80045	619	24.88	1452	38.11	NGO1838
								1	auto	0.195179	99	VPGSIGMAQDPGR	Dehydrated(D)@10		0.0580308	1265.68	633.846	1265.62	633.817	2	16	6.1.1.1824.2	21.9524	817	21.9612	0.397943	4.64948	645	25.4	1636.84	40.46	NGO1838
								0	manual	0.0530567	99	AEAGHFAKAGVEAGR	Carbamyl(K)@8; Label:13C(6)(R)@15	missed K-A@8	-0.00964743	1518.75	507.259	1518.76	507.262	3	14	6.1.1.1735.2	18.0959	148	18.1913	0.704768	13.3012	96	9.8	137.56	11.73	NGO1838
								1	manual	0	89.4	ATVQKLEVVR	Label:13C(6)(R)@10	missed K-L@5	-0.0209389	1147.68	383.568	1147.7	383.575	3	9	6.1.1.1732.2	17.9656	230	18.0612	0.487352	12.3647	97	9.85	201	14.18	NGO1838
								0	no quant - no residues to label	0	99	GLIEFALTEEK			0.000935879	1248.66	625.338	1248.66	625.337	2	14	6.1.1.1912.2	25.821	930	25.8735							NGO1838
								0	no quant - no residues to label	0	82.25	QLLLVK			0.00363302	712.488	357.251	712.485	357.25	2	8	6.1.1.1853.2	23.2308	3687	23.3279							NGO1838
								0	no quant - no residues to label	0	99	VNKAEAGHFAK	Carbamyl(K)@3	missed K-A@3	0.0005508	1213.62	405.548	1213.62	405.547	3	13	6.1.1.1689.2	16.0954	447	16.0605							NGO1838
								1	auto	0	99	VPGSIGMAQDPGR	Dehydrated(D)@10; Label:13C(6)(R)@13		0.0530655	1271.69	636.853	1271.64	636.827	2	14	6.1.1.1823.2	21.9087	1613	21.9612	0.491538	4.78308	650.05	25.5	1335.54	36.55	NGO1838
								1	auto	0	99	VPGSIGMAQDPGR	Dehydrated(D)@10; Label:13C(6)(R)@13		0.0530655	1271.69	636.853	1271.64	636.827	2	14	6.1.1.1826.2	22.0401	1611	21.9612	0.439187	4.56672	688	26.23	1582	39.77	NGO1838
								0	auto - shared MS/MS	0	99	VPGSIGMAQDPGR	Dehydrated(D)@10; Label:13C(6)(R)@13		0.0622916	1271.7	636.858	1271.64	636.827	2	13	2.1.1.1801.2	21.591	181	21.5997	0.448167	14.7246	66.59	8.16	150.05	12.25	NGO1838
NGO1841	rpsJ, nusE; 30S ribosomal protein S10; K02946 small subunit ribosomal protein S10	115	9.06	9.06	60.19	47.57	38.83	1	auto	2	99	AYDYALIDR	Label:13C(6)(R)@9		0.012815	1104.57	553.291	1104.55	553.285	2	12	32.1.1.1929.2	24.136	607	24.1448	0.686862	6.72072	372.04	19.29	547	23.39	NGO1841
								0	no quant - no residues to label	2	99	SAQEIVETAK			-0.00268128	1074.55	538.284	1074.56	538.285	2	11	33.1.1.1763.2	17.5131	296	17.5218							NGO1841
								1	auto	2	99	SAQEIVETAKR	Label:13C(6)(R)@11	missed K-R@10	-0.00589224	1236.67	413.231	1236.68	413.233	3	13	32.1.1.1718.2	16.1685	441	16.1772	0.928678	7.24189	366	19.13	398	19.95	NGO1841
								0	no quant - no residues to label	1.38722	98.5	GPIPLPTK			-4.43198e-06	821.501	411.758	821.501	411.758	2	11	31.1.1.1932.2	23.1407	2633	23.2364							NGO1841
								0	no quant - no residues to label	1.13077	97.21	LDLPAGVDVEIK			0.0119939	1267.71	634.864	1267.7	634.858	2	11	31.1.1.1984.2	25.4025	168	25.4112							NGO1841
								1	auto	0.321482	75.43	GPIPLPTKIER		missed K-I@8	0.0100213	1219.74	407.587	1219.73	407.584	3	9	31.1.1.1938.2	23.4017	365	23.4105	0.973528	6.73536	432.84	20.8	449	21.19	NGO1841
								1	auto	0.176526	58.36	EQLEIR			0.00593922	786.429	394.222	786.424	394.219	2	8	31.1.1.1794.2	18.5898	1387	18.7283	0.988928	4.87884	831.43	28.83	849.04	29.14	NGO1841
								0	no quant - no residues to label	0.0254883	85.58	QEIVETAK		cleaved A-Q@N-term	-0.00764292	916.479	459.247	916.487	459.251	2	9	31.1.1.1771.2	17.5944	275	17.5597							NGO1841
								1	auto	0.011441	62.42	PLPTKIER	Label:13C(6)(R)@8	cleaved I-P@N-term; missed K-I@5	0.000661018	958.591	480.303	958.591	480.303	2	8	31.1.1.1939.2	23.4453	274	23.4105	0.633571	9.93412	165	12.85	263	16.22	NGO1841
								1	auto	0.00174066	50.59	QEIVETAKR	Label:13C(6)(R)@9	cleaved A-Q@N-term; missed K-R@8	0.00388019	1078.61	540.313	1078.61	540.311	2	9	31.1.1.1750.2	16.6843	325	16.6496	0.756314	8.23027	258.07	16.06	344.59	18.56	NGO1841
								0	manual	0	98.81	AYDYALIDR			0.0182528	1098.55	550.284	1098.53	550.275	2	10	32.1.1.1935.2	24.3975	155	24.4062	0.283526	12.6528	80.04	8.95	285.09	16.88	NGO1841
								1	auto	0	96.69	AYDYALIDR	Label:13C(6)(R)@9		0.00133535	1104.56	553.285	1104.55	553.285	2	11	31.1.1.1958.2	24.2732	1476	24.1948	0.796184	4.93569	734	27.09	931	30.51	NGO1841
								1	auto	0	96.27	AYDYALIDR			0.00537597	1098.54	550.277	1098.53	550.275	2	11	31.1.1.1956.2	24.186	997	24.1948	0.652848	4.44786	832	28.84	1287	35.87	NGO1841
								0	no quant - weak signal	0	53.17	EQLEIR			0.00160457	786.425	394.22	786.424	394.219	2	6	3.1.1.1761.2	19.4486	34	19.4141			26.09	5.11	0	0	NGO1841
								0	no quant - no residues to label	0	97.43	GPIPLPTK			0.00525745	821.506	411.76	821.501	411.758	2	9	32.1.1.1893.2	22.5706	808	22.8392							NGO1841
								0	no quant - no residues to label	0	99	SAQEIVETAK	Deamidated(Q)@3		0.00209179	1075.54	538.778	1075.54	538.777	2	11	34.1.1.1777.2	17.7883	254	17.7537							NGO1841
								0	no quant - no residues to label	0	99	SAQEIVETAK			0.00097348	1074.56	538.286	1074.56	538.285	2	12	32.1.1.1729.2	16.6466	1033	16.6988							NGO1841
								0	no quant - no residues to label	0	99	SAQEIVETAK			-0.0126111	1074.54	538.279	1074.56	538.285	2	13	31.1.1.1767.2	17.421	3495	17.5163							NGO1841
								0	no quant - no residues to label	0	99	SAQEIVETAK			-4.92228	1069.63	535.824	1074.56	538.285	2	12	32.1.1.1733.2	16.8205	258	16.7423							NGO1841
								0	no quant - no residues to label	0	99	SAQEIVETAK			1.00179	1075.56	538.786	1074.56	538.285	2	14	31.1.1.1770.2	17.551	176	17.5163							NGO1841
								0	no quant - no residues to label	0	99	SAQEIVETAK			-0.0139539	1074.54	538.278	1074.56	538.285	2	12	31.1.1.1764.2	17.291	3495	17.5163							NGO1841
								0	no quant - no residues to label	0	99	SAQEIVETAK			-0.0126111	1074.54	538.279	1074.56	538.285	2	12	31.1.1.1775.2	17.7677	2684	17.5163							NGO1841
								0	no quant - no residues to label	0	98.59	SAQEIVETAK			-4.93081	1069.62	535.82	1074.56	538.285	2	13	31.1.1.1774.2	17.7243	325	17.6897							NGO1841
								0	no quant - no residues to label	0	97.23	SAQEIVETAK	Deamidated(Q)@3		0.0276794	1075.57	538.791	1075.54	538.777	2	11	35.1.1.1785.2	17.5761	165	17.4983							NGO1841
								0	no quant - no residues to label	0	95.32	SAQEIVETAK	Dehydrated(E)@4		0.0030171	1056.55	529.281	1056.55	529.28	2	11	31.1.1.1769.2	17.5076	171	17.473							NGO1841
								0	no quant - no residues to label	0	94.21	SAQEIVETAK			0.00777455	1074.56	538.289	1074.56	538.285	2	10	31.1.1.1813.2	19.3771	90	19.3426							NGO1841
								0	no quant - no residues to label	0	68.14	SAQEIVETAK	Deamidated(Q)@3		0.028656	1075.57	538.791	1075.54	538.777	2	10	35.1.1.1781.2	17.403	165	17.4983							NGO1841
								0	no quant - no residues to label	0	63.1	SAQEIVETAK			-0.000648273	1074.56	538.285	1074.56	538.285	2	8	31.1.1.1898.2	21.7366	40	21.7021							NGO1841
								1	auto	0	97.64	SAQEIVETAKR		missed K-R@10	0.00124218	1230.66	411.227	1230.66	411.226	3	10	32.1.1.1720.2	16.2555	382	16.1338	0.859836	7.88183	298	17.26	350	18.71	NGO1841
								1	auto	0	96.41	SAQEIVETAKR		missed K-R@10	-0.000591855	1230.66	411.226	1230.66	411.226	3	11	31.1.1.1748.2	16.5976	1121	16.6496	0.804729	4.56335	863	29.38	1083	32.91	NGO1841
								0	auto - shared MS/MS	0	91.92	SAQEIVETAKR	Label:13C(6)(R)@11	missed K-R@10	-0.00568173	1236.67	413.231	1236.68	413.233	3	10	31.1.1.1747.2	16.5542	1475	16.6496	0.818899	5.81229	536	23.15	661	25.71	NGO1841
NGO1845	rpsL; 30S ribosomal protein S12; K02950 small subunit ribosomal protein S12	145	6.34	6.34	47.15	27.64	15.45	0	no quant - no residues to label	2	99	GSLDTAGVK			0.00135498	846.446	424.23	846.445	424.23	2	8	34.1.1.1745.2	16.401	729	16.4531							NGO1845
								1	auto	2	99	GSLDTAGVKDR			-0.00653951	1117.57	373.529	1117.57	373.532	3	11	34.1.1.1732.2	15.8374	240	15.8461	1.69813	11.1686	215	14.66	127.86	11.31	NGO1845
								1	manual	2	99	PTINQLVR		cleaved M-P@N-term	0.015475	939.566	470.79	939.55	470.782	2	11	3.1.1.1843.2	22.7224	424	22.7312	1.74875	8.626	367.11	19.16	212	14.56	NGO1845
								0	auto - shared MS/MS	0.181774	63.05	VKDLPGVR			0.00789481	882.537	442.276	882.529	442.272	2	7	35.1.1.1768.2	16.8404	108	16.8491	1.82114	17.9847	86.65	9.31	48.05	6.93	NGO1845
								0	manual	0.160522	59.53	VYTTTPR			-0.00269303	836.436	419.226	836.439	419.227	2	7	3.1.1.1657.2	14.9861	215	14.9949	2.40586	12.8491	205	14.32	86.05	9.28	NGO1845
								0	no quant - no residues to label	0	95.98	GSLDTAGVK			0.00184851	846.447	424.231	846.445	424.23	2	9	35.1.1.1756.2	16.3208	512	16.4161							NGO1845
								0	manual	0	99	PTINQLVR		cleaved M-P@N-term	0.00753482	939.558	470.786	939.55	470.782	2	12	34.1.1.1909.2	23.5073	1603	23.5598	1.66216	5.34854	925	30.41	562	23.71	NGO1845
								1	auto	0	99	PTINQLVR	Label:13C(6)(R)@8	cleaved M-P@N-term	-0.000507515	945.57	473.792	945.57	473.792	2	11	34.1.1.1911.2	23.5948	823	23.516	1.98359	4.39245	1536	39.19	782	27.96	NGO1845
								0	manual	0	99	PTINQLVR		cleaved M-P@N-term	0.00146904	939.552	470.783	939.55	470.782	2	11	35.1.1.1937.2	23.5608	1001	23.5695	0.60009	4.29513	864	29.39	1454	38.13	NGO1845
								0	manual	0	98.84	PTINQLVR		cleaved M-P@N-term	0.0134374	939.564	470.789	939.55	470.782	2	10	36.1.1.1942.2	23.5644	578	23.6166	1.32741	6.73658	510	22.58	388	19.7	NGO1845
NGO1850	DNA-directed RNA polymerase subunit beta' (EC:2.7.7.6); K03046 DNA-directed RNA polymerase subunit beta' [EC:2.7.7.6]	14	32.73	32.73	36.88	19.84	14.23	0	no quant - no residues to label	2	99	FENMEEGVTVAK	Oxidation(M)@4		0.00588208	1368.63	685.322	1368.62	685.319	2	13	1.1.1.1801.2	18.2885	190	18.254							NGO1850
								0	no quant - no residues to label	2	99	GEGSLFADVK			0.00782987	1021.52	511.765	1021.51	511.761	2	13	1.1.1.2049.2	24.2443	480	24.253							NGO1850
								0	no quant - no residues to label	2	99	LGIQAFEPILIEGK			0.00585678	1526.88	764.446	1526.87	764.443	2	14	1.1.1.2132.2	27.4209	149	27.4296							NGO1850
								0	no quant - no residues to label	2	99	LIITDVDGVAYETLISK			0.00194606	1849.01	925.513	1849.01	925.511	2	14	1.1.1.2124.2	27.2475	58	27.213							NGO1850
								0	no quant - no residues to label	2	99	LVDMIDQSGVDEVK	Oxidation(M)@4		0.00867164	1562.76	782.386	1562.75	782.382	2	15	1.1.1.2026.2	23.2465	538	23.2117							NGO1850
								0	no quant - no residues to label	2	99	VTASDVVDPSSGETLVEAGTLLTEK			-0.0101374	2517.26	840.094	2517.27	840.097	3	15	1.1.1.2115.2	26.962	122	26.9275							NGO1850
								0	manual	2	99	YIVQEVQEVYR	Label:13C(6)(R)@11		0.0201164	1430.77	716.392	1430.75	716.382	2	13	1.1.1.2056.2	24.5477	126	24.4698	1.07493	14.1297	103.43	10.17	97.17	9.86	NGO1850
								0	no quant - no residues to label	1.69897	98.51	YENILLGITK			0.000226199	1162.66	582.337	1162.66	582.337	2	12	1.1.1.2091.2	26.0274	169	25.9929							NGO1850
								0	no quant - no residues to label	1.60206	98.08	QELESTGSDTK			0.0181921	1193.56	597.787	1193.54	597.778	2	11	1.1.1.1717.2	15.2813	53	15.2469							NGO1850
								0	no quant - no residues to label	1.55284	97.85	ALLSEILPK			-0.00770214	982.599	492.307	982.606	492.31	2	11	1.1.1.2087.2	25.8544	611	26.0361							NGO1850
								1	auto	1.49485	97.6	TANSGYLTR			-0.001996	981.486	491.75	981.488	491.751	2	11	1.1.1.1757.2	16.8365	125	16.8456	0.5913	11.9379	111.19	10.54	189.9	13.78	NGO1850
								0	no quant - no residues to label	1.25964	95.77	VLTEAAIMGK	Oxidation(M)@8		-0.00576628	1047.56	524.786	1047.56	524.789	2	11	1.1.1.1915.2	20.7609	239	20.6833							NGO1850
								0	manual	1.25181	96.76	EGQEIGKGDVLAR	Label:13C(6)(R)@13	missed K-G@7	-0.0146547	1376.72	459.914	1376.74	459.919	3	12	1.1.1.1806.2	18.4698	106	18.4785	0.322851	20.9327	30.08	5.48	94.09	9.7	NGO1850
								1	auto	1.22185	95.39	SVITVGPYLR			-0.0054098	1103.63	552.822	1103.63	552.824	2	11	1.1.1.2061.2	24.7642	213	24.7296	0.624496	9.27646	188.04	13.71	304.08	17.44	NGO1850
								0	no quant - no residues to label	1.18709	95	KGLADTALK		missed K-G@1	0.000364772	915.539	458.777	915.539	458.777	2	10	1.1.1.1752.2	16.6206	127	16.5862							NGO1850
								1	auto	1.11919	94.14	QGLVTNGER			0.0202417	972.519	487.267	972.499	487.257	2	10	1.1.1.1736.2	15.9295	137	15.895	0.728047	11.6861	126.04	11.23	174.83	13.22	NGO1850
								0	manual	0.958607	91.51	LQGIEALAR			-0.0238301	969.537	485.776	969.561	485.788	2	10	1.1.1.2042.2	23.9408	575	23.9495	0.01		0	0	609	24.68	NGO1850
								0	no quant - no residues to label	0.815309	87.99	CGVEVTLSK	Carbamidomethyl(C)@1		0.0157834	991.517	496.766	991.501	496.758	2	9	1.1.1.1961.2	21.3672	0	21.3328							NGO1850
[truncated: 1,063 more rows]

## Sheet: Extr2_Rep2
Extract 2, Replicate 2
Peptides from quantified proteins with quantification p-values <0.05
Accessions	Names	N	Unused	Total	%Cov	%Cov(50)	%Cov(95)	Used	Annotation	Contrib	Conf	Sequence	Modifications	Cleavages	dMass	Prec MW	Prec m/z	Theor MW	Theor m/z	Theor z	Sc	Spectrum	Time	PrecursorSignal	PrecursorElution	L:H	%Err L:H	Area L	Err L	Area H	Err H	Accessions
NGO0217	ABC transporter, periplasmic binding protein, iron related; K02012 iron(III) transport system substrate-binding protein	5	38.71	38.71	55.29	44.41	42.9	0	no quant - no residues to label	2	99	AEYPLNPHVVSTFNLEPIAK			-0.0147529	2238.15	747.058	2238.17	747.063	3	17	6.1.1.1464.2	20.1839	210	20.2186							NGO0217
								0	manual	2	99	AGQIKEEGSR	Label:13C(6)(R)@10	cleaved L-A@N-term	0.0112596	1079.58	540.796	1079.57	540.791	2	16	6.1.1.1352.2	16.2014	64	16.1582	0.356259	28.0045	16	4	62.76	7.92	NGO0217
								0	no quant - no residues to label	2	99	DITVYNGQHK	Carbamyl@N-term	cleaved A-D@N-term	-0.00827737	1216.58	609.295	1216.58	609.299	2	14	6.1.1.1376.2	17.1349	1260	17.1871							NGO0217
								0	manual	2	99	DWVALSGR	Label:13C(6)(R)@8		0.0013603	908.482	455.248	908.481	455.248	2	10	8.1.1.1403.2	19.0026	142	18.968	0.731931	14.5835	71.61	8.46	136.72	11.69	NGO0217
								1	auto	2	99	EAAQAVADAFTR			0.0037359	1248.61	625.314	1248.61	625.312	2	12	6.1.1.1412.2	18.6969	175	18.6623	0.689383	9.35098	170.69	13.06	346	18.6	NGO0217
								0	no quant - no residues to label	2	99	FVAFLAGK			-0.00500476	851.485	426.75	851.491	426.753	2	11	6.1.1.1437.2	19.6393	1366	19.6048							NGO0217
								0	no quant - no residues to label	2	99	GDQLAGQIK			0.00130895	928.499	465.257	928.498	465.256	2	10	6.1.1.1279.2	13.9123	367	14.0506							NGO0217
								1	auto	2	99	GDQLAGQIKEEGSR	Label:13C(6)(R)@14		-0.0213861	1492.74	498.586	1492.76	498.593	3	15	6.1.1.1344.2	15.9595	277	16.0545	0.514824	14.4013	65.96	8.12	179.04	13.38	NGO0217
								0	no quant - no residues to label	2	99	GLKEYGKPYAK			-0.00996301	1252.67	418.565	1252.68	418.568	3	14	6.1.1.1245.2	12.444	154	12.4094							NGO0217
								0	manual	2	99	KDWVALSGR	Label:13C(6)(R)@9		-0.0169312	1036.56	519.287	1036.58	519.295	2	12	6.1.1.1398.2	18.0901	392	18.1422	0.01		0	0	156.2	12.5	NGO0217
								0	no quant - no residues to label	2	99	KFVAFLAGK		missed K-F@1	-8.05124	971.534	486.774	979.586	490.8	2	14	6.1.1.1417.2	18.9133	204	18.8787							NGO0217
								0	no quant - no residues to label	2	99	KLSEKDLEK		missed K-L@1	-0.00957052	1088.6	363.873	1088.61	363.877	3	14	6.1.1.1221.2	11.4061	590	11.458							NGO0217
								0	no quant - weak signal	2	99	LAGQIKEEGSR	Label:13C(6)(R)@11	cleaved Q-L@N-term	0.0225446	1192.67	597.344	1192.65	597.333	2	13	6.1.1.1345.2	16.0027	46	15.9682			11	3.32	26	5.1	NGO0217
								0	no quant - no residues to label	2	99	LLEQAGMK	Oxidation(M)@7		-0.00728109	904.461	453.238	904.469	453.242	2	11	6.1.1.1223.2	11.4925	3263	11.5878							NGO0217
								0	no quant - weak signal	2	99	LNSAKGDQLAGQIKEEGSR	Deamidated(N)@2; Dehydrated(D)@7; Label:13C(6)(R)@19	missed K-G@5	-0.0704621	1988.95	498.245	1989.02	498.263	4	15	6.1.1.1342.2	15.9076	0	15.8732			0	0	0	0	NGO0217
								0	manual	2	99	SRVVVYDTR	Label:13C(6)(R)@2; Label:13C(6)(R)@9	missed R-V@2	-0.0181413	1105.61	553.812	1105.63	553.821	2	13	6.1.1.1261.2	13.135	142	13.1869	0.50551	16.823	48.13	6.94	133.05	11.53	NGO0217
								0	no quant - no residues to label	2	99	SVLNYATPK			-0.0104703	991.523	496.769	991.534	496.774	2	12	6.1.1.1393.2	17.873	2549	17.8817							NGO0217
								0	manual	1.95861	99	VVVYDTR	Label:13C(6)(R)@7		0.00943648	856.484	429.25	856.475	429.245	2	9	12.1.1.1258.2	13.1107	95	13.033	0.502197	21.2683	30.04	5.48	83.59	9.14	NGO0217
								0	manual	1.55284	98.06	GVQNVHTR	Label:13C(6)(R)@8		0.00849544	915.507	458.761	915.498	458.756	2	11	7.1.1.1195.2	10.6974	150	10.6629	0.363761	19.0761	34.66	5.89	133.15	11.54	NGO0217
								0	no quant - no residues to label	0.754487	83.85	WLKGLK		missed K-G@3	-0.0321437	743.437	372.726	743.469	372.742	2	8	9.1.1.1443.2	18.4089	366	18.3743							NGO0217
								0	no quant - no residues to label	0.229885	99	GKGVPVAAK	Carbamyl@N-term	missed K-G@2	-0.000524127	868.512	435.264	868.513	435.264	2	11	6.1.1.1227.2	11.6657	524	11.7176							NGO0217
								0	no quant - no residues to label	0.09691	70.15	SEKDLEK		cleaved L-S@N-term	0.0170133	847.446	424.73	847.429	424.722	2	9	6.1.1.1301.2	14.6207	45	14.6294							NGO0217
								0	no quant - no residues to label	0.0428718	65.3	TVYNGQHK		cleaved I-T@N-term	0.013101	945.48	473.747	945.467	473.741	2	9	7.1.1.1246.2	12.9074	209	12.8728							NGO0217
								1	auto	0.00261362	72.6	EKGVQNVHTR	Carbamyl@N-term; Label:13C(6)(R)@10	missed K-G@2	-0.01875	1215.62	406.215	1215.64	406.221	3	11	6.1.1.1205.2	10.7144	392	10.68	0.547779	9.66798	149	12.21	380.11	19.5	NGO0217
								0	no quant - no residues to label	0.00261362	83.5	LSEKDLEK	Carbamyl(K)@4		0.0130825	1003.53	502.773	1003.52	502.767	2	11	6.1.1.1370.2	16.8751	115	16.927							NGO0217
								0	no quant - no residues to label	0	99	AEYPLNPHVVSTFNLEPIAK			-0.0122458	2238.16	747.059	2238.17	747.063	3	16	7.1.1.1430.2	20.1168	137	20.0823							NGO0217
								0	no quant - no residues to label	0	99	DITVYNGQHK	Carbamyl@N-term	cleaved A-D@N-term	0.00113601	1216.58	609.3	1216.58	609.299	2	13	8.1.1.1355.2	16.9229	302	16.9748							NGO0217
								0	no quant - no residues to label	0	98.97	DITVYNGQHK	Carbamyl@N-term	cleaved A-D@N-term	-0.00596593	1216.58	609.296	1216.58	609.299	2	14	7.1.1.1359.2	17.0687	1061	17.0774							NGO0217
								0	no quant - no residues to label	0	97.8	DITVYNGQHK	Carbamyl@N-term	cleaved A-D@N-term	-0.050123	1216.53	609.274	1216.58	609.299	2	12	10.1.1.1348.2	16.7644	472	16.903							NGO0217
								0	no quant - no residues to label	0	66.83	DITVYNGQHK		cleaved A-D@N-term	0.00539229	1173.58	392.202	1173.58	392.2	3	10	6.1.1.1269.2	13.4805	120	13.4891							NGO0217
								0	auto - shared MS/MS	0	90.9	DWVALSGR	Label:13C(6)(R)@8		-0.00294082	908.478	455.246	908.481	455.248	2	10	7.1.1.1404.2	19.0276	407	19.0363	0.530559	10.4638	126.05	11.23	332	18.22	NGO0217
								0	auto - shared MS/MS	0	70.76	DWVALSGR			0.0115262	902.473	452.244	902.461	452.238	2	9	6.1.1.1422.2	19.1294	178	19.0949	0.420166	10.0424	129	11.36	429.04	20.71	NGO0217
								0	auto - shared MS/MS	0	65.64	DWVALSGR	Label:13C(6)(R)@8		0.00118907	908.482	455.248	908.481	455.248	2	9	6.1.1.1421.2	19.0862	523	19.0949	0.565671	10.0753	138.44	11.77	342	18.49	NGO0217
								0	manual	0	99	EAAQAVADAFTR	Label:13C(6)(R)@12		-0.00146508	1254.63	628.322	1254.63	628.322	2	15	6.1.1.1410.2	18.6103	516	18.619	0.734397	12.5947	96.11	9.8	182.88	13.52	NGO0217
								1	auto	0	99	EAAQAVADAFTR			0.0169936	1248.63	625.321	1248.61	625.312	2	14	7.1.1.1394.2	18.5938	310	18.6025	0.503902	7.0847	271	16.46	751.54	27.41	NGO0217
								0	manual	0	95.61	EAAQAVADAFTR	Deamidated(Q)@4; Label:13C(6)(R)@12		0.024129	1255.64	628.826	1255.61	628.814	2	12	7.1.1.1393.2	18.5503	478	18.6025	0.382336	15.0963	55.85	7.47	204.13	14.29	NGO0217
								0	no quant - no residues to label	0	99	FVAFLAGK			-0.00500476	851.485	426.75	851.491	426.753	2	10	6.1.1.1435.2	19.5529	1341	19.6048							NGO0217
								0	no quant - no residues to label	0	99	FVAFLAGK			0.009448	851.5	426.757	851.491	426.753	2	9	9.1.1.1471.2	19.3775	138	19.3862							NGO0217
								0	no quant - no residues to label	0	99	FVAFLAGK			0.00338184	851.494	426.754	851.491	426.753	2	9	8.1.1.1417.2	19.4349	429	19.4784							NGO0217
								0	no quant - no residues to label	0	98.54	FVAFLAGK			-0.00235867	851.488	426.751	851.491	426.753	2	10	7.1.1.1414.2	19.4603	1190	19.5553							NGO0217
								0	no quant - no residues to label	0	92.2	FVAFLAGK			0.000638115	851.491	426.753	851.491	426.753	2	9	10.1.1.1407.2	19.3263	179	19.2486							NGO0217
								0	no quant - no residues to label	0	91.59	FVAFLAGK			-0.00235867	851.488	426.751	851.491	426.753	2	10	7.1.1.1416.2	19.5466	1190	19.5553							NGO0217
								0	no quant - no residues to label	0	86.74	FVAFLAGK			0.00255457	851.493	426.754	851.491	426.753	2	8	11.1.1.1414.2	19.3525	90	19.2748							NGO0217
								0	no quant - no residues to label	0	99	GDQLAGQIK			0.0183147	928.516	465.265	928.498	465.256	2	10	8.1.1.1261.2	13.6558	117	13.6645							NGO0217
								0	no quant - no residues to label	0	98.46	GDQLAGQIK			0.00377349	928.502	465.258	928.498	465.256	2	11	7.1.1.1257.2	13.3842	322	13.3928							NGO0217
								1	auto	0	99	GDQLAGQIKEEGSR	Label:13C(6)(R)@14		-0.0127968	1492.74	498.589	1492.76	498.593	3	14	7.1.1.1295.2	15.0273	270	15.0792	0.384716	15.2127	55.08	7.42	200.07	14.14	NGO0217
								0	no quant - no residues to label	0	99	GKGVPVAAK	Carbamyl@N-term	missed K-G@2	-0.00509464	868.508	435.261	868.513	435.264	2	11	8.1.1.1212.2	11.5371	167	11.5026							NGO0217
								0	no quant - no residues to label	0	97.95	GKGVPVAAK	Carbamyl@N-term	missed K-G@2	0.00144868	868.514	435.264	868.513	435.264	2	12	7.1.1.1213.2	11.4772	563	11.4858							NGO0217
								0	no quant - no residues to label	0	65.05	GLKEYGKPYAK	Carbamyl(K)@3		-0.00232236	1295.69	432.902	1295.69	432.903	3	11	6.1.1.1374.2	17.0482	196	17.0136							NGO0217
								0	no quant - no residues to label	0	99	KFVAFLAGK		missed K-F@1	-0.00356722	979.582	490.798	979.586	490.8	2	14	6.1.1.1419.2	18.9998	196	18.9652							NGO0217
								0	no quant - no residues to label	0	99	KFVAFLAGK	Carbamyl@N-term	missed K-F@1	0.0161933	1022.61	512.311	1022.59	512.303	2	12	6.1.1.1447.2	19.9675	111	19.9849							NGO0217
								0	no quant - no residues to label	0	99	KFVAFLAGK		missed K-F@1	-0.0258279	979.56	490.787	979.586	490.8	2	14	7.1.1.1401.2	18.8976	332	18.9063							NGO0217
								0	no quant - no residues to label	0	95.61	KFVAFLAGK	Carbamyl@N-term	missed K-F@1	0.00102208	1022.59	512.303	1022.59	512.303	2	12	7.1.1.1423.2	19.8491	114	19.9009							NGO0217
								0	no quant - no residues to label	0	57.25	KFVAFLAGK	Carbamyl@N-term	missed K-F@1	-0.0119724	1022.58	512.297	1022.59	512.303	2	10	8.1.1.1435.2	19.867	25	19.8325							NGO0217
								0	no quant - no residues to label	0	99	KLSEKDLEK	Delta:H(2)C(2)(K)@1	missed K-L@1	-0.00607747	1114.62	558.316	1114.62	558.319	2	12	6.1.1.1302.2	14.6638	44	14.5862							NGO0217
								0	no quant - no residues to label	0	99	KLSEKDLEK		missed K-L@1	-0.0048693	1088.6	363.875	1088.61	363.877	3	14	7.1.1.1208.2	11.2605	687	11.2692							NGO0217
								0	no quant - no residues to label	0	99	KLSEKDLEK	Carbamyl@N-term	missed K-L@1	-0.00265967	1131.61	378.211	1131.61	378.212	3	13	7.1.1.1266.2	13.7734	140	13.7821							NGO0217
								0	no quant - no residues to label	0	74.15	KLSEKDLEK	Delta:H(2)C(2)(K)@5	missed K-L@1	-0.0308604	1114.59	558.303	1114.62	558.319	2	11	6.1.1.1273.2	13.6532	86	13.7483							NGO0217
								0	no quant - no residues to label	0	62.14	KLSEKDLEK	Carbamyl(K)@5	missed K-L@1	0.00521046	1131.62	566.817	1131.61	566.814	2	10	6.1.1.1277.2	13.826	84	13.7051							NGO0217
								0	no quant - no residues to label	0	99	LLEQAGMK	Oxidation(M)@7		-0.00728109	904.461	453.238	904.469	453.242	2	11	6.1.1.1225.2	11.5791	3263	11.5878							NGO0217
								0	no quant - no residues to label	0	99	LLEQAGMK	Oxidation(M)@7		-0.00519119	904.464	453.239	904.469	453.242	2	11	8.1.1.1209.2	11.4075	879	11.4162							NGO0217
								0	no quant - no residues to label	0	99	LLEQAGMK	Oxidation(M)@7		-0.00752935	904.461	453.238	904.469	453.242	2	12	7.1.1.1210.2	11.3471	2331	11.3992							NGO0217
								0	no quant - no residues to label	0	99	LLEQAGMK	Oxidation(M)@7		-0.00752935	904.461	453.238	904.469	453.242	2	12	7.1.1.1212.2	11.4338	2331	11.3992							NGO0217
								0	no quant - no residues to label	0	98.99	LLEQAGMK	Oxidation(M)@7		-0.0032787	904.466	453.24	904.469	453.242	2	9	12.1.1.1215.2	11.2527	154	11.3046							NGO0217
								0	no quant - no residues to label	0	94.56	LLEQAGMK	Oxidation(M)@7		0.00641808	904.475	453.245	904.469	453.242	2	9	9.1.1.1218.2	11.3797	387	11.3884							NGO0217
								0	no quant - no residues to label	0	87.66	LLEQAGMK	Oxidation(M)@7		0.00504273	904.474	453.244	904.469	453.242	2	9	10.1.1.1210.2	11.1759	394	11.2279							NGO0217
								0	no quant - no residues to label	0	77.97	LLEQAGMK	Oxidation(M)@7		0.00118743	904.47	453.242	904.469	453.242	2	8	13.1.1.1216.2	11.2633	130	11.2288							NGO0217
								0	no quant - no residues to label	0	58.75	LLEQAGMK	Oxidation(M)@7; Carbamyl(K)@8		0.0102663	947.485	474.75	947.475	474.745	2	10	6.1.1.1339.2	15.8127	126	15.8213							NGO0217
								0	no quant - no residues to label	0	69.95	LSEKDLEK	Carbamyl(K)@4		0.0131284	1003.53	502.773	1003.52	502.767	2	10	7.1.1.1351.2	16.7224	99	16.6879							NGO0217
								0	no quant - no residues to label	0	99	SVLNYATPK			-0.0104703	991.523	496.769	991.534	496.774	2	11	6.1.1.1396.2	18.0034	2549	17.8817							NGO0217
								0	no quant - no residues to label	0	98.75	SVLNYATPK			-0.0039508	991.53	496.772	991.534	496.774	2	10	8.1.1.1378.2	17.9198	1007	17.8416							NGO0217
								0	no quant - no residues to label	0	90.41	SVLNYATPK			-0.00463893	991.529	496.772	991.534	496.774	2	10	7.1.1.1379.2	17.9394	2695	17.9045							NGO0217
								1	auto	0	98.09	VVVYDTR	Label:13C(6)(R)@7		-0.00555159	856.469	429.242	856.475	429.245	2	10	6.1.1.1275.2	13.7396	1398	13.7915	0.430743	6.60831	299.61	17.31	972	31.18	NGO0217
								0	auto - shared MS/MS	0	95.13	VVVYDTR			0.0093033	850.464	426.239	850.455	426.235	2	9	8.1.1.1255.2	13.3963	163	13.405	0.40087	10.2869	121.63	11.03	424	20.59	NGO0217
								0	no quant - weak signal	0	92.5	VVVYDTR	Label:13C(6)(R)@7		0.0107	856.486	429.25	856.475	429.245	2	9	22.1.1.1241.2	12.4573	73	12.466			0	0	49.57	7.04	NGO0217
								1	auto	0	83.45	VVVYDTR			0.00155128	850.456	426.236	850.455	426.235	2	9	7.1.1.1251.2	13.1241	424	13.2196	0.445449	6.9104	276.05	16.61	866	29.43	NGO0217
								0	no quant - weak signal	0	78.24	VVVYDTR	Label:13C(6)(R)@7		-0.00846671	856.466	429.24	856.475	429.245	2	8	22.1.1.1240.2	12.4142	67	12.4229			0	0	53.84	7.34	NGO0217
								0	no quant - weak signal	0	62.14	VVVYDTR	Label:13C(6)(R)@7		-0.00555158	856.469	429.242	856.475	429.245	2	8	6.1.1.1271.2	13.5668	1333	13.7915			0	0	47	6.86	NGO0217
								0	no quant - weak signal	0	60.98	VVVYDTR	Label:13C(6)(R)@7		0.0118086	856.487	429.251	856.475	429.245	2	7	21.1.1.1268.2	13.0331	45	12.9987			4	2	44.88	6.7	NGO0217
								1	auto	0	58.75	VVVYDTR			-0.0016221	850.453	426.234	850.455	426.235	2	8	6.1.1.1274.2	13.6964	486	13.7483	0.544754	7.93124	220.88	14.86	566.61	23.8	NGO0217
								0	manual	0	58.2	VVVYDTR	Label:13C(6)(R)@7		-0.00616201	856.469	429.242	856.475	429.245	2	8	6.1.1.1288.2	14.2665	1119	13.8346	0.746473	16.5352	56.11	7.49	105.04	10.25	NGO0217
								0	no quant - weak signal	0	51.18	VVVYDTR	Label:13C(6)(R)@7		-0.00933499	856.466	429.24	856.475	429.245	2	8	19.1.1.1253.2	12.8105	93	12.776			0	0	74.36	8.62	NGO0217
								1	auto	0	50.17	VVVYDTR	Label:13C(6)(R)@7		-0.00139485	856.474	429.244	856.475	429.245	2	8	7.1.1.1250.2	13.0808	1451	13.1762	0.348422	8.53548	171.54	13.1	688	26.23	NGO0217
								0	no quant - no residues to label	0	58.34	WLKGLK		missed K-G@3	-0.033295	743.436	372.725	743.469	372.742	2	8	8.1.1.1390.2	18.4402	387	18.4488							NGO0217
NGO0233	outer membrane protein	66	12.11	12.11	21.14	21.14	21.14	0	no quant - no residues to label	2	99	AHLGGSDSFSK		cleaved S-A@N-term	-0.132562	1104.39	553.201	1104.52	553.267	2	13	31.1.1.1258.2	11.8303	20	11.7958							NGO0233
								0	no quant - no residues to label	2	99	ASAHLGGSDSFSK			-0.161055	1262.43	632.221	1262.59	632.302	2	18	31.1.1.1254.2	11.761	62	11.7698							NGO0233
								0	no quant - no residues to label	2	99	QAPSTDFK			-0.098629	892.33	447.173	892.429	447.222	2	10	31.1.1.1241.2	11.3723	140	11.4242							NGO0233
								0	no quant - no residues to label	2	99	SAHLGGSDSFSK		cleaved A-S@N-term	-0.123575	1191.43	596.721	1191.55	596.783	2	18	31.1.1.1253.2	11.7179	83	11.7266							NGO0233
								0	manual	2	99	SGELSAGVR			-0.101628	874.349	438.182	874.451	438.233	2	13	31.1.1.1243.2	11.4586	432	11.5537	5.85311	17.5867	167.54	12.94	40	6.32	NGO0233
								0	manual	1.82391	99	FAVDYTR			0.0435205	870.467	436.241	870.424	436.219	2	9	32.1.1.1601.2	17.3867	2277	17.4821	2.54322	5.20491	1041	32.26	572	23.92	NGO0233
								0	no quant - no residues to label	0.28735	98.77	HLGGSDSFSK		cleaved A-H@N-term	0.0285911	1033.51	517.763	1033.48	517.749	2	11	36.1.1.1233.2	12.1264	70	12.2647							NGO0233
								0	no quant - no residues to label	0	99	AHLGGSDSFSK		cleaved S-A@N-term	-0.00231933	1104.52	553.266	1104.52	553.267	2	14	32.1.1.1244.2	12.0478	53	12.0133							NGO0233
								0	no quant - no residues to label	0	99	ASAHLGGSDSFSK			-0.020514	1262.57	421.863	1262.59	421.87	3	19	36.1.1.1229.2	11.9537	1006	12.0488							NGO0233
								0	no quant - no residues to label	0	99	ASAHLGGSDSFSK			-0.0137177	1262.58	421.866	1262.59	421.87	3	19	37.1.1.1230.2	11.9627	281	11.9713							NGO0233
								0	no quant - no residues to label	0	99	ASAHLGGSDSFSK			-0.00664997	1262.58	421.868	1262.59	421.87	3	19	38.1.1.1221.2	11.7125	427	11.7645							NGO0233
								0	no quant - no residues to label	0	99	ASAHLGGSDSFSK			-0.0108441	1262.58	421.867	1262.59	421.87	3	18	32.1.1.1240.2	11.9096	496	12.0133							NGO0233
								0	no quant - no residues to label	0	99	ASAHLGGSDSFSK			-0.0108441	1262.58	421.867	1262.59	421.87	3	20	32.1.1.1245.2	12.091	496	12.0133							NGO0233
								0	no quant - no residues to label	0	99	ASAHLGGSDSFSK			-0.00911648	1262.58	421.867	1262.59	421.87	3	19	39.1.1.1223.2	11.7331	526	11.7417							NGO0233
								1	auto	0	98.06	FAVDYTR			0.0063275	870.43	436.222	870.424	436.219	2	10	36.1.1.1438.2	17.3553	2391	17.3206	1.64573	3.1272	2227	47.19	1891	43.49	NGO0233
								0	manual	0	92.8	FAVDYTR			0.0439319	870.467	436.241	870.424	436.219	2	9	37.1.1.1473.2	17.4536	2260	17.5058	2.72771	5.18513	1098.11	33.14	562.57	23.72	NGO0233
								0	manual	0	91.62	FAVDYTR	Label:13C(6)(R)@7		0.0156442	876.459	439.237	876.444	439.229	2	9	37.1.1.1472.2	17.4101	934	17.3754	1.67727	4.86659	929	30.48	774	27.82	NGO0233
								1	auto	0	88.11	FAVDYTR	Label:13C(6)(R)@7		0.0172001	876.461	439.238	876.444	439.229	2	9	38.1.1.1406.2	17.3249	937	17.2899	1.90863	4.99564	947.88	30.79	694	26.34	NGO0233
								1	auto	0	85.65	FAVDYTR	Label:13C(6)(R)@7		-0.000697305	876.443	439.229	876.444	439.229	2	9	36.1.1.1437.2	17.3119	2297	17.3206	1.50942	4.47485	1039.1	32.24	962	31.02	NGO0233
								1	auto	0	83.52	FAVDYTR			0.0262334	870.45	436.232	870.424	436.219	2	9	39.1.1.1352.2	17.3229	2082	17.4636	1.83187	5.0256	915	30.25	698	26.42	NGO0233
								0	manual	0	83.29	FAVDYTR			0.0309281	870.454	436.235	870.424	436.219	2	9	38.1.1.1407.2	17.3685	1967	17.4646	2.61594	5.15157	1082	32.89	578	24.04	NGO0233
								0	manual	0	80.79	FAVDYTR			0.0262334	870.45	436.232	870.424	436.219	2	9	39.1.1.1353.2	17.3668	2082	17.4636	2.31825	4.5412	1289	35.9	777	27.87	NGO0233
								0	no quant - no residues to label	0	82.68	QAPSTDFK			0.0181346	892.447	447.231	892.429	447.222	2	9	38.1.1.1213.2	11.3662	288	11.375							NGO0233
								0	no quant - no residues to label	0	99	SAHLGGSDSFSK		cleaved A-S@N-term	-0.00608229	1191.55	596.78	1191.55	596.783	2	20	36.1.1.1230.2	11.9969	412	12.0488							NGO0233
								0	no quant - no residues to label	0	99	SAHLGGSDSFSK		cleaved A-S@N-term	0.0140475	1191.57	596.79	1191.55	596.783	2	18	37.1.1.1231.2	12.0058	155	11.9713							NGO0233
								0	no quant - no residues to label	0	99	SAHLGGSDSFSK		cleaved A-S@N-term	0.0228074	1191.57	596.795	1191.55	596.783	2	19	38.1.1.1222.2	11.7558	204	11.7645							NGO0233
								0	no quant - no residues to label	0	99	SAHLGGSDSFSK		cleaved A-S@N-term	-0.0156344	1191.54	596.775	1191.55	596.783	2	19	32.1.1.1242.2	11.996	174	12.0133							NGO0233
								1	manual	0	99	SGELSAGVR	Label:13C(6)(R)@9		-0.109916	880.361	441.188	880.471	441.243	2	12	31.1.1.1244.2	11.5018	275	11.5537	2.81585	10.5493	270.84	16.46	134.41	11.59	NGO0233
								1	auto	0	99	SGELSAGVR	Label:13C(6)(R)@9		-0.10833	880.363	441.189	880.471	441.243	2	14	31.1.1.1248.2	11.64	238	11.6055	2.04006	8.77936	319.04	17.86	218.54	14.78	NGO0233
								0	auto - shared MS/MS	0	99	SGELSAGVR	Label:13C(6)(R)@9		0.0144687	880.485	441.25	880.471	441.243	2	11	33.1.1.1259.2	11.7202	39	11.6853	2.45867	21.1801	61.58	7.85	35	5.92	NGO0233
								0	no quant - weak signal	0	99	SGELSAGVR			-0.0240326	874.427	438.221	874.451	438.233	2	13	34.1.1.1243.2	11.6593	45	11.6248			37	6.08	0	0	NGO0233
								0	auto - shared MS/MS	0	99	SGELSAGVR			-4.93554	869.515	435.765	874.451	438.233	2	13	34.1.1.1245.2	11.7455	95	11.7111	1.16629	21.2632	40.57	6.37	48.61	6.97	NGO0233
								1	auto	0	99	SGELSAGVR	Label:13C(6)(R)@9		0.000808026	880.472	441.243	880.471	441.243	2	13	32.1.1.1234.2	11.6506	509	11.7025	2.59042	9.51652	315.13	17.75	170	13.04	NGO0233
								1	auto	0	99	SGELSAGVR			-0.00655745	874.444	438.229	874.451	438.233	2	14	36.1.1.1225.2	11.7808	1430	11.7895	1.85013	4.27568	1271	35.65	960	30.98	NGO0233
								1	auto	0	99	SGELSAGVR	Label:13C(6)(R)@9		-0.00570842	880.465	441.24	880.471	441.243	2	14	36.1.1.1226.2	11.8241	1159	11.7895	1.70199	4.14644	1289.81	35.91	1059	32.54	NGO0233
								1	auto	0	99	SGELSAGVR	Label:13C(6)(R)@9		0.00447489	880.475	441.245	880.471	441.243	2	13	37.1.1.1225.2	11.7467	363	11.7121	1.51627	7.36796	384.16	19.6	354.05	18.82	NGO0233
								1	auto	0	99	SGELSAGVR			0.00858804	874.459	438.237	874.451	438.233	2	12	1.1.1.1220.2	11.5681	255	11.5334	2.36696	10.9915	223.04	14.93	131.68	11.48	NGO0233
								1	auto	0	99	SGELSAGVR	Label:13C(6)(R)@9		-0.0055253	880.465	441.24	880.471	441.243	2	13	36.1.1.1223.2	11.6943	1240	11.7895	2.55988	7.28913	533.07	23.09	291	17.06	NGO0233
								1	auto	0	99	SGELSAGVR			-0.00166397	874.449	438.232	874.451	438.233	2	13	37.1.1.1224.2	11.7034	484	11.7121	1.2252	8.71679	247	15.72	281.72	16.78	NGO0233
								1	auto	0	99	SGELSAGVR			-0.00168549	874.449	438.232	874.451	438.233	2	13	38.1.1.1217.2	11.5394	562	11.5914	1.67606	8.4765	306	17.49	255.13	15.97	NGO0233
								1	auto	0	99	SGELSAGVR			-5.95807	868.493	435.254	874.451	438.233	2	14	36.1.1.1227.2	11.8673	132	11.876	1.84569	4.80633	1004.56	31.69	760.58	27.58	NGO0233
								1	auto	0	99	SGELSAGVR	Label:13C(6)(R)@9		-0.00612253	880.465	441.24	880.471	441.243	2	13	39.1.1.1220.2	11.6028	446	11.5681	2.19414	6.11153	688	26.23	438.18	20.93	NGO0233
								0	manual	0	99	SGELSAGVR			0.0130877	874.464	438.239	874.451	438.233	2	13	2.1.1.1250.2	12.7257	125	12.7344	2.70034	17.8521	92	9.59	47.61	6.9	NGO0233
								0	manual	0	99	SGELSAGVR	Label:13C(6)(R)@9		0.000345695	880.471	441.243	880.471	441.243	2	12	2.1.1.1252.2	12.812	78	12.7775	1.90696	15.0684	104.08	10.2	76.27	8.73	NGO0233
								0	manual	0	99	SGELSAGVR			0.0141948	874.465	438.24	874.451	438.233	2	13	3.1.1.1245.2	12.5467	122	12.469	1.43481	15.7434	81.74	9.04	79.61	8.92	NGO0233
								1	auto	0	99	SGELSAGVR	Label:13C(6)(R)@9		0.0097957	880.481	441.248	880.471	441.243	2	12	38.1.1.1218.2	11.5827	446	11.5914	1.71195	7.19296	430	20.74	351	18.73	NGO0233
								0	auto - shared MS/MS	0	99	SGELSAGVR			0.0315371	874.482	438.248	874.451	438.233	2	10	4.1.1.1235.2	12.254	116	12.3059	2.95286	22.1236	63.54	7.97	30.07	5.48	NGO0233
								0	auto - shared MS/MS	0	99	SGELSAGVR			-5.94669	868.504	435.259	874.451	438.233	2	12	37.1.1.1228.2	11.8763	285	11.7986	1.58055	11.0649	174	13.19	153.84	12.4	NGO0233
								1	auto	0	97.55	SGELSAGVR			-5.94149	868.509	435.262	874.451	438.233	2	12	38.1.1.1220.2	11.6693	221	11.6347	1.50835	8.25598	305	17.46	282.57	16.81	NGO0233
NGO0277	ComL; K05807 putative lipoprotein	54	12.91	12.91	33.71	33.33	24.72	1	auto	2	99	GAYIAAANR	Label:13C(6)(R)@9		-0.00247151	911.49	456.752	911.492	456.753	2	12	1.1.1.1222.2	11.6548	390	11.6634	1.62688	7.93704	343.52	18.53	295.07	17.18	NGO0277
								0	no quant - no residues to label	2	99	GLVLFNEDQSFLNK			-0.000737056	1622.83	812.422	1622.83	812.422	2	14	1.1.1.1420.2	20.0807	219	20.0894							NGO0277
								1	auto	2	99	IIGSYQNTR	Label:13C(6)(R)@9		-0.00218254	1056.56	529.289	1056.57	529.29	2	13	1.1.1.1233.2	12.1316	477	12.1837	1.13816	8.60419	245	15.65	300.81	17.34	NGO0277
								1	auto	2	99	YAADATAR	Label:13C(6)(R)@8		0.00219821	843.42	422.717	843.418	422.716	2	12	2.1.1.1202.2	10.6534	240	10.6621	1.29022	12.5591	121.91	11.04	132.04	11.49	NGO0277
								0	manual	1.95861	99	LASQDWSDRDPK	Label:13C(6)(R)@9	missed R-D@9	0.00449477	1422.69	475.237	1422.68	475.235	3	12	2.1.1.1340.2	15.9538	55	15.9193	1.06919	20.0299	44.04	6.64	57.56	7.59	NGO0277
								1	auto	0.978811	99	LVDALGGNEMSVAR	Dethiomethyl(M)@10		-0.0124549	1382.7	461.908	1382.72	461.912	3	14	1.1.1.1319.2	15.6788	127	15.6442	1.10332	12.4115	116.18	10.78	147.15	12.13	NGO0277
								0	no quant - no residues to label	0.872895	92.32	VLETNFPK			0.00153468	946.514	474.264	946.512	474.263	2	10	1.1.1.1360.2	17.4586	973	17.4674							NGO0277
								0	manual	0.826814	91.36	LYEILESR			0.00149716	1021.55	511.78	1021.54	511.779	2	10	1.1.1.1383.2	18.4729	813	18.4378	1.00853	4.70381	778	27.89	1078	32.83	NGO0277
								0	manual	0.276544	62.33	ALAAIER			-0.00415942	742.43	372.222	742.434	372.224	2	8	1.1.1.1259.2	13.2573	132	13.3093	1.50282	13.4891	114.07	10.68	106.07	10.3	NGO0277
								1	auto	0	99	GAYIAAANR			0.000938951	905.473	453.744	905.472	453.743	2	12	2.1.1.1254.2	12.8983	162	12.907	0.914145	11.501	125.05	11.18	191.16	13.83	NGO0277
								1	auto	0	99	GAYIAAANR			-0.00330276	905.469	453.742	905.472	453.743	2	11	1.1.1.1221.2	11.6114	341	11.6201	1.57544	8.8108	274	16.55	243.04	15.59	NGO0277
								0	auto - shared MS/MS	0	98.76	GAYIAAANR	Label:13C(6)(R)@9		0.000344838	911.492	456.753	911.492	456.753	2	10	2.1.1.1251.2	12.7688	190	12.8638	1.17359	20.8173	42.47	6.52	50.57	7.11	NGO0277
								0	no quant - no residues to label	0	99	GLVLFNEDQSFLNK			-0.00134747	1622.83	812.422	1622.83	812.422	2	13	1.1.1.1423.2	20.2104	226	20.0894							NGO0277
								0	no quant - no residues to label	0	99	GLVLFNEDQSFLNK			0.000519622	1622.83	812.423	1622.83	812.422	2	13	2.1.1.1487.2	21.1713	109	21.1107							NGO0277
								0	no quant - no residues to label	0	98.76	GLVLFNEDQSFLNK			0.027743	1622.86	812.436	1622.83	812.422	2	11	2.1.1.1480.2	21.076	68	21.0847							NGO0277
								0	no quant - no residues to label	0	85.05	GLVLFNEDQSFLNK			-0.0728185	1622.76	812.386	1622.83	812.422	2	9	3.1.1.1518.2	21.1083	0	21.0739							NGO0277
								0	manual	0	99	IIGSYQNTR	Label:13C(6)(R)@9		0.000427206	1056.57	529.29	1056.57	529.29	2	11	2.1.1.1279.2	13.8048	148	13.8222	1.15226	19.7099	47	6.86	57	7.55	NGO0277
								1	auto	0	80.55	LYEILESR	Label:13C(6)(R)@8		0.00539335	1027.57	514.792	1027.56	514.79	2	9	2.1.1.1423.2	19.1665	412	19.1752	1.45113	9.33386	234	15.3	225.34	15.01	NGO0277
								0	no quant - no residues to label	0	78.94	VLETNFPK			0.0035856	946.516	474.265	946.512	474.263	2	9	2.1.1.1397.2	18.0391	733	17.9609							NGO0277
								1	auto	0	99	YAADATAR			0.00816625	837.406	419.71	837.398	419.706	2	11	2.1.1.1203.2	10.6965	213	10.6621	1.24572	9.85102	194.86	13.96	218.59	14.78	NGO0277
								0	auto - shared MS/MS	0	95.82	YAADATAR			0.0146234	837.413	419.714	837.398	419.706	2	9	1.1.1.1195.2	10.4836	295	10.4489	1.26569	8.2524	279.87	16.73	309	17.58	NGO0277
								0	manual	0	53.82	YAADATAR	Label:13C(6)(R)@8		0.0138235	843.432	422.723	843.418	422.716	2	7	3.1.1.1201.2	10.6438	69	10.6093	0.975942	19.2334	45.87	6.77	65.68	8.1	NGO0277
NGO0335	polynucleotide phosphorylase/polyadenylase (EC:2.7.7.8); K00962 polyribonucleotide nucleotidyltransferase [EC:2.7.7.8]	9	29.42	29.42	34.09	23.62	20.51	0	manual	2	99	AAVAGPQELSAHAPR			0.0683045	1473.84	492.286	1473.77	492.264	3	13	19.1.1.1428.2	17.0166	392	16.982	0.01		0	0	434	20.83	NGO0335
								1	manual	2	99	AGPQELSAHAPR	Label:13C(6)(R)@12	cleaved V-A@N-term	-0.0112026	1238.64	620.325	1238.65	620.33	2	18	19.1.1.1426.2	16.9301	224	16.9388	0.409246	17.3256	43.05	6.56	147	12.12	NGO0335
								1	auto	2	99	ALLDAPVREENAAE	Label:13C(6)(R)@8	missed R-E@8	-0.0072218	1502.76	752.387	1502.77	752.391	2	17	19.1.1.1446.2	17.7968	924	17.8055	0.496051	10.1731	131	11.45	369.04	19.21	NGO0335
								0	no quant - no residues to label	2	99	APETNEELVAK			-5.05617	1194.55	598.281	1199.6	600.809	2	17	19.1.1.1261.2	13.1556	151	13.1643							NGO0335
								0	no quant - no residues to label	2	99	AVLMVESEAK	Oxidation(M)@4		-0.00829328	1091.55	546.78	1091.55	546.784	2	12	19.1.1.1367.2	15.591	260	15.5565							NGO0335
								0	no quant - no residues to label	2	99	EALITEETDTLAANEIK			-0.0150225	1859.92	930.968	1859.94	930.975	2	15	19.1.1.1479.2	19.2232	0	19.1887							NGO0335
								0	no quant - no residues to label	2	99	EIMQIALAQAK	Oxidation(M)@3		-0.00741016	1230.66	616.336	1230.66	616.339	2	15	19.1.1.1443.2	17.6667	753	17.632							NGO0335
								0	no quant - no residues to label	2	99	IPGGFFK			-0.0041258	764.418	383.216	764.422	383.218	2	9	19.1.1.1465.2	18.619	685	18.6277							NGO0335
								0	no quant - no residues to label	2	99	LHILDQMK			0.00624129	996.549	499.282	996.543	499.279	2	13	19.1.1.1451.2	18.0136	205	17.979							NGO0335
								0	manual	2	99	SQILDGQPR	Label:13C(6)(R)@9		-0.00129635	1018.55	510.282	1018.55	510.282	2	11	21.1.1.1282.2	13.4992	58	13.4647	0.149733	43.8225	5.74	2.39	53.57	7.32	NGO0335
								0	no quant - no residues to label	2	99	SQLDLVVAGTSK			-0.00788433	1216.66	609.337	1216.67	609.34	2	16	19.1.1.1454.2	18.1435	213	18.1522							NGO0335
								0	no quant - weak signal	2	99	THGSALFTR			0.996962	989.506	495.76	988.509	495.262	2	12	19.1.1.1306.2	14.6144	30	14.5799			0	0	67.78	8.23	NGO0335
								0	no quant - no residues to label	2	99	VGYINGVYVLNPTK			0.01196	1535.85	768.931	1535.83	768.925	2	13	19.1.1.1474.2	19.0076	119	19.0162							NGO0335
								0	no quant - no residues to label	2	99	VYEGTVVK			-0.00467214	893.481	447.748	893.486	447.75	2	11	19.1.1.1235.2	12.0332	875	12.0851							NGO0335
								0	manual	0.68403	86.45	ALEVDDR	Label:13C(6)(R)@7		0.0316086	822.449	412.232	822.418	412.216	2	8	22.1.1.1224.2	11.7923	89	11.7578	0.01		0	0	81.54	9.03	NGO0335
								0	no quant - no residues to label	0.359519	61.73	GIAGETIK			-5.67934e-05	787.444	394.729	787.444	394.729	2	8	19.1.1.1245.2	12.4652	134	12.5171							NGO0335
								0	auto - shared MS/MS	0.326058	58.34	IRDVIGK		missed R-D@2	-0.00592035	799.486	400.75	799.492	400.753	2	9	23.1.1.1548.2	16.8189	155	16.7844	100		133.54	11.56	0	0	NGO0335
								0	manual	0	99	AAVAGPQELSAHAPR	Label:13C(6)(R)@15		-0.0276098	1479.76	494.261	1479.79	494.27	3	19	19.1.1.1425.2	16.8869	421	16.9388	0.01		0	0	222	14.9	NGO0335
								0	manual	0	99	AAVAGPQELSAHAPR	Label:13C(6)(R)@15		-0.0215374	1479.77	494.263	1479.79	494.27	3	17	20.1.1.1429.2	16.9953	101	16.9607	0.01		0	0	107	10.34	NGO0335
								0	no quant - weak signal	0	72.63	ALEVDDR	Label:13C(6)(R)@7		-0.00474972	822.413	412.214	822.418	412.216	2	8	19.1.1.1232.2	11.9035	453	12.0419			0	0	44.37	6.66	NGO0335
								0	auto - shared MS/MS	0	72.08	ALEVDDR	Label:13C(6)(R)@7		-0.00103563	822.417	412.216	822.418	412.216	2	8	20.1.1.1236.2	12.0436	179	12.0523	0.488937	17.8574	42.35	6.51	121.04	11	NGO0335
								0	manual	0	53.95	ALEVDDR	Label:13C(6)(R)@7		0.0171326	822.435	412.225	822.418	412.216	2	7	21.1.1.1235.2	12.0488	101	12.0143	0.01		0	0	100.51	10.03	NGO0335
								1	auto	0	53.55	ALEVDDR			0.0628426	816.461	409.238	816.398	409.206	2	8	19.1.1.1233.2	11.9467	238	11.9986	0.877283	13.1918	93.54	9.67	149	12.21	NGO0335
								1	auto	0	99	ALLDAPVREENAAE	Label:13C(6)(R)@8	missed R-E@8	-0.000466344	1502.77	752.391	1502.77	752.391	2	16	20.1.1.1450.2	17.906	503	17.8713	0.323664	10.2629	117	10.82	505.15	22.48	NGO0335
								0	no quant - no residues to label	0	99	APETNEELVAK			-0.0114551	1199.59	600.803	1199.6	600.809	2	17	19.1.1.1252.2	12.7673	644	12.8623							NGO0335
								0	no quant - no residues to label	0	99	APETNEELVAK			-0.0119434	1199.59	600.803	1199.6	600.809	2	19	19.1.1.1257.2	12.9831	739	12.9055							NGO0335
								0	no quant - no residues to label	0	99	APETNEELVAK			-0.0119434	1199.59	600.803	1199.6	600.809	2	18	19.1.1.1259.2	13.0694	739	12.9055							NGO0335
								0	no quant - no residues to label	0	99	APETNEELVAK			0.000702407	1199.6	600.809	1199.6	600.809	2	17	20.1.1.1257.2	12.8813	196	12.9763							NGO0335
								0	no quant - no residues to label	0	99	APETNEELVAK			0.000336148	1199.6	600.809	1199.6	600.809	2	16	20.1.1.1261.2	13.0194	234	13.0368							NGO0335
								0	no quant - no residues to label	0	99	APETNEELVAK			-5.04941	1194.55	598.284	1199.6	600.809	2	16	20.1.1.1266.2	13.1663	83	13.3045							NGO0335
								0	no quant - no residues to label	0	99	APETNEELVAK			0.013905	1199.62	600.816	1199.6	600.809	2	16	21.1.1.1262.2	12.8777	156	12.9726							NGO0335
								0	no quant - no residues to label	0	92.17	APETNEELVAK			-5.05707	1194.55	598.28	1199.6	600.809	2	12	22.1.1.1245.2	12.6299	157	12.6817							NGO0335
								0	no quant - no residues to label	0	99	AVLMVESEAK	Oxidation(M)@4		-0.00414236	1091.55	546.782	1091.55	546.784	2	12	19.1.1.1358.2	15.444	156	15.4614							NGO0335
								0	no quant - no residues to label	0	99	AVLMVESEAK	Oxidation(M)@4		0.0261313	1091.58	546.797	1091.55	546.784	2	12	21.1.1.1359.2	15.5452	0	15.5108							NGO0335
								0	no quant - no residues to label	0	99	AVLMVESEAK	Oxidation(M)@4		-0.00826083	1091.55	546.78	1091.55	546.784	2	12	20.1.1.1349.2	15.404	63	15.3696							NGO0335
								0	no quant - no residues to label	0	99	EALITEETDTLAANEIK			-0.0281427	1859.91	930.961	1859.94	930.975	2	15	20.1.1.1480.2	19.2038	28	19.1693							NGO0335
								0	no quant - no residues to label	0	99	LHILDQMK	Oxidation(M)@7		0.0139711	1012.55	507.283	1012.54	507.276	2	10	19.1.1.1391.2	16.0403	74	16.0663							NGO0335
								0	no quant - no residues to label	0	99	LHILDQMK	Oxidation(M)@7		0.0202579	1012.56	507.286	1012.54	507.276	2	11	20.1.1.1381.2	15.9577	0	15.9232							NGO0335
								0	no quant - weak signal	0	98.53	SQILDGQPR	Label:13C(6)(R)@9		0.00749376	1018.56	510.286	1018.55	510.282	2	10	21.1.1.1276.2	13.3093	43	13.2748			0	0	42.43	6.51	NGO0335
								0	no quant - weak signal	0	96.45	SQILDGQPR	Label:13C(6)(R)@9		0.0249132	1018.58	510.295	1018.55	510.282	2	10	20.1.1.1313.2	14.4711	26	14.4366			0	0	22.09	4.7	NGO0335
								0	manual	0	95.7	SQILDGQPR	Label:13C(6)(R)@9		0.00153369	1018.55	510.283	1018.55	510.282	2	10	20.1.1.1269.2	13.2958	52	13.3045	0.287997	36.609	9	3	43.67	6.61	NGO0335
								1	manual	0	56	SQILDGQPR			0.0141616	1012.54	507.279	1012.53	507.272	2	8	19.1.1.1262.2	13.1988	55	13.1643	0.43629	16.2348	49.81	7.06	159.54	12.63	NGO0335
								0	no quant - no residues to label	0	99	SQLDLVVAGTSK			0.000455744	1216.67	609.341	1216.67	609.34	2	14	20.1.1.1457.2	18.2092	136	18.1746							NGO0335
								0	manual	0	99	THGSALFTR	Label:13C(6)(R)@9		-0.00195972	994.527	498.271	994.529	498.272	2	12	19.1.1.1300.2	14.4934	129	14.5108	0.390155	25.2224	20.13	4.49	72.1	8.49	NGO0335
								0	manual	0	99	THGSALFTR	Label:13C(6)(R)@9		-0.0135076	994.516	498.265	994.529	498.272	2	12	20.1.1.1316.2	14.6005	45	14.5661	0.386612	34.0999	11	3.32	39.76	6.31	NGO0335
								0	no quant - no residues to label	0	99	VGYINGVYVLNPTK	Deamidated(N)@5		-0.0106291	1536.81	769.411	1536.82	769.417	2	14	19.1.1.1478.2	19.1801	86	19.1887							NGO0335
								0	no quant - no residues to label	0	95.96	VGYINGVYVLNPTK	Deamidated(N)@5		0.0235791	1536.84	769.428	1536.82	769.417	2	11	20.1.1.1476.2	19.0311	72	18.9966							NGO0335
								0	no quant - no residues to label	0	99	VYEGTVVK			-0.00467214	893.481	447.748	893.486	447.75	2	10	19.1.1.1238.2	12.1629	875	12.0851							NGO0335
								0	no quant - no residues to label	0	90.29	VYEGTVVK			-0.00399758	893.482	447.748	893.486	447.75	2	9	20.1.1.1238.2	12.1299	323	12.1818							NGO0335
								0	no quant - no residues to label	0	84.9	VYEGTVVK			0.00734783	893.493	447.754	893.486	447.75	2	8	21.1.1.1237.2	12.1351	159	12.187							NGO0335
NGO0340	putative cysteine synthase/cystathionine beta-synthase; K01738 cysteine synthase A [EC:2.5.1.47]	40	16.65	16.65	44.52	25.81	23.55	0	no quant - no residues to label	2	99	AEAMIEAAEK	Dethiomethyl(M)@4	cleaved I-A@N-term	0.0125833	1013.52	507.765	1013.5	507.759	2	17	6.1.1.1240.2	12.2279	229	12.1933							NGO0340
								0	no quant - no residues to label	2	99	IAEAMIEAAEK			-0.0852744	1174.51	588.26	1174.59	588.302	2	14	5.1.1.1827.2	18.4896	159	18.455							NGO0340
								0	no quant - no residues to label	2	99	IANSITELIGNTPLVK			-0.0870666	1681.87	841.944	1681.96	841.988	2	12	6.1.1.1591.2	21.4584	0	21.424							NGO0340
								0	no quant - no residues to label	2	99	LAITMPESMSK	Oxidation(M)@5; Oxidation(M)@9		0.00872843	1238.6	620.306	1238.59	620.302	2	11	6.1.1.1356.2	16.3741	191	16.4347							NGO0340
								0	no quant - no residues to label	2	99	LEFFNPGSSVK			0.0160851	1223.63	612.825	1223.62	612.817	2	11	6.1.1.1438.2	19.6825	77	19.6048							NGO0340
								1	auto	2	99	QFDNEANPEVHR			-0.0167625	1454.64	485.886	1454.65	485.892	3	15	6.1.1.1264.2	13.2646	178	13.2301	2.18203	12.4617	165	12.85	105.67	10.28	NGO0340
								1	auto	2	99	QFDNEANPEVHRK		missed R-K@12	-0.00949586	1582.74	528.587	1582.75	528.59	3	12	6.1.1.1222.2	11.4493	199	11.4148	2.12545	11.6088	187.08	13.68	123	11.09	NGO0340
								1	auto	2	99	VPNEAAFETAR			-0.0923337	1203.5	602.755	1203.59	602.801	2	16	5.1.1.1811.2	17.7968	393	17.8055	1.91216	9.42323	266.69	16.33	194.9	13.96	NGO0340
								0	no quant - no residues to label	0.643974	85.09	IYDSIAK			-0.0572415	808.376	405.195	808.433	405.224	2	9	5.1.1.1619.2	15.3383	49	15.3038							NGO0340
								0	no quant - no residues to label	0	99	IAEAMIEAAEK	Dethiomethyl(M)@5		-0.00905135	1126.58	376.533	1126.59	376.536	3	15	6.1.1.1239.2	12.1846	369	12.1933							NGO0340
								0	no quant - no residues to label	0	99	IAEAMIEAAEK	Oxidation(M)@5		0.0267283	1190.61	596.313	1190.59	596.3	2	14	6.1.1.1366.2	16.7367	152	16.8406							NGO0340
								0	no quant - no residues to label	0	99	IAEAMIEAAEK	Oxidation(M)@5		0.00191599	1190.59	596.301	1190.59	596.3	2	13	38.1.1.1361.2	15.5166	43	15.4822							NGO0340
								0	no quant - no residues to label	0	69.37	IYDSIAK			0.00718372	808.44	405.227	808.433	405.224	2	8	4.1.1.1300.2	14.7507	40	14.7162							NGO0340
								0	no quant - no residues to label	0	62.38	IYDSIAK			-0.00266282	808.43	405.223	808.433	405.224	2	8	12.1.1.1280.2	13.923	44	13.8886							NGO0340
								0	no quant - no residues to label	0	99	LAITMPESMSK	Oxidation(M)@5; Oxidation(M)@9		-0.0440596	1238.54	620.28	1238.59	620.302	2	11	1.1.1.1297.2	14.8317	0	14.7972							NGO0340
								0	no quant - no residues to label	0	96.65	LAITMPESMSK	Oxidation(M)@5; Oxidation(M)@9		-0.0990628	1238.49	620.252	1238.59	620.302	2	12	5.1.1.1787.2	16.8638	50	16.8293							NGO0340
								0	no quant - no residues to label	0	94.38	LAITMPESMSK	Oxidation(M)@5; Oxidation(M)@9		-0.00350178	1238.59	620.3	1238.59	620.302	2	11	7.1.1.1344.2	16.4202	0	16.3856							NGO0340
								0	no quant - no residues to label	0	68.2	LEFFNPGSSVK			-0.176038	1223.44	612.729	1223.62	612.817	2	10	5.1.1.1883.2	19.7694	0	19.7349							NGO0340
								1	auto	0	99	QFDNEANPEVHR	Label:13C(6)(R)@12		-0.00448164	1460.67	487.897	1460.67	487.899	3	12	6.1.1.1266.2	13.3509	130	13.3165	1.82263	11.7481	167	12.92	128.04	11.32	NGO0340
								0	manual	0	99	QFDNEANPEVHRK	Gln->pyro-Glu@N-term	missed R-K@12	0.00345949	1565.73	522.916	1565.72	522.915	3	11	6.1.1.1372.2	16.9616	124	16.9703	2.46942	14.6426	129	11.36	73	8.54	NGO0340
								1	auto	0	99	VPNEAAFETAR	Label:13C(6)(R)@11		-0.0935419	1209.52	605.765	1209.61	605.812	2	15	5.1.1.1812.2	17.8401	301	17.8055	2.02467	8.00088	382.57	19.56	264.05	16.25	NGO0340
								1	auto	0	99	VPNEAAFETAR			0.00376784	1203.59	602.803	1203.59	602.801	2	16	6.1.1.1387.2	17.6122	1685	17.6209	1.84642	5.21873	852.11	29.19	644.9	25.39	NGO0340
								1	auto	0	99	VPNEAAFETAR	Label:13C(6)(R)@11		-0.00192238	1209.61	605.811	1209.61	605.812	2	15	6.1.1.1389.2	17.6991	1275	17.6209	1.87608	4.19803	1329.1	36.46	990	31.46	NGO0340
NGO0442	50S ribosomal protein L25/general stress protein Ctc; K02897 large subunit ribosomal protein L25	32	18.96	18.96	58.95	55.79	55.79	0	no quant - no residues to label	2	99	EGQIPGILYGEGQEPVAIAVDHK			-0.0512489	2419.19	807.403	2419.24	807.42	3	20	38.1.1.1450.2	19.2382	302	19.1172							NGO0442
								0	no quant - no residues to label	2	99	EVQHIDFQAVK			-0.010761	1312.67	438.563	1312.68	438.566	3	14	38.1.1.1411.2	17.5435	2016	17.5084							NGO0442
								0	no quant - no residues to label	2	99	LPEGVESVSLK			-0.0111451	1156.62	579.319	1156.63	579.324	2	16	38.1.1.1419.2	17.8931	1102	17.9019							NGO0442
								0	no quant - no residues to label	2	99	LSLNGETK			0.000240946	860.461	431.238	860.46	431.237	2	11	37.1.1.1263.2	13.2154	509	13.1809							NGO0442
								0	no quant - no residues to label	2	99	NENLAVATVTGK			-0.0128522	1215.63	608.824	1215.65	608.83	2	17	37.1.1.1476.2	17.584	2721	17.5928							NGO0442
								1	manual	2	99	RNENLAVATVTGK	Label:13C(6)(R)@1	missed R-N@1	-0.0185829	1377.75	460.257	1377.77	460.263	3	16	38.1.1.1389.2	16.5876	180	16.6395	0.767208	14.2935	75.83	8.71	138.12	11.75	NGO0442
								1	auto	2	99	TYEIQASVR		cleaved M-T@N-term	-0.00195875	1065.54	533.779	1065.55	533.78	2	13	37.1.1.1465.2	17.1065	283	17.0719	0.710506	7.48784	269	16.4	529.07	23	NGO0442
								0	no quant - no residues to label	2	99	VPLHIVNAENSQAVK			-0.0233513	1617.86	540.294	1617.88	540.302	3	22	37.1.1.1469.2	17.2797	511	17.2451							NGO0442
								0	no quant - weak signal	1.52288	98.6	DFQMHPFR	Oxidation(M)@4; Label:13C(6)(R)@8		0.0261104	1098.53	550.271	1098.5	550.258	2	11	38.1.1.1368.2	15.6807	65	15.6894			6.74	2.6	32.61	5.71	NGO0442
								0	no quant - no residues to label	1.39794	97.39	TVFYALEK			-0.000783011	969.516	485.765	969.517	485.766	2	10	37.1.1.1496.2	18.4514	931	18.4601							NGO0442
								0	manual	0	53.26	DFQMHPFR	Oxidation(M)@4		-0.00360478	1092.48	365.166	1092.48	365.168	3	8	38.1.1.1370.2	15.767	50	15.7757	0.771855	19.2236	42	6.48	76.04	8.72	NGO0442
								0	no quant - no residues to label	0	99	EVQHIDFQAVK			-0.0133792	1312.66	438.562	1312.68	438.566	3	13	37.1.1.1478.2	17.6711	670	17.5492							NGO0442
								0	no quant - no residues to label	0	99	LPEGVESVSLK			0.00406133	1156.64	579.326	1156.63	579.324	2	13	37.1.1.1487.2	18.0616	399	17.9402							NGO0442
								0	no quant - no residues to label	0	92.13	LSLNGETK	Deamidated(N)@4		0.0034614	861.448	431.731	861.444	431.729	2	10	38.1.1.1262.2	13.4845	558	13.5364							NGO0442
								0	no quant - no residues to label	0	88.72	LSLNGETK			0.000240946	860.461	431.238	860.46	431.237	2	8	37.1.1.1256.2	13.051	497	13.1291							NGO0442
								0	no quant - no residues to label	0	83.29	LSLNGETK			4.22643e-05	860.46	431.238	860.46	431.237	2	9	38.1.1.1245.2	12.7501	1600	12.8884							NGO0442
								0	no quant - no residues to label	0	75.46	LSLNGETK			4.22643e-05	860.46	431.238	860.46	431.237	2	9	38.1.1.1249.2	12.9229	1600	12.8884							NGO0442
								0	no quant - no residues to label	0	69.94	LSLNGETK	Deamidated(N)@4		0.0034614	861.448	431.731	861.444	431.729	2	9	38.1.1.1261.2	13.4413	558	13.5364							NGO0442
								0	no quant - no residues to label	0	99	NENLAVATVTGK			-0.0176643	1215.63	608.821	1215.65	608.83	2	16	38.1.1.1410.2	17.4996	6264	17.5523							NGO0442
								0	no quant - no residues to label	0	99	NENLAVATVTGK			-0.0176643	1215.63	608.821	1215.65	608.83	2	15	38.1.1.1413.2	17.6311	6264	17.5523							NGO0442
								0	no quant - no residues to label	0	99	NENLAVATVTGK			-0.00295794	1215.64	608.829	1215.65	608.83	2	16	39.1.1.1357.2	17.5433	2147	17.552							NGO0442
								0	no quant - no residues to label	0	99	NENLAVATVTGK			-6.96784	1208.68	605.346	1215.65	608.83	2	14	37.1.1.1477.2	17.6276	1768	17.5928							NGO0442
								0	no quant - no residues to label	0	99	NENLAVATVTGK			-6.97506	1208.67	605.343	1215.65	608.83	2	14	38.1.1.1412.2	17.5873	2417	17.5523							NGO0442
								0	no quant - no residues to label	0	89.34	TVFYALEK			-0.000324113	969.517	485.766	969.517	485.766	2	10	39.1.1.1376.2	18.3813	1470	18.39							NGO0442
								0	no quant - no residues to label	0	83.88	TVFYALEK			-0.0059207	969.511	485.763	969.517	485.766	2	10	38.1.1.1430.2	18.3718	2474	18.424							NGO0442
								1	auto	0	99	TYEIQASVR	Label:13C(6)(R)@9	cleaved M-T@N-term	0.00442339	1071.57	536.792	1071.57	536.79	2	11	39.1.1.1344.2	16.9727	473	16.938	0.492565	10.0098	135	11.62	383	19.57	NGO0442
								1	auto	0	99	TYEIQASVR	Label:13C(6)(R)@9	cleaved M-T@N-term	-0.00198203	1071.56	536.789	1071.57	536.79	2	12	37.1.1.1464.2	17.0632	501	17.0719	0.686857	10.6837	130.65	11.43	265.81	16.3	NGO0442
								1	auto	0	99	TYEIQASVR	Label:13C(6)(R)@9	cleaved M-T@N-term	-0.00327503	1071.56	536.788	1071.57	536.79	2	12	38.1.1.1397.2	16.9336	1035	16.9857	0.577394	8.98687	175	13.23	423.54	20.58	NGO0442
								1	auto	0	98.02	TYEIQASVR	Label:13C(6)(R)@9	cleaved M-T@N-term	0.00656179	1071.57	536.793	1071.57	536.79	2	10	1.1.1.1348.2	16.9332	216	16.9419	0.923454	11.5315	124.83	11.17	188.9	13.74	NGO0442
								0	no quant - no residues to label	0	99	VPLHIVNAENSQAVK			-0.0216871	1617.86	540.295	1617.88	540.302	3	24	38.1.1.1403.2	17.1941	1584	17.2028							NGO0442
								0	no quant - no residues to label	0	99	VPLHIVNAENSQAVK			-0.00888968	1617.88	540.299	1617.88	540.302	3	21	39.1.1.1350.2	17.2351	811	17.2							NGO0442
NGO0562	putative dihydrolipoamide dehydrogenase (EC:1.8.1.4); K00382 dihydrolipoamide dehydrogenase [EC:1.8.1.4]	16	24.56	24.56	27.61	21.89	21.89	0	no quant - no residues to label	2	99	AEAAAAPAQEAPK			-0.00454556	1223.61	612.812	1223.61	612.815	2	19	18.1.1.1197.2	10.5758	768	10.4981							NGO0562
								1	auto	2	99	AGVAVTDR	Label:13C(6)(R)@8		0.0040549	793.443	397.729	793.439	397.727	2	11	18.1.1.1201.2	10.7486	256	10.7141	0.543106	12.1027	94.83	9.74	244	15.62	NGO0562
								0	no quant - no residues to label	2	99	AIANGCDNGFTK	Carbamidomethyl(C)@6		0.000435145	1266.57	634.291	1266.57	634.29	2	14	18.1.1.1278.2	12.9345	173	13.0295							NGO0562
								0	auto - shared MS/MS	2	99	ANFPWAASGR	Label:13C(6)(R)@10		-0.00197728	1081.54	541.776	1081.54	541.777	2	10	19.1.1.1469.2	18.7918	156	18.7141	0.499102	16.5328	49.67	7.05	139.07	11.79	NGO0562
								0	no quant - no residues to label	2	99	APNGKLISAEK	Carbamyl(K)@5	missed K-L@5	0.00571508	1169.65	585.83	1169.64	585.828	2	13	18.1.1.1459.2	15.0222	0	14.9877							NGO0562
								0	no quant - no residues to label	2	99	FDNIMVNTK	Oxidation(M)@5		0.000200739	1096.52	549.269	1096.52	549.268	2	13	18.1.1.1614.2	16.8841	301	16.936							NGO0562
								0	no quant - no residues to label	2	99	IIDSSGALALK			0.0030091	1086.63	544.323	1086.63	544.322	2	14	18.1.1.1638.2	17.9225	654	17.9312							NGO0562
								0	manual	2	99	LIFDAETGR	Label:13C(6)(R)@9		0.0066666	1026.55	514.283	1026.54	514.279	2	11	18.1.1.1646.2	18.2681	410	18.2768	0.489421	15.7139	54.65	7.39	156.04	12.49	NGO0562
								0	manual	2	99	LPFIPEDPR	Label:13C(6)(R)@9		0.0212035	1088.62	545.316	1088.6	545.305	2	11	18.1.1.1668.2	18.9765	51	18.9334	0.600907	28.9182	17.08	4.13	39.72	6.3	NGO0562
								0	no quant - no residues to label	2	99	LTGGLAGMAK	Oxidation(M)@8		-0.00173179	933.494	467.754	933.495	467.755	2	13	18.1.1.1222.2	11.4826	303	11.4482							NGO0562
								0	manual	2	99	NCIIAAGSR	Carbamidomethyl(C)@2; Label:13C(6)(R)@9		0.00796894	966.509	484.262	966.501	484.258	2	12	18.1.1.1275.2	12.805	139	12.8137	0.551681	19.2815	37.54	6.13	95.09	9.75	NGO0562
								0	manual	2	99	YDAVLVAAGR	Label:13C(6)(R)@10		0.00274537	1039.58	520.797	1039.58	520.795	2	13	18.1.1.1635.2	17.7927	311	17.8014	1.75608	8.74675	295	17.18	234.75	15.32	NGO0562
								0	no quant - weak signal	0.235077	99	AYKDGVVSR	Carbamyl(K)@3; Label:13C(6)(R)@9		-0.0374896	1042.51	522.264	1042.55	522.282	2	12	18.1.1.1262.2	12.4164	37	12.3388			8.04	2.83	26	5.1	NGO0562
								0	no quant - no residues to label	0	99	AEAAAAPAQEAPK			-0.00320258	1223.61	612.813	1223.61	612.815	2	20	18.1.1.1195.2	10.4894	768	10.4981							NGO0562
								0	no quant - no residues to label	0	99	AEAAAAPAQEAPK			0.00400733	1223.62	612.817	1223.61	612.815	2	18	20.1.1.1202.2	10.6788	332	10.6009							NGO0562
								0	no quant - no residues to label	0	99	AEAAAAPAQEAPK			-0.126361	1223.49	612.751	1223.61	612.815	2	14	25.1.1.1216.2	10.6031	0	10.5686							NGO0562
								0	auto - shared MS/MS	0	99	AGVAVTDR	Label:13C(6)(R)@8		0.00194186	793.441	397.728	793.439	397.727	2	11	19.1.1.1208.2	10.8674	236	10.8761	0.565901	13.5415	76.59	8.75	189.13	13.75	NGO0562
								0	auto - shared MS/MS	0	98.86	AGVAVTDR	Label:13C(6)(R)@8		0.000950731	793.44	397.727	793.439	397.727	2	10	20.1.1.1207.2	10.8948	136	10.8603	0.37264	19.1441	34.57	5.88	129.64	11.39	NGO0562
[truncated: 1,103 more rows]

## Sheet: Extr2_Rep3
Extract 2, Replicate 3
Peptides from quantified proteins with quantification p-values <0.05
[truncated: 5,621 more rows]
