# Supplementary material for: Proteomic Analysis of Neisseria gonorrhoeae Biofilms Shows Shift to Anaerobic Respiration and Changes in Nutrient Transport and Outermembrane Proteins
Source: PLoS One. 2012 Jun 6;7(6):e38303. doi: 10.1371/journal.pone.0038303 (PMC3368942; doi:10.1371/journal.pone.0038303)
Supplement: Table S4 — Excel workbook with 3 sheets showing complete peptide level information for all of the quantified proteins (p-values <0.05) from Extract 1 (3 biological replicates). Only peptides with a confidence score of ≥50% are included in the table. S4B. Excel workbook with 3 sheets showing complete peptide level information for all of the quantified proteins (p-values <0.05) from Extract 2 (3 biological replicates). Only peptides with a confidence score of ≥50% are included in the table. S4C. Excel workbook with 3 sheets showing complete peptide level information for all of the quantified proteins (p-values <0.05) from Extract 3 (3 biological replicates). Only peptides with a confidence score of ≥50% are included in the table. (ZIP) [file pone.0038303.s008.zip › Supplementary_Table_S4C.xls]

## Sheet: Extr3_Rep1
Extract 3, Replicate 1
Peptides from quantified proteins with quantification p-values <0.05
Accessions	Names	N	Unused	Total	%Cov	%Cov(50)	%Cov(95)	Used	Annotation	Contrib	Conf	Sequence	Modifications	Cleavages	dMass	Prec MW	Prec m/z	Theor MW	Theor m/z	Theor z	Sc	Spectrum	Time	PrecursorSignal	PrecursorElution	L:H	%Err L:H	Area L	Err L	Area H	Err H	Accessions
NGO0055	pilus-associated protein	18	33.89	33.89	44.32	18.05	15.28	0	no quant - no residues to label	2	99	ESTAMAYYLNAK	Methyl(E)@1; Oxidation(M)@5		0.00495423	1390.65	696.332	1390.64	696.329	2	14	37.1.1.2167.2	27.0739	947	27.0826							NGO0055
								0	no quant - no residues to label	2	99	GAYALDLSK			-0.00107143	936.491	469.253	936.492	469.253	2	11	37.1.1.2180.2	27.643	1452	27.7393							NGO0055
								0	no quant - no residues to label	2	99	HSLAALDTQNIK	Dehydrated(T)@8		-0.00628592	1291.68	431.568	1291.69	431.57	3	16	37.1.1.2134.2	25.6351	192	25.6005							NGO0055
								0	no quant - no residues to label	2	99	IFLQELK			-0.00168951	889.526	445.77	889.527	445.771	2	10	37.1.1.2217.2	29.259	1755	29.355							NGO0055
								0	no quant - no residues to label	2	99	KDIEGNDSDLAK			-0.000381764	1303.63	435.549	1303.63	435.549	3	16	37.1.1.1967.2	18.4003	355	18.4525							NGO0055
								0	no quant - no residues to label	2	99	LGYTVGTPQIGK		cleaved E-L@N-term	-0.0152925	1232.66	617.338	1232.68	617.346	2	14	37.1.1.2178.2	27.5556	1303	27.6518							NGO0055
								0	manual	2	99	LSYIPGTMER	Oxidation(M)@8; Label:13C(6)(R)@10		0.000123656	1187.6	594.805	1187.6	594.805	2	11	37.1.1.2171.2	27.2494	797	27.2581	1.10156	5.50751	627	25.04	695.04	26.36	NGO0055
								0	no quant - no residues to label	2	99	TFNQPNSK			0.000514882	934.451	468.233	934.451	468.233	2	11	37.1.1.1951.2	17.7067	584	17.7155							NGO0055
								1	auto	2	99	VQMYSASVSTYPGSSSSR	Oxidation(M)@3		-0.0163968	1908.84	955.425	1908.85	955.433	2	16	37.1.1.2142.2	25.9824	358	25.9911	1.14501	7.32595	361.01	19	385	19.62	NGO0055
								1	auto	2	99	VSGFDTAELNKR		missed K-R@11	0.00198298	1335.68	446.234	1335.68	446.233	3	11	37.1.1.2148.2	26.2435	471	26.2522	1.19785	6.9338	412	20.3	420	20.49	NGO0055
								1	auto	2	99	VTVKPTVVLR	Label:13C(6)(R)@10		-0.0154339	1116.72	373.246	1116.73	373.251	3	11	37.1.1.2109.2	24.5532	354	24.7782	1.16226	11.3095	152.69	12.36	160.42	12.67	NGO0055
								0	no quant - no residues to label	2	99	YAAFLASGYAAK			-0.0056068	1231.62	616.816	1231.62	616.819	2	15	37.1.1.2211.2	28.9974	987	28.9189							NGO0055
								1	auto	2	99	YGVDGGFVLR			0.00449287	1081.56	541.787	1081.56	541.785	2	11	37.1.1.2228.2	29.7384	306	29.7036	1.64501	9.49922	260	16.12	193	13.89	NGO0055
								0	no quant - no residues to label	2	99	YYGNDDIFK			-0.00131599	1133.5	567.758	1133.5	567.759	2	12	37.1.1.2205.2	28.7358	1143	28.7009							NGO0055
								0	no quant - no residues to label	1.48149	98.05	DIEGNDSDLAK			0.013998	1175.54	588.78	1175.53	588.773	2	10	37.1.1.2034.2	21.3082	208	21.3169							NGO0055
								1	auto	1.26761	96.71	TAFVTIR			0.00203027	806.467	404.241	806.465	404.24	2	9	37.1.1.2175.2	27.4245	875	27.4332	1.00635	5.67179	567	23.81	688	26.23	NGO0055
								0	manual	0.787812	92.03	HTEPSRENSPIYK	Label:13C(6)(R)@6	missed R-E@6	-0.0156659	1562.76	521.928	1562.78	521.933	3	10	37.1.1.1953.2	17.7933	278	17.8887	1.12907	11.6217	142.43	11.93	154.04	12.41	NGO0055
								0	no quant - no residues to label	0.576754	99	VSGFDTAELNK			2.00152	1181.58	591.797	1179.58	590.796	2	12	37.1.1.2172.2	27.2932	768	27.2581							NGO0055
								0	no quant - no residues to label	0.571865	82.24	LPGGVYK			-0.000971631	732.416	367.215	732.417	367.216	2	8	37.1.1.2030.2	21.1345	997	21.1868							NGO0055
								0	manual	0.533132	80.3	SREPNFNSR		missed R-E@2	-0.00252189	1105.52	369.515	1105.53	369.516	3	9	37.1.1.1961.2	18.1399	228	18.1486	1.55562	9.84871	234.47	15.31	184.05	13.57	NGO0055
								0	no quant - no residues to label	0.282329	60.8	ENSPIYK			0.00575563	849.429	425.722	849.423	425.719	2	8	37.1.1.1984.2	19.1388	432	19.3212							NGO0055
								0	no quant - no residues to label	0	96.26	ESTAMAYYLNAK	Methyl(E)@1; Oxidation(M)@5		0.0121045	1390.66	696.335	1390.64	696.329	2	13	38.1.1.2181.2	27.0591	526	27.1555							NGO0055
								0	no quant - no residues to label	0	99	GAYALDLSK			0.0144161	936.506	469.26	936.492	469.253	2	11	39.1.1.2230.2	27.7533	203	27.762							NGO0055
								0	no quant - no residues to label	0	95.03	GAYALDLSK			0.00915979	936.501	469.258	936.492	469.253	2	10	38.1.1.2196.2	27.7157	742	27.812							NGO0055
								0	no quant - no residues to label	0	91.72	GAYALDLSK			0.0101202	936.502	469.258	936.492	469.253	2	8	40.1.1.2275.2	27.9535	65	27.9623							NGO0055
								0	no quant - no residues to label	0	99	HSLAALDTQNIK			-0.00166737	1309.7	655.856	1309.7	655.857	2	18	37.1.1.2132.2	25.5485	221	25.6005							NGO0055
								0	no quant - no residues to label	0	94.73	HSLAALDTQNIK			0.995153	1310.69	437.905	1309.7	437.574	3	12	38.1.1.2142.2	25.3601	101	25.3688							NGO0055
								0	no quant - no residues to label	0	87.79	IFLQELK			0.000745463	889.528	445.771	889.527	445.771	2	9	38.1.1.2235.2	29.4173	746	29.5564							NGO0055
								0	no quant - no residues to label	0	79.68	IFLQELK			0.00554148	889.533	445.774	889.527	445.771	2	8	36.1.1.2227.2	29.4459	317	29.4109							NGO0055
								0	no quant - no residues to label	0	74.85	IFLQELK			0.00353392	889.531	445.773	889.527	445.771	2	8	39.1.1.2266.2	29.3171	233	29.456							NGO0055
								0	no quant - no residues to label	0	99	KDIEGNDSDLAK	Carbamyl@N-term		-0.00316954	1346.63	674.321	1346.63	674.323	2	14	37.1.1.2035.2	21.3516	81	21.3169							NGO0055
								0	no quant - no residues to label	0	97.45	LGYTVGTPQIGK		cleaved E-L@N-term	-0.011573	1232.66	617.34	1232.68	617.346	2	13	38.1.1.2195.2	27.672	685	27.7683							NGO0055
								0	no quant - no residues to label	0	95.37	LGYTVGTPQIGK		cleaved E-L@N-term	-0.00647472	1232.67	617.342	1232.68	617.346	2	10	40.1.1.2268.2	27.6503	98	27.6157							NGO0055
								0	manual	0	92.62	LSYIPGTMER	Oxidation(M)@8; Label:13C(6)(R)@10		0.0104074	1187.61	594.81	1187.6	594.805	2	10	38.1.1.2187.2	27.322	438	27.3745	1.18769	7.1394	387.11	19.68	398	19.95	NGO0055
								1	auto	0	87.93	LSYIPGTMER	Oxidation(M)@8		0.00363039	1181.58	591.797	1181.58	591.795	2	10	37.1.1.2172.2	27.2932	768	27.2581	1.26952	4.93115	839	28.97	807	28.41	NGO0055
								1	auto	0	66.49	TAFVTIR			0.00887859	806.474	404.244	806.465	404.24	2	8	38.1.1.2191.2	27.497	432	27.5057	1.15195	7.48083	347.16	18.63	368	19.18	NGO0055
								1	auto	0	52.2	TAFVTIR	Label:13C(6)(R)@7		-0.00706034	812.478	407.246	812.485	407.25	2	8	38.1.1.2190.2	27.4532	411	27.5057	0.985384	8.41905	255	15.97	316	17.78	NGO0055
								0	no quant - no residues to label	0	92.15	TFNQPNSK			0.00832149	934.459	468.237	934.451	468.233	2	9	38.1.1.1966.2	17.7277	240	17.7797							NGO0055
								1	auto	0	99	VQMYSASVSTYPGSSSSR	Oxidation(M)@3; Label:13C(6)(R)@18		-0.00220395	1914.87	958.442	1914.87	958.444	2	18	37.1.1.2140.2	25.8955	363	25.9911	1.27873	10.6929	179.07	13.38	171	13.08	NGO0055
								1	auto	0	99	VSGFDTAELNKR	Label:13C(6)(R)@12	missed K-R@11	-0.00698521	1341.69	448.238	1341.7	448.24	3	11	37.1.1.2146.2	26.1565	554	26.2522	0.954912	8.87865	226	15.03	289	17	NGO0055
								1	auto	0	93.87	VSGFDTAELNKR	Label:13C(6)(R)@12	missed K-R@11	-0.00467368	1341.69	448.238	1341.7	448.24	3	11	38.1.1.2161.2	26.185	384	26.2808	1.0695	10.2944	177	13.3	202.09	14.22	NGO0055
								0	manual	0	99	VTVKPTVVLR			-0.0234976	1110.69	371.237	1110.71	371.245	3	10	37.1.1.2107.2	24.4667	200	24.4754	0.945263	15.5388	73.54	8.58	95	9.75	NGO0055
								0	manual	0	97.39	VTVKPTVVLR	Label:13C(6)(R)@10		-0.00901254	1116.72	373.248	1116.73	373.251	3	12	38.1.1.2117.2	24.278	205	24.4165	0.914637	15.2808	74.88	8.65	99.97	10	NGO0055
								0	manual	0	96.41	VTVKPTVVLR			-0.00531737	1110.71	371.243	1110.71	371.245	3	11	38.1.1.2120.2	24.4078	183	24.4165	0.842734	13.1346	98	9.9	142	11.92	NGO0055
								0	manual	0	96.33	VTVKPTVVLR			-0.0150685	1110.7	371.24	1110.71	371.245	3	10	36.1.1.2122.2	24.8564	104	24.7785	1.52546	16.4914	82.65	9.09	66.16	8.13	NGO0055
								0	manual	0	95.88	VTVKPTVVLR			0.00814222	1110.72	371.248	1110.71	371.245	3	11	38.1.1.2133.2	24.9705	80	24.9359	1.18197	16.3021	74	8.6	76.45	8.74	NGO0055
								0	manual	0	83.28	VTVKPTVVLR	Label:13C(6)(R)@10		0.0010592	1116.73	373.252	1116.73	373.251	3	9	36.1.1.2123.2	24.8997	84	24.7785	2.13877	17.2066	92.9	9.64	53.04	7.28	NGO0055
								0	no quant - no residues to label	0	99	YAAFLASGYAAK			-8.94136	1222.68	612.348	1231.62	616.819	2	13	37.1.1.2215.2	29.1717	1048	28.7009							NGO0055
								0	no quant - no residues to label	0	99	YAAFLASGYAAK			0.012972	1231.64	616.826	1231.62	616.819	2	12	40.1.1.2299.2	28.9929	64	28.9584							NGO0055
								0	no quant - no residues to label	0	99	YAAFLASGYAAK			-0.99003	1230.63	616.324	1231.62	616.819	2	13	39.1.1.2256.2	28.8829	236	28.8917							NGO0055
								0	no quant - no residues to label	0	98.59	YAAFLASGYAAK			0.00923295	1231.63	616.824	1231.62	616.819	2	14	38.1.1.2224.2	28.9384	479	28.9907							NGO0055
								0	no quant - no residues to label	0	98.07	YAAFLASGYAAK			0.0190974	1231.64	616.829	1231.62	616.819	2	12	36.1.1.2215.2	28.9213	186	28.8864							NGO0055
								1	auto	0	99	YGVDGGFVLR	Label:13C(6)(R)@10		0.00342832	1087.58	544.797	1087.58	544.795	2	11	37.1.1.2227.2	29.6948	311	29.7036	1.00114	9.90863	185.29	13.61	226	15.03	NGO0055
								0	manual	0	98.41	YGVDGGFVLR	Label:13C(6)(R)@10		0.00394716	1087.58	544.797	1087.58	544.795	2	13	38.1.1.2247.2	29.9392	158	29.861	1.32486	13.8594	108.54	10.42	100.04	10	NGO0055
								0	no quant - no residues to label	0	99	YYGNDDIFK			-0.000461407	1133.5	567.759	1133.5	567.759	2	10	37.1.1.2200.2	28.5175	1103	28.6136							NGO0055
NGO0094	hypothetical protein; K02666 type IV pilus assembly protein PilQ	1	95.61	95.61	77.18	72.06	68.46	0	no quant - no residues to label	2	99	AGNITDIKVSSLPNK	Deamidated(N)@3; Methyl(I)@4	cleaved S-A@N-term; missed K-V@8	-0.0213845	1570.84	786.425	1570.86	786.436	2	15	34.1.1.2262.2	30.0447	590	30.0975							NGO0094
								0	no quant - no residues to label	2	99	AVLGLTVTPNITPDGQIIMTVK	Oxidation(M)@19		-0.0181339	2296.25	766.425	2296.27	766.431	3	15	34.1.1.2293.2	31.4079	810	31.3728							NGO0094
								0	no quant - no residues to label	2	99	DIADLGALYSQNFQLK			0.00516276	1794.92	898.467	1794.92	898.465	2	16	33.1.1.2296.2	33.2099	309	33.1751							NGO0094
								0	no quant - no residues to label	2	99	DKAFLQAEK		missed K-A@2	-0.00175327	1048.55	525.284	1048.56	525.285	2	14	33.1.1.2008.2	20.5755	1012	20.7589							NGO0094
								0	no quant - no residues to label	2	99	DSPAQCASGNNTILCISTK	Carbamidomethyl(C)@6; Carbamidomethyl(C)@15		-0.00563789	2035.93	1018.97	2035.93	1018.97	2	22	33.1.1.2197.2	28.8466	2169	28.8111							NGO0094
								0	manual	2	99	DVPWDQALDLVMQAR	Oxidation(M)@12		-0.000857639	1771.86	886.935	1771.86	886.935	2	12	34.1.1.2348.2	33.8061	205	33.9017	100		169.63	13.02	0	0	NGO0094
								1	auto	2	99	EIVNPTGFVTSSPAR			0.00221033	1573.81	787.913	1573.81	787.912	2	15	33.1.1.2210.2	29.4226	4284	29.0772	1.66538	3.51961	1908	43.68	1399	37.4	NGO0094
								0	manual	2	99	ELLIFITPR			0.0166602	1100.68	551.345	1100.66	551.337	2	10	19.1.1.2245.2	31.3187	88	31.3274	1.88906	19.1523	69.43	8.33	44.88	6.7	NGO0094
								0	no quant - no residues to label	2	99	ESGMNIVASDSVSGK	Oxidation(M)@4; Dehydrated(S)@13; Formyl(K)@15		0.00210868	1505.67	753.842	1505.67	753.841	2	15	34.1.1.2129.2	24.1967	204	24.162							NGO0094
								0	no quant - no residues to label	2	99	GNITDIKVSSLPNK	Carbamyl(K)@7	cleaved A-G@N-term; missed K-V@7	-0.000436622	1527.83	764.92	1527.83	764.92	2	17	33.1.1.2191.2	28.5808	826	28.4565							NGO0094
								0	manual	2	99	GSVLIDPATNTLIVTDTR			-0.0129035	1885	943.509	1885.02	943.515	2	16	28.1.1.2326.2	31.3822	128	31.3037	1.28046	13.7684	108.08	10.4	103.07	10.15	NGO0094
								0	no quant - no residues to label	2	99	IALDFEQTGISMDQQVLEYADPLLSK	Oxidation(M)@12		-0.0362768	2939.41	980.811	2939.45	980.823	3	14	34.1.1.2346.2	33.7192	138	33.7713							NGO0094
								0	no quant - no residues to label	2	99	IESGYEIPFTVTTASGGGNSTNTELKK		missed K-K@26	-0.0311736	2800.35	934.456	2800.38	934.466	3	23	33.1.1.2205.2	29.2013	3833	29.3428							NGO0094
								0	manual	2	99	IIDTAGNSLR			0.00670237	1058.58	530.297	1058.57	530.293	2	11	28.1.1.2173.2	24.7039	47	24.7126	1.40411	26.7822	30	5.48	26.09	5.11	NGO0094
								1	auto	2	99	IIDTAGNSLRY		missed R-Y@10	0.00155487	1221.64	611.826	1221.64	611.825	2	12	34.1.1.2205.2	27.5231	3021	27.6207	1.75553	4.5983	1153	33.96	802	28.32	NGO0094
								0	no quant - no residues to label	2	99	INKDSPAQCASGNNTILCISTK	Carbamidomethyl(C)@9; Carbamidomethyl(C)@18		-0.0106215	2391.14	798.054	2391.15	798.058	3	23	33.1.1.2162.2	27.2948	3061	27.3925							NGO0094
								0	manual	2	99	INLPVAAAANSISLVR			-0.0112573	1607.92	804.97	1607.94	804.975	2	11	28.1.1.2341.2	32.0349	130	31.9131	1.50989	12.2739	148.38	12.18	120	10.95	NGO0094
								0	manual	2	99	ISAAQNSSR			0.0263341	932.494	467.254	932.468	467.241	2	11	34.1.1.1948.2	16.9924	55	16.958	1.42995	20.196	53.2	7.29	45.43	6.74	NGO0094
								0	manual	2	99	ISAAQNSSRAR		missed R-A@9	0.109041	1159.71	580.865	1159.61	580.81	2	10	37.1.1.2189.2	28.0367	293	28.133	100		226	15.03	0	0	NGO0094
								1	auto	2	99	ISLDFQDVEIR			0.00817662	1333.7	667.855	1333.69	667.851	2	15	33.1.1.2256.2	31.4586	2864	31.379	1.62315	2.93029	2713	52.09	2041	45.18	NGO0094
								0	manual	2	99	IVEAADGFSR			0.0164385	1063.55	532.78	1063.53	532.772	2	10	19.1.1.2109.2	25.3693	262	25.5088	0.912959	11.3044	136.82	11.7	183	13.53	NGO0094
								1	auto	2	99	KISLDFQDVEIR		missed K-I@1	0.00515067	1461.79	488.27	1461.78	488.268	3	13	34.1.1.2255.2	29.7353	549	29.7883	1.52379	8.38005	320.13	17.89	256.54	16.02	NGO0094
								0	no quant - no residues to label	2	99	KQNLESGGVNNAPK		missed K-Q@1	0.00534496	1454.75	485.925	1454.75	485.923	3	13	19.1.1.1928.2	17.502	195	17.5107							NGO0094
								1	auto	2	99	KQNLESGGVNNAPKTFTGR	Carbamyl(K)@14	missed K-Q@1; missed K-T@14	-0.0186959	2060.02	687.681	2060.04	687.687	3	17	33.1.1.2132.2	25.9732	736	25.982	0.917238	4.56872	839.04	28.97	1117	33.42	NGO0094
								0	manual	2	99	LDNADTTGNR			-0.0215457	1075.47	538.741	1075.49	538.752	2	11	34.1.1.1971.2	17.3303	84	17.3822	1.49218	20.5471	52.68	7.26	43.11	6.57	NGO0094
								1	auto	2	99	LDNADTTGNRNTLVSGR	Label:13C(6)(R)@10; Label:13C(6)(R)@17	missed R-N@10	-0.0143341	1814.91	605.978	1814.93	605.983	3	17	33.1.1.2000.2	20.2266	287	20.1917	1.35799	7.92793	336	18.33	302.13	17.38	NGO0094
								1	auto	2	99	LNLNKPGQYNTEVR		cleaved V-L@N-term	-0.00637853	1644.85	823.433	1644.86	823.436	2	16	33.1.1.2174.2	27.8273	1470	27.7917	1.65568	4.01304	1463	38.25	1079	32.85	NGO0094
								1	auto	2	99	LVLNLNKPGQYNTEVR			-0.0121806	1857	620.007	1857.01	620.011	3	18	33.1.1.2172.2	27.7384	5259	27.8804	1.45049	3.20353	2132.19	46.18	1795	42.37	NGO0094
								1	auto	2	99	NHTLPTALQR	Dehydrated(T)@6		0.00123659	1131.62	378.213	1131.61	378.212	3	16	33.1.1.2016.2	20.9248	2228	21.0649	1.3348	5.06637	815.46	28.56	746	27.31	NGO0094
								0	no quant - no residues to label	2	99	QNLESGGVNNAPK	Gln->pyro-Glu@N-term		0.00780421	1309.63	655.824	1309.63	655.82	2	15	33.1.1.2114.2	25.1894	147	25.285							NGO0094
								0	no quant - no residues to label	2	99	QQAAAPFTESVVSVSAPFSPAK			-0.026109	2218.1	1110.06	2218.13	1110.07	2	23	33.1.1.2246.2	31.0172	2346	30.9378							NGO0094
								1	auto	2	99	QQGNIVNIAPR			-0.0164222	1208.65	605.33	1208.66	605.339	2	17	33.1.1.2153.2	26.8961	4872	26.8167	1.41605	2.12891	4765	69.03	4109	64.1	NGO0094
								1	auto	2	99	QQGNIVNIAPRDELLAK		missed R-D@11	-0.00645895	1878.03	627.016	1878.03	627.018	3	13	34.1.1.2219.2	28.1434	1490	28.1964	1.14822	4.64838	898	29.97	955	30.9	NGO0094
								1	auto	2	99	QTNIDFR			-0.000551628	892.44	447.227	892.44	447.227	2	10	34.1.1.2167.2	25.8476	1582	25.8127	1.64288	3.68196	1730	41.59	1285.86	35.86	NGO0094
								0	no quant - no residues to label	2	99	SAAPGYFTFQVLPK			-0.0168348	1524.78	763.398	1524.8	763.406	2	19	33.1.1.2260.2	31.6354	11377	31.6443							NGO0094
								0	no quant - no residues to label	2	99	SGGVNNAPK		cleaved E-S@N-term	0.00787211	842.432	422.224	842.425	422.22	2	13	34.1.1.1982.2	17.806	274	17.8147							NGO0094
								0	no quant - no residues to label	2	99	SLDVADFK			0.00153562	893.451	447.733	893.449	447.732	2	12	34.1.1.2230.2	28.6305	4452	28.6392							NGO0094
								0	no quant - no residues to label	2	99	SLDVADFKTPVQK	Carbamyl(K)@8	missed K-T@8	0.0076087	1489.79	745.9	1489.78	745.896	2	14	34.1.1.2249.2	29.4702	1068	29.3908							NGO0094
								0	no quant - no residues to label	2	99	TILQILAK			-0.00550164	898.58	450.297	898.585	450.3	2	11	34.1.1.2274.2	30.5734	4917	30.7582							NGO0094
								0	no quant - no residues to label	2	99	VPLLGDIPVIGNLFK			0.0321986	1593.98	797.998	1593.95	797.982	2	16	33.1.1.2383.2	36.7734	112	36.6868							NGO0094
								1	auto	2	99	VSFDKEIVNPTGFVTSSPAR			0.000646	2150.1	717.708	2150.1	717.708	3	20	33.1.1.2214.2	29.6	2714	29.6531	1.97789	3.15964	2624	51.22	1620	40.25	NGO0094
								1	auto	2	99	VWIFINESDDTVSAPARPAVK			0.000656218	2314.2	772.406	2314.2	772.406	3	21	33.1.1.2235.2	30.5315	548	30.5402	1.35583	6.67976	473	21.75	426	20.64	NGO0094
								1	auto	2	99	YKNVEEFR		missed K-N@2	0.00308787	1083.54	362.187	1083.53	362.186	3	11	34.1.1.2054.2	20.938	744	20.9467	2.0423	6.39176	653.95	25.57	391	19.77	NGO0094
								0	manual	1.95861	98.88	NTLVSGR			-0.000616478	745.408	373.711	745.408	373.711	2	9	34.1.1.1998.2	18.501	697	18.5532	1.49663	7.09613	442.05	21.03	360.67	18.99	NGO0094
								0	no quant - no residues to label	1.85387	98.64	AFLQAEK			0.0109352	805.444	403.729	805.433	403.724	2	10	33.1.1.2106.2	24.8412	239	24.8499							NGO0094
								0	no quant - no residues to label	1.34679	95.53	VSSLPNK			-0.00109208	743.417	372.716	743.418	372.716	2	9	33.1.1.1946.2	17.8722	3016	17.9681							NGO0094
								0	no quant - no residues to label	1.18046	99	VSSLPNKQK	Carbamyl(K)@7	missed K-Q@7	-0.00530187	1042.57	522.293	1042.58	522.296	2	12	34.1.1.2006.2	18.849	860	18.8578							NGO0094
								1	auto	0.882729	99	DLGVKFGATGR	Carbamyl(K)@5	missed K-F@5	0.0062937	1162.62	582.315	1162.61	582.312	2	12	34.1.1.2241.2	29.117	321	29.0816	1.0787	7.88472	303	17.41	343	18.52	NGO0094
								0	no quant - no residues to label	0.853872	99	PAVKAAPAAPAK	Carbamyl(K)@4	cleaved R-P@N-term; missed K-A@4	0.00132538	1133.66	567.836	1133.66	567.835	2	16	33.1.1.1973.2	19.0486	620	19.0573							NGO0094
								0	manual	0.703335	80.15	NVEEFR			0.0200761	792.397	397.206	792.377	397.196	2	8	33.1.1.2026.2	21.362	1008	21.3707	1.55359	4.66995	1042	32.28	819	28.62	NGO0094
								0	no quant - no residues to label	0.188425	99	TPVQKVTLK	Carbamyl(K)@5	missed K-V@5	0.00197583	1055.64	528.825	1055.63	528.824	2	14	33.1.1.2139.2	26.2802	2427	26.245							NGO0094
								0	no quant - weak signal	0.146302	99	VPLLGDIPVIGNLFKTR	Carbamyl(K)@15; Label:13C(6)(R)@17	missed K-T@15	0.0268099	1900.15	634.391	1900.12	634.382	3	15	32.1.1.2423.2	36.0456	72	36.0631			0	0	37.2	6.1	NGO0094
								0	no quant - no residues to label	0.103474	84.64	GNITDIK		cleaved A-G@N-term	-0.00557466	759.407	380.711	759.413	380.714	2	7	40.1.1.2077.2	20.2862	33	20.3814							NGO0094
								0	no quant - no residues to label	0.0990869	81.37	ITPDGQIIMTVK	Oxidation(M)@9	cleaved N-I@N-term	0.00950163	1330.73	666.37	1330.72	666.366	2	12	33.1.1.2175.2	27.8716	1237	27.7473							NGO0094
								0	auto - shared MS/MS	0.0963675	78.55	AASAKQTNIDFR		cleaved A-A@N-term; missed K-Q@5	0.0555274	1320.73	441.252	1320.68	441.233	3	9	31.1.1.2215.2	26.351	103	26.3597	100		83.54	9.14	0	0	NGO0094
								0	auto - shared MS/MS	0.0404816	99	IEARIVEAADGFSR	Carbamidomethyl@N-term; Label:13C(6)(R)@4; Label:13C(6)(R)@14	cleaved M-I@N-term; missed R-I@4	-0.0987721	1601.76	534.927	1601.86	534.959	3	14	33.1.1.2082.2	23.7995	0	23.7649	0.01		0	0	83	9.11	NGO0094
								0	manual	0.0222764	99	IVKVSFDKEIVNPTGFVTSSPAR	Carboxy(E)@9	missed K-V@3	0.0119135	2534.35	845.791	2534.34	845.787	3	13	34.1.1.2271.2	30.4412	95	30.45	1.66827	11.0464	194	13.93	142	11.92	NGO0094
								0	auto - shared MS/MS	0.015923	93.84	TKTLANPR	Carbamyl@N-term; Label:13C(6)(R)@8	missed K-T@2	0.0138601	948.559	475.287	948.545	475.28	2	10	31.1.1.2046.2	19.1761	221	19.0983	2.2532	9.73649	300.05	17.32	162.61	12.75	NGO0094
								0	no quant - no residues to label	0.0154727	70.37	MTLSLK	Dioxidation(M)@1		0.0113565	723.395	362.705	723.384	362.699	2	8	32.1.1.2169.2	25.2268	108	25.2356							NGO0094
								0	no quant - no residues to label	0.000869459	62.27	DELLAKDK	Carbamyl(K)@6		-0.00146384	973.507	487.761	973.508	487.761	2	10	34.1.1.2154.2	25.2813	363	25.4641							NGO0094
								1	auto	0.000434512	58.43	TPVQKVTLKR	Carbamyl(K)@5; Label:13C(6)(R)@10	missed K-V@5; missed K-R@9	0.00702822	1217.76	406.928	1217.76	406.926	3	10	33.1.1.2029.2	21.493	347	21.4581	1.00581	7.80893	299	17.29	363	19.05	NGO0094
								0	no quant - no residues to label	0	71.24	AAPAAPAKQQAAAPFTESVVSVSAPFSPAK	Cation:Cu[I](E)@17	missed K-Q@8	0.115982	2957.55	740.395	2957.43	740.366	4	13	38.1.1.2271.2	30.9813	111	30.99							NGO0094
								0	no quant - no residues to label	0	95.81	AFLQAEK			0.00385983	805.437	403.726	805.433	403.724	2	9	32.1.1.2134.2	23.7102	397	23.8922							NGO0094
								0	no quant - no residues to label	0	94.85	AFLQAEK			0.00409868	805.438	403.726	805.433	403.724	2	10	33.1.1.2076.2	23.5392	2074	23.5045							NGO0094
								0	no quant - no residues to label	0	54.49	AFLQAEK			0.00831529	805.442	403.728	805.433	403.724	2	7	30.1.1.2175.2	24.442	124	24.4507							NGO0094
								0	no quant - no residues to label	0	99	AGNITDIKVSSLPNK	Deamidated(N)@3; Methyl(I)@4	cleaved S-A@N-term; missed K-V@8	-0.00823648	1570.85	786.432	1570.86	786.436	2	15	33.1.1.2233.2	30.443	1571	30.142							NGO0094
								0	no quant - no residues to label	0	93.8	AGNITDIKVSSLPNK	Deamidated(N)@3; Methyl(I)@4	cleaved S-A@N-term; missed K-V@8	-0.00787024	1570.85	786.432	1570.86	786.436	2	14	33.1.1.2226.2	30.1333	1571	30.142							NGO0094
								0	no quant - no residues to label	0	99	AVLGLTVTPNITPDGQIIMTVK	Deamidated(N)@10; Oxidation(M)@19		-0.0549665	2297.2	766.741	2297.26	766.759	3	13	35.1.1.2292.2	31.5683	302	31.49							NGO0094
								0	no quant - no residues to label	0	97.11	AVLGLTVTPNITPDGQIIMTVK	Oxidation(M)@19		-0.0453262	2296.23	766.416	2296.27	766.431	3	12	30.1.1.2346.2	31.8991	233	31.8642							NGO0094
								0	no quant - no residues to label	0	91.54	AVLGLTVTPNITPDGQIIMTVK	Oxidation(M)@19		-0.0398454	2296.23	766.418	2296.27	766.431	3	11	35.1.1.2291.2	31.5248	286	31.49							NGO0094
								0	no quant - no residues to label	0	51.03	DELLAKDK	Carbamyl(K)@6		0.00274528	973.511	487.763	973.508	487.761	2	9	33.1.1.2099.2	24.5372	509	24.6762							NGO0094
								0	no quant - no residues to label	0	99	DIADLGALYSQNFQLK			0.00516276	1794.92	898.467	1794.92	898.465	2	18	33.1.1.2298.2	33.2969	309	33.1751							NGO0094
								0	no quant - no residues to label	0	99	DIADLGALYSQNFQLK			-0.00880274	1794.91	898.461	1794.92	898.465	2	15	34.1.1.2329.2	32.9803	347	33.2062							NGO0094
								0	no quant - no residues to label	0	99	DIADLGALYSQNFQLK			0.00574079	1794.92	898.468	1794.92	898.465	2	18	35.1.1.2326.2	33.0426	162	33.0513							NGO0094
								0	no quant - no residues to label	0	99	DIADLGALYSQNFQLK			0.0280336	1794.94	898.479	1794.92	898.465	2	15	30.1.1.2381.2	33.4186	93	33.514							NGO0094
								0	no quant - no residues to label	0	99	DIADLGALYSQNFQLK			0.00516276	1794.92	898.467	1794.92	898.465	2	13	33.1.1.2293.2	33.0794	311	33.1751							NGO0094
								0	no quant - no residues to label	0	51.81	DIADLGALYSQNFQLK			-0.0470974	1794.87	898.441	1794.92	898.465	2	8	39.1.1.2362.2	33.1986	26	33.164							NGO0094
								0	no quant - no residues to label	0	99	DKAFLQAEK		missed K-A@2	1.85275	1050.41	526.211	1048.56	525.285	2	12	33.1.1.2014.2	20.8374	799	20.8462							NGO0094
								0	no quant - no residues to label	0	96.85	DKAFLQAEK	Carbamyl@N-term	missed K-A@2	0.00733467	1091.57	546.792	1091.56	546.788	2	11	34.1.1.2204.2	27.4789	546	27.3991							NGO0094
								0	no quant - no residues to label	0	87.53	DKAFLQAEK	Carbamyl@N-term	missed K-A@2	0.0186956	1091.58	546.797	1091.56	546.788	2	11	33.1.1.2166.2	27.4724	1258	27.4368							NGO0094
								1	auto	0	99	DLGVKFGATGR	Carbamyl@N-term; Label:13C(6)(R)@11	missed K-F@5	0.015214	1168.64	585.33	1168.63	585.322	2	13	33.1.1.2200.2	28.9797	1159	28.9885	0.938502	4.97689	714	26.72	929	30.48	NGO0094
								1	auto	0	83.32	DLGVKFGATGR	Carbamyl(K)@5; Label:13C(6)(R)@11	missed K-F@5	0.0107139	1168.64	585.327	1168.63	585.322	2	11	34.1.1.2236.2	28.896	499	28.9047	0.864643	7.22667	327	18.08	461.81	21.49	NGO0094
								1	auto	0	81.97	DLGVKFGATGR	Carbamyl(K)@5	missed K-F@5	0.0131736	1162.62	582.319	1162.61	582.312	2	11	33.1.1.2202.2	29.0684	974	29.0772	0.917492	5.04171	689	26.25	917	30.28	NGO0094
								0	manual	0	99	DVPWDQALDLVMQAR	Oxidation(M)@12; Label:13C(6)(R)@15		0.0119756	1777.89	889.952	1777.88	889.945	2	13	34.1.1.2347.2	33.7626	156	33.7713	1.29058	13.0925	120	10.95	113.54	10.66	NGO0094
								1	auto	0	99	DVPWDQALDLVMQAR	Oxidation(M)@12; Label:13C(6)(R)@15		0.00283623	1777.88	889.947	1777.88	889.945	2	14	33.1.1.2316.2	34.0791	215	34.0878	1.38919	9.41521	241	15.52	211.84	14.55	NGO0094
								1	auto	0	99	DVPWDQALDLVMQAR	Oxidation(M)@12		-0.00210891	1771.85	886.934	1771.86	886.935	2	13	33.1.1.2313.2	33.9486	422	33.9138	1.59366	7.00988	469.13	21.66	359.46	18.96	NGO0094
								0	manual	0	99	DVPWDQALDLVMQAR	Oxidation(M)@12; Label:13C(6)(R)@15		0.011121	1777.89	889.951	1777.88	889.945	2	11	34.1.1.2349.2	33.8496	160	33.8582	1.60827	11.0105	191.04	13.82	145.05	12.04	NGO0094
								0	no quant - weak signal	0	96.43	DVPWDQALDLVMQAR	Oxidation(M)@12		0.0490539	1771.91	886.96	1771.86	886.935	2	10	36.1.1.2331.2	33.9275	26	33.9362			21.14	4.6	0	0	NGO0094
								1	auto	0	93.8	DVPWDQALDLVMQAR	Oxidation(M)@12; Label:13C(6)(R)@15		-0.00607552	1777.87	889.942	1777.88	889.945	2	11	33.1.1.2311.2	33.8617	374	33.9138	1.3998	8.72219	282	16.79	246	15.68	NGO0094
								1	auto	0	91.86	DVPWDQALDLVMQAR	Deamidated(Q)@6; Oxidation(M)@12		0.00808479	1772.85	887.432	1772.84	887.427	2	11	33.1.1.2315.2	34.0356	28	34.0443	1.92874	8.6128	347.57	18.64	220.05	14.83	NGO0094
								0	no quant - weak signal	0	68.11	DVPWDQALDLVMQAR	Oxidation(M)@12		0.0268886	1771.88	886.949	1771.86	886.935	2	9	30.1.1.2398.2	34.1549	64	34.1202			75.08	8.66	0	0	NGO0094
								1	auto	0	99	EIVNPTGFVTSSPAR	Label:13C(6)(R)@15		0.00130223	1579.83	790.923	1579.83	790.922	2	16	33.1.1.2199.2	28.9353	3676	29.0772	1.46686	3.79584	1528	39.09	1272	35.67	NGO0094
								1	auto	0	99	EIVNPTGFVTSSPAR			0.00282072	1573.81	787.914	1573.81	787.912	2	16	33.1.1.2201.2	29.024	4284	29.0772	1.54583	2.41219	3894	62.4	3076	55.46	NGO0094
								1	auto	0	99	EIVNPTGFVTSSPAR	Label:13C(6)(R)@15		0.00130223	1579.83	790.923	1579.83	790.922	2	17	33.1.1.2203.2	29.1127	3676	29.0772	1.37736	2.22873	4284	65.45	3798	61.63	NGO0094
								1	auto	0	99	EIVNPTGFVTSSPAR	Label:13C(6)(R)@15		0.00130223	1579.83	790.923	1579.83	790.922	2	16	33.1.1.2204.2	29.157	3676	29.0772	1.44603	2.37159	3883	62.31	3279	57.26	NGO0094
								1	auto	0	99	EIVNPTGFVTSSPAR			0.00850805	1573.82	787.917	1573.81	787.912	2	18	34.1.1.2237.2	28.9402	770	28.9931	1.39225	5.43728	724	26.91	635	25.2	NGO0094
								1	auto	0	99	EIVNPTGFVTSSPAR	Label:13C(6)(R)@15		0.000224115	1579.83	790.923	1579.83	790.922	2	16	34.1.1.2238.2	28.9844	635	28.9931	1.62744	5.4795	777	27.87	583	24.15	NGO0094
								1	auto	0	99	EIVNPTGFVTSSPAR			0.00887429	1573.82	787.917	1573.81	787.912	2	15	34.1.1.2239.2	29.0286	770	28.9931	1.48985	5.00242	887	29.78	727	26.96	NGO0094
								1	auto	0	99	EIVNPTGFVTSSPAR	Deamidated(N)@4; Label:13C(6)(R)@15		-0.00400704	1580.81	791.412	1580.81	791.414	2	13	33.1.1.2207.2	29.2898	200	29.0772	1.63101	2.86934	2837	53.26	2124	46.09	NGO0094
								1	auto	0	99	EIVNPTGFVTSSPAR	Deamidated(N)@4; Label:13C(6)(R)@15		0.0211412	1580.84	791.425	1580.81	791.414	2	13	33.1.1.2206.2	29.2455	138	29.2543	1.40253	2.6694	3015	54.91	2625	51.23	NGO0094
								0	manual	0	98.91	EIVNPTGFVTSSPAR	Deamidated(N)@4		0.0627016	1574.86	788.436	1574.79	788.404	2	12	33.1.1.2198.2	28.8909	1939	29.0772	1.38892	5.82991	629	25.08	553	23.52	NGO0094
								0	manual	0	99	ELLIFITPR			0.0140316	1100.67	551.344	1100.66	551.337	2	11	26.1.1.2255.2	31.3292	153	31.2943	1.39754	12.1019	146.54	12.11	128.04	11.32	NGO0094
								0	manual	0	99	ELLIFITPR			4.64012e-05	1100.66	551.337	1100.66	551.337	2	11	34.1.1.2313.2	32.2837	3328	32.5106	1.64665	15.7507	94.57	9.72	70.13	8.37	NGO0094
								1	auto	0	99	ELLIFITPR			0.000656804	1100.66	551.337	1100.66	551.337	2	12	34.1.1.2315.2	32.371	3328	32.5106	1.66438	5.44872	796	28.21	584	24.17	NGO0094
								1	auto	0	99	ELLIFITPR			0.00468546	1100.66	551.339	1100.66	551.337	2	11	34.1.1.2332.2	33.1106	534	33.1193	1.42464	6.56357	502.84	22.42	431	20.76	NGO0094
								1	auto	0	99	ELLIFITPR	Label:13C(6)(R)@9		-0.00175794	1106.68	554.346	1106.68	554.347	2	11	34.1.1.2316.2	32.4147	2609	32.5106	1.42762	3.72631	1562	39.52	1336.04	36.55	NGO0094
								0	manual	0	99	ELLIFITPR	Label:13C(6)(R)@9		0.00385777	1106.68	554.349	1106.68	554.347	2	10	34.1.1.2362.2	34.4135	98	34.4655	1.61347	15.4275	97.54	9.88	73.82	8.59	NGO0094
								0	manual	0	99	ELLIFITPR	Label:13C(6)(R)@9		0.0030032	1106.68	554.348	1106.68	554.347	2	10	34.1.1.2365.2	34.5434	96	34.4655	2.64674	17.4516	104.04	10.2	48	6.93	NGO0094
								1	auto	0	99	ELLIFITPR			0.00215291	1100.66	551.338	1100.66	551.337	2	12	35.1.1.2315.2	32.5661	599	32.4881	1.42479	6.0286	596.05	24.41	510.84	22.6	NGO0094
								1	auto	0	99	ELLIFITPR	Label:13C(6)(R)@9		-0.00139169	1106.68	554.346	1106.68	554.347	2	10	34.1.1.2314.2	32.3274	2609	32.5106	1.36149	8.38127	301.04	17.35	270	16.43	NGO0094
								1	auto	0	99	ELLIFITPR			0.00215291	1100.66	551.338	1100.66	551.337	2	12	35.1.1.2311.2	32.3927	764	32.4881	1.31289	7.7062	349.43	18.69	325	18.03	NGO0094
								0	manual	0	99	ELLIFITPR			0.00444603	1100.66	551.339	1100.66	551.337	2	10	37.1.1.2290.2	32.358	160	32.41	1.38826	14.6904	99	9.95	87.08	9.33	NGO0094
								1	auto	0	99	ELLIFITPR			0.00350675	1100.66	551.339	1100.66	551.337	2	12	33.1.1.2280.2	32.5128	3607	32.6089	1.32649	2.58002	3134	55.98	2885	53.71	NGO0094
								1	auto	0	98.95	ELLIFITPR	Label:13C(6)(R)@9		0.0118166	1106.69	554.353	1106.68	554.347	2	10	31.1.1.2360.2	32.6711	263	32.7665	2.30487	12.046	199.04	14.11	105.45	10.27	NGO0094
								1	auto	0	98.85	ELLIFITPR			0.00152299	1100.66	551.338	1100.66	551.337	2	11	32.1.1.2330.2	32.2902	1515	32.5166	2.17978	9.53839	306	17.49	171.42	13.09	NGO0094
								1	auto	0	98.61	ELLIFITPR	Label:13C(6)(R)@9		0.00172191	1106.68	554.348	1106.68	554.347	2	11	32.1.1.2331.2	32.3337	1381	32.5166	1.50078	6.14657	590	24.29	480.05	21.91	NGO0094
								1	auto	0	98.52	ELLIFITPR			0.00215291	1100.66	551.338	1100.66	551.337	2	11	35.1.1.2317.2	32.6528	706	32.4881	1.46941	6.61966	503	22.43	418	20.45	NGO0094
								0	manual	0	97.98	ELLIFITPR			0.00312406	1100.66	551.338	1100.66	551.337	2	11	30.1.1.2365.2	32.725	721	32.8639	1.79723	12.6486	154.54	12.43	105	10.25	NGO0094
								1	auto	0	97.85	ELLIFITPR			0.00176715	1100.66	551.338	1100.66	551.337	2	11	32.1.1.2334.2	32.4643	1515	32.5166	1.31656	3.86208	1393	37.32	1292	35.94	NGO0094
								1	auto	0	97.85	ELLIFITPR	Label:13C(6)(R)@9		0.00159983	1106.68	554.348	1106.68	554.347	2	11	32.1.1.2336.2	32.5514	1381	32.5166	1.37518	3.84659	1437	37.91	1276	35.72	NGO0094
								1	auto	0	97.78	ELLIFITPR			0.00350675	1100.66	551.339	1100.66	551.337	2	11	33.1.1.2278.2	32.4253	3607	32.6089	0.986068	5.71252	553.96	23.54	686	26.19	NGO0094
								0	manual	0	97.57	ELLIFITPR	Label:13C(6)(R)@9		-0.00746929	1106.67	554.343	1106.68	554.347	2	9	26.1.1.2254.2	31.2856	155	31.3379	1.38672	13.2195	122.16	11.05	107.57	10.37	NGO0094
								1	auto	0	97.56	ELLIFITPR	Label:13C(6)(R)@9		0.000545514	1106.68	554.347	1106.68	554.347	2	11	33.1.1.2279.2	32.4691	3209	32.6089	1.31697	3.32307	1882	43.38	1745	41.77	NGO0094
								0	manual	0	97.06	ELLIFITPR	Label:13C(6)(R)@9		0.000377356	1106.68	554.347	1106.68	554.347	2	9	40.1.1.2399.2	32.3873	55	32.3527	0.81247	21.627	35.57	5.96	53.46	7.31	NGO0094
								1	auto	0	96.78	ELLIFITPR			1.00529	1101.66	551.84	1100.66	551.337	2	12	33.1.1.2281.2	32.5565	262	32.6089	1.24517	2.43195	3415	58.44	3349	57.87	NGO0094
								1	auto	0	96.78	ELLIFITPR	Label:13C(6)(R)@9		0.000423434	1106.68	554.347	1106.68	554.347	2	11	33.1.1.2283.2	32.6438	3302	32.6089	1.3762	2.2705	4126	64.23	3661	60.51	NGO0094
								1	auto	0	96.71	ELLIFITPR			-0.0015574	1100.66	551.336	1100.66	551.337	2	10	36.1.1.2297.2	32.4895	378	32.5416	1.08287	8.37545	269	16.4	303.34	17.42	NGO0094
								0	no quant - weak signal	0	96.32	ELLIFITPR			-0.026917	1100.63	551.323	1100.66	551.337	2	9	40.1.1.2402.2	32.4826	59	32.4481			0	0	0	0	NGO0094
								0	manual	0	94.12	ELLIFITPR			0.00419714	1100.66	551.339	1100.66	551.337	2	9	34.1.1.2360.2	34.3268	132	34.2055	0.826152	14.5825	78.86	8.88	116.56	10.8	NGO0094
								0	manual	0	94.12	ELLIFITPR			0.029834	1100.69	551.352	1100.66	551.337	2	9	34.1.1.2392.2	35.6085	70	35.6172	2.77594	22.4507	64.88	8.05	28.54	5.34	NGO0094
								1	auto	0	93.8	ELLIFITPR			0.0118081	1100.67	551.343	1100.66	551.337	2	10	33.1.1.2324.2	34.4262	197	34.4782	1.2048	10.6984	173.65	13.18	176	13.27	NGO0094
								0	auto - shared MS/MS	0	92.01	ELLIFITPR	Label:13C(6)(R)@9		0.00159983	1106.68	554.348	1106.68	554.347	2	10	32.1.1.2332.2	32.3772	1381	32.5166	1.18852	4.85013	839	28.97	862	29.36	NGO0094
								0	manual	0	91.86	ELLIFITPR	Label:13C(6)(R)@9		0.0242289	1106.7	554.359	1106.68	554.347	2	9	33.1.1.2376.2	36.505	86	36.4704	1.11097	16.6416	69	8.31	75.84	8.71	NGO0094
								0	manual	0	90.25	ELLIFITPR			0.0103323	1100.67	551.342	1100.66	551.337	2	9	35.1.1.2362.2	34.3948	42	34.3603	1.8588	25.8723	37.66	6.14	24.74	4.97	NGO0094
								1	auto	0	84.69	ELLIFITPR	Label:13C(6)(R)@9		-0.00125364	1106.68	554.346	1106.68	554.347	2	9	36.1.1.2296.2	32.4462	256	32.4549	1.60181	9.98229	232	15.23	176.86	13.3	NGO0094
								1	auto	0	82.54	ELLIFITPR	Label:13C(6)(R)@9		-0.00206576	1106.68	554.346	1106.68	554.347	2	9	35.1.1.2314.2	32.5227	490	32.4881	1.5246	6.11719	601	24.52	481.36	21.94	NGO0094
								1	auto	0	81.81	ELLIFITPR	Label:13C(6)(R)@9		0.00462977	1106.68	554.349	1106.68	554.347	2	9	30.1.1.2366.2	32.7684	497	32.8639	1.82039	10.152	241.61	15.54	162.07	12.73	NGO0094
								0	manual	0	81.69	ELLIFITPR			0.020512	1100.68	551.347	1100.66	551.337	2	9	39.1.1.2349.2	32.7398	72	32.7485	1.69204	20.1441	58.78	7.67	42.42	6.51	NGO0094
								0	no quant - weak signal	0	77.37	ELLIFITPR			-0.04229	1100.62	551.316	1100.66	551.337	2	8	30.1.1.2412.2	34.7262	41	34.6917			34.05	5.84	0	0	NGO0094
								0	auto - shared MS/MS	0	76.88	ELLIFITPR	Label:13C(6)(R)@9		0.00489286	1106.68	554.35	1106.68	554.347	2	9	35.1.1.2309.2	32.3059	396	32.4881	1.55296	16.4524	84	9.17	66.05	8.13	NGO0094
								1	auto	0	76.58	ELLIFITPR	Label:13C(6)(R)@9		0.00322984	1106.68	554.349	1106.68	554.347	2	9	38.1.1.2307.2	32.5423	208	32.5943	1.07539	11.84	134.24	11.59	152.43	12.35	NGO0094
								0	no quant - weak signal	0	74.18	ELLIFITPR			0.0931033	1100.75	551.384	1100.66	551.337	2	8	35.1.1.2422.2	35.5419	36	35.5073			24	4.9	0	0	NGO0094
								0	manual	0	72.27	ELLIFITPR	Glu->pyro-Glu@N-term; Label:13C(6)(R)@9		0.00477504	1088.67	545.344	1088.67	545.342	2	10	33.1.1.2284.2	32.6874	155	32.6961	1.22608	12.2712	133.15	11.54	132.61	11.52	NGO0094
								0	manual	0	70.99	ELLIFITPR			0.000415635	1100.66	551.337	1100.66	551.337	2	8	31.1.1.2359.2	32.6279	614	32.7233	2.94483	18.0214	105.05	10.25	43.56	6.6	NGO0094
								0	manual	0	68.99	ELLIFITPR			-0.0218857	1100.64	551.326	1100.66	551.337	2	8	33.1.1.2462.2	38.6746	52	38.6833	1.99207	23.2464	48.68	6.98	29.84	5.46	NGO0094
								1	auto	0	67.98	ELLIFITPR	Label:13C(6)(R)@9		0.00896899	1106.69	554.351	1106.68	554.347	2	9	33.1.1.2325.2	34.4695	178	34.4782	1.034	11.6506	136	11.66	160.61	12.67	NGO0094
								0	manual	0	67	ELLIFITPR			0.0246265	1100.68	551.349	1100.66	551.337	2	8	33.1.1.2375.2	36.4617	111	36.3838	1.56424	15.5847	94	9.7	73.38	8.57	NGO0094
								1	auto	0	65.18	ELLIFITPR	Label:13C(6)(R)@9		0.00542869	1106.68	554.35	1106.68	554.347	2	9	33.1.1.2295.2	33.1664	2865	32.6961	1.61392	4.84294	990.05	31.47	749.08	27.37	NGO0094
								0	manual	0	64.33	ELLIFITPR	Label:13C(6)(R)@9		-0.0186209	1106.66	554.338	1106.68	554.347	2	8	33.1.1.2456.2	38.5873	56	38.5528	1.16847	24.3196	33.08	5.75	34.57	5.88	NGO0094
								0	manual	0	64.19	ELLIFITPR			0.088323	1100.75	551.381	1100.66	551.337	2	8	32.1.1.2373.2	34.1569	55	34.1223	1.35155	20.4145	50.56	7.11	45.68	6.76	NGO0094
								0	no quant - weak signal	0	62.29	ELLIFITPR			0.0110809	1100.67	551.342	1100.66	551.337	2	8	28.1.1.2363.2	32.9898	78	32.9551			47.74	6.91	0	0	NGO0094
								0	auto - shared MS/MS	0	60.31	ELLIFITPR	Label:13C(6)(R)@9		-0.0220836	1106.66	554.336	1106.68	554.347	2	8	25.1.1.2252.2	31.2047	213	31.2568	1.87822	14.8324	115.36	10.74	75	8.66	NGO0094
								0	no quant - weak signal	0	58.76	ELLIFITPR			0.0216515	1100.68	551.348	1100.66	551.337	2	8	16.1.1.2234.2	31.3726	47	31.338			42.88	6.55	0	0	NGO0094
								0	no quant - weak signal	0	54.7	ELLIFITPR			-0.0276545	1100.63	551.323	1100.66	551.337	2	8	32.1.1.2380.2	34.46	56	34.4254			0	0	33.05	5.75	NGO0094
								0	manual	0	54.16	ELLIFITPR			0.00158899	1100.66	551.338	1100.66	551.337	2	8	39.1.1.2339.2	32.4451	119	32.5058	1.14244	19.9523	48.65	6.98	52	7.21	NGO0094
								0	no quant - weak signal	0	53.95	ELLIFITPR			0.106256	1100.77	551.39	1100.66	551.337	2	7	34.1.1.2601.2	39.9279	46	39.8933			18.68	4.32	0	0	NGO0094
								0	no quant - weak signal	0	53.44	ELLIFITPR			-0.0315724	1100.63	551.321	1100.66	551.337	2	7	34.1.1.2532.2	38.9775	0	38.9429			28.13	5.3	0	0	NGO0094
								0	manual	0	52.13	ELLIFITPR			0.0223859	1100.68	551.348	1100.66	551.337	2	8	18.1.1.2260.2	31.5512	51	31.5599	1.98678	24.4682	43.93	6.63	27	5.2	NGO0094
								0	manual	0	50.97	ELLIFITPR	Label:13C(6)(R)@9		0.00665702	1106.69	554.35	1106.68	554.347	2	8	39.1.1.2342.2	32.5404	103	32.5923	1.27456	14.6014	95.84	9.79	91.82	9.58	NGO0094
								0	no quant - no residues to label	0	99	ESGMNIVASDSVSGK	Oxidation(M)@4; Formyl(K)@15		-0.000385837	1523.68	762.846	1523.68	762.846	2	13	34.1.1.2084.2	22.2434	1062	22.1217							NGO0094
								0	no quant - no residues to label	0	99	ESGMNIVASDSVSGK	Oxidation(M)@4; Formyl(K)@15		-0.00890435	1523.67	762.841	1523.68	762.846	2	16	33.1.1.2044.2	22.1472	1469	22.1559							NGO0094
								0	no quant - no residues to label	0	99	ESGMNIVASDSVSGK	Oxidation(M)@4; Formyl(K)@15		-0.011468	1523.67	762.84	1523.68	762.846	2	15	33.1.1.2041.2	22.0164	1249	21.9816							NGO0094
								0	no quant - no residues to label	0	99	ESGMNIVASDSVSGK	Oxidation(M)@4; Formyl(K)@15		-0.0102472	1523.67	762.841	1523.68	762.846	2	15	33.1.1.2051.2	22.4519	1469	22.1559							NGO0094
								0	no quant - no residues to label	0	99	ESGMNIVASDSVSGK	Oxidation(M)@4; Formyl(K)@15		-0.0122005	1523.67	762.84	1523.68	762.846	2	15	33.1.1.2033.2	21.6677	2844	21.4581							NGO0094
								0	no quant - no residues to label	0	99	ESGMNIVASDSVSGK	Oxidation(M)@4; Formyl(K)@15		-2.92093e-05	1523.68	762.846	1523.68	762.846	2	15	32.1.1.2101.2	22.2791	530	22.1141							NGO0094
								0	no quant - no residues to label	0	99	ESGMNIVASDSVSGK	Oxidation(M)@4; Formyl(K)@15		0.00909818	1523.69	762.851	1523.68	762.846	2	12	31.1.1.2120.2	22.3808	182	22.3463							NGO0094
								0	no quant - no residues to label	0	96.62	ESGMNIVASDSVSGK	Oxidation(M)@4; Formyl(K)@15		0.00429792	1523.68	762.848	1523.68	762.846	2	13	30.1.1.2142.2	23.0147	216	22.9802							NGO0094
								0	no quant - no residues to label	0	83.16	ESGMNIVASDSVSGK	Oxidation(M)@4; Dehydrated(S)@13; Formyl(K)@15		-0.000951828	1505.67	753.84	1505.67	753.841	2	13	33.1.1.2063.2	22.9743	451	23.1135							NGO0094
								0	no quant - no residues to label	0	79.48	ESGMNIVASDSVSGK	Oxidation(M)@4; Formyl(K)@15		-0.148326	1523.53	762.772	1523.68	762.846	2	10	41.1.1.2113.2	21.1149	34	21.0804							NGO0094
								0	no quant - no residues to label	0	58.71	ESGMNIVASDSVSGK	Dioxidation(M)@4; Formyl(K)@15		0.0204179	1539.69	770.854	1539.67	770.843	2	12	34.1.1.2134.2	24.4135	117	24.4222							NGO0094
								1	auto	0	99	GSVLIDPATNTLIVTDTR	Label:13C(6)(R)@18		0.00264597	1891.04	946.527	1891.04	946.525	2	17	33.1.1.2241.2	30.7965	1459	30.8494	1.47588	4.14424	1286	35.86	1064	32.62	NGO0094
								1	auto	0	99	GSVLIDPATNTLIVTDTR	Label:13C(6)(R)@18		0.00264597	1891.04	946.527	1891.04	946.525	2	18	33.1.1.2244.2	30.929	1459	30.8494	1.36434	3.72728	1524	39.04	1364	36.93	NGO0094
								1	auto	0	99	GSVLIDPATNTLIVTDTR			-0.00377104	1885.01	943.513	1885.02	943.515	2	18	34.1.1.2277.2	30.7055	834	30.7582	1.44802	5.68214	677.11	26.02	571	23.9	NGO0094
								1	auto	0	99	GSVLIDPATNTLIVTDTR	Label:13C(6)(R)@18		-0.0141344	1891.02	946.518	1891.04	946.525	2	16	34.1.1.2279.2	30.7933	656	30.7582	1.38478	4.99084	856.81	29.27	755.54	27.49	NGO0094
								1	auto	0	99	GSVLIDPATNTLIVTDTR	Label:13C(6)(R)@18		0.00237135	1891.04	946.526	1891.04	946.525	2	16	35.1.1.2271.2	30.6547	123	30.7503	1.12291	10.5636	172	13.11	187.04	13.68	NGO0094
								1	auto	0	99	GSVLIDPATNTLIVTDTR	Label:13C(6)(R)@18		-0.0172899	1891.02	946.516	1891.04	946.525	2	18	32.1.1.2295.2	30.7616	536	30.7266	1.38624	5.98474	596	24.41	525	22.91	NGO0094
								1	auto	0	99	GSVLIDPATNTLIVTDTR			-0.00168552	1885.01	943.514	1885.02	943.515	2	15	33.1.1.2240.2	30.7524	1501	30.8494	1.41278	5.02224	855	29.24	739	27.18	NGO0094
								1	auto	0	99	GSVLIDPATNTLIVTDTR			-0.0120064	1885	943.509	1885.02	943.515	2	16	30.1.1.2328.2	31.1158	307	31.168	1.47493	10.1321	215	14.66	178	13.34	NGO0094
								1	auto	0	99	GSVLIDPATNTLIVTDTR	Label:13C(6)(R)@18		-0.0100249	1891.03	946.52	1891.04	946.525	2	16	30.1.1.2327.2	31.0724	183	31.0374	1.67238	9.69384	252	15.87	184	13.56	NGO0094
								1	auto	0	99	GSVLIDPATNTLIVTDTR			-0.0218374	1884.99	943.504	1885.02	943.515	2	14	35.1.1.2272.2	30.6982	354	30.7503	1.01487	9.89358	187	13.67	225	15	NGO0094
								1	auto	0	99	GSVLIDPATNTLIVTDTR			-0.011743	1885	943.509	1885.02	943.515	2	14	32.1.1.2297.2	30.8491	549	30.7266	1.06528	7.05652	376	19.39	431	20.76	NGO0094
								1	auto	0	99	GSVLIDPATNTLIVTDTR			-0.0163045	1885	943.507	1885.02	943.515	2	12	31.1.1.2326.2	31.1958	295	31.0306	2.04023	11.1425	215	14.66	128.68	11.34	NGO0094
								1	auto	0	98.74	GSVLIDPATNTLIVTDTR			-0.00510521	1885.01	943.513	1885.02	943.515	2	15	38.1.1.2269.2	30.8945	148	30.9466	1.57167	13.1335	132.57	11.51	103	10.15	NGO0094
								0	manual	0	98.63	GSVLIDPATNTLIVTDTR	Label:13C(6)(R)@18		-0.00963756	1891.03	946.52	1891.04	946.525	2	14	29.1.1.2307.2	31.3011	66	31.2665	1.28134	17.2373	68.92	8.3	65.68	8.1	NGO0094
								0	manual	0	98.37	GSVLIDPATNTLIVTDTR	Label:13C(6)(R)@18		-0.00414352	1891.03	946.523	1891.04	946.525	2	16	36.1.1.2257.2	30.7527	131	30.7179	1.27083	12.5777	129.05	11.36	124	11.14	NGO0094
								0	no quant - weak signal	0	74.6	GSVLIDPATNTLIVTDTR			-0.190976	1884.82	943.42	1885.02	943.515	2	9	41.1.1.2604.2	30.9098	38	30.8321			33.46	5.78	0	0	NGO0094
								0	no quant - weak signal	0	74.09	GSVLIDPATNTLIVTDTR			-0.151059	1884.86	943.44	1885.02	943.515	2	9	41.1.1.2598.2	30.7539	45	30.7193			46.41	6.81	0	0	NGO0094
								0	no quant - weak signal	0	66.32	GSVLIDPATNTLIVTDTR	Label:13C(6)(R)@18		0.0181106	1891.05	946.534	1891.04	946.525	2	10	39.1.1.2302.2	30.8772	34	30.7993			36.18	6.02	0	0	NGO0094
								0	auto - shared MS/MS	0	69.97	IEARIVEAADGFSR	Carbamidomethyl@N-term; Label:13C(6)(R)@4; Label:13C(6)(R)@14	cleaved M-I@N-term; missed R-I@4	-0.07268	1601.78	534.935	1601.86	534.959	3	11	36.1.1.2149.2	26.0288	424	26.0811	0.499578	12.4697	90.62	9.52	221.5	14.88	NGO0094
								0	no quant - no residues to label	0	99	IESGYEIPFTVTTASGGGNSTNTELKK		missed K-K@26	0.969566	2801.35	934.789	2800.38	934.466	3	19	33.1.1.2219.2	29.822	156	29.7419							NGO0094
								0	no quant - no residues to label	0	99	IESGYEIPFTVTTASGGGNSTNTELKK		missed K-K@26	-0.0209135	2800.36	934.459	2800.38	934.466	3	21	34.1.1.2245.2	29.2937	886	29.3024							NGO0094
								0	no quant - no residues to label	0	99	IESGYEIPFTVTTASGGGNSTNTELKK		missed K-K@26	-0.0402444	2800.34	934.453	2800.38	934.466	3	15	35.1.1.2239.2	29.2584	356	29.2671							NGO0094
								1	auto	0	99	IIDTAGNSLR	Label:13C(6)(R)@10		-0.0163064	1064.58	533.295	1064.59	533.303	2	12	34.1.1.2110.2	23.3721	1563	23.5979	1.49523	4.30508	1200	34.64	980	31.3	NGO0094
								1	auto	0	99	IIDTAGNSLR			-0.0135265	1058.56	530.287	1058.57	530.293	2	12	34.1.1.2111.2	23.4155	1830	23.5979	1.38509	3.77837	1495	38.67	1318	36.3	NGO0094
								1	auto	0	99	IIDTAGNSLR			0.986191	1059.56	530.786	1058.57	530.293	2	13	34.1.1.2112.2	23.459	117	23.4243	1.46927	3.66548	1640	40.5	1363	36.92	NGO0094
								1	auto	0	99	IIDTAGNSLR			-0.0186991	1058.55	530.284	1058.57	530.293	2	14	33.1.1.2060.2	22.8437	4397	22.7654	1.36132	2.14716	4587	67.73	4114.54	64.14	NGO0094
								1	auto	0	99	IIDTAGNSLR			-0.00648478	1058.57	530.29	1058.57	530.293	2	13	35.1.1.2081.2	22.3826	764	22.348	1.3752	5.20438	785	28.02	697.04	26.4	NGO0094
								0	manual	0	99	IIDTAGNSLR			-0.132718	1058.44	530.227	1058.57	530.293	2	12	41.1.1.2171.2	22.1368	71	22.1886	1.19612	18.6478	56.97	7.55	58.16	7.63	NGO0094
								1	auto	0	99	IIDTAGNSLR			0.00840689	1058.58	530.298	1058.57	530.293	2	11	37.1.1.2058.2	22.3477	199	22.3564	1.00276	11.6291	134.61	11.6	163.92	12.8	NGO0094
								1	auto	0	99	IIDTAGNSLR	Label:13C(6)(R)@10		-0.0236109	1064.57	533.292	1064.59	533.303	2	13	33.1.1.2052.2	22.4954	3788	22.7654	1.42786	3.08537	2279	47.74	1949	44.15	NGO0094
								1	auto	0	99	IIDTAGNSLR			-0.0186991	1058.55	530.284	1058.57	530.293	2	13	33.1.1.2053.2	22.539	4397	22.7654	1.27381	2.73533	2731	52.26	2618	51.17	NGO0094
								1	auto	0	99	IIDTAGNSLR	Label:13C(6)(R)@10		-0.023733	1064.57	533.292	1064.59	533.303	2	13	33.1.1.2062.2	22.9308	3788	22.7654	1.44027	2.27283	4219	64.95	3577	59.81	NGO0094
								1	auto	0	99	IIDTAGNSLR			-0.00800263	1058.56	530.289	1058.57	530.293	2	13	32.1.1.2125.2	23.3202	1079	23.5889	1.23065	7.15587	392.04	19.8	389	19.72	NGO0094
								1	auto	0	99	IIDTAGNSLR	Label:13C(6)(R)@10		-0.0100005	1064.58	533.298	1064.59	533.303	2	13	32.1.1.2127.2	23.4068	932	23.4589	1.31536	5.75229	627.81	25.06	582.82	24.14	NGO0094
								1	auto	0	99	IIDTAGNSLR			-0.00575867	1058.57	530.29	1058.57	530.293	2	12	33.1.1.2096.2	24.4071	452	24.1554	1.38776	7.02471	433	20.81	381	19.52	NGO0094
								1	auto	0	99	IIDTAGNSLR	Label:13C(6)(R)@10		-0.00312151	1064.59	533.302	1064.59	533.303	2	12	31.1.1.2156.2	23.9023	190	23.9973	2.96278	10.666	301.13	17.35	124.11	11.14	NGO0094
								1	auto	0	99	IIDTAGNSLR			-0.0165017	1058.56	530.285	1058.57	530.293	2	12	33.1.1.2049.2	22.3648	4349	22.7219	1.07432	5.36874	652	25.53	741.08	27.22	NGO0094
								1	auto	0	99	IIDTAGNSLR	Label:13C(6)(R)@10		-0.00322367	1064.59	533.302	1064.59	533.303	2	12	33.1.1.2048.2	22.3212	2759	22.6784	1.29764	7.43476	373	19.31	351	18.73	NGO0094
								1	auto	0	99	IIDTAGNSLR			-0.00775847	1058.56	530.289	1058.57	530.293	2	12	32.1.1.2132.2	23.6235	1079	23.5889	1.28733	4.30608	1108	33.29	1051	32.42	NGO0094
								0	manual	0	99	IIDTAGNSLR			-0.00538437	1058.57	530.291	1058.57	530.293	2	11	40.1.1.2115.2	21.9299	112	22.025	1.75214	19.9654	61.04	7.81	42.54	6.52	NGO0094
								0	manual	0	99	IIDTAGNSLR	Label:13C(6)(R)@10		-0.0341727	1064.56	533.286	1064.59	533.303	2	12	32.1.1.2122.2	23.1902	700	23.4589	1.2354	12.8963	121	11	119.6	10.94	NGO0094
								0	manual	0	99	IIDTAGNSLR			1.02097	1059.59	530.804	1058.57	530.293	2	11	31.1.1.2149.2	23.5998	44	23.5653	2.51368	25.952	45.37	6.74	22.04	4.69	NGO0094
								1	auto	0	99	IIDTAGNSLR			0.988212	1059.56	530.787	1058.57	530.293	2	13	33.1.1.2056.2	22.6697	325	22.6784	1.36604	2.2131	4326	65.77	3867	62.19	NGO0094
								1	auto	0	98.79	IIDTAGNSLR	Label:13C(6)(R)@10		-0.00264465	1064.59	533.302	1064.59	533.303	2	11	35.1.1.2085.2	22.556	619	22.348	1.68799	5.77642	714.04	26.72	516.54	22.73	NGO0094
								0	manual	0	98.7	IIDTAGNSLR	Label:13C(6)(R)@10		-0.0149433	1064.58	533.296	1064.59	533.303	2	11	33.1.1.2074.2	23.4524	1701	23.3308	1.1261	3.98744	1209	34.77	1311	36.21	NGO0094
								0	no quant - weak signal	0	97.63	IIDTAGNSLR			-0.00612838	1058.57	530.29	1058.57	530.293	2	9	39.1.1.2097.2	22.0243	192	22.2493			46.57	6.82	0	0	NGO0094
								1	auto	0	97.45	IIDTAGNSLR	Label:13C(6)(R)@10		-0.00675323	1064.59	533.3	1064.59	533.303	2	10	36.1.1.2058.2	22.0832	270	22.1353	1.06962	11.4948	142	11.92	162.11	12.73	NGO0094
								0	manual	0	97.29	IIDTAGNSLR	Label:13C(6)(R)@10		-0.00458648	1064.59	533.301	1064.59	533.303	2	9	31.1.1.2177.2	24.7064	65	24.7151	2.53617	16.0429	119.57	10.93	57.57	7.59	NGO0094
								0	manual	0	96.65	IIDTAGNSLR	Label:13C(6)(R)@10		-0.000924049	1064.59	533.303	1064.59	533.303	2	9	31.1.1.2152.2	23.7294	75	23.6949	2.22518	13.9888	144.16	12.01	79.11	8.89	NGO0094
								0	manual	0	96.46	IIDTAGNSLR	Label:13C(6)(R)@10		-0.0149433	1064.58	533.296	1064.59	533.303	2	10	33.1.1.2095.2	24.3637	392	24.329	1.26854	6.94302	422.81	20.56	407	20.17	NGO0094
								0	manual	0	96.43	IIDTAGNSLR	Label:13C(6)(R)@10		-0.0153297	1064.58	533.296	1064.59	533.303	2	9	34.1.1.2148.2	25.0208	243	24.9427	1.18972	9.32681	227.05	15.07	233.04	15.27	NGO0094
								0	manual	0	96.11	IIDTAGNSLR	Label:13C(6)(R)@10		-0.0189719	1064.57	533.294	1064.59	533.303	2	10	33.1.1.2084.2	23.8864	615	23.8517	1.11817	5.572	617.05	24.84	673.85	25.96	NGO0094
								0	manual	0	95.59	IIDTAGNSLR			0.00949563	1058.58	530.298	1058.57	530.293	2	9	5.1.1.2037.2	22.9977	51	22.9199	5.87878	33.0527	53.15	7.29	11.04	3.32	NGO0094
								0	manual	0	95.56	IIDTAGNSLR	Label:13C(6)(R)@10		-0.124527	1064.47	533.241	1064.59	533.303	2	12	42.1.1.2266.2	22.0354	46	22.0009	1.44435	21.7596	46.13	6.79	39	6.25	NGO0094
								1	auto	0	95.19	IIDTAGNSLR	Label:13C(6)(R)@10		-0.00977128	1064.58	533.298	1064.59	533.303	2	10	30.1.1.2173.2	24.3554	428	24.494	2.13728	6.87555	582.04	24.13	332.54	18.24	NGO0094
								0	manual	0	94.4	IIDTAGNSLR			0.00590126	1058.58	530.296	1058.57	530.293	2	10	38.1.1.2083.2	22.8056	168	22.8143	1.12458	11.8236	137.37	11.72	149.16	12.21	NGO0094
								0	auto - shared MS/MS	0	94.25	IIDTAGNSLR			-0.00718036	1058.56	530.29	1058.57	530.293	2	9	36.1.1.2057.2	22.0399	382	22.352	1.4203	14.9716	96.54	9.83	83	9.11	NGO0094
								0	manual	0	94.06	IIDTAGNSLR	Label:13C(6)(R)@10		-0.00458648	1064.59	533.301	1064.59	533.303	2	9	31.1.1.2178.2	24.7497	65	24.7151	2.53142	15.7035	124.57	11.16	60.09	7.75	NGO0094
								0	manual	0	93.96	IIDTAGNSLR			-0.000691163	1058.57	530.293	1058.57	530.293	2	10	38.1.1.2067.2	22.1124	346	22.4243	1.35397	15.5103	87.64	9.36	79.04	8.89	NGO0094
								1	auto	0	93.96	IIDTAGNSLR	Label:13C(6)(R)@10		-0.00083486	1064.59	533.303	1064.59	533.303	2	10	38.1.1.2072.2	22.329	313	22.4676	1.13899	9.4923	214.57	14.65	230.04	15.17	NGO0094
								1	auto	0	93.65	IIDTAGNSLR	Label:13C(6)(R)@10		-0.00117968	1064.59	533.303	1064.59	533.303	2	10	35.1.1.2075.2	22.1226	621	22.348	1.18087	10.7001	171.7	13.1	177.55	13.32	NGO0094
								0	manual	0	91.17	IIDTAGNSLR			-0.0305877	1058.54	530.278	1058.57	530.293	2	9	32.1.1.2121.2	23.1468	637	23.4589	1.34819	13.7971	110.54	10.51	100.12	10.01	NGO0094
								0	auto - shared MS/MS	0	90.97	IIDTAGNSLR	Label:13C(6)(R)@10		-0.0106258	1064.58	533.298	1064.59	533.303	2	9	30.1.1.2167.2	24.096	424	24.4507	2.58166	12.5701	196.98	14.03	93.17	9.65	NGO0094
								0	manual	0	90.66	IIDTAGNSLR	Label:13C(6)(R)@10		-0.0174051	1064.57	533.295	1064.59	533.303	2	9	34.1.1.2131.2	24.2835	482	24.2922	1.61462	6.39996	567	23.81	428.81	20.71	NGO0094
								0	manual	0	90.35	IIDTAGNSLR	Label:13C(6)(R)@10		-0.00118141	1064.59	533.303	1064.59	533.303	2	9	39.1.1.2099.2	22.1109	101	22.0764	0.927737	15.5629	72.64	8.52	95.61	9.78	NGO0094
								0	auto - shared MS/MS	0	90.25	IIDTAGNSLR			0.0103624	1058.58	530.298	1058.57	530.293	2	9	35.1.1.2121.2	24.1146	67	24.08	2.08007	17.2968	90.35	9.51	53.04	7.28	NGO0094
								0	manual	0	89.76	IIDTAGNSLR	Label:13C(6)(R)@10		0.0116079	1064.6	533.309	1064.59	533.303	2	9	32.1.1.2185.2	25.9221	1489	26.2808	1.03975	14.6697	86	9.27	101	10.05	NGO0094
								0	manual	0	89.15	IIDTAGNSLR			0.00141836	1058.57	530.294	1058.57	530.293	2	9	30.1.1.2163.2	23.9231	60	23.8886	1.60295	21.8165	48.57	6.97	37	6.08	NGO0094
								0	manual	0	89	IIDTAGNSLR			-1.26761e-05	1058.57	530.293	1058.57	530.293	2	8	40.1.1.2129.2	22.5349	74	22.5436	1.1048	18.5786	55.19	7.43	61	7.81	NGO0094
								0	no quant - weak signal	0	88.57	IIDTAGNSLR			-0.0485106	1058.52	530.269	1058.57	530.293	2	9	29.1.1.2142.2	24.1363	34	24.145			18.54	4.31	19.54	4.42	NGO0094
								0	no quant - weak signal	0	88.2	IIDTAGNSLR			-0.11453	1058.46	530.236	1058.57	530.293	2	10	42.1.1.2258.2	21.9313	29	21.8969			23.04	4.8	10.05	3.17	NGO0094
								0	manual	0	86.09	IIDTAGNSLR	Label:13C(6)(R)@10		-0.0112363	1064.58	533.298	1064.59	533.303	2	9	30.1.1.2191.2	25.1344	148	25.143	2.19725	11.1286	226.04	15.03	125.62	11.21	NGO0094
								1	auto	0	85.72	IIDTAGNSLR	Label:13C(6)(R)@10		-0.0115876	1064.58	533.298	1064.59	533.303	2	9	32.1.1.2145.2	24.1868	352	24.1088	1.3876	7.86373	345.54	18.59	304.08	17.44	NGO0094
								0	manual	0	80.24	IIDTAGNSLR	Label:13C(6)(R)@10		-0.0105799	1064.58	533.298	1064.59	533.303	2	8	35.1.1.2103.2	23.3357	120	23.3444	1.14501	13.9052	100.22	10.01	106.88	10.34	NGO0094
								0	auto - shared MS/MS	0	76.88	IIDTAGNSLR	Label:13C(6)(R)@10		-0.0102137	1064.58	533.298	1064.59	533.303	2	8	35.1.1.2098.2	23.1193	170	23.0847	1.02314	11.7996	132	11.49	157.54	12.55	NGO0094
								0	manual	0	73.91	IIDTAGNSLR	Label:13C(6)(R)@10		-0.0100536	1064.58	533.298	1064.59	533.303	2	9	28.1.1.2174.2	24.7471	45	24.7126	1.6559	23.3665	43.15	6.57	31.82	5.64	NGO0094
								0	manual	0	61.29	IIDTAGNSLR	Label:13C(6)(R)@10		-0.0721985	1064.52	533.267	1064.59	533.303	2	8	33.1.1.2129.2	25.8421	3541	26.1134	0.967868	7.23954	342.07	18.5	431.57	20.77	NGO0094
								0	no quant - weak signal	0	54.96	IIDTAGNSLR	Label:13C(6)(R)@10		0.0334001	1064.63	533.32	1064.59	533.303	2	8	33.1.1.2419.2	37.7797	63	37.6586			0	0	27.57	5.25	NGO0094
								1	auto	0	99	IIDTAGNSLRY	Label:13C(6)(R)@10	missed R-Y@10	0.00206717	1227.66	614.836	1227.66	614.835	2	13	34.1.1.2206.2	27.5675	2599	27.665	1.39237	3.37587	1878	43.34	1647	40.58	NGO0094
								1	auto	0	99	IIDTAGNSLRY	Label:13C(6)(R)@10	missed R-Y@10	0.00108243	1227.66	614.836	1227.66	614.835	2	13	33.1.1.2168.2	27.561	3032	27.7473	1.28042	5.28299	734	27.09	700	26.46	NGO0094
								1	auto	0	99	IIDTAGNSLRY		missed R-Y@10	0.00334704	1221.64	611.827	1221.64	611.825	2	12	35.1.1.2201.2	27.5972	829	27.606	1.39393	5.68676	662.09	25.73	580	24.08	NGO0094
								1	auto	0	99	IIDTAGNSLRY	Label:13C(6)(R)@10	missed R-Y@10	0.0110809	1227.67	614.841	1227.66	614.835	2	12	32.1.1.2224.2	27.6379	1109	27.6467	1.23388	5.45402	676	26	669	25.87	NGO0094
								1	auto	0	99	IIDTAGNSLRY		missed R-Y@10	-0.00255811	1221.63	611.824	1221.64	611.825	2	10	31.1.1.2251.2	27.9225	343	27.9312	2.36995	9.46873	328	18.11	169	13	NGO0094
								1	auto	0	99	IIDTAGNSLRY		missed R-Y@10	0.00941874	1221.64	611.83	1221.64	611.825	2	12	32.1.1.2227.2	27.7706	1094	27.6909	1.23551	5.10418	772	27.78	763	27.62	NGO0094
								1	auto	0	99	IIDTAGNSLRY	Label:13C(6)(R)@10	missed R-Y@10	-0.00115284	1227.65	614.834	1227.66	614.835	2	12	30.1.1.2259.2	28.1009	284	27.9781	2.153	7.67628	469	21.66	266	16.31	NGO0094
								1	auto	0	98.91	IIDTAGNSLRY		missed R-Y@10	0.00308195	1221.64	611.827	1221.64	611.825	2	12	30.1.1.2256.2	27.9693	557	27.9781	2.5043	7.9386	484	22	236	15.36	NGO0094
								0	auto - shared MS/MS	0	97.56	IIDTAGNSLRY		missed R-Y@10	0.0025856	1221.64	611.826	1221.64	611.825	2	11	33.1.1.2169.2	27.6054	3004	27.7473	1.42652	3.51296	1757	41.92	1504	38.78	NGO0094
								0	auto - shared MS/MS	0	91.93	IIDTAGNSLRY		missed R-Y@10	0.0183062	1221.65	611.834	1221.64	611.825	2	9	36.1.1.2185.2	27.6077	581	27.6165	1.25701	6.69985	452	21.26	439.09	20.95	NGO0094
								1	auto	0	84	IIDTAGNSLRY	Label:13C(6)(R)@10	missed R-Y@10	0.00578813	1227.66	614.838	1227.66	614.835	2	9	36.1.1.2184.2	27.5638	397	27.5282	1.24231	7.01398	410	20.25	403	20.07	NGO0094
								0	auto - shared MS/MS	0	80.24	IIDTAGNSLRY	Label:13C(6)(R)@10	missed R-Y@10	-0.00258451	1227.65	614.834	1227.66	614.835	2	10	35.1.1.2202.2	27.6411	644	27.6498	1.48263	5.48168	737	27.15	607	24.64	NGO0094
								0	no quant - no residues to label	0	99	INKDSPAQCASGNNTILCISTK	Carbamidomethyl(C)@9; Carbamidomethyl(C)@18		0.00860588	2391.16	798.061	2391.15	798.058	3	25	33.1.1.2163.2	27.3393	3579	27.3925							NGO0094
								0	no quant - no residues to label	0	99	INKDSPAQCASGNNTILCISTK	Carbamidomethyl(C)@9; Carbamidomethyl(C)@18		-0.00466055	2391.15	798.057	2391.15	798.058	3	22	34.1.1.2200.2	27.3016	1378	27.3548							NGO0094
								1	auto	0	99	INLPVAAAANSISLVR	Label:13C(6)(R)@16		-0.008332	1613.95	807.981	1613.96	807.985	2	17	30.1.1.2344.2	31.8119	477	31.8642	2.58278	7.16342	607.04	24.64	287	16.94	NGO0094
								1	auto	0	99	INLPVAAAANSISLVR			-0.00567776	1607.93	804.972	1607.94	804.975	2	20	30.1.1.2347.2	31.9427	932	31.8642	2.61759	6.01393	869.37	29.49	405.56	20.14	NGO0094
								1	auto	0	99	INLPVAAAANSISLVR			-0.00726481	1607.93	804.972	1607.94	804.975	2	16	30.1.1.2354.2	32.2473	404	32.2126	2.28077	9.20919	338.07	18.39	181	13.45	NGO0094
								1	auto	0	99	INLPVAAAANSISLVR			-0.00566855	1607.93	804.972	1607.94	804.975	2	16	33.1.1.2253.2	31.3261	7798	31.5558	1.55944	4.73879	1014	31.84	794	28.18	NGO0094
								1	auto	0	99	INLPVAAAANSISLVR	Label:13C(6)(R)@16		-0.00840904	1613.95	807.981	1613.96	807.985	2	18	33.1.1.2254.2	31.3702	6733	31.5558	1.5333	3.58223	1758	41.93	1400.05	37.42	NGO0094
								1	auto	0	99	INLPVAAAANSISLVR	Deamidated(N)@2; Label:13C(6)(R)@16		-0.0133523	1614.93	808.471	1614.94	808.477	2	16	33.1.1.2258.2	31.5471	2733	31.5558	1.47258	1.66122	7993	89.4	6628	81.41	NGO0094
								1	auto	0	99	INLPVAAAANSISLVR			-0.00542439	1607.93	804.972	1607.94	804.975	2	21	33.1.1.2259.2	31.5912	7917	31.5558	1.50988	1.59375	8805	93.83	7121	84.39	NGO0094
								1	auto	0	99	INLPVAAAANSISLVR	Deamidated(N)@2; Label:13C(6)(R)@16		0.0141155	1614.95	808.484	1614.94	808.477	2	16	33.1.1.2262.2	31.724	366	31.6	1.43058	1.77615	6884	82.97	5876	76.66	NGO0094
								1	auto	0	99	INLPVAAAANSISLVR			1.99447	1609.93	805.972	1607.94	804.975	2	17	33.1.1.2264.2	31.812	205	31.6	1.44988	2.18039	4601	67.83	3875	62.25	NGO0094
								1	auto	0	99	INLPVAAAANSISLVR			-0.00688934	1607.93	804.972	1607.94	804.975	2	19	33.1.1.2265.2	31.8559	7917	31.5558	1.36794	2.33345	3894	62.4	3476	58.96	NGO0094
								1	auto	0	99	INLPVAAAANSISLVR	Label:13C(6)(R)@16		-0.00840904	1613.95	807.981	1613.96	807.985	2	21	33.1.1.2266.2	31.8999	7376	31.5558	1.64274	2.4758	3826	61.85	2844	53.33	NGO0094
								1	auto	0	99	INLPVAAAANSISLVR	Label:13C(6)(R)@16		-0.00596746	1613.95	807.982	1613.96	807.985	2	20	33.1.1.2269.2	32.0316	7376	31.5558	1.49604	2.97678	2511	50.11	2049.54	45.27	NGO0094
								1	auto	0	99	INLPVAAAANSISLVR			0.000313315	1607.94	804.975	1607.94	804.975	2	16	33.1.1.2277.2	32.3815	946	32.3465	1.62919	4.75976	1030	32.09	772	27.78	NGO0094
								0	manual	0	99	INLPVAAAANSISLVR	Label:13C(6)(R)@16		0.0316328	1613.99	808.001	1613.96	807.985	2	15	33.1.1.2342.2	35.1709	91	35.1363	1.29573	14.9005	92.89	9.64	87.54	9.36	NGO0094
								1	auto	0	99	INLPVAAAANSISLVR			-0.00275085	1607.93	804.974	1607.94	804.975	2	13	34.1.1.2290.2	31.2762	3443	31.5485	1.46981	6.18273	576.56	24.01	479	21.89	NGO0094
								1	auto	0	99	INLPVAAAANSISLVR	Label:13C(6)(R)@16		-0.00346631	1613.95	807.984	1613.96	807.985	2	20	34.1.1.2291.2	31.3201	2761	31.5485	1.44914	4.71144	985	31.38	830	28.81	NGO0094
								1	auto	0	99	INLPVAAAANSISLVR			-0.00214045	1607.93	804.974	1607.94	804.975	2	17	34.1.1.2294.2	31.4519	3443	31.5485	1.4224	2.6478	3088	55.57	2651	51.49	NGO0094
								1	auto	0	99	INLPVAAAANSISLVR	Label:13C(6)(R)@16		-0.00224551	1613.95	807.984	1613.96	807.985	2	22	34.1.1.2295.2	31.4958	2941	31.5485	1.68185	2.58448	3559	59.66	2584	50.83	NGO0094
								1	auto	0	99	INLPVAAAANSISLVR			-0.00214045	1607.93	804.974	1607.94	804.975	2	18	34.1.1.2299.2	31.6715	3443	31.5485	1.46229	2.90651	2601	51	2172	46.6	NGO0094
								1	auto	0	99	INLPVAAAANSISLVR	Label:13C(6)(R)@16		-0.00224551	1613.95	807.984	1613.96	807.985	2	22	34.1.1.2300.2	31.7153	2941	31.5485	1.52368	3.15313	2261	47.55	1812	42.57	NGO0094
								1	auto	0	99	INLPVAAAANSISLVR			-0.00201837	1607.93	804.974	1607.94	804.975	2	19	34.1.1.2301.2	31.7592	3664	31.5046	1.41105	3.49203	1768	42.05	1530	39.12	NGO0094
								0	manual	0	99	INLPVAAAANSISLVR			0.00265648	1607.94	536.987	1607.94	536.986	3	14	34.1.1.2305.2	31.9343	451	31.5485	1.8196	12.5906	157	12.53	105.36	10.26	NGO0094
								1	auto	0	99	INLPVAAAANSISLVR	Deamidated(N)@2; Label:13C(6)(R)@16		0.0616762	1615	808.508	1614.94	808.477	2	13	34.1.1.2311.2	32.1966	25	32.1616	1.68238	7.609	410.57	20.26	298	17.26	NGO0094
								0	manual	0	99	INLPVAAAANSISLVR			0.022886	1607.96	804.987	1607.94	804.975	2	12	34.1.1.2367.2	34.63	53	34.5954	1.2686	18.1323	61.97	7.87	59.65	7.72	NGO0094
								1	auto	0	99	INLPVAAAANSISLVR			-0.00775422	1607.93	804.971	1607.94	804.975	2	15	35.1.1.2286.2	31.3071	996	31.4464	1.83822	9.4593	280	16.73	186	13.64	NGO0094
								1	auto	0	99	INLPVAAAANSISLVR	Label:13C(6)(R)@16		-0.0107648	1613.95	807.98	1613.96	807.985	2	18	35.1.1.2287.2	31.3506	871	31.4464	1.66393	6.80837	509.63	22.57	374	19.34	NGO0094
								1	auto	0	99	INLPVAAAANSISLVR			-0.00775422	1607.93	804.971	1607.94	804.975	2	16	35.1.1.2289.2	31.4377	996	31.4464	1.4634	4.97351	889	29.82	741.81	27.24	NGO0094
								1	auto	0	99	INLPVAAAANSISLVR	Deamidated(N)@2		-0.0202508	1608.9	805.457	1608.92	805.467	2	15	35.1.1.2290.2	31.4812	426	31.4464	1.44729	4.76637	961.86	31.01	811.54	28.49	NGO0094
								0	manual	0	99	INLPVAAAANSISLVR			-0.0201853	1607.92	804.965	1607.94	804.975	2	14	37.1.1.2265.2	31.344	135	31.396	1.67444	17.1154	81	9	59.07	7.69	NGO0094
								0	manual	0	99	INLPVAAAANSISLVR	Label:13C(6)(R)@16		-0.0150258	1613.94	807.978	1613.96	807.985	2	13	37.1.1.2267.2	31.4307	137	31.396	1.28848	12.895	123.54	11.11	117.08	10.82	NGO0094
								1	auto	0	99	INLPVAAAANSISLVR	Label:13C(6)(R)@16		-0.0126813	1613.94	807.979	1613.96	807.985	2	20	32.1.1.2310.2	31.4173	1042	31.4697	1.51772	4.71735	1008	31.75	811	28.48	NGO0094
								1	auto	0	99	INLPVAAAANSISLVR			-0.00164288	1607.93	804.974	1607.94	804.975	2	16	32.1.1.2314.2	31.5923	1293	31.4697	1.43836	4.76293	960	30.98	815	28.55	NGO0094
								1	auto	0	99	INLPVAAAANSISLVR			0.989152	1608.93	805.47	1607.94	804.975	2	15	33.1.1.2268.2	31.9877	508	31.5558	1.38141	2.81998	2680	51.77	2369	48.67	NGO0094
								1	auto	0	99	INLPVAAAANSISLVR	Label:13C(6)(R)@16		-0.0107648	1613.95	807.98	1613.96	807.985	2	14	35.1.1.2296.2	31.7419	788	31.4464	1.27309	7.6603	348	18.65	333.79	18.27	NGO0094
								1	auto	0	99	INLPVAAAANSISLVR			-0.00164288	1607.93	804.974	1607.94	804.975	2	15	32.1.1.2308.2	31.3299	1293	31.4697	1.44604	6.77383	476.05	21.82	402	20.05	NGO0094
								0	manual	0	99	INLPVAAAANSISLVR	Label:13C(6)(R)@16		0.0247964	1613.98	807.998	1613.96	807.985	2	14	33.1.1.2348.2	35.4306	75	35.4393	1.05894	17.127	63.67	7.98	73.42	8.57	NGO0094
								1	auto	0	99	INLPVAAAANSISLVR	Label:13C(6)(R)@16		-0.0129255	1613.94	807.979	1613.96	807.985	2	14	32.1.1.2307.2	31.2863	1042	31.4697	1.3493	8.47845	292.82	17.11	265	16.28	NGO0094
								1	auto	0	99	INLPVAAAANSISLVR			-0.00567776	1607.93	804.972	1607.94	804.975	2	15	30.1.1.2343.2	31.7684	932	31.8642	2.38837	7.95062	467.54	21.62	239.04	15.46	NGO0094
								0	manual	0	99	INLPVAAAANSISLVR			-0.00390202	1607.93	804.973	1607.94	804.975	2	14	31.1.1.2336.2	31.63	368	31.7255	3.48485	17.2118	130.05	11.4	45.57	6.75	NGO0094
								1	auto	0	99	INLPVAAAANSISLVR	Label:13C(6)(R)@16		-0.0104612	1613.95	807.98	1613.96	807.985	2	16	31.1.1.2341.2	31.8471	197	31.7689	3.19307	9.26729	421	20.52	161	12.69	NGO0094
								0	no quant - weak signal	0	99	INLPVAAAANSISLVR			0.0189914	1607.95	804.985	1607.94	804.975	2	13	33.1.1.2368.2	36.262	92	36.2273			80.63	8.98	0	0	NGO0094
								1	auto	0	99	INLPVAAAANSISLVR			6.62638e-05	1607.94	804.975	1607.94	804.975	2	13	32.1.1.2319.2	31.8109	1293	31.4697	1.15722	6.99061	398.54	19.96	420.54	20.51	NGO0094
								0	no quant - weak signal	0	99	INLPVAAAANSISLVR	Label:13C(6)(R)@16		-0.00944825	1613.95	807.981	1613.96	807.985	2	11	34.1.1.2359.2	34.2835	32	34.2055			0	0	37.08	6.09	NGO0094
								1	auto	0	99	INLPVAAAANSISLVR	Label:13C(6)(R)@16		-0.0109496	1613.95	807.98	1613.96	807.985	2	12	31.1.1.2344.2	31.9772	206	31.8124	2.07957	10.5692	242	15.56	142.1	11.92	NGO0094
								0	no quant - weak signal	0	99	INLPVAAAANSISLVR			-0.00367746	1607.93	804.973	1607.94	804.975	2	15	40.1.1.2360.2	31.3551	68	31.3205			64.66	8.04	0	0	NGO0094
								0	no quant - weak signal	0	99	INLPVAAAANSISLVR			0.0292342	1607.97	804.99	1607.94	804.975	2	10	34.1.1.2404.2	35.8866	33	35.9387			12.61	3.55	0	0	NGO0094
								0	manual	0	99	INLPVAAAANSISLVR	Label:13C(6)(R)@16		-0.0623413	1613.89	807.954	1613.96	807.985	2	14	40.1.1.2361.2	31.3983	59	31.3638	1.28998	20.6741	48.13	6.94	45.56	6.75	NGO0094
								0	manual	0	99	INLPVAAAANSISLVR	Label:13C(6)(R)@16		-0.00679321	1613.95	807.982	1613.96	807.985	2	13	40.1.1.2363.2	31.4848	63	31.4502	1.54421	19.8341	57.59	7.59	45.54	6.75	NGO0094
								0	manual	0	99	INLPVAAAANSISLVR			0.0084926	1607.94	804.98	1607.94	804.975	2	12	33.1.1.2309.2	33.7747	159	33.7834	1.60012	12.6892	143.54	11.98	109.54	10.47	NGO0094
								0	manual	0	99	INLPVAAAANSISLVR			0.00492929	1607.94	804.978	1607.94	804.975	2	15	39.1.1.2316.2	31.4836	134	31.4489	1.57283	12.7865	139.92	11.83	108.63	10.42	NGO0094
								0	manual	0	99	INLPVAAAANSISLVR	Label:13C(6)(R)@16		-0.00795787	1613.95	807.981	1613.96	807.985	2	14	39.1.1.2319.2	31.6135	125	31.4489	1.32655	13.3571	117	10.82	107.7	10.38	NGO0094
								0	manual	0	99	INLPVAAAANSISLVR			0.0171602	1607.95	804.984	1607.94	804.975	2	12	33.1.1.2361.2	35.959	73	35.9244	2.04301	19.7365	68.68	8.29	41.05	6.41	NGO0094
								0	manual	0	99	INLPVAAAANSISLVR			0.0143424	1607.95	804.982	1607.94	804.975	2	12	35.1.1.2303.2	32.0455	153	32.0976	1.23695	12.2074	135.08	11.62	133.35	11.55	NGO0094
								1	auto	0	98.91	INLPVAAAANSISLVR	Label:13C(6)(R)@16		-0.00535707	1613.95	807.983	1613.96	807.985	2	12	33.1.1.2300.2	33.3838	192	33.3925	1.94307	10.8984	218	14.76	137	11.7	NGO0094
								1	auto	0	98.39	INLPVAAAANSISLVR			-0.00398342	1607.93	804.973	1607.94	804.975	2	16	36.1.1.2276.2	31.579	443	31.4572	1.47179	7.01301	448.37	21.17	372	19.29	NGO0094
								1	auto	0	98.37	INLPVAAAANSISLVR	Label:13C(6)(R)@16		-0.0145562	1613.94	807.978	1613.96	807.985	2	15	36.1.1.2275.2	31.5355	389	31.5442	1.6555	6.97561	484	22	357	18.89	NGO0094
								1	auto	0	98.37	INLPVAAAANSISLVR	Label:13C(6)(R)@16		-0.0145562	1613.94	807.978	1613.96	807.985	2	15	36.1.1.2279.2	31.7092	385	31.5442	1.20484	9.49836	220.07	14.83	223.04	14.93	NGO0094
								1	auto	0	98.34	INLPVAAAANSISLVR	Deamidated(N)@2; Label:13C(6)(R)@16		-0.00910576	1614.93	808.473	1614.94	808.477	2	14	36.1.1.2272.2	31.405	266	31.4137	2.1913	10.3268	262	16.19	146	12.08	NGO0094
								1	auto	0	97.89	INLPVAAAANSISLVR			-0.00447174	1607.93	804.973	1607.94	804.975	2	12	36.1.1.2271.2	31.3615	409	31.4572	1.60084	10.3684	215	14.66	164	12.81	NGO0094
								1	auto	0	97.56	INLPVAAAANSISLVR			-0.00102955	1607.93	804.975	1607.94	804.975	2	11	33.1.1.2299.2	33.3403	244	33.3491	1.33291	10.3301	196	14	179.56	13.4	NGO0094
								0	manual	0	97.06	INLPVAAAANSISLVR			0.0189914	1607.95	804.985	1607.94	804.975	2	11	33.1.1.2367.2	36.2187	89	36.2273	1.70031	19.9652	60	7.75	43.09	6.56	NGO0094
								0	manual	0	97.06	INLPVAAAANSISLVR	Label:13C(6)(R)@16		0.00782744	1613.96	807.989	1613.96	807.985	2	10	33.1.1.2404.2	37.4409	60	37.4063	0.656862	22.6091	30.07	5.48	55.9	7.48	NGO0094
								0	manual	0	96.97	INLPVAAAANSISLVR			0.0026394	1607.94	804.977	1607.94	804.975	2	12	38.1.1.2285.2	31.5885	131	31.5539	1.58701	13.6388	123.61	11.12	95.11	9.75	NGO0094
								0	manual	0	96.78	INLPVAAAANSISLVR			0.0171602	1607.95	804.984	1607.94	804.975	2	11	33.1.1.2360.2	35.9156	73	35.9244	1.74706	18.2098	73.31	8.56	51.24	7.16	NGO0094
								0	manual	0	95.73	INLPVAAAANSISLVR			-0.126893	1607.81	804.912	1607.94	804.975	2	11	33.1.1.2399.2	37.2245	27	37.19	1.1676	24.1332	33.61	5.8	35.15	5.93	NGO0094
								0	manual	0	95.56	INLPVAAAANSISLVR			-0.0134667	1607.92	804.968	1607.94	804.975	2	11	29.1.1.2328.2	32.2104	55	32.1758	1.42073	21.2108	48.11	6.94	41.35	6.43	NGO0094
								0	auto - shared MS/MS	0	94.49	INLPVAAAANSISLVR	Deamidated(N)@2; Label:13C(6)(R)@16		-0.0279108	1614.91	808.463	1614.94	808.477	2	11	30.1.1.2363.2	32.6382	79	32.6468	1.1819	14.4685	94.05	9.7	97.17	9.86	NGO0094
								0	manual	0	94.35	INLPVAAAANSISLVR			0.00312113	1607.94	804.977	1607.94	804.975	2	10	33.1.1.2449.2	38.388	36	38.3534	2.78555	29.9212	36.59	6.05	16.04	4	NGO0094
								0	manual	0	93.8	INLPVAAAANSISLVR	Deamidated(N)@2		0.0439575	1608.96	805.489	1608.92	805.467	2	11	33.1.1.2339.2	35.0411	64	35.0065	2.19374	15.9037	110.63	10.52	61.58	7.85	NGO0094
								0	manual	0	89.65	INLPVAAAANSISLVR			-0.0245231	1607.91	804.963	1607.94	804.975	2	10	12.1.1.2239.2	31.0265	36	30.8189	1.56448	30.8759	23.92	4.89	18.67	4.32	NGO0094
								0	manual	0	80.76	INLPVAAAANSISLVR	Label:13C(6)(R)@16		0.0313887	1613.99	808.001	1613.96	807.985	2	10	33.1.1.2340.2	35.0843	88	35.0498	1.27665	15.3863	86.42	9.3	82.66	9.09	NGO0094
								0	manual	0	80.76	INLPVAAAANSISLVR			0.0216771	1607.96	804.986	1607.94	804.975	2	10	33.1.1.2355.2	35.7336	79	35.699	1.57185	17.6418	73.54	8.58	57.13	7.56	NGO0094
								0	manual	0	80.76	INLPVAAAANSISLVR			0.0181368	1607.95	804.984	1607.94	804.975	2	9	33.1.1.2441.2	38.2832	33	38.2486	1.50824	25.8237	33.46	5.78	27.09	5.2	NGO0094
								0	manual	0	64.19	INLPVAAAANSISLVR	Deamidated(N)@10		-0.0619906	1608.86	805.436	1608.92	805.467	2	9	32.1.1.2385.2	34.6764	26	34.5985	1.98093	29.4458	30.19	5.49	18.61	4.31	NGO0094
								0	no quant - weak signal	0	62	INLPVAAAANSISLVR			0.0241187	1607.96	804.987	1607.94	804.975	2	8	33.1.1.2451.2	38.4399	39	38.4054			33.42	5.78	0	0	NGO0094
								0	no quant - weak signal	0	54.1	INLPVAAAANSISLVR	Deamidated(N)@2		-0.0336711	1608.89	537.303	1608.92	537.314	3	9	35.1.1.2306.2	32.1755	57	32.0976			0	0	0	0	NGO0094
								0	manual	0	52.43	INLPVAAAANSISLVR	Label:13C(6)(R)@16		-0.00957033	1613.95	807.981	1613.96	807.985	2	9	34.1.1.2368.2	34.6733	51	34.5954	1.30088	22.1558	42.07	6.49	39.49	6.28	NGO0094
								0	manual	0	97.87	ISAAQNSSR			0.0103285	932.478	467.246	932.468	467.241	2	10	33.1.1.1914.2	16.9023	126	16.9542	1.6932	17.0746	81.81	9.04	59	7.68	NGO0094
								0	manual	0	96.46	ISAAQNSSR	Label:13C(6)(R)@9		-0.00916285	938.479	470.247	938.488	470.251	2	9	33.1.1.1913.2	16.8592	85	16.9542	1.1288	27.7204	25.07	5.01	27.12	5.21	NGO0094
								0	manual	0	53.95	ISAAQNSSR	Label:13C(6)(R)@9		0.0167215	938.504	470.26	938.488	470.251	2	7	34.1.1.1956.2	17.0964	57	17.0619	0.935578	21.0448	39.91	6.32	52.09	7.22	NGO0094
								1	auto	0	99	ISLDFQDVEIR			0.00662338	1333.69	667.855	1333.69	667.851	2	14	34.1.1.2287.2	31.1444	877	31.3289	1.3959	10.3496	200.05	14.14	175	13.23	NGO0094
								1	auto	0	99	ISLDFQDVEIR	Label:13C(6)(R)@11		0.00896455	1339.72	670.866	1339.71	670.861	2	12	34.1.1.2288.2	31.1884	680	31.285	1.75148	7.55846	426	20.64	297	17.23	NGO0094
								1	auto	0	99	ISLDFQDVEIR	Label:13C(6)(R)@11		0.00508089	1339.71	670.864	1339.71	670.861	2	13	33.1.1.2252.2	31.2819	1802	31.379	1.31985	4.57592	994	31.53	919.63	30.33	NGO0094
								0	manual	0	99	ISLDFQDVEIR			0.00389634	1333.69	667.853	1333.69	667.851	2	13	35.1.1.2284.2	31.2201	163	31.2723	1.6331	13.6652	125.1	11.18	93.54	9.67	NGO0094
								1	auto	0	99	ISLDFQDVEIR			0.00817662	1333.7	667.855	1333.69	667.851	2	13	33.1.1.2251.2	31.2378	2864	31.379	1.34258	7.06863	420	20.49	382	19.54	NGO0094
								0	manual	0	99	ISLDFQDVEIR			0.00285979	1333.69	667.853	1333.69	667.851	2	15	31.1.1.2334.2	31.5431	193	31.5084	2.39626	13.3225	166.88	12.92	85.04	9.22	NGO0094
								0	manual	0	99	ISLDFQDVEIR			-0.00123082	1333.69	667.851	1333.69	667.851	2	14	30.1.1.2339.2	31.5942	276	31.6465	1.86559	12.746	155.56	12.47	101.82	10.09	NGO0094
								1	auto	0	99	ISLDFQDVEIR			0.00128625	1333.69	667.852	1333.69	667.851	2	12	32.1.1.2304.2	31.1551	446	31.295	1.56805	10.7132	199.04	14.11	155	12.45	NGO0094
								0	manual	0	99	ISLDFQDVEIR	Label:13C(6)(R)@11		-0.00193621	1339.71	670.86	1339.71	670.861	2	12	32.1.1.2305.2	31.1989	363	31.2076	0.01		0	0	288	16.97	NGO0094
								1	auto	0	98.77	ISLDFQDVEIR	Label:13C(6)(R)@11		0.0144314	1339.72	670.869	1339.71	670.861	2	12	30.1.1.2341.2	31.6813	211	31.69	2.00419	9.86074	271.7	16.48	165.54	12.87	NGO0094
								1	auto	0	98.19	ISLDFQDVEIR	Label:13C(6)(R)@11		0.0062633	1339.71	670.864	1339.71	670.861	2	11	35.1.1.2285.2	31.2636	162	31.2723	1.48284	12.591	139.65	11.82	115	10.72	NGO0094
								0	manual	0	98.19	ISLDFQDVEIR			0.028978	1333.72	667.866	1333.69	667.851	2	12	36.1.1.2270.2	31.318	109	31.2832	1.19501	15.1156	86.54	9.3	88.43	9.4	NGO0094
								0	manual	0	98.13	ISLDFQDVEIR			0.00679453	1333.69	667.855	1333.69	667.851	2	13	38.1.1.2280.2	31.3717	63	31.337	0.98379	17.3301	60.11	7.75	74.61	8.64	NGO0094
								0	no quant - weak signal	0	67	ISLDFQDVEIR	Label:13C(6)(R)@11		0.00337178	1339.71	670.863	1339.71	670.861	2	9	33.1.1.2417.2	37.6932	29	37.6586			10	3.16	23	4.8	NGO0094
								0	manual	0	99	IVEAADGFSR	Label:13C(6)(R)@10		0.00250538	1069.55	535.784	1069.55	535.782	2	11	34.1.1.2130.2	24.2401	209	24.2054	0.01		0	0	174	13.19	NGO0094
								0	auto - shared MS/MS	0	99	IVEAADGFSR	Label:13C(6)(R)@10		0.0108069	1069.56	535.788	1069.55	535.782	2	11	34.1.1.2143.2	24.8038	207	24.7258	0.01		0	0	187.76	13.7	NGO0094
								1	auto	0	99	IVEAADGFSR	Label:13C(6)(R)@10		-0.010191	1069.54	535.777	1069.55	535.782	2	13	34.1.1.2174.2	26.1544	4640	26.2512	1.34852	2.72687	2830	53.2	2562.6	50.62	NGO0094
								1	auto	0	99	IVEAADGFSR			-7.89394	1055.64	528.825	1063.53	532.772	2	13	34.1.1.2175.2	26.1983	1160	26.2952	1.45119	2.4333	3696	60.79	3110	55.77	NGO0094
								1	auto	0	99	IVEAADGFSR	Label:13C(6)(R)@10		-0.00958059	1069.54	535.778	1069.55	535.782	2	12	34.1.1.2176.2	26.2423	4663	26.2512	1.38329	2.23854	4256	65.24	3757	61.29	NGO0094
								1	auto	0	99	IVEAADGFSR			-0.0113176	1063.52	532.766	1063.53	532.772	2	14	34.1.1.2177.2	26.2864	3986	26.2512	1.37725	2.25839	4172	64.59	3699	60.82	NGO0094
								0	manual	0	99	IVEAADGFSR	Label:13C(6)(R)@10		-0.118338	1069.43	535.723	1069.55	535.782	2	12	41.1.1.2456.2	25.6127	87	25.5782	0.929201	16.5562	64.27	8.02	84.46	9.19	NGO0094
								1	auto	0	99	IVEAADGFSR			-0.0199551	1063.51	532.762	1063.53	532.772	2	14	33.1.1.2136.2	26.1485	6051	26.1134	1.36348	1.84819	6196	78.71	5549	74.49	NGO0094
								1	auto	0	99	IVEAADGFSR			-0.00303229	1063.53	532.771	1063.53	532.772	2	13	35.1.1.2165.2	26.0209	1618	25.899	1.45019	3.98714	1376	37.09	1158.63	34.04	NGO0094
								1	auto	0	99	IVEAADGFSR	Label:13C(6)(R)@10		-0.021449	1069.53	535.771	1069.55	535.782	2	13	33.1.1.2131.2	25.9294	5975	26.1134	1.64358	3.96784	1490	38.6	1107	33.27	NGO0094
								1	auto	0	99	IVEAADGFSR	Label:13C(6)(R)@10		-0.00750672	1069.54	535.779	1069.55	535.782	2	13	32.1.1.2191.2	26.1845	2653	26.2808	1.51213	4.19309	1273	35.68	1028	32.06	NGO0094
								1	auto	0	99	IVEAADGFSR			-0.00143262	1063.53	532.771	1063.53	532.772	2	13	31.1.1.2221.2	26.612	1049	26.5337	2.41445	5.85091	870	29.5	440	20.98	NGO0094
								1	auto	0	99	IVEAADGFSR			-0.00143262	1063.53	532.771	1063.53	532.772	2	12	31.1.1.2225.2	26.7862	1049	26.5337	2.59168	7.49443	556.07	23.58	262	16.19	NGO0094
								1	auto	0	99	IVEAADGFSR	Label:13C(6)(R)@10		-0.00775088	1069.54	535.778	1069.55	535.782	2	13	32.1.1.2194.2	26.3159	2417	26.2808	1.38003	2.87384	2579	50.78	2282	47.77	NGO0094
								0	manual	0	99	IVEAADGFSR	Label:13C(6)(R)@10		-0.00386956	1069.55	535.78	1069.55	535.782	2	12	33.1.1.2079.2	23.6693	559	23.6346	0.01		0	0	529	23	NGO0094
								1	auto	0	99	IVEAADGFSR			-7.87858	1055.65	528.833	1063.53	532.772	2	13	31.1.1.2223.2	26.6992	281	26.5337	2.65904	6.70104	707.71	26.6	325	18.03	NGO0094
								1	auto	0	99	IVEAADGFSR			-0.000265874	1063.53	532.772	1063.53	532.772	2	10	37.1.1.2138.2	25.8086	386	25.8608	1.45212	9.12778	262.81	16.21	221	14.87	NGO0094
								0	manual	0	99	IVEAADGFSR			-0.122379	1063.41	532.711	1063.53	532.772	2	11	41.1.1.2451.2	25.4315	87	25.5695	1.05623	24.7627	30.43	5.52	35.18	5.93	NGO0094
								1	auto	0	99	IVEAADGFSR	Label:13C(6)(R)@10		0.00508658	1069.56	535.785	1069.55	535.782	2	11	31.1.1.2216.2	26.3945	680	26.5337	2.80196	9.38667	373.77	19.33	162.89	12.76	NGO0094
								0	manual	0	99	IVEAADGFSR			0.0168602	1063.55	532.781	1063.53	532.772	2	11	40.1.1.2209.2	25.1288	75	25.0942	1.58656	17.6024	74.15	8.61	57.07	7.55	NGO0094
								0	manual	0	99	IVEAADGFSR	Label:13C(6)(R)@10		-0.11492	1069.44	535.725	1069.55	535.782	2	11	41.1.1.2460.2	25.7165	91	25.8115	1.55106	15.9607	89.08	9.44	70.13	8.37	NGO0094
								1	auto	0	99	IVEAADGFSR	Label:13C(6)(R)@10		0.00148285	1069.55	535.783	1069.55	535.782	2	13	30.1.1.2221.2	26.4363	1119	26.5762	2.51944	7.52885	540.57	23.25	262	16.19	NGO0094
								1	auto	0	99	IVEAADGFSR			-0.0039217	1063.53	532.77	1063.53	532.772	2	12	32.1.1.2192.2	26.2283	2511	26.2808	1.25823	3.33088	1830	42.78	1776	42.14	NGO0094
								0	manual	0	99	IVEAADGFSR	Label:13C(6)(R)@10		-0.00580145	1069.54	535.779	1069.55	535.782	2	13	39.1.1.2191.2	26.0553	289	25.7606	0.962082	11.7282	130	11.4	165	12.85	NGO0094
								0	manual	0	99	IVEAADGFSR	Label:13C(6)(R)@10		-0.00834841	1069.54	535.778	1069.55	535.782	2	12	35.1.1.2170.2	26.239	1185	25.8555	1.37777	5.46696	712	26.68	631.04	25.12	NGO0094
								0	manual	0	99	IVEAADGFSR			-0.00342327	1063.53	532.77	1063.53	532.772	2	11	39.1.1.2180.2	25.5789	349	25.804	1.34495	12.9856	124.56	11.16	113.09	10.63	NGO0094
								0	manual	0	99	IVEAADGFSR	Label:13C(6)(R)@10		0.00228085	1069.55	535.783	1069.55	535.782	2	11	40.1.1.2210.2	25.172	161	25.3103	0.92077	16.7008	62.88	7.93	83.39	9.13	NGO0094
								1	auto	0	99	IVEAADGFSR			-7.896	1055.63	528.824	1063.53	532.772	2	13	32.1.1.2195.2	26.3598	774	26.2808	1.34575	3.06596	2236.11	47.29	2029	45.04	NGO0094
								1	auto	0	99	IVEAADGFSR			-8.95691	1054.57	528.294	1063.53	532.772	2	11	40.1.1.2214.2	25.3448	29	25.3103	1.29738	11.585	153.59	12.39	144.56	12.02	NGO0094
								0	manual	0	99	IVEAADGFSR	Label:13C(6)(R)@10		-0.00240461	1069.55	535.781	1069.55	535.782	2	11	33.1.1.2067.2	23.1482	608	23.4177	0.01		0	0	170.56	13.06	NGO0094
								0	auto - shared MS/MS	0	99	IVEAADGFSR			1.06777	1064.6	533.306	1063.53	532.772	2	13	33.1.1.2137.2	26.1924	2931	26.2012	1.41992	1.87769	6135	78.33	5276	72.64	NGO0094
								0	no quant - weak signal	0	98.91	IVEAADGFSR			1.05774	1064.59	533.301	1063.53	532.772	2	11	31.1.1.2178.2	24.7497	65	24.7151			0	0	12.77	3.57	NGO0094
								1	auto	0	98.91	IVEAADGFSR			-7.89395	1055.64	528.825	1063.53	532.772	2	13	33.1.1.2134.2	26.0607	2732	26.245	1.35575	2.00188	5266	72.57	4743	68.87	NGO0094
								0	auto - shared MS/MS	0	98.53	IVEAADGFSR	Label:13C(6)(R)@10		0.0337568	1069.58	535.799	1069.55	535.782	2	10	32.1.1.2158.2	24.7501	147	24.7155	0.01		0	0	144	12	NGO0094
								0	manual	0	98.28	IVEAADGFSR			-0.122379	1063.41	532.711	1063.53	532.772	2	10	41.1.1.2454.2	25.5609	87	25.5695	1.85522	20.6454	59.04	7.68	38.86	6.23	NGO0094
								1	auto	0	97.21	IVEAADGFSR			-7.89509	1055.63	528.825	1063.53	532.772	2	12	35.1.1.2163.2	25.9338	373	25.9426	1.46457	3.77165	1546	39.32	1289	35.9	NGO0094
								1	auto	0	96.95	IVEAADGFSR			6.09901e-05	1063.53	532.772	1063.53	532.772	2	10	36.1.1.2140.2	25.6369	860	25.8195	1.36127	9.01258	260.37	16.14	233.56	15.28	NGO0094
								0	auto - shared MS/MS	0	96.52	IVEAADGFSR	Label:13C(6)(R)@10		0.02045	1069.57	535.793	1069.55	535.782	2	10	32.1.1.2147.2	24.2735	137	24.2822	0.01		0	0	112.13	10.59	NGO0094
								0	no quant - weak signal	0	96.43	IVEAADGFSR			-0.0179099	1063.51	532.763	1063.53	532.772	2	9	34.1.1.2440.2	37.135	0	37.1005			0	0	0	0	NGO0094
								0	manual	0	96.19	IVEAADGFSR			-0.122379	1063.41	532.711	1063.53	532.772	2	10	41.1.1.2452.2	25.4746	87	25.5695	1.49698	26.662	31.31	5.6	25.54	5.05	NGO0094
								0	auto - shared MS/MS	0	95.2	IVEAADGFSR	Label:13C(6)(R)@10		-0.00476153	1069.55	535.78	1069.55	535.782	2	10	36.1.1.2141.2	25.6803	662	25.8195	1.74317	7.84856	394	19.85	276	16.61	NGO0094
								1	auto	0	94.5	IVEAADGFSR			-0.00193356	1063.53	532.771	1063.53	532.772	2	10	35.1.1.2156.2	25.6296	1518	25.899	1.25197	10.5317	182.54	13.51	178.04	13.34	NGO0094
								1	auto	0	94.23	IVEAADGFSR			-0.000375838	1063.53	532.772	1063.53	532.772	2	10	38.1.1.2146.2	25.5334	540	25.7156	1.55038	12.4637	146.01	12.08	115	10.72	NGO0094
								0	manual	0	93.17	IVEAADGFSR	Label:13C(6)(R)@10		-0.00552513	1069.54	535.779	1069.55	535.782	2	10	38.1.1.2145.2	25.49	494	25.8025	1.70471	14.0181	122	11.05	87.39	9.35	NGO0094
								0	manual	0	91.36	IVEAADGFSR			-0.10236	1063.43	532.721	1063.53	532.772	2	11	42.1.1.2630.2	25.747	64	25.7125	1.70608	19.5053	63.04	7.94	45.12	6.72	NGO0094
								0	manual	0	90.25	IVEAADGFSR	Label:13C(6)(R)@10		0.0259564	1069.58	535.795	1069.55	535.782	2	9	35.1.1.2099.2	23.1626	123	23.128	0.01		0	0	106.57	10.32	NGO0094
								0	manual	0	90.14	IVEAADGFSR	Label:13C(6)(R)@10		-0.124076	1069.43	535.72	1069.55	535.782	2	11	42.1.1.2636.2	25.8683	45	25.9201	0.920629	28.503	21.57	4.64	28.61	5.35	NGO0094
								1	auto	0	89.28	IVEAADGFSR	Label:13C(6)(R)@10		-0.00787687	1069.54	535.778	1069.55	535.782	2	9	39.1.1.2181.2	25.6222	334	25.7606	1.0118	12.714	113.07	10.63	136.46	11.68	NGO0094
								0	manual	0	88.2	IVEAADGFSR			-0.123966	1063.41	532.71	1063.53	532.772	2	10	42.1.1.2605.2	25.3917	43	25.3573	1.42718	27.9179	27.84	5.28	23.82	4.88	NGO0094
								0	no quant - weak signal	0	86.5	IVEAADGFSR	Label:13C(6)(R)@10		0.0155411	1069.57	535.79	1069.55	535.782	2	9	33.1.1.2391.2	37.0507	43	37.0594			0	0	16.27	4.03	NGO0094
								0	auto - shared MS/MS	0	85.94	IVEAADGFSR	Label:13C(6)(R)@10		-0.00822633	1069.54	535.778	1069.55	535.782	2	9	35.1.1.2155.2	25.5862	1586	25.8555	1.68782	13.207	136.59	11.69	98.82	9.94	NGO0094
								0	manual	0	78.7	IVEAADGFSR	Label:13C(6)(R)@10		0.0528789	1069.6	535.809	1069.55	535.782	2	8	30.1.1.2200.2	25.5239	114	25.4461	1.43444	13.4746	119.82	10.95	102	10.1	NGO0094
								0	auto - shared MS/MS	0	68.17	IVEAADGFSR	Label:13C(6)(R)@10		0.00822414	1069.56	535.786	1069.55	535.782	2	8	29.1.1.2201.2	26.6898	277	26.6549	1.05072	10.0267	185	13.6	215	14.66	NGO0094
								0	manual	0	61.29	IVEAADGFSR			-0.0403423	1063.49	532.752	1063.53	532.772	2	8	33.1.1.2386.2	36.8687	34	36.8341	2.32583	22.7057	56.36	7.51	29.59	5.44	NGO0094
								1	auto	0	59.96	IVEAADGFSR			-7.89395	1055.64	528.825	1063.53	532.772	2	12	33.1.1.2139.2	26.2802	2427	26.245	1.34819	1.90422	5803	76.18	5256	72.5	NGO0094
								1	auto	0	99	KISLDFQDVEIR	Label:13C(6)(R)@12	missed K-I@1	0.0133605	1467.82	490.279	1467.8	490.275	3	15	34.1.1.2256.2	29.7795	453	29.8325	1.32385	7.88729	335	18.3	309	17.58	NGO0094
								1	auto	0	99	KISLDFQDVEIR	Carbamyl@N-term; Label:13C(6)(R)@12	missed K-I@1	0.00497314	1510.81	756.414	1510.81	756.412	2	14	33.1.1.2255.2	31.4144	1068	31.4232	0.699773	5.11983	600	24.49	1047	32.36	NGO0094
								1	auto	0	99	KISLDFQDVEIR	Label:13C(6)(R)@12	missed K-I@1	0.0154872	1467.82	490.28	1467.8	490.275	3	13	33.1.1.2217.2	29.7331	1267	29.8307	1.50353	5.50306	737	27.15	598.56	24.47	NGO0094
								1	auto	0	97.56	KISLDFQDVEIR		missed K-I@1	0.0183178	1461.8	488.274	1461.78	488.268	3	11	33.1.1.2216.2	29.6888	1584	29.8307	1.39788	5.87341	621.61	24.93	543	23.3	NGO0094
								0	manual	0	89.51	KISLDFQDVEIR	Carbamyl@N-term; Label:13C(6)(R)@12	missed K-I@1	-0.013761	1510.79	756.405	1510.81	756.412	2	11	32.1.1.2311.2	31.461	278	31.4697	0.909598	8.92738	219	14.8	294	17.15	NGO0094
								0	no quant - no residues to label	0	99	KQNLESGGVNNAPK		missed K-Q@1	-0.031145	1454.72	485.913	1454.75	485.923	3	14	26.1.1.1940.2	17.5293	269	17.4948							NGO0094
								0	no quant - no residues to label	0	99	KQNLESGGVNNAPK		missed K-Q@1	-0.0180918	1454.73	485.917	1454.75	485.923	3	15	28.1.1.2020.2	18.0768	149	18.0856							NGO0094
								0	no quant - no residues to label	0	99	KQNLESGGVNNAPK		missed K-Q@1	-0.0180236	1454.73	485.917	1454.75	485.923	3	16	30.1.1.2024.2	17.8995	677	18.0812							NGO0094
								0	no quant - no residues to label	0	99	KQNLESGGVNNAPK	Dehydrated(S)@6	missed K-Q@1	-0.00571829	1436.73	479.918	1436.74	479.92	3	22	30.1.1.2026.2	17.986	87	18.1244							NGO0094
								0	no quant - no residues to label	0	99	KQNLESGGVNNAPK		missed K-Q@1	0.000697881	1454.75	728.381	1454.75	728.381	2	22	30.1.1.2028.2	18.0725	113	18.0379							NGO0094
								0	no quant - no residues to label	0	99	KQNLESGGVNNAPK		missed K-Q@1	-0.0383531	1454.71	485.91	1454.75	485.923	3	20	33.1.1.1940.2	17.6117	5613	17.794							NGO0094
								0	no quant - no residues to label	0	99	KQNLESGGVNNAPK		missed K-Q@1	-0.0383531	1454.71	485.91	1454.75	485.923	3	21	33.1.1.1943.2	17.7418	5613	17.794							NGO0094
								0	no quant - no residues to label	0	99	KQNLESGGVNNAPK	Dehydrated(S)@6	missed K-Q@1	-0.0144046	1436.72	479.915	1436.74	479.92	3	22	33.1.1.1944.2	17.7852	622	17.794							NGO0094
								0	no quant - no residues to label	0	99	KQNLESGGVNNAPK		missed K-Q@1	-0.0383531	1454.71	485.91	1454.75	485.923	3	21	33.1.1.1945.2	17.8287	5613	17.794							NGO0094
								0	no quant - no residues to label	0	99	KQNLESGGVNNAPK	Ammonia-loss(N)@10	missed K-Q@1	0.00690473	1437.73	480.25	1437.72	480.248	3	19	33.1.1.1951.2	18.0898	339	18.0116							NGO0094
								0	no quant - no residues to label	0	99	KQNLESGGVNNAPK	Carbamyl@N-term	missed K-Q@1	-0.0212769	1497.73	749.873	1497.75	749.884	2	17	33.1.1.1979.2	19.3103	3140	19.3626							NGO0094
								0	no quant - no residues to label	0	99	KQNLESGGVNNAPK		missed K-Q@1	-0.0320804	1454.72	485.913	1454.75	485.923	3	18	34.1.1.1979.2	17.6761	3172	17.8582							NGO0094
								0	no quant - no residues to label	0	99	KQNLESGGVNNAPK	Dehydrated(S)@6	missed K-Q@1	-0.0152479	1436.72	479.915	1436.74	479.92	3	20	34.1.1.1983.2	17.8494	351	17.8147							NGO0094
								0	no quant - no residues to label	0	99	KQNLESGGVNNAPK	Carbamyl@N-term	missed K-Q@1	-0.01843	1497.74	749.875	1497.75	749.884	2	15	34.1.1.2019.2	19.4152	1093	19.5111							NGO0094
								0	no quant - no residues to label	0	99	KQNLESGGVNNAPK		missed K-Q@1	-0.0202148	1454.73	485.916	1454.75	485.923	3	15	35.1.1.1971.2	17.6046	926	17.7867							NGO0094
								0	no quant - no residues to label	0	99	KQNLESGGVNNAPK		missed K-Q@1	-4.96203	1449.79	484.269	1454.75	485.923	3	16	35.1.1.1972.2	17.6479	616	17.7							NGO0094
								0	no quant - no residues to label	0	99	KQNLESGGVNNAPK	Dehydrated(S)@6	missed K-Q@1	-0.0175678	1436.72	479.914	1436.74	479.92	3	22	35.1.1.1974.2	17.7346	111	17.7434							NGO0094
								0	no quant - no residues to label	0	99	KQNLESGGVNNAPK		missed K-Q@1	-0.0125261	1454.74	485.919	1454.75	485.923	3	17	37.1.1.1950.2	17.6634	310	17.7587							NGO0094
								0	no quant - no residues to label	0	99	KQNLESGGVNNAPK		missed K-Q@1	-0.188347	1454.56	485.86	1454.75	485.923	3	14	41.1.1.2027.2	17.6764	80	17.642							NGO0094
								0	no quant - no residues to label	0	99	KQNLESGGVNNAPK		missed K-Q@1	-0.189628	1454.56	485.86	1454.75	485.923	3	17	41.1.1.2029.2	17.7284	81	17.6939							NGO0094
								0	no quant - no residues to label	0	99	KQNLESGGVNNAPK		missed K-Q@1	-0.0254267	1454.72	485.915	1454.75	485.923	3	20	32.1.1.1997.2	17.76	1396	17.8553							NGO0094
								0	no quant - no residues to label	0	99	KQNLESGGVNNAPK		missed K-Q@1	-0.0254267	1454.72	485.915	1454.75	485.923	3	21	32.1.1.2000.2	17.8899	1396	17.8553							NGO0094
								0	no quant - no residues to label	0	99	KQNLESGGVNNAPK	Carbamyl@N-term	missed K-Q@1	-0.0212769	1497.73	749.873	1497.75	749.884	2	14	33.1.1.1977.2	19.2231	3140	19.3626							NGO0094
								0	no quant - no residues to label	0	99	KQNLESGGVNNAPK	Carbamyl@N-term	missed K-Q@1	-0.00463007	1497.75	749.882	1497.75	749.884	2	15	32.1.1.2038.2	19.5411	510	19.5933							NGO0094
								0	no quant - no residues to label	0	99	KQNLESGGVNNAPK		missed K-Q@1	-0.00799079	1454.74	485.921	1454.75	485.923	3	12	27.1.1.1997.2	18.0043	168	18.0994							NGO0094
								0	no quant - no residues to label	0	99	KQNLESGGVNNAPK		missed K-Q@1	-0.0100683	1454.74	485.92	1454.75	485.923	3	17	31.1.1.2015.2	17.8336	470	17.8855							NGO0094
								0	no quant - no residues to label	0	99	KQNLESGGVNNAPK	Carbamyl@N-term	missed K-Q@1	0.00331168	1497.76	749.886	1497.75	749.884	2	15	31.1.1.2057.2	19.6528	163	19.6615							NGO0094
								0	no quant - no residues to label	0	99	KQNLESGGVNNAPK	Carbamyl@N-term	missed K-Q@1	-0.000445308	1497.75	749.884	1497.75	749.884	2	14	35.1.1.2009.2	19.255	313	19.2636							NGO0094
								0	no quant - no residues to label	0	99	KQNLESGGVNNAPK		missed K-Q@1	-0.0134479	1454.73	485.919	1454.75	485.923	3	15	40.1.1.2014.2	17.6649	169	17.7168							NGO0094
								0	no quant - no residues to label	0	99	KQNLESGGVNNAPK	Carbamyl@N-term	missed K-Q@1	-0.000135313	1497.75	749.884	1497.75	749.884	2	15	30.1.1.2069.2	19.8498	242	19.8151							NGO0094
								0	no quant - no residues to label	0	99	KQNLESGGVNNAPK		missed K-Q@1	-0.0127477	1454.73	485.919	1454.75	485.923	3	16	39.1.1.1999.2	17.7792	245	17.7879							NGO0094
								0	no quant - no residues to label	0	98.88	KQNLESGGVNNAPK		missed K-Q@1	-0.0189377	1454.73	485.917	1454.75	485.923	3	15	38.1.1.1965.2	17.6845	417	17.7364							NGO0094
								0	no quant - no residues to label	0	98.37	KQNLESGGVNNAPK		missed K-Q@1	-0.0188064	1454.73	485.917	1454.75	485.923	3	14	36.1.1.1954.2	17.5595	494	17.6983							NGO0094
								0	no quant - no residues to label	0	97.81	KQNLESGGVNNAPK		missed K-Q@1	-0.0097583	1454.74	485.92	1454.75	485.923	3	12	29.1.1.2001.2	18.032	187	18.1272							NGO0094
								0	no quant - no residues to label	0	96.49	KQNLESGGVNNAPK		missed K-Q@1	-0.174889	1454.57	485.865	1454.75	485.923	3	15	42.1.1.2049.2	17.8042	75	17.7698							NGO0094
								0	no quant - no residues to label	0	93.8	KQNLESGGVNNAPK	Carbamyl@N-term; Deamidated(N)@3	missed K-Q@1	0.00173664	1498.74	750.377	1498.74	750.376	2	12	33.1.1.1981.2	19.3975	221	19.319							NGO0094
								1	auto	0	99	KQNLESGGVNNAPKTFTGR	Carbamyl(K)@14; Label:13C(6)(R)@19	missed K-Q@1; missed K-T@14	-0.0184362	2066.04	689.688	2066.06	689.694	3	19	33.1.1.2130.2	25.8858	1212	25.982	0.810502	6.83679	356	18.87	536.35	23.16	NGO0094
								1	auto	0	99	KQNLESGGVNNAPKTFTGR	Carbamyl(K)@14; Label:13C(6)(R)@19	missed K-Q@1; missed K-T@14	-0.0162036	2066.04	689.688	2066.06	689.694	3	16	34.1.1.2169.2	25.935	638	26.0315	0.783542	8.42998	231	15.2	360	18.97	NGO0094
								1	auto	0	99	KQNLESGGVNNAPKTFTGR	Carbamyl(K)@14	missed K-Q@1; missed K-T@14	-0.0046269	2060.04	687.686	2060.04	687.687	3	17	34.1.1.2170.2	25.9789	343	25.9438	0.978386	6.52567	423.05	20.57	528	22.98	NGO0094
								0	manual	0	99	LDNADTTGNR	Label:13C(6)(R)@10		-0.00369439	1081.51	541.76	1081.51	541.762	2	12	34.1.1.1973.2	17.4167	98	17.3822	1.22652	14.022	101.99	10.1	101.54	10.08	NGO0094
								1	auto	0	99	LDNADTTGNR			-0.00881025	1075.48	538.748	1075.49	538.752	2	12	33.1.1.1933.2	17.309	353	17.361	1.23479	9.88738	205.68	14.34	203.4	14.26	NGO0094
								0	manual	0	99	LDNADTTGNR	Label:13C(6)(R)@10		-0.00786337	1081.5	541.758	1081.51	541.762	2	12	33.1.1.1932.2	17.2659	376	17.361	1.29228	12.8103	125.45	11.2	118.54	10.89	NGO0094
								1	auto	0	99	LDNADTTGNR	Label:13C(6)(R)@10		-0.00908417	1081.5	541.758	1081.51	541.762	2	12	33.1.1.1937.2	17.482	292	17.4907	1.44402	8.88108	276.61	16.63	233.91	15.29	NGO0094
								0	manual	0	99	LDNADTTGNR	Label:13C(6)(R)@10		0.0128526	1081.52	541.769	1081.51	541.762	2	12	35.1.1.1964.2	17.3367	44	17.3454	1.26427	23.3842	37.2	6.1	35.93	5.99	NGO0094
								1	auto	0	99	LDNADTTGNR	Label:13C(6)(R)@10		-0.00774129	1081.5	541.758	1081.51	541.762	2	12	33.1.1.1935.2	17.3955	376	17.361	1.47008	7.77374	364.78	19.1	303	17.41	NGO0094
								1	auto	0	99	LDNADTTGNR			-0.00881025	1075.48	538.748	1075.49	538.752	2	11	33.1.1.1936.2	17.4388	353	17.361	1.56077	7.84746	370.08	19.24	289.54	17.02	NGO0094
								1	auto	0	99	LDNADTTGNRNTLVSGR		missed R-N@10	-0.0172692	1802.87	601.964	1802.89	601.97	3	14	34.1.1.2041.2	20.3726	320	20.4683	1.51316	9.0802	271.54	16.48	219.13	14.8	NGO0094
								1	auto	0	99	LDNADTTGNRNTLVSGR	Label:13C(6)(R)@10; Label:13C(6)(R)@17	missed R-N@10	-0.0054396	1814.92	605.981	1814.93	605.983	3	16	34.1.1.2044.2	20.5031	288	20.5118	1.39496	7.97479	337	18.36	295	17.18	NGO0094
								1	auto	0	99	LNLNKPGQYNTEVR		cleaved V-L@N-term	-0.000577102	1644.86	823.436	1644.86	823.436	2	15	34.1.1.2214.2	27.9222	796	27.7981	1.49766	5.62365	704	26.53	574	23.96	NGO0094
								1	auto	0	99	LNLNKPGQYNTEVR	Label:13C(6)(R)@14	cleaved V-L@N-term	-0.00855133	1650.87	551.297	1650.88	551.3	3	13	32.1.1.2184.2	25.8784	503	25.9308	1.19358	7.10338	392	19.8	401.04	20.03	NGO0094
								1	auto	0	98.75	LNLNKPGQYNTEVR		cleaved V-L@N-term	-0.0193714	1644.84	549.287	1644.86	549.293	3	12	32.1.1.2183.2	25.8349	918	26.1057	1.15562	8.05364	300	17.32	317	17.8	NGO0094
								1	auto	0	99	LVLNLNKPGQYNTEVR	Label:13C(6)(R)@16		-0.0115482	1863.02	622.014	1863.03	622.018	3	18	33.1.1.2173.2	27.7829	4440	27.8804	1.49277	2.28012	4275	65.38	3497	59.14	NGO0094
								1	auto	0	99	LVLNLNKPGQYNTEVR			-0.0121806	1857	620.007	1857.01	620.011	3	17	33.1.1.2178.2	28.0045	5259	27.8804	1.49604	2.00522	5534	74.39	4517	67.21	NGO0094
								1	auto	0	99	LVLNLNKPGQYNTEVR			-0.00230214	1857.01	620.01	1857.01	620.011	3	17	34.1.1.2209.2	27.7006	2962	27.7538	1.54315	3.40289	1955	44.22	1547	39.33	NGO0094
								1	auto	0	99	LVLNLNKPGQYNTEVR	Label:13C(6)(R)@16		-0.00783317	1863.02	622.015	1863.03	622.018	3	18	34.1.1.2210.2	27.745	2417	27.7981	1.39409	2.86843	2603	51.02	2280	47.75	NGO0094
								1	auto	0	99	LVLNLNKPGQYNTEVR			-0.0148884	1857	620.006	1857.01	620.011	3	17	35.1.1.2208.2	27.9036	373	27.8248	1.67555	7.48876	423.05	20.57	308.31	17.56	NGO0094
								1	auto	0	99	LVLNLNKPGQYNTEVR			-0.0148884	1857	620.006	1857.01	620.011	3	14	35.1.1.2206.2	27.8161	373	27.8248	1.66664	7.64975	404	20.1	296	17.2	NGO0094
								0	manual	0	61.29	LVLNLNKPGQYNTEVR			-0.0239002	1856.99	620.003	1857.01	620.011	3	9	33.1.1.2351.2	35.5604	51	35.4826	1.35281	19.0722	57.93	7.61	52.29	7.23	NGO0094
								0	no quant - weak signal	0	57.02	LVLNLNKPGQYNTEVR	Label:13C(6)(R)@16		0.00383377	1863.03	622.019	1863.03	622.018	3	9	33.1.1.2335.2	34.9025	45	34.8679			0	0	43.07	6.56	NGO0094
								0	no quant - no residues to label	0	68.48	MTLSLK	Oxidation(M)@1		0.00686268	707.396	354.705	707.389	354.702	2	8	33.1.1.2025.2	21.3184	3809	21.6765							NGO0094
								0	no quant - no residues to label	0	64.51	MTLSLK	Oxidation(M)@1		-0.00632113	707.382	354.699	707.389	354.702	2	7	28.1.1.2131.2	22.888	79	22.8968							NGO0094
								0	no quant - no residues to label	0	64.33	MTLSLK	Oxidation(M)@1		0.00423796	707.393	354.704	707.389	354.702	2	8	33.1.1.2040.2	21.9729	3522	21.8073							NGO0094
								0	no quant - no residues to label	0	55.2	MTLSLK	Oxidation(M)@1		0.010776	707.399	354.707	707.389	354.702	2	7	36.1.1.2040.2	21.302	271	21.3543							NGO0094
								0	no quant - no residues to label	0	53.99	MTLSLK	Oxidation(M)@1		0.00906012	707.398	354.706	707.389	354.702	2	7	33.1.1.2071.2	23.322	247	23.2438							NGO0094
								0	manual	0	99	NHTLPTALQR	Dehydrated(T)@6		-0.0107068	1131.6	378.209	1131.61	378.212	3	15	34.1.1.2065.2	21.4168	1185	21.7303	0.937558	9.69536	188.11	13.72	245	15.65	NGO0094
								1	auto	0	99	NHTLPTALQR			-0.00618267	1149.62	384.214	1149.63	384.216	3	13	34.1.1.2069.2	21.5909	318	21.5997	1.42265	8.16061	325.05	18.03	279	16.7	NGO0094
								1	auto	0	99	NHTLPTALQR	Label:13C(6)(R)@10		-0.00547302	1155.64	386.221	1155.65	386.222	3	13	34.1.1.2072.2	21.7216	369	21.7738	1.36036	8.02241	328.43	18.12	294.81	17.17	NGO0094
								0	manual	0	99	NHTLPTALQR	Dehydrated(T)@6		-0.0031988	1131.61	378.211	1131.61	378.212	3	13	34.1.1.2091.2	22.5474	137	22.5562	1.53412	12.1742	152.13	12.33	121.09	11	NGO0094
								0	manual	0	99	NHTLPTALQR	Dehydrated(T)@6; Label:13C(6)(R)@10		-0.0171383	1137.62	380.213	1137.64	380.219	3	12	34.1.1.2066.2	21.4603	808	21.7303	1.28613	7.59384	356	18.87	338	18.38	NGO0094
								0	manual	0	99	NHTLPTALQR	Dehydrated(T)@6		-0.0110557	1131.6	378.209	1131.61	378.212	3	14	32.1.1.2087.2	21.6707	448	21.8099	1.00934	7.90099	292.61	17.11	354	18.81	NGO0094
								1	auto	0	99	NHTLPTALQR	Dehydrated(T)@6; Label:13C(6)(R)@10		-0.0076173	1137.63	380.216	1137.64	380.219	3	14	33.1.1.2017.2	20.9686	1750	21.0649	1.55113	4.08152	1363	36.92	1073	32.76	NGO0094
								1	auto	0	99	NHTLPTALQR	Label:13C(6)(R)@10		0.00904856	1155.65	386.226	1155.65	386.222	3	12	33.1.1.2019.2	21.0561	712	21.0211	1.2625	5.06393	793	28.16	767	27.69	NGO0094
								0	manual	0	99	NHTLPTALQR	Dehydrated(T)@3		-0.00582875	1131.61	378.21	1131.61	378.212	3	13	35.1.1.2046.2	20.8635	333	20.8287	1.27886	8.12621	310	17.61	296	17.2	NGO0094
								0	manual	0	98.75	NHTLPTALQR	Dehydrated(T)@6		-0.0015797	1131.61	378.212	1131.61	378.212	3	13	30.1.1.2124.2	22.2351	275	22.4605	2.17553	13.3987	155	12.45	87	9.33	NGO0094
								0	manual	0	97.89	NHTLPTALQR	Dehydrated(T)@6		0.00616811	1131.62	378.214	1131.61	378.212	3	11	31.1.1.2109.2	21.9045	166	21.9132	100		118.81	10.9	0	0	NGO0094
								1	auto	0	97.56	NHTLPTALQR			-4.03362	1145.59	382.871	1149.63	384.216	3	12	33.1.1.2027.2	21.4056	295	21.4144	1.39334	6.28432	542	23.28	475	21.79	NGO0094
								0	manual	0	96.68	NHTLPTALQR	Dehydrated(T)@6; Label:13C(6)(R)@10		-0.0136749	1137.62	380.214	1137.64	380.219	3	12	30.1.1.2128.2	22.4086	170	22.4173	1.60061	9.8523	238	15.43	181.57	13.47	NGO0094
								0	manual	0	96.43	NHTLPTALQR	Dehydrated(T)@6		-0.0031988	1131.61	378.211	1131.61	378.212	3	11	34.1.1.2092.2	22.5909	137	22.5562	1.62342	13.2316	133	11.53	100.04	10	NGO0094
								0	manual	0	89.76	NHTLPTALQR	Dehydrated(T)@6; Label:13C(6)(R)@10		-0.0165265	1137.62	380.213	1137.64	380.219	3	11	32.1.1.2086.2	21.6272	452	21.8099	1.09269	9.87623	194.18	13.93	217	14.73	NGO0094
								0	manual	0	84.65	NHTLPTALQR	Label:13C(6)(R)@10		-0.0136572	1155.63	386.218	1155.65	386.222	3	9	35.1.1.2049.2	20.9939	197	20.9591	1.3488	11.1597	169	13	153	12.37	NGO0094
								0	manual	0	84.65	NHTLPTALQR	Dehydrated(T)@6; Label:13C(6)(R)@10		-0.0140608	1137.62	380.214	1137.64	380.219	3	11	35.1.1.2052.2	21.1243	313	20.9591	1.01346	9.87805	187.57	13.7	226	15.03	NGO0094
								1	auto	0	80.76	NHTLPTALQR			-0.00303126	1149.62	575.818	1149.63	575.82	2	9	33.1.1.2018.2	21.0123	1341	21.0649	1.48726	4.7676	975.59	31.23	801	28.3	NGO0094
								1	auto	0	80.76	NHTLPTALQR	Methyl(H)@2		-0.0362112	1163.61	582.81	1163.64	582.828	2	11	33.1.1.2140.2	26.3241	757	26.1134	1.39963	7.39881	392	19.8	342	18.49	NGO0094
								1	auto	0	72.27	NHTLPTALQR	Methyl(H)@2; Label:13C(6)(R)@10		-0.0333163	1169.63	585.821	1169.66	585.838	2	11	33.1.1.2133.2	26.017	591	26.0695	2.16484	5.9353	787.04	28.05	443.94	21.07	NGO0094
								0	manual	0	84.87	NTLVSGR	Label:13C(6)(R)@7		-0.00229991	751.426	376.72	751.428	376.721	2	9	33.1.1.1959.2	18.4381	2186	18.4905	1.48312	3.84223	1500	38.73	1235	35.14	NGO0094
								1	auto	0	79.2	NTLVSGR			-0.000367012	745.408	373.711	745.408	373.711	2	8	32.1.1.2017.2	18.6278	284	18.593	1.29117	8.77043	267.56	16.36	253.04	15.91	NGO0094
								0	manual	0	70.62	NTLVSGR	Label:13C(6)(R)@7		-0.000821528	751.428	376.721	751.428	376.721	2	8	34.1.1.1997.2	18.4575	757	18.5532	1.30223	9.4733	230.35	15.18	216	14.7	NGO0094
								0	manual	0	66.07	NTLVSGR			0.000388071	745.409	373.712	745.408	373.711	2	8	33.1.1.1958.2	18.3946	2051	18.534	1.48822	4.76963	975	31.22	800	28.28	NGO0094
								1	auto	0	62.48	NTLVSGR			-0.00395156	745.404	373.709	745.408	373.711	2	7	30.1.1.2047.2	18.8957	208	18.861	1.77656	11.195	195.87	14	134.63	11.6	NGO0094
								1	auto	0	53.66	NTLVSGR	Label:13C(6)(R)@7		0.0023542	751.431	376.723	751.428	376.721	2	7	35.1.1.1990.2	18.4287	250	18.4375	1.62433	9.02344	286.05	16.91	215.04	14.66	NGO0094
								1	auto	0	71.43	NVEEFR			0.00663993	792.383	397.199	792.377	397.196	2	8	32.1.1.2078.2	21.2796	526	21.2449	1.31156	6.485	493	22.2	459	21.42	NGO0094
								1	auto	0	67.84	NVEEFR			0.0166379	792.393	397.204	792.377	397.196	2	7	36.1.1.2023.2	20.5626	312	20.5279	1.40592	10.048	213	14.59	185	13.6	NGO0094
								1	auto	0	66.42	NVEEFR			0.00542592	792.382	397.198	792.377	397.196	2	8	34.1.1.2057.2	21.0684	1435	21.2077	1.10025	6.45654	456	21.35	506.09	22.5	NGO0094
								1	auto	0	66.07	NVEEFR			0.00951624	792.386	397.2	792.377	397.196	2	8	33.1.1.2009.2	20.6192	2393	20.7589	1.27362	8.3784	291	17.06	279	16.7	NGO0094
								1	auto	0	62	NVEEFR	Label:13C(6)(R)@6		0.00645707	798.403	400.209	798.397	400.206	2	8	33.1.1.2015.2	20.8812	2480	20.8462	1.32598	2.90132	2478	49.78	2282	47.77	NGO0094
								0	no quant - no residues to label	0	99	QNLESGGVNNAPK			-0.018255	1326.63	664.324	1326.65	664.334	2	15	33.1.1.1969.2	18.8742	2697	19.0573							NGO0094
								0	no quant - no residues to label	0	99	QNLESGGVNNAPK			-0.018255	1326.63	664.324	1326.65	664.334	2	16	33.1.1.1972.2	19.0049	2619	19.0573							NGO0094
								0	no quant - no residues to label	0	99	QNLESGGVNNAPK			-0.0196406	1326.63	664.324	1326.65	664.334	2	15	34.1.1.2009.2	18.9798	1332	19.1191							NGO0094
								0	no quant - no residues to label	0	99	QNLESGGVNNAPK			-0.0196406	1326.63	664.324	1326.65	664.334	2	14	34.1.1.2012.2	19.1104	1332	19.1191							NGO0094
								0	no quant - no residues to label	0	99	QNLESGGVNNAPK			-0.00541485	1326.65	664.331	1326.65	664.334	2	15	30.1.1.2057.2	19.3294	431	19.4248							NGO0094
								0	no quant - no residues to label	0	99	QNLESGGVNNAPK			-0.0116098	1326.64	664.328	1326.65	664.334	2	15	32.1.1.2030.2	19.1933	534	19.2019							NGO0094
								0	no quant - no residues to label	0	99	QNLESGGVNNAPK			-0.00408575	1326.65	664.332	1326.65	664.334	2	13	35.1.1.2000.2	18.8634	422	18.8721							NGO0094
								0	no quant - no residues to label	0	99	QNLESGGVNNAPK			-0.00267189	1326.65	664.332	1326.65	664.334	2	13	31.1.1.2048.2	19.2628	218	19.2282							NGO0094
								0	no quant - no residues to label	0	99	QQAAAPFTESVVSVSAPFSPAK			0.0108099	2218.14	740.386	2218.13	740.383	3	20	33.1.1.2242.2	30.8406	2243	30.9819							NGO0094
								0	no quant - no residues to label	0	99	QQAAAPFTESVVSVSAPFSPAK			0.00889357	2218.14	740.386	2218.13	740.383	3	18	34.1.1.2280.2	30.8372	646	30.8898							NGO0094
								0	no quant - no residues to label	0	99	QQAAAPFTESVVSVSAPFSPAK			-0.0160708	2218.11	740.378	2218.13	740.383	3	15	35.1.1.2275.2	30.8287	281	30.7938							NGO0094
								0	no quant - no residues to label	0	99	QQAAAPFTESVVSVSAPFSPAK			0.00114116	2218.13	740.383	2218.13	740.383	3	15	32.1.1.2300.2	30.9802	314	30.9452							NGO0094
								0	no quant - no residues to label	0	99	QQAAAPFTESVVSVSAPFSPAK	Gln->pyro-Glu@N-term		0.0749864	2201.18	1101.6	2201.1	1101.56	2	14	33.1.1.2287.2	32.8182	174	32.8269							NGO0094
								0	no quant - no residues to label	0	98.38	QQAAAPFTESVVSVSAPFSPAK			-0.0192372	2218.11	740.376	2218.13	740.383	3	16	36.1.1.2261.2	30.9267	165	30.892							NGO0094
								0	no quant - no residues to label	0	93.07	QQAAAPFTESVVSVSAPFSPAK			-0.00289116	2218.12	740.382	2218.13	740.383	3	11	38.1.1.2270.2	30.9379	92	30.9032							NGO0094
								0	no quant - no residues to label	0	91.77	QQAAAPFTESVVSVSAPFSPAK			0.0361139	2218.16	740.395	2218.13	740.383	3	11	38.1.1.2271.2	30.9813	111	30.99							NGO0094
								1	auto	0	99	QQGNIVNIAPR			-0.00220437	1208.66	605.337	1208.66	605.339	2	14	34.1.1.2187.2	26.7265	3531	26.8678	1.50355	3.96951	1416	37.63	1150	33.91	NGO0094
								1	auto	0	99	QQGNIVNIAPR	Label:13C(6)(R)@11		-0.000226818	1214.68	608.348	1214.68	608.349	2	14	34.1.1.2188.2	26.7707	2966	26.8678	1.40319	3.16188	2150	46.37	1871	43.26	NGO0094
								1	auto	0	99	QQGNIVNIAPR			-0.00220437	1208.66	605.337	1208.66	605.339	2	14	34.1.1.2193.2	26.9916	3585	26.8678	1.47917	3.01289	2436	49.36	2011	44.84	NGO0094
								1	auto	0	99	QQGNIVNIAPR			0.00416667	1208.67	605.341	1208.66	605.339	2	11	37.1.1.2159.2	26.7235	498	26.6885	1.58505	7.02341	466	21.59	359	18.95	NGO0094
								1	auto	0	99	QQGNIVNIAPR	Label:13C(6)(R)@11		-0.0191455	1214.66	608.339	1214.68	608.349	2	14	33.1.1.2149.2	26.7199	4557	26.8167	1.46691	3.45507	1844	42.94	1535	39.18	NGO0094
								1	auto	0	99	QQGNIVNIAPR	Label:13C(6)(R)@11		-0.0185351	1214.66	608.339	1214.68	608.349	2	14	33.1.1.2154.2	26.9403	4644	26.9491	1.35592	2.11965	4697	68.53	4230	65.04	NGO0094
								1	auto	0	99	QQGNIVNIAPR			0.000263136	1208.66	605.339	1208.66	605.339	2	13	35.1.1.2180.2	26.676	1392	26.7723	1.34366	4.80476	910	30.17	827	28.76	NGO0094
								1	auto	0	99	QQGNIVNIAPR	Label:13C(6)(R)@11		-0.000226614	1214.68	608.348	1214.68	608.349	2	10	28.1.1.2233.2	27.3101	195	27.3188	1.49533	11.208	177	13.3	144.54	12.02	NGO0094
								1	auto	0	99	QQGNIVNIAPR			0.00164283	1208.66	605.339	1208.66	605.339	2	14	32.1.1.2205.2	26.799	2514	26.8959	1.36936	4.25261	1173	34.25	1046	32.34	NGO0094
								1	auto	0	99	QQGNIVNIAPR	Label:13C(6)(R)@11		-0.00267681	1214.68	608.347	1214.68	608.349	2	14	32.1.1.2206.2	26.8431	2146	26.8959	1.22791	3.51308	1625	40.31	1616	40.2	NGO0094
								1	auto	0	99	QQGNIVNIAPR			-0.0164222	1208.65	605.33	1208.66	605.339	2	13	33.1.1.2148.2	26.6757	5866	26.8167	1.5445	6.39447	554	23.54	438	20.93	NGO0094
								1	auto	0	99	QQGNIVNIAPR	Label:13C(6)(R)@11		-0.00273809	1214.68	608.347	1214.68	608.349	2	13	35.1.1.2181.2	26.7198	1330	26.7723	1.51092	4.2373	1246	35.3	1007	31.73	NGO0094
								1	auto	0	99	QQGNIVNIAPR			0.00194237	1208.66	605.34	1208.66	605.339	2	12	31.1.1.2231.2	27.0482	983	27.1007	2.0958	6.03917	745.07	27.3	434.11	20.84	NGO0094
								1	auto	0	99	QQGNIVNIAPR			0.0010111	1208.66	605.339	1208.66	605.339	2	11	40.1.1.2244.2	26.6091	292	26.6611	1.88781	10.5834	227.26	15.08	147	12.12	NGO0094
								1	auto	0	99	QQGNIVNIAPR	Label:13C(6)(R)@11		0.000399	1214.68	608.349	1214.68	608.349	2	11	31.1.1.2232.2	27.0919	536	27.1443	2.08897	5.86886	787	28.05	460.04	21.45	NGO0094
								1	auto	0	99	QQGNIVNIAPR			-0.00168422	1208.66	605.338	1208.66	605.339	2	13	30.1.1.2237.2	27.1366	1652	27.1454	2.00687	4.50913	1300	36.06	791	28.12	NGO0094
								0	manual	0	99	QQGNIVNIAPR			-0.138548	1208.52	605.269	1208.66	605.339	2	11	41.1.1.2485.2	26.7631	105	26.7285	1.5712	15.7191	92.54	9.62	71.92	8.48	NGO0094
								1	auto	0	99	QQGNIVNIAPR	Label:13C(6)(R)@11		-0.000454022	1214.68	608.348	1214.68	608.349	2	11	39.1.1.2206.2	26.7074	310	26.7161	1.95163	8.42446	366	19.13	229	15.13	NGO0094
								1	auto	0	99	QQGNIVNIAPR	Label:13C(6)(R)@11		-0.00239227	1214.68	608.347	1214.68	608.349	2	10	37.1.1.2158.2	26.6797	450	26.6885	0.815492	9.34412	191	13.82	286	16.91	NGO0094
								0	manual	0	99	QQGNIVNIAPR			-8.98724	1199.68	600.845	1208.66	605.339	2	11	31.1.1.2246.2	27.7039	172	27.7126	0.868788	12.2554	114	10.68	160.23	12.66	NGO0094
								1	auto	0	98.69	QQGNIVNIAPR			0.00314824	1208.67	605.34	1208.66	605.339	2	10	39.1.1.2207.2	26.751	370	26.6726	2.19642	8.75596	365.14	19.11	203	14.25	NGO0094
								1	auto	0	98.2	QQGNIVNIAPR			-0.00456736	1208.66	605.336	1208.66	605.339	2	12	36.1.1.2164.2	26.685	663	26.7378	1.74398	6.61042	555.57	23.57	389	19.72	NGO0094
								1	auto	0	98.17	QQGNIVNIAPR	Label:13C(6)(R)@11		-0.00148599	1214.68	608.348	1214.68	608.349	2	10	40.1.1.2243.2	26.5657	251	26.6178	1.26264	11.5663	152	12.33	147	12.12	NGO0094
								1	auto	0	98.16	QQGNIVNIAPR	Label:13C(6)(R)@11		-0.00463284	1214.68	608.346	1214.68	608.349	2	12	36.1.1.2165.2	26.729	565	26.6939	0.96913	6.28627	454	21.31	572.04	23.92	NGO0094
								1	auto	0	97.79	QQGNIVNIAPR			0.00227266	1208.66	605.34	1208.66	605.339	2	12	38.1.1.2173.2	26.7086	623	26.7174	1.21811	7.00513	407	20.17	408	20.2	NGO0094
								1	auto	0	97.66	QQGNIVNIAPR	Label:13C(6)(R)@11		0.0015122	1214.68	608.349	1214.68	608.349	2	12	38.1.1.2172.2	26.6649	556	26.7611	1.24737	7.82683	330	18.17	323.05	17.97	NGO0094
								1	auto	0	97.07	QQGNIVNIAPR			-7.06481	1201.6	601.806	1208.66	605.339	2	12	35.1.1.2185.2	26.895	375	26.8161	1.30947	4.40649	1067	32.66	995	31.54	NGO0094
								0	manual	0	96.99	QQGNIVNIAPR	Deamidated(N)@4		0.0225383	1209.67	605.842	1209.65	605.831	2	10	39.1.1.2210.2	26.8817	268	26.6726	1.05483	9.58285	203	14.25	235	15.33	NGO0094
								1	auto	0	96.55	QQGNIVNIAPR	Label:13C(6)(R)@11		0.00116195	1214.68	608.349	1214.68	608.349	2	11	30.1.1.2238.2	27.1805	1005	27.1893	1.6406	4.1497	1361	36.89	1013	31.83	NGO0094
								0	manual	0	92.69	QQGNIVNIAPR			-0.133299	1208.53	605.272	1208.66	605.339	2	11	42.1.1.2659.2	26.7592	76	26.8111	1.45723	19.1029	60.11	7.75	50.37	7.1	NGO0094
								0	manual	0	86.89	QQGNIVNIAPR	Label:13C(6)(R)@11		-0.147202	1214.54	608.275	1214.68	608.349	2	9	41.1.1.2486.2	26.8063	80	26.7717	1.32043	15.5922	85.61	9.25	79.17	8.9	NGO0094
								1	auto	0	99	QQGNIVNIAPRDELLAK	Label:13C(6)(R)@11	missed R-D@11	-0.0183995	1884.03	629.019	1884.05	629.025	3	11	34.1.1.2221.2	28.2319	1057	28.1964	1.23205	4.02869	1238	35.19	1227	35.03	NGO0094
								1	auto	0	99	QQGNIVNIAPRDELLAK		missed R-D@11	0.00541755	1878.04	627.02	1878.03	627.018	3	13	33.1.1.2183.2	28.2261	1242	28.2793	1.38711	4.95798	869	29.48	765	27.66	NGO0094
								1	auto	0	81.97	QQGNIVNIAPRDELLAK	Label:13C(6)(R)@11	missed R-D@11	0.00733107	1884.06	629.027	1884.05	629.025	3	10	33.1.1.2185.2	28.3149	998	28.2793	1.54995	4.05326	1381	37.16	1088	32.98	NGO0094
								1	auto	0	97.86	QTNIDFR	Label:13C(6)(R)@7		-0.00735498	898.453	450.234	898.46	450.237	2	9	34.1.1.2159.2	25.4989	870	25.8127	1.95285	7.80146	427	20.66	267	16.34	NGO0094
								0	auto - shared MS/MS	0	96.95	QTNIDFR	Dehydrated(T)@2		0.0395761	874.469	438.242	874.43	438.222	2	11	32.1.1.2180.2	25.7044	355	25.6696	2.06171	9.14071	321.64	17.93	190.5	13.8	NGO0094
								0	auto - shared MS/MS	0	94.61	QTNIDFR	Dehydrated(T)@2		0.0113388	874.441	438.228	874.43	438.222	2	11	33.1.1.2107.2	24.8846	1208	25.2416	1.94344	10.3153	243.57	15.61	153.04	12.37	NGO0094
								0	manual	0	83.64	QTNIDFR	Label:13C(6)(R)@7		0.00286789	898.463	450.239	898.46	450.237	2	8	36.1.1.2116.2	24.5964	208	24.6484	1.35774	14.245	104.04	10.2	93.57	9.67	NGO0094
								1	auto	0	81.97	QTNIDFR			-0.0044416	892.436	447.225	892.44	447.227	2	9	33.1.1.2109.2	24.9716	2943	25.1981	1.59727	4.56373	1108.04	33.29	847.09	29.1	NGO0094
								0	auto - shared MS/MS	0	80.76	QTNIDFR	Label:13C(6)(R)@7		-0.00433589	898.456	450.235	898.46	450.237	2	9	33.1.1.2119.2	25.4067	2075	25.372	1.44983	2.81	2770	52.63	2333	48.3	NGO0094
								0	auto - shared MS/MS	0	77.06	QTNIDFR	Dehydrated(T)@2		0.0105452	874.44	438.227	874.43	438.222	2	10	33.1.1.2113.2	25.1459	1111	25.372	1.85372	5.60508	801.54	28.31	528	22.98	NGO0094
								0	auto - shared MS/MS	0	72.27	QTNIDFR	Dehydrated(T)@2; Label:13C(6)(R)@7		0.00625763	880.456	441.235	880.45	441.232	2	10	33.1.1.2108.2	24.9281	850	25.2416	1.7162	8.52428	331.04	18.19	235.54	15.35	NGO0094
								0	manual	0	71.99	QTNIDFR			0.0126144	892.453	447.234	892.44	447.227	2	8	38.1.1.2124.2	24.5809	189	24.5897	1.42555	13.5805	117.56	10.84	100.7	10.04	NGO0094
								0	auto - shared MS/MS	0	67.98	QTNIDFR	Dehydrated(T)@2		0.0109115	874.441	438.228	874.43	438.222	2	10	33.1.1.2122.2	25.5372	1060	25.372	1.42949	5.43788	734	27.09	627	25.04	NGO0094
								1	auto	0	62.68	QTNIDFR	Dehydrated(T)@2; Label:13C(6)(R)@7		-0.00313479	880.447	441.231	880.45	441.232	2	10	34.1.1.2163.2	25.673	440	25.8127	2.45985	7.81492	493.54	22.22	245	15.65	NGO0094
								0	auto - shared MS/MS	0	60.05	QTNIDFR			0.00345706	892.444	447.229	892.44	447.227	2	7	30.1.1.2212.2	26.0445	680	26.1401	2.63349	9.7937	329.04	18.14	152.57	12.35	NGO0094
								0	manual	0	57.33	QTNIDFR			0.0122416	892.453	447.234	892.44	447.227	2	7	31.1.1.2205.2	25.9172	474	26.056	2.39992	16.7168	106.13	10.3	54	7.35	NGO0094
								0	manual	0	54.71	QTNIDFR			0.00542582	892.446	447.23	892.44	447.227	2	7	36.1.1.2113.2	24.4664	238	24.6484	1.3604	17.0174	73.05	8.55	65.57	8.1	NGO0094
								1	auto	0	52.43	QTNIDFR	Label:13C(6)(R)@7		-0.00357048	898.457	450.236	898.46	450.237	2	8	34.1.1.2166.2	25.804	1254	25.8127	1.62846	3.73267	1675	40.93	1256	35.44	NGO0094
								0	no quant - no residues to label	0	99	SAAPGYFTFQVLPK			-0.0168348	1524.78	763.398	1524.8	763.406	2	16	33.1.1.2257.2	31.5028	11377	31.6443							NGO0094
								0	no quant - no residues to label	0	99	SAAPGYFTFQVLPK			-0.0168348	1524.78	763.398	1524.8	763.406	2	19	33.1.1.2261.2	31.6796	11377	31.6443							NGO0094
								0	no quant - no residues to label	0	99	SAAPGYFTFQVLPK			-0.0167128	1524.78	763.398	1524.8	763.406	2	18	33.1.1.2270.2	32.0754	11377	31.6443							NGO0094
								0	no quant - no residues to label	0	99	SAAPGYFTFQVLPK			-0.00511527	1524.79	763.404	1524.8	763.406	2	16	33.1.1.2275.2	32.2942	8105	31.8208							NGO0094
								0	no quant - no residues to label	0	99	SAAPGYFTFQVLPK			-0.00280979	1524.79	763.405	1524.8	763.406	2	12	34.1.1.2292.2	31.364	4862	31.5485							NGO0094
								0	no quant - no residues to label	0	99	SAAPGYFTFQVLPK			-0.00280979	1524.79	763.405	1524.8	763.406	2	16	34.1.1.2296.2	31.5397	4862	31.5485							NGO0094
								0	no quant - no residues to label	0	99	SAAPGYFTFQVLPK			0.990558	1525.79	763.901	1524.8	763.406	2	14	34.1.1.2298.2	31.6276	3320	31.5485							NGO0094
								0	no quant - no residues to label	0	99	SAAPGYFTFQVLPK			1.98246	1526.78	764.397	1524.8	763.406	2	13	34.1.1.2306.2	31.978	41	31.9868							NGO0094
								0	no quant - no residues to label	0	99	SAAPGYFTFQVLPK			-0.00134483	1524.8	763.405	1524.8	763.406	2	14	34.1.1.2307.2	32.0218	5020	31.5485							NGO0094
								0	no quant - no residues to label	0	99	SAAPGYFTFQVLPK			0.00823892	1524.81	763.41	1524.8	763.406	2	10	18.1.1.2236.2	30.511	157	30.4764							NGO0094
								0	no quant - no residues to label	0	99	SAAPGYFTFQVLPK			-0.00561735	1524.79	763.403	1524.8	763.406	2	16	32.1.1.2313.2	31.5485	2442	31.5135							NGO0094
								0	no quant - no residues to label	0	99	SAAPGYFTFQVLPK			0.00770302	1524.81	763.41	1524.8	763.406	2	14	33.1.1.2303.2	33.5142	497	33.3925							NGO0094
								0	no quant - no residues to label	0	99	SAAPGYFTFQVLPK			0.982137	1525.78	763.897	1524.8	763.406	2	15	33.1.1.2263.2	31.768	769	31.6443							NGO0094
								0	no quant - no residues to label	0	99	SAAPGYFTFQVLPK			1.00802	1525.81	763.91	1524.8	763.406	2	15	33.1.1.2267.2	31.9438	709	31.6885							NGO0094
								0	no quant - no residues to label	0	99	SAAPGYFTFQVLPK			-0.00561735	1524.79	763.403	1524.8	763.406	2	14	32.1.1.2312.2	31.5047	2442	31.5135							NGO0094
								0	no quant - no residues to label	0	99	SAAPGYFTFQVLPK			0.00745886	1524.81	763.41	1524.8	763.406	2	13	33.1.1.2377.2	36.5483	159	36.5136							NGO0094
								0	no quant - no residues to label	0	99	SAAPGYFTFQVLPK			0.000392735	1524.8	763.406	1524.8	763.406	2	13	35.1.1.2293.2	31.6117	723	31.5335							NGO0094
								0	no quant - no residues to label	0	99	SAAPGYFTFQVLPK			0.00307541	1524.8	763.408	1524.8	763.406	2	12	27.1.1.2322.2	32.195	325	32.0724							NGO0094
								0	no quant - no residues to label	0	99	SAAPGYFTFQVLPK			-0.00561735	1524.79	763.403	1524.8	763.406	2	13	32.1.1.2309.2	31.3735	2442	31.5135							NGO0094
								0	no quant - no residues to label	0	99	SAAPGYFTFQVLPK			1.00204	1525.8	763.907	1524.8	763.406	2	14	33.1.1.2273.2	32.2067	210	32.2155							NGO0094
								0	no quant - no residues to label	0	99	SAAPGYFTFQVLPK			-0.00626322	1524.79	763.403	1524.8	763.406	2	12	31.1.1.2339.2	31.7602	752	31.8124							NGO0094
								0	no quant - no residues to label	0	99	SAAPGYFTFQVLPK			-0.00626322	1524.79	763.403	1524.8	763.406	2	12	31.1.1.2338.2	31.7168	754	31.8124							NGO0094
								0	no quant - no residues to label	0	99	SAAPGYFTFQVLPK			0.00111075	1524.8	763.407	1524.8	763.406	2	12	33.1.1.2322.2	34.3394	337	34.218							NGO0094
								0	no quant - no residues to label	0	99	SAAPGYFTFQVLPK			0.0221827	1524.82	763.417	1524.8	763.406	2	10	19.1.1.2225.2	30.4515	144	30.4602							NGO0094
								0	no quant - no residues to label	0	99	SAAPGYFTFQVLPK			0.00170226	1524.8	763.407	1524.8	763.406	2	12	39.1.1.2318.2	31.5702	114	31.5789							NGO0094
								0	no quant - no residues to label	0	99	SAAPGYFTFQVLPK			-0.00215203	1524.8	763.405	1524.8	763.406	2	13	30.1.1.2345.2	31.8554	838	31.9514							NGO0094
								0	no quant - no residues to label	0	99	SAAPGYFTFQVLPK			0.00100314	1524.8	763.407	1524.8	763.406	2	12	35.1.1.2307.2	32.2192	129	32.1845							NGO0094
								0	no quant - no residues to label	0	99	SAAPGYFTFQVLPK			0.98194	1525.78	763.897	1524.8	763.406	2	14	30.1.1.2349.2	32.0298	307	31.9078							NGO0094
								0	no quant - no residues to label	0	99	SAAPGYFTFQVLPK			2.02225	1526.82	764.417	1524.8	763.406	2	13	33.1.1.2285.2	32.731	41	32.7834							NGO0094
								0	no quant - no residues to label	0	98.82	SAAPGYFTFQVLPK			-0.00259301	1524.8	763.405	1524.8	763.406	2	15	38.1.1.2288.2	31.7187	439	31.6841							NGO0094
								0	no quant - no residues to label	0	98.01	SAAPGYFTFQVLPK			0.000392735	1524.8	763.406	1524.8	763.406	2	11	35.1.1.2288.2	31.3941	723	31.5335							NGO0094
								0	no quant - no residues to label	0	97.97	SAAPGYFTFQVLPK			-0.00259301	1524.8	763.405	1524.8	763.406	2	13	38.1.1.2284.2	31.5452	442	31.6841							NGO0094
								0	no quant - no residues to label	0	97.86	SAAPGYFTFQVLPK			-0.010745	1524.79	763.401	1524.8	763.406	2	10	34.1.1.2361.2	34.3702	115	34.3788							NGO0094
								0	no quant - no residues to label	0	97.86	SAAPGYFTFQVLPK			-0.0935155	1524.7	763.359	1524.8	763.406	2	10	34.1.1.2433.2	36.9012	46	36.8666							NGO0094
								0	no quant - no residues to label	0	97.78	SAAPGYFTFQVLPK			0.0114875	1524.81	763.412	1524.8	763.406	2	11	33.1.1.2350.2	35.5172	207	35.5258							NGO0094
								0	no quant - no residues to label	0	97.78	SAAPGYFTFQVLPK			0.0183239	1524.82	763.415	1524.8	763.406	2	11	33.1.1.2352.2	35.6037	176	35.6124							NGO0094
								0	no quant - no residues to label	0	97.68	SAAPGYFTFQVLPK			-0.00594045	1524.79	763.403	1524.8	763.406	2	11	36.1.1.2273.2	31.4484	343	31.5442							NGO0094
								0	no quant - no residues to label	0	97.34	SAAPGYFTFQVLPK			1.00888	1525.81	763.91	1524.8	763.406	2	12	32.1.1.2324.2	32.0289	60	31.9504							NGO0094
								0	no quant - no residues to label	0	97.06	SAAPGYFTFQVLPK			0.0180797	1524.82	763.415	1524.8	763.406	2	11	33.1.1.2402.2	37.3544	126	37.3631							NGO0094
								0	no quant - no residues to label	0	97.06	SAAPGYFTFQVLPK			0.0191784	1524.82	763.416	1524.8	763.406	2	10	33.1.1.2466.2	38.8132	68	38.64							NGO0094
								0	no quant - no residues to label	0	96.68	SAAPGYFTFQVLPK			-0.00215203	1524.8	763.405	1524.8	763.406	2	11	30.1.1.2351.2	32.1169	860	31.9514							NGO0094
								0	no quant - no residues to label	0	96.43	SAAPGYFTFQVLPK			0.0140373	1524.81	763.413	1524.8	763.406	2	10	34.1.1.2338.2	33.3714	134	33.3801							NGO0094
								0	no quant - no residues to label	0	95.96	SAAPGYFTFQVLPK			-0.00215203	1524.8	763.405	1524.8	763.406	2	11	30.1.1.2348.2	31.9862	838	31.9514							NGO0094
								0	no quant - no residues to label	0	93.97	SAAPGYFTFQVLPK			-0.169274	1524.63	763.322	1524.8	763.406	2	10	41.1.1.2627.2	31.4562	52	31.4217							NGO0094
								0	no quant - no residues to label	0	92.94	SAAPGYFTFQVLPK			-0.151452	1524.65	763.33	1524.8	763.406	2	10	41.1.1.2635.2	31.6645	45	31.6299							NGO0094
								0	no quant - no residues to label	0	92.22	SAAPGYFTFQVLPK			0.00447581	1524.8	763.408	1524.8	763.406	2	9	26.1.1.2232.2	30.324	376	30.4641							NGO0094
								0	no quant - no residues to label	0	85.99	SAAPGYFTFQVLPK			0.0626253	1524.86	763.437	1524.8	763.406	2	9	34.1.1.2400.2	35.7824	68	35.7478							NGO0094
								0	no quant - no residues to label	0	83.87	SAAPGYFTFQVLPK			0.00483479	1524.8	763.409	1524.8	763.406	2	9	29.1.1.2323.2	31.994	126	32.0027							NGO0094
								0	no quant - no residues to label	0	72.27	SAAPGYFTFQVLPK	Deamidated(Q)@10		0.0249787	1525.81	763.911	1525.78	763.898	2	10	33.1.1.2343.2	35.2142	14	35.2228							NGO0094
								0	no quant - no residues to label	0	72.27	SAAPGYFTFQVLPK			0.0163706	1524.81	763.414	1524.8	763.406	2	9	33.1.1.2455.2	38.5441	73	38.5095							NGO0094
								0	no quant - no residues to label	0	71.14	SAAPGYFTFQVLPK			0.0089238	1524.81	763.411	1524.8	763.406	2	9	33.1.1.2425.2	37.9014	100	37.8669							NGO0094
								0	no quant - no residues to label	0	65.18	SAAPGYFTFQVLPK			0.010755	1524.81	763.412	1524.8	763.406	2	9	33.1.1.2415.2	37.6066	133	37.572							NGO0094
								0	no quant - no residues to label	0	63.52	SAAPGYFTFQVLPK			0.0214979	1524.82	763.417	1524.8	763.406	2	8	33.1.1.2495.2	39.3782	55	39.3436							NGO0094
								0	no quant - no residues to label	0	61.89	SAAPGYFTFQVLPK			-0.00976837	1524.79	763.401	1524.8	763.406	2	9	34.1.1.2356.2	34.1534	118	34.1621							NGO0094
								0	no quant - no residues to label	0	61.89	SAAPGYFTFQVLPK			0.02124	1524.82	763.417	1524.8	763.406	2	9	34.1.1.2442.2	37.2216	41	37.2303							NGO0094
								0	no quant - no residues to label	0	58.57	SAAPGYFTFQVLPK			0.0145483	1524.81	763.413	1524.8	763.406	2	9	17.1.1.2230.2	30.3637	135	30.3724							NGO0094
								0	no quant - no residues to label	0	99	SGGVNNAPK		cleaved E-S@N-term	0.0394503	842.464	422.239	842.425	422.22	2	9	31.1.1.2018.2	17.9633	62	17.9288							NGO0094
								0	no quant - no residues to label	0	97.2	SGGVNNAPK		cleaved E-S@N-term	0.00957027	842.434	422.224	842.425	422.22	2	10	33.1.1.1941.2	17.655	480	17.794							NGO0094
								0	no quant - no residues to label	0	96.48	SGGVNNAPK		cleaved E-S@N-term	0.0259309	842.451	422.233	842.425	422.22	2	10	30.1.1.2027.2	18.0292	89	18.0379							NGO0094
								0	no quant - no residues to label	0	90.49	SGGVNNAPK		cleaved E-S@N-term	0.00245071	842.427	422.221	842.425	422.22	2	9	32.1.1.1999.2	17.8465	199	17.8986							NGO0094
								0	no quant - no residues to label	0	70.88	SGGVNNAPK		cleaved E-S@N-term	0.0251175	842.45	422.232	842.425	422.22	2	8	35.1.1.1975.2	17.778	125	17.7434							NGO0094
								0	no quant - no residues to label	0	99	SLDVADFK			0.000558971	893.45	447.732	893.449	447.732	2	9	34.1.1.2224.2	28.3648	4452	28.6392							NGO0094
								0	no quant - no residues to label	0	99	SLDVADFK			0.00151187	893.451	447.733	893.449	447.732	2	12	35.1.1.2220.2	28.4281	2071	28.5681							NGO0094
								0	no quant - no residues to label	0	99	SLDVADFK			-0.00437697	893.445	447.73	893.449	447.732	2	12	33.1.1.2194.2	28.7135	5738	28.7224							NGO0094
								0	no quant - no residues to label	0	99	SLDVADFK			0.00633652	893.456	447.735	893.449	447.732	2	10	31.1.1.2269.2	28.7093	792	28.8491							NGO0094
								0	no quant - no residues to label	0	97.56	SLDVADFK			-0.00413281	893.445	447.73	893.449	447.732	2	10	33.1.1.2188.2	28.4478	5692	28.5895							NGO0094
								0	no quant - no residues to label	0	97.54	SLDVADFK			0.00518045	893.455	447.735	893.449	447.732	2	10	32.1.1.2251.2	28.8305	1124	28.8392							NGO0094
								0	no quant - no residues to label	0	97.05	SLDVADFK			-0.0990105	893.35	447.683	893.449	447.732	2	9	41.1.1.2531.2	28.5802	158	28.5023							NGO0094
								0	no quant - no residues to label	0	96.66	SLDVADFK			-0.00108332	893.448	447.731	893.449	447.732	2	9	40.1.1.2286.2	28.4301	272	28.4821							NGO0094
								0	no quant - no residues to label	0	96.04	SLDVADFK			0.00432575	893.454	447.734	893.449	447.732	2	10	30.1.1.2275.2	28.8007	1141	28.9404							NGO0094
								0	no quant - no residues to label	0	95.7	SLDVADFK			0.00915974	893.459	447.737	893.449	447.732	2	10	38.1.1.2215.2	28.5458	597	28.6855							NGO0094
								0	no quant - no residues to label	0	95.16	SLDVADFK			0.00315466	893.453	447.734	893.449	447.732	2	9	37.1.1.2198.2	28.4302	549	28.4826							NGO0094
								0	no quant - no residues to label	0	94.41	SLDVADFK			0.00457004	893.454	447.734	893.449	447.732	2	9	32.1.1.2242.2	28.433	2542	28.6626							NGO0094
								0	no quant - no residues to label	0	94.15	SLDVADFK			0.0105707	893.46	447.737	893.449	447.732	2	9	36.1.1.2204.2	28.4402	702	28.5365							NGO0094
								0	no quant - no residues to label	0	93.39	SLDVADFK			0.0102309	893.46	447.737	893.449	447.732	2	9	39.1.1.2248.2	28.5353	351	28.5006							NGO0094
								0	no quant - no residues to label	0	93.25	SLDVADFK			-0.0968132	893.353	447.684	893.449	447.732	2	10	42.1.1.2724.2	28.602	91	28.6194							NGO0094
								0	no quant - no residues to label	0	93.16	SLDVADFK			0.016351	893.466	447.74	893.449	447.732	2	9	29.1.1.2257.2	29.1298	180	29.0516							NGO0094
								0	no quant - no residues to label	0	72.27	SLDVADFK			0.030843	893.48	447.747	893.449	447.732	2	8	33.1.1.2334.2	34.8592	58	34.8679							NGO0094
								0	no quant - no residues to label	0	52.59	SLDVADFK			0.0302326	893.48	447.747	893.449	447.732	2	7	33.1.1.2346.2	35.344	62	35.3094							NGO0094
								0	no quant - no residues to label	0	99	SLDVADFKTPVQK	Carbamyl(K)@8	missed K-T@8	0.0076087	1489.79	745.9	1489.78	745.896	2	13	34.1.1.2246.2	29.3379	1068	29.3908							NGO0094
								0	no quant - no residues to label	0	97.11	SLDVADFKTPVQK	Carbamyl@N-term	missed K-T@8	-0.000147988	1489.78	745.896	1489.78	745.896	2	12	32.1.1.2265.2	29.4467	576	29.4554							NGO0094
								0	no quant - no residues to label	0	95.09	SLDVADFKTPVQK	Carbamyl(K)@8	missed K-T@8	0.0116897	1489.79	745.902	1489.78	745.896	2	12	33.1.1.2208.2	29.334	2273	29.5201							NGO0094
								0	no quant - no residues to label	0	99	TILQILAK			-0.00550164	898.58	450.297	898.585	450.3	2	12	34.1.1.2276.2	30.6616	4917	30.7582							NGO0094
								0	no quant - no residues to label	0	99	TILQILAK			0.0063631	898.591	450.303	898.585	450.3	2	10	26.1.1.2216.2	29.6197	667	29.6726							NGO0094
								0	no quant - no residues to label	0	99	TILQILAK			-0.00702497	898.578	450.296	898.585	450.3	2	9	28.1.1.2320.2	31.1204	274	31.2601							NGO0094
								0	no quant - no residues to label	0	99	TILQILAK			0.00347129	898.589	450.302	898.585	450.3	2	8	34.1.1.2373.2	34.8897	82	34.8552							NGO0094
								0	no quant - no residues to label	0	99	TILQILAK			0.000801464	898.586	450.3	898.585	450.3	2	10	37.1.1.2248.2	30.6073	534	30.7027							NGO0094
								0	no quant - no residues to label	0	99	TILQILAK			-0.00196021	898.583	450.299	898.585	450.3	2	12	35.1.1.2273.2	30.7416	2013	30.7503							NGO0094
								0	no quant - no residues to label	0	99	TILQILAK			-0.00930813	898.576	450.295	898.585	450.3	2	10	39.1.1.2296.2	30.6175	342	30.7128							NGO0094
								0	no quant - no residues to label	0	99	TILQILAK			-0.00196021	898.583	450.299	898.585	450.3	2	11	35.1.1.2270.2	30.6112	2013	30.7503							NGO0094
								0	no quant - no residues to label	0	98.79	TILQILAK			0.00493497	898.59	450.302	898.585	450.3	2	9	31.1.1.2319.2	30.8914	889	31.0741							NGO0094
								0	no quant - no residues to label	0	98.23	TILQILAK			0.0163167	898.602	450.308	898.585	450.3	2	10	33.1.1.2289.2	32.9054	402	32.8269							NGO0094
								0	no quant - no residues to label	0	98.14	TILQILAK			-0.00364064	898.581	450.298	898.585	450.3	2	11	36.1.1.2253.2	30.5788	1080	30.7179							NGO0094
								0	no quant - no residues to label	0	97.95	TILQILAK			-0.0038848	898.581	450.298	898.585	450.3	2	11	36.1.1.2258.2	30.7962	1277	30.8049							NGO0094
								0	no quant - no residues to label	0	97.78	TILQILAK			-0.0104798	898.575	450.295	898.585	450.3	2	11	33.1.1.2243.2	30.8848	8011	30.8494							NGO0094
								0	no quant - no residues to label	0	97.74	TILQILAK			0.00287117	898.588	450.301	898.585	450.3	2	10	27.1.1.2300.2	31.2303	331	31.2831							NGO0094
								0	no quant - no residues to label	0	97.43	TILQILAK			0.0012676	898.586	450.3	898.585	450.3	2	11	30.1.1.2329.2	31.1593	1455	31.168							NGO0094
								0	no quant - no residues to label	0	97.12	TILQILAK			-0.00166236	898.583	450.299	898.585	450.3	2	10	29.1.1.2305.2	31.2145	178	31.3098							NGO0094
								0	no quant - no residues to label	0	96.79	TILQILAK			0.995041	899.58	450.797	898.585	450.3	2	11	32.1.1.2290.2	30.5429	1063	30.7266							NGO0094
								0	no quant - no residues to label	0	96.55	TILQILAK			-0.00385574	898.581	450.298	898.585	450.3	2	10	38.1.1.2265.2	30.7207	692	30.8598							NGO0094
								0	no quant - no residues to label	0	95.63	TILQILAK			0.0012676	898.586	450.3	898.585	450.3	2	10	30.1.1.2325.2	30.985	1455	31.168							NGO0094
								0	no quant - no residues to label	0	95.31	TILQILAK			-0.0108461	898.574	450.294	898.585	450.3	2	10	33.1.1.2237.2	30.6198	7423	30.8494							NGO0094
								0	no quant - no residues to label	0	94.35	TILQILAK			0.00752693	898.593	450.304	898.585	450.3	2	9	33.1.1.2336.2	34.9457	147	35.0065							NGO0094
								0	no quant - no residues to label	0	94.19	TILQILAK			-0.135107	898.45	450.232	898.585	450.3	2	10	42.1.1.2852.2	30.7167	40	30.7254							NGO0094
								0	no quant - no residues to label	0	91.86	TILQILAK			-5.11225	893.473	447.744	898.585	450.3	2	11	33.1.1.2274.2	32.2505	160	32.2155							NGO0094
								0	no quant - no residues to label	0	89.43	TILQILAK			0.0165608	898.602	450.308	898.585	450.3	2	9	33.1.1.2290.2	32.949	402	32.8269							NGO0094
								0	no quant - no residues to label	0	85.99	TILQILAK			-0.00428083	898.581	450.298	898.585	450.3	2	8	34.1.1.2326.2	32.85	235	32.7717							NGO0094
								0	no quant - no residues to label	0	82.74	TILQILAK			-0.00541564	898.58	450.297	898.585	450.3	2	7	40.1.1.2335.2	30.5154	107	30.576							NGO0094
								0	no quant - no residues to label	0	81.8	TILQILAK			0.0132389	898.598	450.307	898.585	450.3	2	7	35.1.1.2321.2	32.8261	0	32.7915							NGO0094
								0	no quant - no residues to label	0	79.77	TILQILAK			0.0108809	898.596	450.305	898.585	450.3	2	8	25.1.1.2215.2	29.5878	379	29.5965							NGO0094
								0	no quant - no residues to label	0	78.7	TILQILAK			-0.0122834	898.573	450.294	898.585	450.3	2	6	30.1.1.2376.2	33.2021	78	33.1675							NGO0094
								0	no quant - no residues to label	0	64.19	TILQILAK			-0.00926338	898.576	450.295	898.585	450.3	2	7	32.1.1.2341.2	32.7686	157	32.7339							NGO0094
								0	no quant - no residues to label	0	58.72	TILQILAK			0.0267545	898.612	450.313	898.585	450.3	2	6	33.1.1.2477.2	39.0478	99	39.0132							NGO0094
								1	auto	0	92.22	TKTLANPR	Carbamyl@N-term; Label:13C(6)(R)@8	missed K-T@2	-0.0107135	948.534	475.274	948.545	475.28	2	11	33.1.1.1974.2	19.0922	3939	18.9701	1.10406	2.5436	2943	54.25	3255	57.05	NGO0094
								1	auto	0	76.91	TKTLANPR	Carbamyl(K)@2; Label:13C(6)(R)@8	missed K-T@2	-0.0034685	948.542	475.278	948.545	475.28	2	10	38.1.1.1992.2	18.8556	326	18.8644	1.18641	10.7404	171	13.08	176	13.27	NGO0094
								0	manual	0	72.78	TKTLANPR	Carbamyl(K)@2; Label:13C(6)(R)@8	missed K-T@2	-0.00836876	948.536	475.276	948.545	475.28	2	10	35.1.1.2002.2	18.9505	839	18.8287	1.0342	6.09067	498	22.32	588	24.25	NGO0094
								0	manual	0	71.02	TKTLANPR	Carbamyl(K)@2; Label:13C(6)(R)@8	missed K-T@2	-0.00042723	948.544	475.279	948.545	475.28	2	10	36.1.1.1982.2	18.7772	455	18.7859	0.01		0	0	358	18.92	NGO0094
								0	manual	0	69.27	TKTLANPR	Carbamyl@N-term; Label:13C(6)(R)@8	missed K-T@2	-0.0025102	948.542	475.278	948.545	475.28	2	9	40.1.1.2046.2	18.9448	113	18.9102	1.08605	13.3821	105.59	10.28	118.72	10.9	NGO0094
								1	auto	0	57.88	TKTLANPR	Carbamyl(K)@2; Label:13C(6)(R)@8	missed K-T@2	-0.00934184	948.535	475.275	948.545	475.28	2	10	34.1.1.2007.2	18.8926	2255	19.032	1.23378	5.95263	567.41	23.82	561.58	23.7	NGO0094
								0	no quant - no residues to label	0	67.05	TPVQKVTLK	Carbamyl(K)@5	missed K-V@5	-7.55584e-05	1055.63	528.824	1055.63	528.824	2	11	32.1.1.2195.2	26.3598	774	26.2808							NGO0094
								0	no quant - no residues to label	0	55.75	TPVQKVTLK	Carbamyl(K)@5	missed K-V@5	0.00199365	1055.64	528.825	1055.63	528.824	2	11	34.1.1.2175.2	26.1983	1160	26.2952							NGO0094
								0	no quant - no residues to label	0	99	VPLLGDIPVIGNLFK			-0.00484768	1593.94	797.98	1593.95	797.982	2	17	34.1.1.2423.2	36.5025	748	36.6845							NGO0094
								0	no quant - no residues to label	0	99	VPLLGDIPVIGNLFK			0.994258	1594.94	798.479	1593.95	797.982	2	18	34.1.1.2426.2	36.6324	58	36.6411							NGO0094
								0	no quant - no residues to label	0	99	VPLLGDIPVIGNLFK			-0.00484768	1593.94	797.98	1593.95	797.982	2	21	34.1.1.2427.2	36.6757	751	36.6845							NGO0094
								0	no quant - no residues to label	0	99	VPLLGDIPVIGNLFK			1.02099	1594.97	798.492	1593.95	797.982	2	19	34.1.1.2428.2	36.7191	45	36.6411							NGO0094
								0	no quant - no residues to label	0	99	VPLLGDIPVIGNLFK			0.0163943	1593.97	797.99	1593.95	797.982	2	12	34.1.1.2446.2	37.3603	143	37.0573							NGO0094
								0	no quant - no residues to label	0	99	VPLLGDIPVIGNLFK			0.023176	1593.97	797.994	1593.95	797.982	2	15	35.1.1.2483.2	36.5268	104	36.4922							NGO0094
								0	no quant - no residues to label	0	99	VPLLGDIPVIGNLFK			0.0191474	1593.97	797.992	1593.95	797.982	2	19	35.1.1.2484.2	36.57	94	36.5787							NGO0094
								0	no quant - no residues to label	0	99	VPLLGDIPVIGNLFK			0.00846527	1593.96	797.986	1593.95	797.982	2	17	32.1.1.2430.2	36.2451	991	36.3925							NGO0094
								0	no quant - no residues to label	0	99	VPLLGDIPVIGNLFK			0.00846527	1593.96	797.986	1593.95	797.982	2	20	32.1.1.2432.2	36.2972	991	36.3925							NGO0094
								0	no quant - no residues to label	0	99	VPLLGDIPVIGNLFK			0.00846527	1593.96	797.986	1593.95	797.982	2	17	32.1.1.2433.2	36.3405	991	36.3925							NGO0094
								0	no quant - no residues to label	0	99	VPLLGDIPVIGNLFK			0.00846527	1593.96	797.986	1593.95	797.982	2	21	32.1.1.2434.2	36.3838	991	36.3925							NGO0094
								0	no quant - no residues to label	0	99	VPLLGDIPVIGNLFK			1.01197	1594.96	798.488	1593.95	797.982	2	22	32.1.1.2437.2	36.4793	67	36.4447							NGO0094
								0	no quant - no residues to label	0	99	VPLLGDIPVIGNLFK			0.0259726	1593.98	797.995	1593.95	797.982	2	14	33.1.1.2379.2	36.6349	109	36.6868							NGO0094
								0	no quant - no residues to label	0	99	VPLLGDIPVIGNLFK			0.991465	1594.94	798.478	1593.95	797.982	2	17	32.1.1.2443.2	36.601	37	36.5665							NGO0094
								0	no quant - no residues to label	0	99	VPLLGDIPVIGNLFK			0.000800043	1593.95	797.982	1593.95	797.982	2	22	31.1.1.2520.2	36.6629	404	36.7669							NGO0094
								0	no quant - no residues to label	0	99	VPLLGDIPVIGNLFK			0.000800043	1593.95	797.982	1593.95	797.982	2	17	31.1.1.2522.2	36.7494	404	36.7669							NGO0094
								0	no quant - no residues to label	0	99	VPLLGDIPVIGNLFK			-5.45211e-05	1593.95	797.982	1593.95	797.982	2	22	31.1.1.2530.2	36.8542	413	36.7933							NGO0094
								0	no quant - no residues to label	0	99	VPLLGDIPVIGNLFK			-5.45211e-05	1593.95	797.982	1593.95	797.982	2	20	31.1.1.2531.2	36.8974	413	36.7933							NGO0094
								0	no quant - no residues to label	0	99	VPLLGDIPVIGNLFK			0.0290007	1593.98	797.996	1593.95	797.982	2	16	31.1.1.2549.2	37.1588	109	37.1154							NGO0094
								0	no quant - no residues to label	0	99	VPLLGDIPVIGNLFK			0.00018964	1593.95	797.982	1593.95	797.982	2	13	31.1.1.2516.2	36.5589	404	36.7669							NGO0094
								0	no quant - no residues to label	0	99	VPLLGDIPVIGNLFK			0.0125792	1593.96	797.988	1593.95	797.982	2	14	30.1.1.2518.2	36.8292	61	36.8379							NGO0094
								0	no quant - no residues to label	0	99	VPLLGDIPVIGNLFK			0.156453	1594.11	798.06	1593.95	797.982	2	13	31.1.1.2556.2	37.289	41	37.2977							NGO0094
								0	no quant - no residues to label	0	99	VPLLGDIPVIGNLFK			0.131678	1594.08	798.048	1593.95	797.982	2	15	40.1.1.2660.2	36.4028	36	36.4547							NGO0094
								0	no quant - no residues to label	0	99	VPLLGDIPVIGNLFK			0.0202158	1593.97	797.992	1593.95	797.982	2	17	40.1.1.2661.2	36.446	76	36.4547							NGO0094
								0	no quant - no residues to label	0	99	VPLLGDIPVIGNLFK			0.0298604	1593.98	797.997	1593.95	797.982	2	14	40.1.1.2670.2	36.5598	84	36.5252							NGO0094
								0	no quant - no residues to label	0	99	VPLLGDIPVIGNLFK			0.021997	1593.97	797.993	1593.95	797.982	2	15	39.1.1.2566.2	36.6114	81	36.6201							NGO0094
								0	no quant - no residues to label	0	99	VPLLGDIPVIGNLFK			0.0256595	1593.98	797.995	1593.95	797.982	2	14	39.1.1.2570.2	36.7156	73	36.6722							NGO0094
								0	no quant - no residues to label	0	99	VPLLGDIPVIGNLFK			0.0154045	1593.96	797.99	1593.95	797.982	2	10	39.1.1.2563.2	36.5505	57	36.5592							NGO0094
								0	no quant - no residues to label	0	97.73	VPLLGDIPVIGNLFK			0.0118836	1593.96	797.988	1593.95	797.982	2	11	32.1.1.2427.2	36.1498	202	36.2018							NGO0094
								0	no quant - no residues to label	0	96.55	VPLLGDIPVIGNLFK			0.0195378	1593.97	797.992	1593.95	797.982	2	10	30.1.1.2536.2	37.1596	34	37.1683							NGO0094
								0	no quant - no residues to label	0	96.12	VPLLGDIPVIGNLFK			0.0117246	1593.96	797.988	1593.95	797.982	2	11	30.1.1.2520.2	36.8813	87	36.8988							NGO0094
								0	no quant - weak signal	0	99	VPLLGDIPVIGNLFKTR	Carbamyl(K)@15; Label:13C(6)(R)@17	missed K-T@15	0.105631	1900.23	634.417	1900.12	634.382	3	12	34.1.1.2420.2	36.4071	30	36.3292			0	0	27.2	5.22	NGO0094
								1	auto	0	99	VSFDKEIVNPTGFVTSSPAR	Label:13C(6)(R)@20		-0.00202677	2156.12	719.714	2156.12	719.714	3	21	33.1.1.2213.2	29.5555	2051	29.6531	1.60117	3.68536	1702	41.26	1298	36.03	NGO0094
								1	auto	0	99	VSFDKEIVNPTGFVTSSPAR			0.00363338	2150.1	717.709	2150.1	717.708	3	22	34.1.1.2251.2	29.5586	731	29.5674	1.692	5.70457	733	27.07	529	23	NGO0094
								1	auto	0	99	VSFDKEIVNPTGFVTSSPAR	Label:13C(6)(R)@20		-0.00190144	2156.12	719.714	2156.12	719.714	3	18	34.1.1.2253.2	29.647	524	29.6116	1.60627	5.52314	759	27.55	577	24.02	NGO0094
								0	no quant - no residues to label	0	58.65	VSSLPNK	Deamidated(N)@6		0.0141873	744.416	373.215	744.402	373.208	2	7	40.1.1.2065.2	19.7669	104	19.8188							NGO0094
								0	no quant - no residues to label	0	57.34	VSSLPNK			-0.00149982	743.416	372.715	743.418	372.716	2	7	34.1.1.1985.2	17.9362	943	18.0318							NGO0094
								0	no quant - no residues to label	0	85.97	VSSLPNKQK	Carbamyl(K)@7	missed K-Q@7	-0.00238994	1042.57	522.295	1042.58	522.296	2	11	33.1.1.1968.2	18.8305	2232	18.752							NGO0094
								0	no quant - weak signal	0	91.49	WEAQTKINLPVAAAANSISLVR	Trp->Kynurenin(W)@1; Carbamidomethyl(E)@2; Deamidated(Q)@4; Label:13C(6)(R)@22	missed K-I@6	0.0392852	2419.36	807.459	2419.32	807.446	3	14	33.1.1.2328.2	34.5994	11	34.5215			0	0	0	0	NGO0094
								1	auto	0	99	YKNVEEFR	Label:13C(6)(R)@8	missed K-N@2	-0.00425776	1089.55	364.191	1089.56	364.192	3	12	34.1.1.2053.2	20.8944	569	20.9467	1.78216	8.02027	382.38	19.55	262	16.19	NGO0094
								1	auto	0	99	YKNVEEFR		missed K-N@2	0.0086722	1083.54	362.188	1083.53	362.186	3	12	33.1.1.2004.2	20.4009	1411	20.5406	1.44531	7.77636	361	19	305	17.46	NGO0094
								1	auto	0	99	YKNVEEFR		missed K-N@2	0.00860727	1083.54	362.188	1083.53	362.186	3	12	32.1.1.2075.2	21.1493	380	21.158	1.64927	8.41476	332	18.22	245.81	15.68	NGO0094
								1	auto	0	99	YKNVEEFR	Carbamyl@N-term	missed K-N@2	0.0204024	1126.56	564.288	1126.54	564.278	2	11	34.1.1.2194.2	27.0358	592	27.0004	1.34574	5.70522	645.81	25.41	586	24.21	NGO0094
								1	auto	0	99	YKNVEEFR	Label:13C(6)(R)@8	missed K-N@2	0.002294	1089.56	364.193	1089.56	364.192	3	12	33.1.1.2005.2	20.4445	1005	20.5406	1.48258	6.24876	567	23.81	467	21.61	NGO0094
								1	auto	0	99	YKNVEEFR	Label:13C(6)(R)@8	missed K-N@2	-0.00372974	1089.55	364.191	1089.56	364.192	3	12	32.1.1.2072.2	21.019	249	21.1146	1.91382	9.0707	312	17.66	199.07	14.11	NGO0094
								1	auto	0	99	YKNVEEFR		missed K-N@2	0.0235582	1083.56	362.193	1083.53	362.186	3	12	35.1.1.2034.2	20.3417	267	20.3939	1.75713	10.4559	223.04	14.93	155	12.45	NGO0094
								1	auto	0	98.72	YKNVEEFR	Carbamyl@N-term; Label:13C(6)(R)@8	missed K-N@2	0.0154233	1132.58	567.295	1132.56	567.288	2	11	34.1.1.2192.2	26.9474	738	26.912	0.937771	5.38825	609	24.68	793	28.16	NGO0094
								1	auto	0	87.53	YKNVEEFR	Carbamyl@N-term	missed K-N@2	0.0230004	1126.56	564.289	1126.54	564.278	2	11	33.1.1.2156.2	27.0288	1259	26.9933	1.10532	3.91844	1241	35.23	1371	37.03	NGO0094
								0	manual	0	79.43	YKNVEEFR	Label:13C(6)(R)@8	missed K-N@2	-0.00710435	1089.55	364.19	1089.56	364.192	3	9	35.1.1.2032.2	20.2548	0	20.22	2.26185	14.7181	131.68	11.48	71.09	8.43	NGO0094
								0	manual	0	70.24	YKNVEEFR		missed K-N@2	0.0433749	1083.58	362.2	1083.53	362.186	3	8	31.1.1.2094.2	21.2552	128	21.1775	100		120	10.95	0	0	NGO0094
								1	auto	0	68.73	YKNVEEFR	Carbamyl@N-term; Label:13C(6)(R)@8	missed K-N@2	0.00642236	1132.57	567.291	1132.56	567.288	2	10	32.1.1.2210.2	27.0194	426	26.9841	1.29699	7.40457	376	19.39	354	18.81	NGO0094
								1	auto	0	65.18	YKNVEEFR	Carbamyl@N-term; Label:13C(6)(R)@8	missed K-N@2	0.0108817	1132.57	567.293	1132.56	567.288	2	10	33.1.1.2155.2	26.9845	1536	26.9933	0.990558	4.00369	1130	33.62	1393	37.32	NGO0094
NGO0200	phosphoenolpyruvate synthase (EC:2.7.9.2); K01007 pyruvate, water dikinase [EC:2.7.9.2]	104	9.35	9.35	27.96	10.45	8.816	1	auto	2	99	LDVEDVSELAR	Label:13C(6)(R)@11		-0.00313334	1250.64	626.328	1250.65	626.33	2	15	35.1.1.2252.2	29.8259	423	29.8783	0.326474	13.7756	66.84	8.18	250	15.81	NGO0200
								0	no quant - no residues to label	2	99	TLGEAEAVVK			-0.00300606	1015.55	508.783	1015.55	508.785	2	13	35.1.1.2140.2	24.9366	680	25.0751							NGO0200
								1	auto	2	99	VPGGFATTADAYR	Label:13C(6)(R)@13		0.00289832	1330.66	666.339	1330.66	666.338	2	16	35.1.1.2198.2	27.4658	796	27.606	0.354211	11.989	89.81	9.48	309.61	17.6	NGO0200
								0	no quant - no residues to label	1.69897	99	NASLGEMISQLTEK	Oxidation(M)@7		-0.00409989	1535.75	768.88	1535.75	768.882	2	12	35.1.1.2245.2	29.5201	353	29.4852							NGO0200
								0	auto - shared MS/MS	0.90309	97.4	ASAIVTNR	Label:13C(6)(R)@8		0.000293466	836.481	419.248	836.481	419.248	2	10	35.1.1.1981.2	18.0381	364	18.1335	0.401684	18.4524	39.04	6.25	118.68	10.89	NGO0200
								1	auto	0.665546	98.48	SVTNVEVPEEDRNR	Label:13C(6)(R)@12; Label:13C(6)(R)@14	missed R-N@12	-0.00922879	1654.82	552.615	1654.83	552.618	3	12	35.1.1.2050.2	21.0373	385	21.0461	0.455178	11.49	104	10.2	279	16.7	NGO0200
								0	no quant - weak signal	0.0273344	56.21	MTDVERVGGK	Label:13C(6)(R)@6	missed R-V@6	-0.123404	1096.44	549.228	1096.56	549.289	2	9	4.1.1.2211.2	30.3286	11	30.3373			0	0	0	0	NGO0200
								0	no quant - mixed labeling	0.00921731	50.08	ASAIVTNRGGR	Deamidated(N)@7; Label:13C(6)(R)@11	missed R-G@8	0.03109	1107.64	554.827	1107.61	554.812	2	9	12.1.1.2133.2	26.4118	950	26.4643							NGO0200
								0	auto - shared MS/MS	0	52.37	ASAIVTNR			-0.0289493	830.432	416.223	830.461	416.238	2	7	35.1.1.1985.2	18.2116	692	18.3071	1.05072	7.09252	370	19.24	430	20.74	NGO0200
								0	no quant - no residues to label	0	99	TLGEAEAVVK			-0.00477624	1015.55	508.782	1015.55	508.785	2	11	35.1.1.2133.2	24.6336	651	24.9885							NGO0200
								0	no quant - no residues to label	0	99	TLGEAEAVVK			-7.02481	1008.53	505.272	1015.55	508.785	2	12	35.1.1.2134.2	24.6768	154	24.8587							NGO0200
								0	no quant - no residues to label	0	99	TLGEAEAVVK			-0.00300606	1015.55	508.783	1015.55	508.785	2	11	35.1.1.2142.2	25.0231	680	25.0751							NGO0200
								0	no quant - no residues to label	0	94.76	TLGEAEAVVK			0.010606	1015.57	508.79	1015.55	508.785	2	9	36.1.1.2121.2	24.8131	135	24.8651							NGO0200
NGO0217	ABC transporter, periplasmic binding protein, iron related; K02012 iron(III) transport system substrate-binding protein	11	40.52	40.52	78.55	64.05	61.63	0	no quant - no residues to label	2	99	AEYPLNPHVVSTFNLEPIAK			0.0224238	2238.19	747.071	2238.17	747.063	3	18	20.1.1.2197.2	29.3861	6917	29.4839							NGO0217
								0	no quant - no residues to label	2	99	DITVYNGQHK	Carbamyl@N-term	cleaved A-D@N-term	0.00491998	1216.59	609.302	1216.58	609.299	2	11	21.1.1.2065.2	24.2139	529	24.3096							NGO0217
								1	auto	2	99	EAAQAVADAFTR	Label:13C(6)(R)@12		-0.0078814	1254.62	628.318	1254.63	628.322	2	15	27.1.1.2246.2	28.8471	202	28.8559	0.405257	13.24	76	8.72	229	15.13	NGO0217
								0	no quant - no residues to label	2	99	FVAFLAGK			0.0131	851.504	426.759	851.491	426.753	2	10	19.1.1.2188.2	28.8403	319	28.8053							NGO0217
								0	no quant - no residues to label	2	99	GDQLAGQIK			0.0135657	928.511	465.263	928.498	465.256	2	13	20.1.1.1980.2	19.8456	2238	20.0292							NGO0217
								1	auto	2	99	GDQLAGQIKEEGSR	Label:13C(6)(R)@14		0.0106365	1492.77	498.597	1492.76	498.593	3	14	21.1.1.1971.2	20.117	518	20.1258	0.498999	9.05068	172.04	13.12	421	20.52	NGO0217
								0	no quant - no residues to label	2	99	GLKEYGKPYAK			0.0081149	1252.69	418.57	1252.68	418.568	3	15	20.1.1.1944.2	18.268	599	18.1015							NGO0217
								1	auto	2	99	HRDPGALVTYSGAAVLK	Label:13C(6)(R)@2	missed R-D@2	0.0232802	1759.99	587.671	1759.97	587.663	3	23	20.1.1.2136.2	26.6626	1818	26.6714	0.495676	4.35855	740	27.2	1823	42.7	NGO0217
								0	no quant - no residues to label	2	99	IGYVPTSGAFLEQIVAIVK			0.0370871	2004.17	1003.09	2004.13	1003.07	2	12	31.1.1.2477.2	35.837	36	35.8024							NGO0217
								0	no quant - no residues to label	2	99	KFVAFLAGK		missed K-F@1	0.0235389	979.609	490.812	979.586	490.8	2	11	20.1.1.2151.2	27.3325	800	27.3859							NGO0217
								0	no quant - no residues to label	2	99	KLSEKDLEK		missed K-L@1	0.00265969	1088.61	363.877	1088.61	363.877	3	11	23.1.1.1902.2	17.728	494	17.6934							NGO0217
								0	no quant - no residues to label	2	99	LEAPQVSATTVSEK			0.00365832	1458.76	730.387	1458.76	730.386	2	16	20.1.1.2118.2	25.8634	1999	25.9607							NGO0217
								1	auto	2	99	LEAPQVSATTVSEKEHATR	Label:13C(6)(R)@19		-0.0125948	2059.05	515.77	2059.06	515.773	4	21	20.1.1.2066.2	23.5951	1760	23.5168	0.542843	3.94158	930	30.5	2092	45.74	NGO0217
								0	no quant - no residues to label	2	99	LKGEAAALK		missed K-G@2	-0.0226043	899.521	450.768	899.544	450.779	2	8	21.1.1.1909.2	17.4066	175	17.4586							NGO0217
								0	no quant - no residues to label	2	99	LLEQAGMK	Oxidation(M)@7		0.00683159	904.476	453.245	904.469	453.242	2	9	19.1.1.1949.2	18.4166	535	18.4253							NGO0217
								0	no quant - no residues to label	2	99	SVLNYATPK			0.00787902	991.542	496.778	991.534	496.774	2	11	20.1.1.2125.2	26.1735	3070	26.3153							NGO0217
								1	auto	2	99	VVVYDTR	Label:13C(6)(R)@7		0.020149	856.495	429.255	856.475	429.245	2	9	21.1.1.1967.2	19.9425	923	19.9076	0.340498	7.71136	215	14.66	771.04	27.77	NGO0217
								0	manual	1.88606	99	GVQNVHTR	Label:13C(6)(R)@8		0.0121333	915.51	458.762	915.498	458.756	2	9	20.1.1.1925.2	17.4389	216	17.4043	0.264861	16.6307	44.04	6.64	203.04	14.25	NGO0217
								1	auto	1.4437	99	SRVVVYDTR	Label:13C(6)(R)@2; Label:13C(6)(R)@9	missed R-V@2	0.0108773	1105.64	369.554	1105.63	369.55	3	11	20.1.1.1955.2	18.7498	832	18.8023	0.404368	8.36999	190.08	13.79	574	23.96	NGO0217
								0	auto - shared MS/MS	0.970616	94.37	DWVALSGR	Label:13C(6)(R)@8		0.026851	908.508	455.261	908.481	455.248	2	9	20.1.1.2175.2	28.404	1375	28.4573	0.527901	6.94341	297	17.23	687	26.21	NGO0217
								1	auto	0.739929	99	AGQIKEEGSR	Label:13C(6)(R)@10	cleaved L-A@N-term	0.00153731	1079.57	540.791	1079.57	540.791	2	14	20.1.1.1989.2	20.2392	292	20.2042	0.511407	10.9057	119.36	10.93	285	16.88	NGO0217
								0	no quant - no residues to label	0.444906	72.92	EYGKPYAK			0.00114829	954.482	478.248	954.481	478.248	2	8	20.1.1.1922.2	17.3088	450	17.3609							NGO0217
								0	no quant - weak signal	0.424812	99	AVADAFTRATGIKVKLNSAKGDQLAGQIK		cleaved Q-A@N-term; missed R-A@8; missed K-V@13; missed K-L@15; missed K-G@20	-0.33151	2970.33	743.59	2970.66	743.673	4	14	20.1.1.2128.2	26.3065	2206	26.2265			0	0	0	0	NGO0217
								0	manual	0.298432	99	VSATTVSEKEHATR	Label:13C(6)(R)@14	cleaved Q-V@N-term	-0.00553244	1520.78	761.399	1520.79	761.402	2	17	20.1.1.2067.2	23.6387	142	23.6039	0.511061	17.5545	46	6.78	109.91	10.48	NGO0217
								0	no quant - no residues to label	0.215383	99	GKGVPVAAK	Carbamyl@N-term	missed K-G@2	0.00570687	868.519	435.267	868.513	435.264	2	11	20.1.1.1946.2	18.3557	1483	18.4959							NGO0217
								0	no quant - no residues to label	0	99	AEYPLNPHVVSTFNLEPIAK			0.0218744	2238.19	747.071	2238.17	747.063	3	17	20.1.1.2208.2	29.8751	5745	29.6618							NGO0217
								0	no quant - no residues to label	0	99	AEYPLNPHVVSTFNLEPIAK			0.00960546	2238.18	747.067	2238.17	747.063	3	14	20.1.1.2219.2	30.3612	1024	30.3258							NGO0217
								0	no quant - no residues to label	0	99	AEYPLNPHVVSTFNLEPIAK			-0.0087064	2238.16	747.061	2238.17	747.063	3	13	20.1.1.2309.2	34.281	110	34.203							NGO0217
								0	no quant - no residues to label	0	99	AEYPLNPHVVSTFNLEPIAK			0.0154652	2238.18	747.069	2238.17	747.063	3	11	20.1.1.2245.2	31.501	334	31.3785							NGO0217
								0	no quant - no residues to label	0	98.3	AEYPLNPHVVSTFNLEPIAK	Deamidated(N)@6		-0.122176	2239.03	747.351	2239.15	747.391	3	11	20.1.1.2293.2	33.5878	93	33.5532							NGO0217
								0	no quant - no residues to label	0	95	AEYPLNPHVVSTFNLEPIAK			-0.00760769	2238.16	747.061	2238.17	747.063	3	10	20.1.1.2287.2	33.3278	182	33.2931							NGO0217
								0	no quant - no residues to label	0	91.95	AEYPLNPHVVSTFNLEPIAK			-0.0832357	2238.09	747.036	2238.17	747.063	3	10	20.1.1.2295.2	33.6744	122	33.8131							NGO0217
								0	no quant - no residues to label	0	87.13	AEYPLNPHVVSTFNLEPIAK			-0.0369067	2238.13	747.051	2238.17	747.063	3	11	20.1.1.2244.2	31.4573	252	31.4223							NGO0217
								0	no quant - no residues to label	0	87.13	AEYPLNPHVVSTFNLEPIAK			-0.0453301	2238.12	747.048	2238.17	747.063	3	10	20.1.1.2342.2	35.7106	54	35.6759							NGO0217
								0	no quant - no residues to label	0	99	DITVYNGQHK	Carbamyl@N-term	cleaved A-D@N-term	0.00492927	1216.59	609.302	1216.58	609.299	2	12	23.1.1.2050.2	24.1698	495	24.4818							NGO0217
								0	no quant - no residues to label	0	99	DITVYNGQHK	Carbamyl@N-term	cleaved A-D@N-term	-0.0160608	1216.57	609.291	1216.58	609.299	2	13	20.1.1.2087.2	24.5078	2329	24.56							NGO0217
								0	no quant - no residues to label	0	99	DITVYNGQHK	Carbamyl@N-term; Deamidated(N)@6	cleaved A-D@N-term	0.00195158	1217.57	609.792	1217.57	609.791	2	13	20.1.1.2114.2	25.6868	1786	25.4318							NGO0217
								0	no quant - no residues to label	0	97.94	DITVYNGQHK	Carbamyl@N-term; Deamidated(N)@6	cleaved A-D@N-term	0.00195158	1217.57	609.792	1217.57	609.791	2	12	20.1.1.2112.2	25.5988	1748	25.4318							NGO0217
								0	no quant - no residues to label	0	82.4	DITVYNGQHK	Carbamyl@N-term	cleaved A-D@N-term	0.00526694	1216.59	609.302	1216.58	609.299	2	11	22.1.1.2034.2	24.1391	401	24.2778							NGO0217
								0	no quant - no residues to label	0	53.69	DITVYNGQHK	Carbamyl@N-term	cleaved A-D@N-term	0.00833464	1216.59	609.303	1216.58	609.299	2	10	24.1.1.2078.2	24.7889	245	24.9709							NGO0217
								0	manual	0	99	EAAQAVADAFTR	Label:13C(6)(R)@12		0.0085418	1254.64	628.327	1254.63	628.322	2	12	28.1.1.2265.2	28.7107	226	28.7632	0.970606	14.5226	85.05	9.22	107	10.34	NGO0217
								1	auto	0	99	EAAQAVADAFTR	Label:13C(6)(R)@12		0.0127611	1254.64	628.329	1254.63	628.322	2	15	23.1.1.2127.2	27.5486	1596	27.5575	0.347713	7.11312	254	15.94	892	29.87	NGO0217
								1	manual	0	99	EAAQAVADAFTR	Label:13C(6)(R)@12		-0.00976636	1254.62	628.317	1254.63	628.322	2	15	20.1.1.2154.2	27.4666	5406	27.6095	0.555564	4.98327	586	24.21	1288	35.89	NGO0217
								1	auto	0	99	EAAQAVADAFTR	Label:13C(6)(R)@12		-0.00976636	1254.62	628.317	1254.63	628.322	2	15	20.1.1.2157.2	27.6007	5501	27.6095	0.605804	2.62624	2169	46.57	4372	66.12	NGO0217
								1	auto	0	99	EAAQAVADAFTR			0.00723139	1248.62	625.316	1248.61	625.312	2	12	20.1.1.2155.2	27.5112	2895	27.6095	0.486712	3.52461	1126	33.56	2825	53.15	NGO0217
								1	auto	0	98.96	EAAQAVADAFTR	Label:13C(6)(R)@12		0.0142278	1254.64	628.329	1254.63	628.322	2	14	22.1.1.2113.2	27.6066	1337	27.6598	0.505284	5.29638	504	22.45	1218	34.9	NGO0217
								0	manual	0	95	EAAQAVADAFTR	Label:13C(6)(R)@12		0.0263923	1254.66	628.335	1254.63	628.322	2	10	30.1.1.2274.2	28.7568	209	28.6782	0.65024	13.4947	84.13	9.17	157.99	12.57	NGO0217
								0	manual	0	83.42	EAAQAVADAFTR	Label:13C(6)(R)@12		0.0251001	1254.66	628.335	1254.63	628.322	2	9	29.1.1.2251.2	28.8688	172	28.834	0.577927	15.4117	62	7.87	131	11.45	NGO0217
								0	no quant - no residues to label	0	99	FVAFLAGK			0.0408841	851.531	426.773	851.491	426.753	2	10	21.1.1.2164.2	28.5945	1370	28.6479							NGO0217
								0	no quant - no residues to label	0	99	FVAFLAGK			0.0164336	851.507	426.761	851.491	426.753	2	10	24.1.1.2173.2	28.9672	336	28.932							NGO0217
								0	no quant - no residues to label	0	99	FVAFLAGK			0.0109176	851.501	426.758	851.491	426.753	2	9	25.1.1.2195.2	28.7061	360	28.6706							NGO0217
								0	no quant - no residues to label	0	99	FVAFLAGK			0.0105477	851.501	426.758	851.491	426.753	2	9	26.1.1.2198.2	28.8252	238	28.834							NGO0217
								0	no quant - no residues to label	0	99	FVAFLAGK			0.0294804	851.52	426.767	851.491	426.753	2	9	20.1.1.2253.2	31.85	128	31.8151							NGO0217
								0	no quant - no residues to label	0	98.3	FVAFLAGK			0.0192867	851.51	426.762	851.491	426.753	2	9	20.1.1.2182.2	28.7166	4198	28.8595							NGO0217
								0	no quant - no residues to label	0	83.49	FVAFLAGK			0.0205492	851.511	426.763	851.491	426.753	2	9	22.1.1.2139.2	28.7603	964	28.8132							NGO0217
								0	no quant - no residues to label	0	83.11	FVAFLAGK			0.0167138	851.507	426.761	851.491	426.753	2	9	23.1.1.2154.2	28.746	883	28.843							NGO0217
								0	no quant - no residues to label	0	99	GDQLAGQIK			0.0135657	928.511	465.263	928.498	465.256	2	12	20.1.1.1983.2	19.9767	2238	20.0292							NGO0217
								0	no quant - no residues to label	0	98.04	GDQLAGQIK			0.0188854	928.517	465.266	928.498	465.256	2	9	31.1.1.2090.2	21.0823	78	21.0476							NGO0217
								0	no quant - no residues to label	0	87.29	GDQLAGQIK			-0.0122733	928.485	465.25	928.498	465.256	2	10	22.1.1.1940.2	20.0517	376	20.1908							NGO0217
								0	no quant - no residues to label	0	66.92	GDQLAGQIK			0.0134971	928.511	465.263	928.498	465.256	2	8	19.1.1.1986.2	20.0305	193	20.0827							NGO0217
								1	auto	0	99	GDQLAGQIKEEGSR	Label:13C(6)(R)@14		0.00906667	1492.77	498.596	1492.76	498.593	3	13	23.1.1.1964.2	20.4325	392	20.3542	0.592747	9.57099	162.13	12.73	334	18.28	NGO0217
								1	auto	0	99	GDQLAGQIKEEGSR	Label:13C(6)(R)@14		-0.0254279	1492.73	747.373	1492.76	747.386	2	19	20.1.1.1988.2	20.1955	1066	20.2479	0.499713	5.94166	399	19.97	975	31.22	NGO0217
								1	auto	0	99	GDQLAGQIKEEGSR	Carbamyl(K)@9; Label:13C(6)(R)@14		-0.00510385	1535.76	768.886	1535.76	768.889	2	17	20.1.1.2124.2	26.1292	1962	26.0937	0.213162	5.70416	361	19	2068	45.48	NGO0217
								1	auto	0	99	GDQLAGQIKEEGSR	Label:13C(6)(R)@14		-0.00893967	1492.75	498.59	1492.76	498.593	3	13	20.1.1.1985.2	20.0642	2338	20.2479	0.480131	6.23727	358.2	18.93	911	30.18	NGO0217
								1	auto	0	99	GDQLAGQIKEEGSR			0.00257085	1486.74	496.587	1486.74	496.586	3	14	20.1.1.1987.2	20.1517	1126	20.2042	0.572651	4.20485	831	28.83	1772	42.1	NGO0217
								1	auto	0	98.66	GDQLAGQIKEEGSR	Label:13C(6)(R)@14		-0.00306586	1492.75	498.592	1492.76	498.593	3	14	22.1.1.1946.2	20.3125	398	20.4083	0.49429	11.5331	105.65	10.28	261	16.16	NGO0217
								1	auto	0	96.26	GDQLAGQIKEEGSR	Label:13C(6)(R)@14		-0.00306586	1492.75	498.592	1492.76	498.593	3	12	22.1.1.1947.2	20.356	398	20.4083	0.662776	9.91507	156.86	12.52	289	17	NGO0217
								0	no quant - no residues to label	0	98.78	GKGVPVAAK		missed K-G@2	0.0050321	825.512	413.763	825.507	413.761	2	7	20.1.1.1906.2	16.6523	84	16.7559							NGO0217
								0	no quant - no residues to label	0	52.32	GKGVPVAAK	Carbamyl@N-term	missed K-G@2	-0.00187367	868.511	435.263	868.513	435.264	2	9	23.1.1.1920.2	18.5132	361	18.5655							NGO0217
								0	no quant - no residues to label	0	90.82	IGYVPTSGAFLEQIVAIVK			0.0617014	2004.19	1003.1	2004.13	1003.07	2	10	27.1.1.2421.2	36.2158	0	36.1812							NGO0217
								0	no quant - no residues to label	0	99	KLSEKDLEK		missed K-L@1	-0.00140597	1088.61	363.876	1088.61	363.877	3	13	20.1.1.1928.2	17.5691	1527	17.7081							NGO0217
								0	no quant - no residues to label	0	99	KLSEKDLEK	Carbamyl@N-term	missed K-L@1	0.0155641	1131.63	378.217	1131.61	378.212	3	13	20.1.1.1977.2	19.7146	922	19.6358							NGO0217
								0	no quant - no residues to label	0	98.54	KLSEKDLEK		missed K-L@1	0.00581305	1088.61	363.878	1088.61	363.877	3	13	22.1.1.1887.2	17.738	371	17.7901							NGO0217
								0	no quant - no residues to label	0	95	KLSEKDLEK	Carbamyl@N-term	missed K-L@1	0.0155641	1131.63	378.217	1131.61	378.212	3	10	20.1.1.1978.2	19.7583	922	19.6358							NGO0217
								1	auto	0	99	LEAPQVSATTVSEKEHATR	Carbamyl(K)@14; Label:13C(6)(R)@19		0.00996245	2102.08	701.701	2102.07	701.697	3	19	20.1.1.2127.2	26.262	1783	26.3153	0.227378	6.91004	248.4	15.76	1334	36.52	NGO0217
								0	manual	0	99	LEAPQVSATTVSEKEHATR	Label:13C(6)(R)@19		-0.0663099	2059	515.757	2059.06	515.773	4	14	20.1.1.2085.2	24.4207	421	24.3426	100		141	11.87	0	0	NGO0217
								0	manual	0	99	LEAPQVSATTVSEKEHATR			-0.000744816	2053.04	514.268	2053.04	514.268	4	12	20.1.1.2041.2	22.507	272	22.6027	100		156	12.49	0	0	NGO0217
								0	auto - shared MS/MS	0	96.04	LEAPQVSATTVSEKEHATR			0.0141489	2053.06	514.272	2053.04	514.268	4	10	20.1.1.2080.2	24.2034	326	24.1254	100		380	19.49	0	0	NGO0217
								0	no quant - weak signal	0	91.95	LEAPQVSATTVSEKEHATR			0.0253803	2053.07	514.275	2053.04	514.268	4	11	20.1.1.2093.2	24.7688	186	24.7775			0	0	0	0	NGO0217
								0	no quant - no residues to label	0	99	LKGEAAALK		missed K-G@2	-0.0110555	899.533	450.774	899.544	450.779	2	9	23.1.1.1896.2	17.468	249	17.5633							NGO0217
								0	no quant - no residues to label	0	99	LKGEAAALK		missed K-G@2	-0.00316981	899.541	450.778	899.544	450.779	2	10	20.1.1.1926.2	17.4823	825	17.5344							NGO0217
								0	no quant - no residues to label	0	99	LKGEAAALK	Carbamyl@N-term	missed K-G@2	0.00866593	942.558	472.286	942.55	472.282	2	11	20.1.1.1990.2	20.2829	1319	20.2042							NGO0217
								0	no quant - no residues to label	0	99	LLEQAGMK	Oxidation(M)@7		-0.0023992	904.466	453.24	904.469	453.242	2	9	21.1.1.1930.2	18.3228	1889	18.3316							NGO0217
								0	no quant - no residues to label	0	99	LLEQAGMK	Oxidation(M)@7		-0.000511841	904.468	453.241	904.469	453.242	2	9	25.1.1.1959.2	18.3677	606	18.3764							NGO0217
								0	no quant - no residues to label	0	99	LLEQAGMK	Oxidation(M)@7		-0.016735	904.452	453.233	904.469	453.242	2	11	20.1.1.1951.2	18.5748	6407	18.4083							NGO0217
								0	no quant - no residues to label	0	99	LLEQAGMK	Oxidation(M)@7		-0.016735	904.452	453.233	904.469	453.242	2	10	20.1.1.1943.2	18.2243	8011	18.4083							NGO0217
								0	no quant - no residues to label	0	98.3	LLEQAGMK	Oxidation(M)@7; Carbamyl(K)@8		0.0150565	947.49	474.752	947.475	474.745	2	11	20.1.1.2051.2	22.9421	1252	23.0815							NGO0217
								0	no quant - no residues to label	0	97.05	LLEQAGMK	Oxidation(M)@7		0.00406362	904.473	453.244	904.469	453.242	2	8	24.1.1.1935.2	18.5719	842	18.6241							NGO0217
								0	no quant - no residues to label	0	96.17	LLEQAGMK	Oxidation(M)@7		-0.00671547	904.462	453.238	904.469	453.242	2	8	26.1.1.1961.2	18.4417	451	18.4504							NGO0217
								0	no quant - no residues to label	0	96.04	LLEQAGMK	Oxidation(M)@7; Carbamyl(K)@8		0.0144461	947.489	474.752	947.475	474.745	2	11	20.1.1.2059.2	23.2906	1593	23.2993							NGO0217
								0	no quant - no residues to label	0	95.42	LLEQAGMK	Oxidation(M)@7		-0.00552047	904.463	453.239	904.469	453.242	2	9	29.1.1.2027.2	19.1582	268	19.2102							NGO0217
								0	no quant - no residues to label	0	86.42	LLEQAGMK	Oxidation(M)@7; Carbamyl(K)@8		0.0234318	947.498	474.756	947.475	474.745	2	11	22.1.1.2012.2	23.1848	295	23.1501							NGO0217
								0	no quant - no residues to label	0	85.01	LLEQAGMK	Oxidation(M)@7		0.00232605	904.471	453.243	904.469	453.242	2	9	22.1.1.1903.2	18.4354	1821	18.4878							NGO0217
								0	no quant - no residues to label	0	57.55	LLEQAGMK	Oxidation(M)@7		-0.00291815	904.466	453.24	904.469	453.242	2	7	28.1.1.2045.2	19.1601	265	19.1688							NGO0217
								0	no quant - no residues to label	0	54.8	LLEQAGMK	Oxidation(M)@7		0.000269371	904.469	453.242	904.469	453.242	2	8	23.1.1.1917.2	18.3821	1792	18.4783							NGO0217
								0	no quant - no residues to label	0	52.05	LLEQAGMK	Oxidation(M)@7		-0.0132197	904.456	453.235	904.469	453.242	2	7	27.1.1.2025.2	19.2197	444	19.2718							NGO0217
								0	no quant - no residues to label	0	96.9	SVLNYATPK			0.0242572	991.558	496.786	991.534	496.774	2	10	23.1.1.2098.2	26.2622	820	26.271							NGO0217
								0	no quant - no residues to label	0	74.72	SVLNYATPK			0.020604	991.554	496.784	991.534	496.774	2	9	22.1.1.2084.2	26.3189	806	26.3277							NGO0217
								1	auto	0	98.97	VVVYDTR	Label:13C(6)(R)@7		0.00437527	856.479	429.247	856.475	429.245	2	8	25.1.1.1994.2	19.8989	475	19.9513	1.93729	7.35939	477.54	21.85	301	17.35	NGO0217
								0	auto - shared MS/MS	0	73.65	VVVYDTR	Label:13C(6)(R)@7		-0.00122025	856.474	429.244	856.475	429.245	2	8	19.1.1.1984.2	19.9435	468	20.0392	0.778672	12.3632	107.13	10.35	168	12.96	NGO0217
								1	auto	0	61.71	VVVYDTR			0.0160412	850.471	426.243	850.455	426.235	2	8	20.1.1.1981.2	19.8893	1558	20.0292	0.444536	3.90805	893	29.88	2453	49.53	NGO0217
								0	manual	0	55.05	VVVYDTR	Label:13C(6)(R)@7		0.00338468	856.478	429.247	856.475	429.245	2	7	28.1.1.2093.2	21.2418	158	21.2939	0.710702	16.2413	60	7.75	103.09	10.15	NGO0217
								0	auto - shared MS/MS	0	53.54	VVVYDTR	Label:13C(6)(R)@7		0.0135875	856.489	429.252	856.475	429.245	2	8	23.1.1.1953.2	19.9542	962	20.137	0.743637	9.56074	176.04	13.27	289.07	17	NGO0217
								0	manual	0	52.96	VVVYDTR	Label:13C(6)(R)@7		0.0189619	856.494	429.254	856.475	429.245	2	7	30.1.1.2099.2	21.1512	111	21.1166	0.871206	17.2148	57.84	7.61	81.07	9	NGO0217
								0	auto - shared MS/MS	0	52.67	VVVYDTR	Label:13C(6)(R)@7		0.00579944	856.481	429.248	856.475	429.245	2	8	20.1.1.1979.2	19.8019	4048	19.9418	0.383519	6.6287	299	17.29	952	30.85	NGO0217
NGO0233	outer membrane protein	89	10.95	10.96	60	44.57	40	0	no quant - no residues to label	2	99	ASAHLGGSDSFSK			-0.0121399	1262.58	421.866	1262.59	421.87	3	20	8.1.1.1975.2	19.1113	2462	19.2071							NGO0233
								0	no quant - no residues to label	2	99	EGASGFYVQADAAHAK	Carbamyl@N-term	cleaved A-E@N-term	-0.00497515	1663.75	832.884	1663.76	832.887	2	19	10.1.1.2198.2	27.5115	1554	27.5647							NGO0233
								0	no quant - no residues to label	2	99	SAHLGGSDSFSK		cleaved A-S@N-term	-0.000128113	1191.55	596.783	1191.55	596.783	2	19	8.1.1.1977.2	19.1983	1129	19.2071							NGO0233
								0	manual	2	99	SGELSAGVR			0.0128615	874.464	438.239	874.451	438.233	2	14	5.1.1.1940.2	18.8997	328	18.9084	4.1563	12.7932	269.03	16.4	79.04	8.89	NGO0233
								0	manual	1.08619	97.53	FAVDYTR			0.0329252	870.456	436.236	870.424	436.219	2	10	9.1.1.2147.2	26.3155	2880	26.3243	1.51033	2.90116	2658	51.56	2149	46.36	NGO0233
								0	no quant - weak signal	0.826814	95.26	LYSIGASVIYDFDTQSPVKPYFGAR			-0.0177528	2793.38	932.135	2793.4	932.141	3	12	8.1.1.2273.2	32.0875	96	32.0094			0	0	76.08	8.72	NGO0233
								0	no quant - no residues to label	0.559091	99	AHLGGSDSFSK		cleaved S-A@N-term	0.00795249	1104.53	553.271	1104.52	553.267	2	17	8.1.1.1978.2	19.2418	658	19.2505							NGO0233
								0	no quant - no residues to label	0.474955	92.26	QAPSTDFK	Gln->pyro-Glu@N-term		0.0330984	875.436	438.725	875.403	438.709	2	9	9.1.1.1975.2	18.8995	855	19.2549							NGO0233
								0	no quant - no residues to label	0.000869459	91.63	YVQADAAHAK		cleaved F-Y@N-term	-1.98664	1070.54	536.279	1072.53	537.272	2	12	8.1.1.2128.2	25.7405	361	25.8804							NGO0233
								0	no quant - no residues to label	0	98.89	AHLGGSDSFSK		cleaved S-A@N-term	0.00783558	1104.53	553.271	1104.52	553.267	2	14	9.1.1.1982.2	19.2028	527	19.2549							NGO0233
								0	no quant - no residues to label	0	99	ASAHLGGSDSFSK			-0.00773597	1262.58	421.868	1262.59	421.87	3	14	10.1.1.2014.2	19.4768	1560	19.6599							NGO0233
								0	no quant - no residues to label	0	99	ASAHLGGSDSFSK			0.00640999	1262.6	421.873	1262.59	421.87	3	12	11.1.1.1995.2	19.3021	443	19.3977							NGO0233
								0	no quant - no residues to label	0	99	ASAHLGGSDSFSK			-0.0168579	1262.57	421.865	1262.59	421.87	3	17	9.1.1.1978.2	19.0294	1772	19.2115							NGO0233
								0	no quant - no residues to label	0	99	ASAHLGGSDSFSK	Methyl(H)@4		-0.0304401	1276.57	639.294	1276.6	639.31	2	16	9.1.1.2041.2	21.7574	206	21.8959							NGO0233
								0	no quant - no residues to label	0	97.63	ASAHLGGSDSFSK			3.15016	1265.74	422.92	1262.59	421.87	3	12	9.1.1.1993.2	19.6801	287	19.7322							NGO0233
								0	no quant - no residues to label	0	97.12	ASAHLGGSDSFSK			1.08357	1263.67	422.231	1262.59	421.87	3	13	8.1.1.2011.2	20.6738	98	20.4658							NGO0233
								0	no quant - no residues to label	0	96.76	ASAHLGGSDSFSK	Methyl(H)@4		-0.0324671	1276.57	639.293	1276.6	639.31	2	13	8.1.1.2029.2	21.4535	293	21.6354							NGO0233
								0	no quant - no residues to label	0	74.62	ASAHLGGSDSFSK	Methyl(H)@4		-0.0292966	1276.58	639.295	1276.6	639.31	2	11	10.1.1.2103.2	23.348	89	23.3133							NGO0233
								0	no quant - no residues to label	0	99	EGASGFYVQADAAHAK	Carbamyl@N-term	cleaved A-E@N-term	-0.00956953	1663.75	832.882	1663.76	832.887	2	20	8.1.1.2162.2	27.235	3631	27.3319							NGO0233
								0	no quant - no residues to label	0	99	EGASGFYVQADAAHAK	Carbamyl@N-term	cleaved A-E@N-term	-0.00956953	1663.75	832.882	1663.76	832.887	2	20	8.1.1.2164.2	27.3232	3631	27.3319							NGO0233
								0	no quant - no residues to label	0	99	EGASGFYVQADAAHAK		cleaved A-E@N-term	0.00402209	1620.76	541.26	1620.75	541.258	3	17	8.1.1.2129.2	25.7842	851	25.8804							NGO0233
								0	no quant - no residues to label	0	99	EGASGFYVQADAAHAK	Glu->pyro-Glu@N-term	cleaved A-E@N-term	0.0129585	1602.76	535.259	1602.74	535.255	3	20	9.1.1.2137.2	25.8789	466	25.844							NGO0233
								0	no quant - no residues to label	0	99	EGASGFYVQADAAHAK	Carbamyl@N-term	cleaved A-E@N-term	-0.0094459	1663.75	832.882	1663.76	832.887	2	20	9.1.1.2166.2	27.1446	598	27.1096							NGO0233
								0	no quant - no residues to label	0	99	EGASGFYVQADAAHAK		cleaved A-E@N-term	-0.00656774	1620.75	541.256	1620.75	541.258	3	17	9.1.1.2134.2	25.7481	653	25.8004							NGO0233
								0	manual	0	90.66	FAVDYTR	Label:13C(6)(R)@7		0.00898718	876.453	439.234	876.444	439.229	2	10	8.1.1.2142.2	26.355	2911	26.4078	1.33205	3.2293	2005	44.78	1838	42.87	NGO0233
								0	manual	0	75.4	FAVDYTR			0.0379779	870.461	436.238	870.424	436.219	2	9	8.1.1.2143.2	26.399	2913	26.4518	1.32453	2.99913	2318	48.15	2137	46.23	NGO0233
								0	manual	0	73.89	FAVDYTR			0.032559	870.456	436.235	870.424	436.219	2	8	9.1.1.2155.2	26.6645	3111	26.3243	1.74327	4.27173	1330.54	36.48	932	30.53	NGO0233
								0	manual	0	52.15	FAVDYTR			0.0421424	870.466	436.24	870.424	436.219	2	8	9.1.1.2146.2	26.2717	3729	26.3243	1.6379	3.23606	2236	47.29	1667	40.83	NGO0233
								0	no quant - no residues to label	0	99	SAHLGGSDSFSK		cleaved A-S@N-term	-0.00216753	1191.55	596.782	1191.55	596.783	2	19	9.1.1.1980.2	19.1161	1024	19.2115							NGO0233
								0	manual	0	99	SGELSAGVR			-0.00510884	874.446	438.23	874.451	438.233	2	11	6.1.1.1962.2	19.0365	363	19.0452	2.92839	11.4519	259	16.09	108	10.39	NGO0233
								1	auto	0	99	SGELSAGVR	Label:13C(6)(R)@9		0.00669168	880.478	441.246	880.471	441.243	2	12	11.1.1.1998.2	19.4323	490	19.441	1.17403	6.80131	424	20.59	441	21	NGO0233
								1	auto	0	99	SGELSAGVR			-0.0115577	874.439	438.227	874.451	438.233	2	14	9.1.1.1983.2	19.2462	2911	19.2549	1.72572	3.23587	2305	48.01	1631	40.39	NGO0233
								0	manual	0	99	SGELSAGVR			0.00108493	874.452	438.233	874.451	438.233	2	13	10.1.1.2017.2	19.6075	2075	19.6599	1.21268	4.15948	1152	33.94	1160	34.06	NGO0233
								1	auto	0	99	SGELSAGVR			-5.9451	868.506	435.26	874.451	438.233	2	14	9.1.1.1984.2	19.2896	656	19.3852	1.72415	3.09023	2526	50.26	1789	42.3	NGO0233
								1	auto	0	99	SGELSAGVR			-0.00871756	874.442	438.228	874.451	438.233	2	13	8.1.1.1984.2	19.5028	2337	19.2505	1.36964	3.56503	1669	40.85	1488	38.57	NGO0233
								1	auto	0	99	SGELSAGVR	Label:13C(6)(R)@9		-0.00115463	880.47	441.242	880.471	441.243	2	12	9.1.1.1988.2	19.4632	1842	19.2984	1.70421	3.7267	1725	41.53	1236	35.16	NGO0233
								1	auto	0	99	SGELSAGVR	Label:13C(6)(R)@9		0.00393833	880.475	441.245	880.471	441.243	2	12	10.1.1.2015.2	19.5204	1501	19.6599	1.07658	6.05077	514	22.67	583	24.15	NGO0233
								0	manual	0	99	SGELSAGVR			0.0168263	874.468	438.241	874.451	438.233	2	11	9.1.1.2023.2	20.979	113	20.9877	1.86893	16.5798	92	9.59	60.11	7.75	NGO0233
								1	auto	0	99	SGELSAGVR	Label:13C(6)(R)@9		-0.000727344	880.47	441.242	880.471	441.243	2	11	9.1.1.1979.2	19.0727	2034	19.2984	5.14311	7.12014	1027.86	32.06	244.04	15.62	NGO0233
								1	manual	0	98.99	SGELSAGVR	Dehydrated(E)@3		0.0141082	856.454	429.235	856.44	429.227	2	12	9.1.1.1985.2	19.3331	280	19.2984	1.71693	11.7906	173	13.15	123.04	11.09	NGO0233
								1	auto	0	98.5	SGELSAGVR	Label:13C(6)(R)@9		0.00349388	880.474	441.245	880.471	441.243	2	12	8.1.1.1983.2	19.4593	2503	19.3375	1.28571	3.19567	2010	44.83	1909	43.69	NGO0233
								1	auto	0	98.08	SGELSAGVR	Label:13C(6)(R)@9		0.00268757	880.474	441.244	880.471	441.243	2	11	12.1.1.1969.2	19.3069	265	19.3591	1.53207	10.5647	202	14.21	161	12.69	NGO0233
								1	manual	0	97.28	SGELSAGVR			-0.0090838	874.442	438.228	874.451	438.233	2	11	8.1.1.1973.2	19.0244	3169	19.2505	5.72586	10.1251	555	23.56	118.36	10.88	NGO0233
								0	auto - shared MS/MS	0	95.81	SGELSAGVR			-5.95329	868.497	435.256	874.451	438.233	2	12	10.1.1.2018.2	19.6511	4354	19.8342	1.24165	3.98661	1269	35.62	1248	35.33	NGO0233
								0	auto - shared MS/MS	0	94.5	SGELSAGVR	Dehydrated(S)@5; Label:13C(6)(R)@9		0.0105338	862.471	432.243	862.46	432.237	2	11	9.1.1.1987.2	19.4198	169	19.3852	1.40923	13.2307	123	11.09	106.58	10.32	NGO0233
								1	auto	0	89.86	SGELSAGVR	Label:13C(6)(R)@9		-0.00590637	880.465	441.24	880.471	441.243	2	10	8.1.1.1976.2	19.1548	1595	19.2505	2.40771	3.89968	1954	44.2	991	31.48	NGO0233
								0	no quant - weak signal	0	75.43	SGELSAGVR	Label:13C(6)(R)@9		0.0368738	880.508	441.261	880.471	441.243	2	8	9.1.1.2075.2	23.2282	49	23.1936			0	0	32.09	5.66	NGO0233
								0	auto - shared MS/MS	0	71.58	SGELSAGVR			0.00667139	874.457	438.236	874.451	438.233	2	7	29.1.1.2044.2	19.8954	130	19.8607	2.76783	17.8994	102	10.1	45	6.71	NGO0233
								0	manual	0	62.52	SGELSAGVR	Label:13C(6)(R)@9		-0.0134754	880.457	441.236	880.471	441.243	2	8	8.1.1.2023.2	21.1936	161	21.159	0.964672	13.0508	105.07	10.25	133	11.53	NGO0233
NGO0297	rpmI; 50S ribosomal protein L35; K02916 large subunit ribosomal protein L35	114	8.07	8.07	73.85	44.62	44.62	0	no quant - no residues to label	2	99	FKVLGNGGVK		missed K-V@2	0.00409686	1017.6	509.808	1017.6	509.806	2	11	3.1.1.2033.2	22.1301	187	22.3117							NGO0297
								1	auto	2	99	GTSMVNDRDLA	Oxidation(M)@4	cleaved A-S@C-term; missed R-D@8	0.00165689	1193.54	597.775	1193.53	597.775	2	13	3.1.1.1961.2	19.0112	947	19.1936	0.689476	7.97211	246.18	15.69	436	20.88	NGO0297
								1	auto	2	99	GTSMVNDRDLASVAK	Oxidation(M)@4	missed R-D@8	-0.0132696	1578.75	527.259	1578.77	527.263	3	13	3.1.1.2019.2	21.5239	284	21.7058	0.607198	11.3641	115.86	10.76	233	15.26	NGO0297
								0	no quant - weak signal	2	99	RQLRGTSMVNDRDLASVAK	Deamidated(Q)@2; Arg->Orn(R)@4; Oxidation(M)@8	missed R-Q@1; missed R-G@4; missed R-D@12	0.0126856	2091.09	523.779	2091.07	523.776	4	13	3.1.1.2030.2	22.0002	193	21.9222			0	0	0	0	NGO0297
								0	no quant - no residues to label	0	99	FKVLGNGGVK		missed K-V@2	0.00951703	1017.61	509.811	1017.6	509.806	2	10	4.1.1.2030.2	22.593	42	22.6017							NGO0297
								1	auto	0	99	GTSMVNDRDLA	Oxidation(M)@4; Label:13C(6)(R)@8	cleaved A-S@C-term; missed R-D@8	-0.00622766	1199.55	600.782	1199.55	600.785	2	15	3.1.1.1968.2	19.3149	1572	19.1936	0.616011	4.38854	780.92	27.94	1548	39.34	NGO0297
								1	auto	0	99	GTSMVNDRDLA	Oxidation(M)@4; Label:13C(6)(R)@8	cleaved A-S@C-term; missed R-D@8	-0.00659391	1199.55	600.781	1199.55	600.785	2	12	3.1.1.1975.2	19.6184	1598	19.1502	0.53905	8.28588	209.96	14.49	475.62	21.81	NGO0297
								1	auto	0	99	GTSMVNDRDLA	Oxidation(M)@4; Label:13C(6)(R)@8	cleaved A-S@C-term; missed R-D@8	-0.000128757	1199.55	600.785	1199.55	600.785	2	12	4.1.1.1950.2	19.1256	349	19.1344	0.813946	9.17176	198.07	14.07	297.15	17.24	NGO0297
								0	manual	0	99	GTSMVNDRDLA	Oxidation(M)@4; Label:13C(6)(R)@8	cleaved A-S@C-term; missed R-D@8	0.0175202	1199.57	600.793	1199.55	600.785	2	11	5.1.1.1948.2	19.2467	189	19.212	1.11002	11.6317	141	11.87	155.11	12.45	NGO0297
								1	auto	0	98.81	GTSMVNDRDLA	Oxidation(M)@4	cleaved A-S@C-term; missed R-D@8	0.0159582	1193.55	597.783	1193.53	597.775	2	13	2.1.1.1953.2	19.134	244	19.1861	0.23618	7.98977	187.04	13.68	967.04	31.1	NGO0297
								0	manual	0	98.73	GTSMVNDRDLA	Oxidation(M)@4; Label:13C(6)(R)@8	cleaved A-S@C-term; missed R-D@8	-0.000369209	1199.55	600.784	1199.55	600.785	2	13	2.1.1.1950.2	19.0042	1246	19.2293	0.293065	14.3817	60	7.75	250	15.81	NGO0297
								1	auto	0	70.5	GTSMVNDRDLA	Oxidation(M)@4	cleaved A-S@C-term; missed R-D@8	0.00443766	1193.54	597.777	1193.53	597.775	2	10	4.1.1.1952.2	19.2125	297	19.1777	1.08209	8.15608	283.57	16.84	320	17.89	NGO0297
								0	manual	0	99	GTSMVNDRDLASVAK	Oxidation(M)@4; Label:13C(6)(R)@8	missed R-D@8	-0.00747408	1584.78	529.267	1584.79	529.27	3	12	3.1.1.2017.2	21.4373	336	21.5759	0.480036	15.1686	60.54	7.78	154	12.41	NGO0297
								0	manual	0	98.9	GTSMVNDRDLASVAK	Oxidation(M)@4; Label:13C(6)(R)@8	missed R-D@8	-0.0121255	1584.78	529.266	1584.79	529.27	3	13	2.1.1.2014.2	21.7809	242	22.0486	0.299657	21.2055	27.73	5.27	113	10.63	NGO0297
								1	auto	0	98.32	GTSMVNDRDLASVAK	Oxidation(M)@4	missed R-D@8	-0.00380246	1578.76	527.262	1578.77	527.263	3	12	2.1.1.2021.2	22.0831	61	22.0918	0.250981	15.7059	48.93	7	238.06	15.43	NGO0297
								0	manual	0	98.05	GTSMVNDRDLASVAK	Oxidation(M)@4; Label:13C(6)(R)@8	missed R-D@8	-0.0108436	1584.78	529.266	1584.79	529.27	3	12	2.1.1.2013.2	21.7377	244	22.0486	0.315175	23.9795	21.89	4.68	84.81	9.21	NGO0297
NGO0372	putative ABC transporter, periplasmic binding protein, amino acid; K02030 polar amino acid transport system substrate-binding protein	52	17.55	17.55	70.18	52.36	39.64	0	no quant - no residues to label	2	99	AAGAQLVPVDGLAQSLTLIEQK	Deamidated(Q)@5		-0.0132307	2222.2	741.741	2222.22	741.746	3	15	16.1.1.2263.2	32.4897	130	32.5417							NGO0372
								0	no quant - no residues to label	2	99	ADATLNDELAVLDYLK			-0.0512007	1762.85	882.431	1762.9	882.457	2	13	16.1.1.2268.2	32.7061	48	32.585							NGO0372
								1	auto	2	99	FDVVANQVGLTSPER	Label:13C(6)(R)@15		-0.0060261	1636.85	819.43	1636.85	819.433	2	16	16.1.1.2157.2	28.0214	438	27.9863	1.42462	6.21981	560	23.66	480	21.91	NGO0372
								0	no quant - no residues to label	2	99	LGEQFFGK			0.0103917	924.481	463.248	924.471	463.243	2	10	16.1.1.2164.2	28.3277	368	28.1614							NGO0372
								1	auto	2	99	LTGYDVEVTR			-0.0025272	1151.58	576.797	1151.58	576.798	2	11	16.1.1.2122.2	26.4782	443	26.4428	1.80202	7.36815	456	21.35	309	17.58	NGO0372
								0	no quant - no residues to label	2	99	TAQSLTSNYGEK			-0.00305263	1297.61	649.813	1297.61	649.815	2	12	16.1.1.1976.2	20.2823	400	20.3777							NGO0372
								0	no quant - no residues to label	2	99	VGSGLIVNK			-8.05422	877.474	439.744	885.528	443.771	2	12	16.1.1.2033.2	22.7502	123	22.8888							NGO0372
								0	no quant - no residues to label	1.85387	99	FSTAINELK			0.00525868	1021.55	511.782	1021.54	511.779	2	9	15.1.1.2130.2	27.1369	458	27.1457							NGO0372
								0	no quant - no residues to label	1.27572	99	VGSGLIVNKGNDEAVAK		missed K-G@9	0.927309	1670.83	557.95	1669.9	557.641	3	14	15.1.1.2002.2	21.5799	82	21.5886							NGO0372
								0	no quant - no residues to label	0.262807	68.02	LGEQFFGKDISVQ			0.0156362	1466.76	734.385	1466.74	734.378	2	9	15.1.1.2193.2	29.8891	101	29.8977							NGO0372
								0	no quant - no residues to label	0.0510982	57.49	SEPYSWSGAVLVAHNDSNIK	Deamidated(N)@15		0.0161159	2174.04	725.689	2174.03	725.683	3	10	16.1.1.2120.2	26.3898	2889	26.5311							NGO0372
								0	no quant - no residues to label	0	99	AAGAQLVPVDGLAQSLTLIEQK	Deamidated(Q)@5		-0.0132307	2222.2	741.741	2222.22	741.746	3	15	16.1.1.2265.2	32.5763	130	32.5417							NGO0372
								0	no quant - no residues to label	0	99	AAGAQLVPVDGLAQSLTLIEQK	Deamidated(Q)@5		0.0547508	2222.27	1112.14	2222.22	1112.12	2	14	15.1.1.2267.2	32.713	50	32.7216							NGO0372
								0	no quant - no residues to label	0	99	AAGAQLVPVDGLAQSLTLIEQK	Deamidated(Q)@5		0.0039086	2222.22	741.747	2222.22	741.746	3	14	15.1.1.2268.2	32.7562	101	32.7649							NGO0372
								0	no quant - no residues to label	0	99	ADATLNDELAVLDYLK			0.0222484	1762.92	882.468	1762.9	882.457	2	15	15.1.1.2270.2	32.8427	72	32.8082							NGO0372
								0	no quant - no residues to label	0	99	ADATLNDELAVLDYLK			-0.0510017	1762.85	882.431	1762.9	882.457	2	11	15.1.1.2279.2	33.0593	31	33.0248							NGO0372
								0	no quant - no residues to label	0	99	ADATLNDELAVLDYLK			-0.00395401	1762.9	882.455	1762.9	882.457	2	10	16.1.1.2270.2	32.7927	64	32.585							NGO0372
								0	no quant - no residues to label	0	56.86	IVWSAPADEKVGSGLIVNKGNDEAVAK		missed K-V@10; missed K-G@19	-12.8133	2753.64	551.736	2766.46	554.298	5	13	16.1.1.2019.2	22.1445	59	22.1099							NGO0372
								0	no quant - no residues to label	0	99	LGEQFFGK			0.0083816	924.479	463.247	924.471	463.243	2	11	15.1.1.2155.2	28.2312	850	28.2837							NGO0372
								1	auto	0	99	LTGYDVEVTR			0.00145623	1151.58	576.799	1151.58	576.798	2	12	15.1.1.2115.2	26.4792	663	26.5317	1.412	7.08909	429	20.71	371	19.26	NGO0372
								1	auto	0	99	LTGYDVEVTR	Label:13C(6)(R)@10		0.00224229	1157.6	579.81	1157.6	579.808	2	13	15.1.1.2116.2	26.523	503	26.5317	1.55243	6.25243	581	24.1	457	21.38	NGO0372
								0	no quant - no residues to label	0	99	TAQSLTSNYGEK			0.000355904	1297.62	649.815	1297.61	649.815	2	12	15.1.1.1965.2	19.9755	770	20.1579							NGO0372
								0	no quant - no residues to label	0	99	TAQSLTSNYGEK			0.0161047	1297.63	649.823	1297.61	649.815	2	11	15.1.1.1998.2	21.4067	62	21.3721							NGO0372
								0	no quant - no residues to label	0	99	VGSGLIVNK			-0.017444	885.511	443.763	885.528	443.771	2	14	15.1.1.2013.2	22.0562	797	22.065							NGO0372
								0	no quant - no residues to label	0	99	VGSGLIVNK			-8.04572	877.483	439.749	885.528	443.771	2	12	15.1.1.2022.2	22.4458	164	22.4111							NGO0372
								0	no quant - no residues to label	0	99	VGSGLIVNK			-0.0124386	885.516	443.765	885.528	443.771	2	12	15.1.1.2027.2	22.6621	293	22.6276							NGO0372
								0	no quant - no residues to label	0	97.43	VGSGLIVNK			-0.0281454	885.5	443.757	885.528	443.771	2	11	16.1.1.2025.2	22.404	471	22.2829							NGO0372
								0	no quant - no residues to label	0	88.24	VGSGLIVNK			-0.0133121	885.515	443.765	885.528	443.771	2	11	16.1.1.2035.2	22.8368	352	22.4561							NGO0372
								0	no quant - no residues to label	0	99	VGSGLIVNKGNDEAVAK		missed K-G@9	-0.00956015	1669.89	557.637	1669.9	557.641	3	16	15.1.1.2000.2	21.4933	170	21.4587							NGO0372
NGO0562	putative dihydrolipoamide dehydrogenase (EC:1.8.1.4); K00382 dihydrolipoamide dehydrogenase [EC:1.8.1.4]	30	26.72	26.72	40.57	31.82	26.6	0	no quant - no residues to label	2	99	AEAAAAPAQEAPK			-0.00921719	1223.61	612.81	1223.61	612.815	2	19	32.1.1.2005.2	18.1067	1085	18.2022							NGO0562
								0	no quant - no residues to label	2	99	AIANGCDNGFTK	Carbamidomethyl(C)@6		-0.00493194	1266.56	634.288	1266.57	634.29	2	14	32.1.1.2083.2	21.4969	433	21.549							NGO0562
								1	auto	2	99	ALLHNAAVIDEVR			0.0186738	1419.8	474.275	1419.78	474.268	3	16	32.1.1.2220.2	27.461	412	27.4698	0.501125	6.44959	339	18.41	826.05	28.74	NGO0562
								0	no quant - no residues to label	2	99	EDGVYVTFEGANAPK			0.00279491	1595.75	798.882	1595.75	798.881	2	13	32.1.1.2252.2	28.8746	626	28.9275							NGO0562
								0	no quant - no residues to label	2	99	FDNIMVNTK	Oxidation(M)@5		0.00749228	1096.53	549.272	1096.52	549.268	2	12	32.1.1.2188.2	26.0532	1574	26.1057							NGO0562
								0	no quant - no residues to label	2	99	IIDSSGALALK			-0.00120787	1086.63	544.321	1086.63	544.322	2	14	32.1.1.2230.2	27.9032	2579	28.0002							NGO0562
								0	no quant - no residues to label	2	99	LTGGLAGMAK	Oxidation(M)@8		-0.00663146	933.489	467.752	933.495	467.755	2	13	32.1.1.2040.2	19.628	1936	19.5497							NGO0562
								0	no quant - no residues to label	2	99	TLGGVCLNVGCIPSK	Carbamidomethyl(C)@6; Carbamidomethyl(C)@11		0.00282272	1573.8	787.907	1573.8	787.905	2	14	32.1.1.2260.2	29.227	947	29.2797							NGO0562
								0	manual	2	99	YDAVLVAAGR	Label:13C(6)(R)@10		0.00346919	1039.58	520.797	1039.58	520.795	2	13	32.1.1.2222.2	27.5495	1437	27.6467	0.01		0	0	603	24.56	NGO0562
								0	manual	1.72125	99	EPQRYDAVLVAAGR	Label:13C(6)(R)@4; Label:13C(6)(R)@14	missed R-Y@4	0.00343251	1555.85	519.625	1555.85	519.624	3	13	32.1.1.2221.2	27.5053	432	27.5582	0.473762	9.88861	142	11.92	366	19.13	NGO0562
								1	auto	1.40894	98.49	LIFDAETGR	Label:13C(6)(R)@9		0.00436417	1026.55	514.282	1026.54	514.279	2	11	32.1.1.2250.2	28.7863	1321	28.751	0.534738	5.21378	529	23	1208	34.76	NGO0562
								0	auto - shared MS/MS	1.25964	97.83	AGVAVTDR	Label:13C(6)(R)@8		-0.00751447	793.431	397.723	793.439	397.727	2	8	39.1.1.2013.2	18.3852	114	18.3073	0.01		0	0	93.4	9.66	NGO0562
								0	manual	1.07058	96.61	NCIIAAGSR	Carbamidomethyl(C)@2; Label:13C(6)(R)@9		-0.0062286	966.495	484.255	966.501	484.258	2	10	32.1.1.2084.2	21.5403	421	21.5056	0.49503	9.14592	168	12.96	414.41	20.36	NGO0562
								0	manual	1.05061	96.43	LPFIPEDPR	Label:13C(6)(R)@9		-0.00131951	1088.59	545.305	1088.6	545.305	2	10	32.1.1.2272.2	29.7543	1266	29.8947	0.482969	8.41867	197	14.04	498.08	22.32	NGO0562
								0	no quant - no residues to label	0.924453	93.65	TVAVEPK			-0.00269098	742.42	372.217	742.422	372.219	2	8	32.1.1.2006.2	18.1501	484	18.1154							NGO0562
								0	no quant - no residues to label	0.420216	76.46	GFIEVDK			0.0119407	806.429	404.222	806.417	404.216	2	8	32.1.1.2212.2	27.1077	595	27.1605							NGO0562
								0	no quant - no residues to label	0.392545	74.52	HLAANGIK			0.00226372	822.473	412.244	822.471	412.243	2	7	32.1.1.1994.2	17.6303	139	17.5958							NGO0562
								0	no quant - no residues to label	0.242604	99	APNGKLISAEK	Carbamyl@N-term	missed K-L@5	-0.00518954	1169.64	585.825	1169.64	585.828	2	13	32.1.1.2129.2	23.4935	174	23.4589							NGO0562
								0	manual	0.00174066	92.21	AYKDGVVSR	Carbamyl(K)@3; Label:13C(6)(R)@9		0.00371649	1042.55	522.284	1042.55	522.282	2	11	32.1.1.2065.2	20.715	337	20.854	0.01		0	0	136.04	11.66	NGO0562
								0	no quant - no residues to label	0	99	AEAAAAPAQEAPK			-0.00921719	1223.61	612.81	1223.61	612.815	2	16	32.1.1.2009.2	18.2802	1085	18.2022							NGO0562
								0	auto - shared MS/MS	0	97.41	AGVAVTDR	Label:13C(6)(R)@8		-0.00474846	793.434	397.724	793.439	397.727	2	10	32.1.1.2012.2	18.4105	729	18.4627	0.322377	10.2615	120.08	10.96	454.84	21.33	NGO0562
								0	auto - shared MS/MS	0	67.22	AGVAVTDR	Label:13C(6)(R)@8		-0.0173227	793.422	397.718	793.439	397.727	2	8	16.1.1.1924.2	18.0229	97	18.075	0.687288	16.6129	56.65	7.53	100.65	10.03	NGO0562
								0	auto - shared MS/MS	0	64.75	AGVAVTDR	Label:13C(6)(R)@8		-0.0161712	793.423	397.719	793.439	397.727	2	8	33.1.1.1960.2	18.4817	521	18.3598	0.222566	12.637	74	8.6	406	20.15	NGO0562
								0	auto - shared MS/MS	0	62.29	AGVAVTDR	Label:13C(6)(R)@8		-0.00793552	793.431	397.723	793.439	397.727	2	7	38.1.1.1981.2	18.3778	150	18.2997	0.231127	21.5858	25.56	5.06	135.04	11.62	NGO0562
								0	no quant - no residues to label	0	99	AIANGCDNGFTK	Deamidated(N)@4; Carbamidomethyl(C)@6		0.0117543	1267.56	634.788	1267.55	634.782	2	13	32.1.1.2112.2	22.7568	166	22.7221							NGO0562
								0	no quant - no residues to label	0	93.81	AIANGCDNGFTK	Carbamidomethyl(C)@6		-9.02724	1257.54	629.777	1266.57	634.29	2	11	32.1.1.2171.2	25.3136	159	25.3223							NGO0562
								1	auto	0	99	ALLHNAAVIDEVR	Label:13C(6)(R)@13		0.00422557	1425.81	476.276	1425.8	476.275	3	16	32.1.1.2219.2	27.4169	726	27.4698	0.597212	7.1535	291	17.06	595	24.39	NGO0562
								0	no quant - no residues to label	0	94.36	FDNIMVNTK	Oxidation(M)@5		0.0337232	1096.56	549.285	1096.52	549.268	2	9	36.1.1.2139.2	25.5936	117	25.5588							NGO0562
								0	no quant - no residues to label	0	86.15	FDNIMVNTK	Oxidation(M)@5		0.0222704	1096.54	549.279	1096.52	549.268	2	9	38.1.1.2144.2	25.4467	83	25.4554							NGO0562
								0	no quant - no residues to label	0	51.14	FDNIMVNTK	Deamidated(N)@3; Oxidation(M)@5		0.00415755	1097.51	549.763	1097.51	549.76	2	8	32.1.1.2187.2	26.0094	1119	26.1057							NGO0562
								0	no quant - no residues to label	0	99	IIDSSGALALK			-0.00120787	1086.63	544.321	1086.63	544.322	2	14	32.1.1.2229.2	27.859	2579	28.0002							NGO0562
								1	auto	0	94.41	LIFDAETGR	Label:13C(6)(R)@9		0.0112007	1026.56	514.285	1026.54	514.279	2	10	32.1.1.2245.2	28.5653	856	28.751	0.448141	10.7401	118.54	10.89	323	17.97	NGO0562
								1	auto	0	86.37	LIFDAETGR			0.0151513	1020.54	511.277	1020.52	511.269	2	9	32.1.1.2248.2	28.698	647	28.7068	0.528818	5.2583	518.38	22.77	1197	34.6	NGO0562
								1	auto	0	94.97	LPFIPEDPR			0.00324246	1082.58	542.297	1082.58	542.295	2	10	32.1.1.2273.2	29.7982	490	29.8947	0.732288	6.39516	391	19.77	652	25.53	NGO0562
								0	no quant - no residues to label	0	99	LTGGLAGMAK	Oxidation(M)@8		-0.00663146	933.489	467.752	933.495	467.755	2	11	32.1.1.2034.2	19.3671	1936	19.5497							NGO0562
								0	no quant - no residues to label	0	83.74	LTGGLAGMAK	Oxidation(M)@8		-0.00341228	933.492	467.753	933.495	467.755	2	9	33.1.1.1982.2	19.4411	439	19.3626							NGO0562
								0	no quant - no residues to label	0	78.76	LTGGLAGMAK	Dioxidation(M)@8		0.00994076	949.5	475.757	949.49	475.752	2	9	32.1.1.2063.2	20.6281	219	20.6368							NGO0562
								0	no quant - no residues to label	0	76.61	LTGGLAGMAK	Oxidation(M)@8		0.01099	933.506	467.76	933.495	467.755	2	8	39.1.1.2033.2	19.252	121	19.2174							NGO0562
								0	no quant - no residues to label	0	60.19	LTGGLAGMAK	Oxidation(M)@8		-0.00534386	933.49	467.752	933.495	467.755	2	8	34.1.1.2022.2	19.5458	299	19.5546							NGO0562
								0	no quant - no residues to label	0	50	LTGGLAGMAK	Oxidation(M)@8		0.0478952	933.543	467.779	933.495	467.755	2	6	41.1.1.2069.2	19.2488	28	19.2143							NGO0562
								0	manual	0	95.47	NCIIAAGSR	Carbamidomethyl(C)@2; Label:13C(6)(R)@9		-0.00726629	966.494	484.254	966.501	484.258	2	10	32.1.1.2073.2	21.0624	591	21.2449	0.542992	12.326	95.16	9.76	214	14.63	NGO0562
								0	no quant - no residues to label	0	80.94	TVAVEPK			-0.0221796	742.4	372.207	742.422	372.219	2	7	31.1.1.2039.2	18.873	109	18.8816							NGO0562
								0	auto - shared MS/MS	0	94.12	YDAVLVAAGR			0.00851869	1033.56	517.789	1033.56	517.785	2	10	32.1.1.2223.2	27.5937	468	27.5582	0.561683	5.67151	454	21.31	987	31.42	NGO0562
NGO0565	aceE; pyruvate dehydrogenase subunit E1 (EC:1.2.4.1); K00163 pyruvate dehydrogenase E1 component [EC:1.2.4.1]	76	13.24	13.24	37.2	18.49	15.22	0	no quant - no residues to label	1.3098	98.41	GYGMGASGEGQNVAHQAK	Oxidation(M)@4		-0.0175786	1776.77	593.263	1776.78	593.269	3	19	36.1.1.1963.2	17.95	562	18.0022							NGO0565
								0	no quant - no residues to label	1.30103	98.38	KPTQEVLEVPELSAFDAQLK			-0.0127752	2241.18	748.066	2241.19	748.07	3	16	36.1.1.2269.2	31.2745	380	31.3702							NGO0565
								0	no quant - no residues to label	1.18046	97.83	AQYLLENLLK			0.00297635	1203.69	602.852	1203.69	602.85	2	11	36.1.1.2294.2	32.3595	396	32.4549							NGO0565
								1	auto	1.16749	98.33	DALGGYLPQR	Label:13C(6)(R)@10		0.00147759	1094.58	548.299	1094.58	548.298	2	13	36.1.1.2206.2	28.5277	548	28.5365	0.40477	9.65041	143	11.96	431.4	20.77	NGO0565
								1	auto	1.11919	98.12	LTEDQLNNFR	Label:13C(6)(R)@10		-0.00320963	1254.63	628.321	1254.63	628.322	2	12	36.1.1.2187.2	27.6954	1118	27.792	0.353901	7.30211	242	15.56	835	28.9	NGO0565
								0	no quant - no residues to label	1.10237	97.39	ILSTLLK			0.00148	786.523	394.269	786.521	394.268	2	9	36.1.1.2201.2	28.309	919	28.4052							NGO0565
								0	no quant - no residues to label	1.09691	97.34	AANHADGKPTVILAK			-0.0132453	1504.82	377.213	1504.84	377.216	4	11	36.1.1.1979.2	18.6465	375	18.6988							NGO0565
								0	manual	1.08092	97.93	WNAAAIVLR	Label:13C(6)(R)@9		-0.000858333	1018.6	510.308	1018.6	510.308	2	11	36.1.1.2243.2	30.1439	350	30.1527	0.556339	9.94458	147.16	12.13	323	17.97	NGO0565
								1	auto	0.910095	97.02	EFSTTMAFVR	Oxidation(M)@6; Label:13C(6)(R)@10		0.00493709	1209.58	605.799	1209.58	605.797	2	10	36.1.1.2193.2	27.9587	746	27.9236	0.414795	7.76808	222	14.9	653.54	25.56	NGO0565
								1	auto	0.866461	96.87	TFGMEGMFR	Oxidation(M)@4; Oxidation(M)@7; Label:13C(6)(R)@9		0.0221834	1112.49	557.255	1112.47	557.244	2	10	36.1.1.2158.2	26.422	692	26.5183	0.450358	9.58671	149	12.21	404	20.1	NGO0565
								1	auto	0.565431	89.53	GFLLGGTAGR			0.00204712	947.521	474.768	947.519	474.767	2	9	36.1.1.2214.2	28.8776	260	28.8426	0.491016	7.24672	267	16.34	664	25.77	NGO0565
								0	no quant - no residues to label	0.548214	89.05	ETVQQAIEK			-0.00400855	1044.54	523.278	1044.55	523.28	2	9	36.1.1.2104.2	24.0767	668	24.0853							NGO0565
								1	auto	0.457175	85.68	VVPIVPDESR			-0.00109016	1109.61	555.811	1109.61	555.811	2	9	36.1.1.2173.2	27.0804	510	27.0013	0.496561	5.43041	477	21.84	1173	34.25	NGO0565
								1	auto	0.266001	98.37	PGDQNIEHR	Label:13C(6)(R)@9	cleaved I-P@N-term	0.00704059	1070.53	536.271	1070.52	536.267	2	14	36.1.1.2001.2	19.6051	274	19.5703	0.550945	10.4445	133.1	11.54	295	17.18	NGO0565
								0	manual	0.110138	95.12	PIVPDESR	Label:13C(6)(R)@8	cleaved V-P@N-term	0.0063918	917.498	459.756	917.491	459.753	2	9	36.1.1.2169.2	26.9048	763	26.9574	0.01		0	0	532	23.07	NGO0565
								0	auto - shared MS/MS	0	54.24	DRLLAKDK	Label:13C(6)(R)@2; Oxidation(D)@7	cleaved W-D@N-term; missed R-L@2	-0.110684	979.465	490.74	979.576	490.795	2	10	28.1.1.2046.2	19.2035	265	19.3423	0.633855	14.9529	68	8.25	131	11.45	NGO0565
								0	manual	0	84.69	GFLLGGTAGR	Label:13C(6)(R)@10		0.00400406	953.543	477.779	953.539	477.777	2	9	36.1.1.2211.2	28.7465	878	28.8864	0.01		0	0	210	14.49	NGO0565
								0	no quant - no residues to label	0	98.01	KPTQEVLEVPELSAFDAQLK	Deamidated(Q)@4		-0.027712	2242.15	748.389	2242.17	748.398	3	13	36.1.1.2288.2	32.0996	48	32.0649							NGO0565
								0	manual	0	89.89	LTEDQLNNFR	Label:13C(6)(R)@10		-0.00206708	1254.63	628.321	1254.63	628.322	2	10	38.1.1.2203.2	28.022	166	28.0307	0.930387	13.3346	99.05	9.95	130	11.4	NGO0565
								0	manual	0	84.69	VVPIVPDESR	Label:13C(6)(R)@10		0.000556225	1115.63	558.822	1115.63	558.821	2	9	36.1.1.2168.2	26.8607	1310	27.0013	0.01		0	0	475	21.79	NGO0565
								0	manual	0	93.8	WNAAAIVLR			0.00634312	1012.59	507.301	1012.58	507.298	2	9	36.1.1.2246.2	30.2745	147	30.2397	0.626958	10.1427	147.13	12.13	286.56	16.93	NGO0565
NGO0604	rpsA; 30S ribosomal protein S1; K02945 small subunit ribosomal protein S1	65	15.28	15.28	37.79	23.53	19.79	0	no quant - no residues to label	2	99	ALLENLQEGSVIK			0.000360915	1412.79	707.401	1412.79	707.401	2	16	31.1.1.2296.2	29.8886	636	29.941							NGO0604
								1	auto	2	99	AVLEATLGEER	Label:13C(6)(R)@11		0.00239201	1192.64	597.328	1192.64	597.327	2	13	31.1.1.2250.2	27.8787	751	27.9312	0.466989	8.48734	192	13.86	502.05	22.41	NGO0604
								0	no quant - no residues to label	2	99	QLEGDPFGNFISVNDK			-0.00477924	1778.84	890.429	1778.85	890.431	2	13	31.1.1.2345.2	32.0206	154	32.0293							NGO0604
								0	no quant - no residues to label	2	99	SESLIDVAEFK			0.00590758	1236.63	619.322	1236.62	619.319	2	12	31.1.1.2322.2	31.0219	359	31.0306							NGO0604
								1	auto	1.76955	99	GGLTVMISSIR	Oxidation(M)@6; Label:13C(6)(R)@11		0.00455184	1154.65	578.331	1154.64	578.328	2	11	31.1.1.2275.2	28.9715	417	28.8928	0.804556	9.87892	169.99	13.04	258	16.06	NGO0604
								0	no quant - weak signal	1.36653	99	RAVLEATLGEERK	Label:13C(6)(R)@1; Label:13C(6)(R)@12	missed R-A@1; missed R-K@12	0.0469962	1482.9	495.308	1482.86	495.293	3	12	31.1.1.2138.2	23.159	44	23.1245			0	0	33.11	5.75	NGO0604
								0	manual	1.26761	98.52	QLGEDPWSGLTR	Label:13C(6)(R)@12		0.0154561	1363.7	682.856	1363.68	682.849	2	10	31.1.1.2313.2	30.63	140	30.639	0.511372	16.0884	54.86	7.41	131	11.45	NGO0604
								1	manual	1.11919	99	PGSLVDVRPVK	Label:13C(6)(R)@8	cleaved L-P@N-term	-0.00849265	1171.69	586.854	1171.7	586.858	2	15	31.1.1.2302.2	30.1503	226	30.1155	0.532593	11.9872	99.88	9.99	229	15.13	NGO0604
								0	manual	0.647817	92.91	NNVVVSR	Label:13C(6)(R)@7		0.00127475	792.456	397.235	792.455	397.235	2	8	31.1.1.2021.2	18.0931	161	18.1018	0.577408	17.9943	45.47	6.74	96.16	9.81	NGO0604
								0	auto - shared MS/MS	0.346788	77.68	YPQATR			0.0340102	734.405	368.21	734.371	368.193	2	7	33.1.1.2069.2	23.2351	210	23.4177	100		136.76	11.69	0	0	NGO0604
								0	no quant - no residues to label	0.343902	99	AADWIALEEAMENGNILSGIINGK	Dioxidation(W)@4; Oxidation(M)@11; Deamidated(N)@15		0.041223	2577.27	860.097	2577.23	860.083	3	14	31.1.1.2396.2	34.23	30	34.1955							NGO0604
								0	no quant - no residues to label	0.241088	99	KALLENLQEGSVIK	Carbamyl@N-term	missed K-A@1	0.000667694	1583.89	792.952	1583.89	792.951	2	13	31.1.1.2304.2	30.2376	177	30.1591							NGO0604
								0	no quant - no residues to label	0.000434512	50.68	VLKFDQEK	Carbamyl(K)@3	missed K-F@3	0.0123035	1048.57	525.291	1048.56	525.285	2	9	31.1.1.2235.2	27.223	264	27.188							NGO0604
								0	no quant - no residues to label	0	99	ALLENLQEGSVIK			-0.00684185	1412.78	707.398	1412.79	707.401	2	12	31.1.1.2309.2	30.456	162	30.4647							NGO0604
								1	auto	0	99	AVLEATLGEER			0.0209039	1186.64	594.327	1186.62	594.317	2	12	31.1.1.2252.2	27.9662	263	27.9312	0.420142	7.26661	254.61	15.96	740	27.2	NGO0604
NGO0639	putative L-lactate dehydrogenase; K00101 L-lactate dehydrogenase (cytochrome) [EC:1.1.2.3]	77	13.05	13.05	32.82	18.97	17.18	1	auto	2	99	DIQDVDASILR	Label:13C(6)(R)@11		0.00946958	1249.67	625.842	1249.66	625.838	2	15	24.1.1.2178.2	29.1872	530	29.196	0.47704	9.35187	159	12.61	407	20.17	NGO0639
								0	no quant - no residues to label	2	99	GIMEPEDAEK	Oxidation(M)@3		0.0146674	1133.51	567.76	1133.49	567.753	2	10	24.1.1.1945.2	19.0075	397	19.0162							NGO0639
								0	no quant - no residues to label	2	99	QLDDTVSAIK			0.0146786	1088.59	545.3	1088.57	545.293	2	14	25.1.1.2136.2	26.0898	1037	26.0102							NGO0639
								1	auto	2	99	SGADALVVSNHGGR	Label:13C(6)(R)@14		0.0133626	1344.7	449.24	1344.68	449.235	3	14	24.1.1.1962.2	19.7505	322	19.7592	0.52142	11.0457	117	10.82	274	16.55	NGO0639
								0	no quant - no residues to label	2	99	SGQDILK			0.0120338	759.425	380.72	759.413	380.714	2	10	24.1.1.1968.2	20.012	329	20.0643							NGO0639
								0	no quant - no residues to label	1.95861	99	ALEILYK			0.00650677	848.507	425.261	848.501	425.258	2	9	25.1.1.2177.2	27.9088	615	27.8289							NGO0639
								1	auto	0.935542	97.24	VLVNMEGR	Oxidation(M)@5; Label:13C(6)(R)@8		-0.0036571	938.491	470.253	938.495	470.255	2	8	25.1.1.1961.2	18.4551	1069	18.5075	0.274484	8.86045	156	12.49	694	26.34	NGO0639
								0	no quant - no residues to label	0.130182	53.05	MIGGDVK	Oxidation(M)@1		0.0418728	734.405	368.21	734.363	368.189	2	6	33.1.1.2069.2	23.2351	210	23.4177							NGO0639
								0	manual	0	99	DIQDVDASILR	Label:13C(6)(R)@11		-0.00194367	1249.66	625.837	1249.66	625.838	2	12	25.1.1.2197.2	28.7944	733	28.8474	0.01		0	0	438	20.93	NGO0639
								0	no quant - no residues to label	0	99	GIMEPEDAEK	Oxidation(M)@3		0.0068284	1133.5	567.756	1133.49	567.753	2	11	25.1.1.1968.2	18.7612	522	18.8137							NGO0639
								1	auto	0	99	SGADALVVSNHGGR	Label:13C(6)(R)@14		-0.0115731	1344.67	449.231	1344.68	449.235	3	12	25.1.1.1986.2	19.5493	477	19.4704	0.457914	8.81233	177	13.3	472	21.73	NGO0639
								0	no quant - no residues to label	0	99	SGQDILK			0.00348726	759.416	380.715	759.413	380.714	2	11	25.1.1.1991.2	19.7679	514	19.7767							NGO0639
								0	auto - shared MS/MS	0	68.94	VLVNMEGR	Oxidation(M)@5; Label:13C(6)(R)@8		-0.00717909	938.488	470.251	938.495	470.255	2	8	24.1.1.1936.2	18.6154	845	18.7114	0.318397	11.7708	91	9.54	349	18.68	NGO0639
NGO0788	GNA1220	115	8.05	8.05	30.48	18.41	18.41	1	auto	2	99	AMQAQITAER	Oxidation(M)@2		0.0109396	1133.56	567.788	1133.55	567.782	2	13	19.1.1.1946.2	18.2859	245	18.2073	0.502305	7.83541	230	15.17	559.13	23.65	NGO0788
								0	no quant - no residues to label	2	99	ESNTLIMPANVADIGSLISAGMK	Oxidation(M)@7; Oxidation(M)@22		0.0305658	2363.2	788.741	2363.17	788.731	3	12	19.1.1.2241.2	31.1456	115	31.2408							NGO0788
								0	no quant - no residues to label	2	99	IAEQYVAAFNNLAK			0.00493	1550.81	776.414	1550.81	776.412	2	12	19.1.1.2207.2	29.669	177	29.6777							NGO0788
								0	manual	2	99	LVAEANAEAIR	Label:13C(6)(R)@11		-0.00435519	1161.64	581.828	1161.64	581.83	2	13	19.1.1.2077.2	23.9812	421	24.2066	0.627698	14.1988	75.05	8.66	146	12.08	NGO0788
								0	manual	0	97.69	AMQAQITAER	Oxidation(M)@2; Label:13C(6)(R)@10		0.00768288	1139.58	570.796	1139.57	570.792	2	12	38.1.1.1984.2	18.5081	163	18.4734	0.901453	12.5159	111	10.54	150.36	12.26	NGO0788
								0	manual	0	64.84	AMQAQITAER	Oxidation(M)@2; Deamidated(Q)@5; Label:13C(6)(R)@10		0.0515908	1140.61	571.31	1140.55	571.284	2	9	40.1.1.2035.2	18.4689	29	18.4776	1.37797	20.4494	50.86	7.13	45.07	6.71	NGO0788
								0	no quant - no residues to label	0	98.69	ESNTLIMPANVADIGSLISAGMK	Deamidated(N)@3; Oxidation(P)@8; Oxidation(M)@22		0.0193156	2364.17	789.066	2364.16	789.059	3	12	20.1.1.2242.2	31.3698	112	31.3349							NGO0788
								0	no quant - no residues to label	0	99	IAEQYVAAFNNLAK			0.0211232	1550.83	776.423	1550.81	776.412	2	18	20.1.1.2205.2	29.742	1296	29.7064							NGO0788
								0	no quant - weak signal	0	99	LVAEANAEAIR	Label:13C(6)(R)@11		-0.000690267	1161.64	581.829	1161.64	581.83	2	11	37.1.1.2114.2	24.7695	77	24.7349			0	0	74.21	8.61	NGO0788
								0	no quant - weak signal	0	99	LVAEANAEAIR	Label:13C(6)(R)@11		-0.00691684	1161.64	581.826	1161.64	581.83	2	12	40.1.1.2165.2	23.9179	40	23.9785			0	0	23.38	4.84	NGO0788
								1	auto	0	99	LVAEANAEAIR	Label:13C(6)(R)@11		-0.0105293	1161.63	581.824	1161.64	581.83	2	12	20.1.1.2086.2	24.4642	898	24.7775	0.778295	9.75467	172.09	13.12	270	16.43	NGO0788
								1	auto	0	99	LVAEANAEAIR			0.000234603	1155.63	578.82	1155.62	578.82	2	13	20.1.1.2090.2	24.6383	511	24.7775	0.620008	6.89185	317.34	17.81	625	25	NGO0788
								1	auto	0	99	LVAEANAEAIR	Label:13C(6)(R)@11		-0.00967478	1161.64	581.825	1161.64	581.83	2	13	20.1.1.2091.2	24.6818	796	24.6905	0.547656	6.3685	357	18.89	796	28.21	NGO0788
								0	manual	0	94.05	LVAEANAEAIR	Label:13C(6)(R)@11		-0.000157568	1161.64	581.83	1161.64	581.83	2	10	38.1.1.2127.2	24.7108	96	24.6763	0.317908	23.5936	22.65	4.76	87	9.33	NGO0788
								0	manual	0	69.53	LVAEANAEAIR			0.00230277	1155.63	578.821	1155.62	578.82	2	9	19.1.1.2079.2	24.0679	189	24.2066	0.444276	13.2311	77.86	8.82	214	14.63	NGO0788
NGO0799	inosine 5'-monophosphate dehydrogenase (EC:1.1.1.205); K00088 IMP dehydrogenase [EC:1.1.1.205]	16	34.68	34.68	67.15	52.16	48.87	0	no quant - no residues to label	2	99	AALDLVTVGADAVK			0.00716452	1341.76	671.886	1341.75	671.882	2	16	28.1.1.2311.2	30.727	332	30.8669							NGO0799
								0	no quant - no residues to label	2	99	FSGDIAK			-0.00607224	736.369	369.192	736.376	369.195	2	9	28.1.1.2069.2	20.2012	397	20.2099							NGO0799
								0	manual	2	99	GMGSLGAMSQGSADR	Oxidation(M)@2; Oxidation(M)@8; Label:13C(6)(R)@15		0.00172561	1461.63	731.822	1461.63	731.821	2	17	28.1.1.2029.2	18.4663	191	18.475	1.08861	15.6215	77.56	8.81	87	9.33	NGO0799
								0	manual	2	99	GTGVPLIADGGIR	Label:13C(6)(R)@13		-0.00473541	1230.7	616.356	1230.7	616.359	2	10	28.1.1.2285.2	29.5874	315	29.5523	0.576716	9.77832	154	12.41	326.07	18.06	NGO0799
								0	no quant - no residues to label	2	99	IVAGVGVPQLTAIHNVAEALK			0.00602854	2099.22	700.746	2099.21	700.744	3	14	30.1.1.2353.2	32.2039	81	32.1691							NGO0799
								0	no quant - no residues to label	2	99	LAISMAQEGGIGIIHK	Oxidation(M)@5		0.000429998	1652.89	551.971	1652.89	551.971	3	15	28.1.1.2258.2	28.4042	161	28.3691							NGO0799
								0	manual	2	99	LVTVPEGTSIDEAR			0.0192037	1485.79	743.901	1485.77	743.891	2	11	28.1.1.2252.2	28.1413	417	28.0187	0.820467	6.991	342	18.49	509	22.56	NGO0799
								0	no quant - no residues to label	2	99	MSGLPVVENGK	Oxidation(M)@1		0.00662846	1145.58	573.798	1145.58	573.795	2	13	28.1.1.2212.2	26.3933	274	26.4456							NGO0799
								1	auto	2	99	VGAAVGTGGDTDER	Label:13C(6)(R)@14		-0.00278686	1309.62	655.816	1309.62	655.818	2	16	28.1.1.2038.2	18.8565	290	18.8652	0.668662	10.1732	149.53	12.23	273.07	16.52	NGO0799
								0	manual	2	99	VVGIVTNR	Label:13C(6)(R)@8		-0.00662875	862.526	432.271	862.533	432.274	2	9	28.1.1.2127.2	22.7148	153	22.7669	0.577279	16.2183	56.04	7.49	118.54	10.89	NGO0799
								1	auto	1.95861	99	VGAAVGTGGDTDERVK	Label:13C(6)(R)@14	missed R-V@14	-0.00884631	1536.78	513.266	1536.78	513.269	3	18	29.1.1.2019.2	18.8112	505	18.9067	0.620561	9.86347	155	12.45	305	17.46	NGO0799
								0	manual	1.79588	99	EITLNLPLLSAAMDTVTEAR	Oxidation(M)@13; Label:13C(6)(R)@20		-0.0111274	2179.14	1090.58	2179.15	1090.58	2	18	29.1.1.2389.2	34.7118	158	34.6772	0.673025	13.0491	91.14	9.55	165.36	12.86	NGO0799
								1	auto	1.74473	99	TTEFPNANKDSEGR	Label:13C(6)(R)@14		-0.00898642	1570.72	524.582	1570.73	524.585	3	16	29.1.1.2032.2	19.375	475	19.4705	0.697199	8.8412	201	14.18	352.04	18.76	NGO0799
								0	no quant - no residues to label	1.36653	97.37	ETYPHIQVIGGNIATAK			-0.0141141	1810.94	604.655	1810.96	604.66	3	12	29.1.1.2249.2	28.7818	267	28.747							NGO0799
								0	manual	1.16115	96.74	AYTFDDVLLVPAHSTVLPR	Label:13C(6)(R)@19		-0.00987132	2119.13	707.384	2119.14	707.388	3	12	29.1.1.2324.2	32.0373	120	32.1325	0.70202	16.0831	60.94	7.81	106	10.3	NGO0799
								0	manual	1.11351	98.93	FENRVDLPVSAIMTPR	Label:13C(6)(R)@4; Oxidation(M)@13; Label:13C(6)(R)@16	missed R-V@4	-0.0180352	1871.98	625	1872	625.006	3	15	29.1.1.2259.2	29.2169	226	29.2256	0.01		0	0	209	14.46	NGO0799
								0	no quant - no residues to label	1.08092	94.82	TTEFPNANK			0.00935043	1020.5	511.256	1020.49	511.251	2	9	29.1.1.2047.2	20.0254	264	19.9908							NGO0799
								1	auto	0.950782	92.94	VGIGPGSICTTR	Carbamidomethyl(C)@9		0.01227	1216.64	609.325	1216.62	609.319	2	10	29.1.1.2223.2	27.6498	298	27.6586	0.824245	8.30226	243	15.59	360	18.97	NGO0799
								1	auto	0.91364	92.27	VDLPVSAIMTPR	Oxidation(M)@9		0.00898617	1313.71	657.862	1313.7	657.858	2	10	29.1.1.2271.2	29.7392	186	29.6608	0.673223	10.8838	131	11.45	237.61	15.41	NGO0799
								1	auto	0.829738	93.57	NMPPEMQAR	Oxidation(M)@2; Oxidation(M)@6; Label:13C(6)(R)@9		0.00515126	1110.49	556.255	1110.49	556.252	2	10	29.1.1.1978.2	17.2808	222	17.2464	0.576299	11.1275	118.95	10.91	252.04	15.88	NGO0799
								0	no quant - no residues to label	0.688246	98.9	VLNEKDELK		cleaved L-V@N-term	0.00244695	1086.59	544.305	1086.59	544.303	2	14	29.1.1.2217.2	27.388	434	27.3967							NGO0799
								0	no quant - no residues to label	0.585027	82.48	VLVLNEKDELK			0.00320699	1298.75	433.923	1298.74	433.922	3	9	29.1.1.2216.2	27.3443	644	27.3967							NGO0799
								0	no quant - no residues to label	0.159267	97.53	LVLNEKDELK		cleaved V-L@N-term	0.0054404	1199.68	600.848	1199.68	600.845	2	12	29.1.1.2219.2	27.4754	257	27.3967							NGO0799
								0	no quant - no residues to label	0.0545314	97.6	KMSGLPVVENGK	Carbamyl@N-term; Oxidation(M)@2	missed K-M@1	-0.00404974	1316.67	659.343	1316.68	659.345	2	13	29.1.1.2198.2	26.5591	312	26.5678							NGO0799
								0	no quant - no residues to label	0.00174066	97.72	ADAVKVGIGPG		cleaved G-A@N-term; cleaved G-S@C-term; missed K-V@5	0.0458999	982.591	492.303	982.545	492.28	2	12	20.1.1.2166.2	28.0026	1430	27.8329							NGO0799
								0	no quant - no residues to label	0	99	AALDLVTVGADAVK			0.000452816	1341.75	671.883	1341.75	671.882	2	16	30.1.1.2317.2	30.6362	247	30.6884							NGO0799
								0	no quant - no residues to label	0	99	AALDLVTVGADAVK			-0.00382218	1341.75	671.881	1341.75	671.882	2	17	29.1.1.2298.2	30.9111	785	30.8765							NGO0799
								0	no quant - no residues to label	0	99	AALDLVTVGADAVK			-0.00382218	1341.75	671.881	1341.75	671.882	2	16	29.1.1.2295.2	30.7811	766	30.8765							NGO0799
								0	no quant - weak signal	0	98.94	EITLNLPLLSAAMDTVTEAR	Oxidation(M)@13; Label:13C(6)(R)@20		-0.0072208	2179.14	1090.58	2179.15	1090.58	2	15	29.1.1.2384.2	34.4955	163	34.5907			0	0	64.77	8.05	NGO0799
								0	manual	0	98.94	EITLNLPLLSAAMDTVTEAR	Oxidation(M)@13; Label:13C(6)(R)@20		-0.0125924	2179.14	1090.58	2179.15	1090.58	2	15	29.1.1.2385.2	34.5387	168	34.5907	0.612201	18.3515	44.55	6.67	88.86	9.43	NGO0799
								0	manual	0	98.85	EITLNLPLLSAAMDTVTEAR	Deamidated(N)@5; Oxidation(M)@13; Label:13C(6)(R)@20		0.0413775	2180.18	727.732	2180.13	727.719	3	15	29.1.1.2388.2	34.6685	17	34.6772	1.05559	24.0956	32.08	5.66	37.11	6.09	NGO0799
								0	manual	0	98.53	EITLNLPLLSAAMDTVTEAR	Oxidation(M)@13; Label:13C(6)(R)@20		-0.0167432	2179.13	1090.57	2179.15	1090.58	2	14	29.1.1.2387.2	34.6252	165	34.5907	0.585991	14.2867	72.53	8.52	151.14	12.29	NGO0799
								0	manual	0	93.47	EITLNLPLLSAAMDTVTEAR	Oxidation(M)@13		0.00351021	2173.13	1087.57	2173.13	1087.57	2	11	29.1.1.2386.2	34.582	88	34.6339	0.277896	19.739	31.54	5.62	138.59	11.77	NGO0799
								0	manual	0	72.57	EITLNLPLLSAAMDTVTEAR	Deamidated(N)@5; Oxidation(M)@13		0.00274857	2174.12	1088.07	2174.11	1088.06	2	10	29.1.1.2391.2	34.7984	65	34.7638	0.01		0	0	154.2	12.42	NGO0799
								0	no quant - no residues to label	0	91.78	FSGDIAK			-0.00380511	736.372	369.193	736.376	369.195	2	9	29.1.1.2048.2	20.0687	1577	20.2943							NGO0799
								0	no quant - no residues to label	0	70.45	FSGDIAK			0.010132	736.386	369.2	736.376	369.195	2	7	30.1.1.2083.2	20.4572	206	20.4659							NGO0799
								0	no quant - no residues to label	0	52.11	FSGDIAK			0.0019938	736.378	369.196	736.376	369.195	2	7	29.1.1.2074.2	21.1954	211	21.1175							NGO0799
								0	manual	0	99	GMGSLGAMSQGSADR	Oxidation(M)@2; Oxidation(M)@8; Label:13C(6)(R)@15		-0.00443539	1461.62	731.819	1461.63	731.821	2	18	29.1.1.2008.2	18.3346	745	18.4732	0.01		0	0	230	15.17	NGO0799
								1	auto	0	99	GMGSLGAMSQGSADR	Oxidation(M)@2; Dioxidation(M)@8; Label:13C(6)(R)@15		0.0270375	1477.65	739.832	1477.62	739.819	2	17	29.1.1.2022.2	18.9413	382	18.95	0.568673	10.66	129	11.36	277	16.64	NGO0799
								1	auto	0	97.57	GMGSLGAMSQGSADR	Oxidation(M)@2; Oxidation(M)@8		-0.0016333	1455.61	728.811	1455.61	728.811	2	12	29.1.1.2010.2	18.4212	239	18.4299	0.485395	7.64814	238.96	15.46	601.15	24.52	NGO0799
								1	auto	0	98.22	GTGVPLIADGGIR	Label:13C(6)(R)@13		-0.00391846	1230.7	616.357	1230.7	616.359	2	13	29.1.1.2273.2	29.8261	835	29.6608	0.68326	6.74303	343	18.52	613	24.76	NGO0799
								1	auto	0	97.64	GTGVPLIADGGIR			-0.00318858	1224.68	613.347	1224.68	613.349	2	12	29.1.1.2269.2	29.6521	529	29.6608	0.78318	5.99886	456.04	21.35	711.04	26.67	NGO0799
								0	manual	0	97.57	GTGVPLIADGGIR	Label:13C(6)(R)@13		-0.00391846	1230.7	616.357	1230.7	616.359	2	12	29.1.1.2265.2	29.478	872	29.6608	1.19887	9.76011	208.11	14.43	211.97	14.56	NGO0799
								0	manual	0	96.87	GTGVPLIADGGIR	Label:13C(6)(R)@13		-0.0153417	1230.69	616.351	1230.7	616.359	2	11	30.1.1.2291.2	29.5005	293	29.5092	0.939736	9.20237	209.01	14.46	271.59	16.48	NGO0799
								0	no quant - no residues to label	0	96.84	IVAGVGVPQLTAIHNVAEALK			-0.0173801	2099.19	700.738	2099.21	700.744	3	12	29.1.1.2327.2	32.1671	213	32.3057							NGO0799
								0	no quant - no residues to label	0	99	LAISMAQEGGIGIIHK	Oxidation(M)@5		-0.0146732	1652.88	551.966	1652.89	551.971	3	18	29.1.1.2238.2	28.3033	467	28.3556							NGO0799
								0	no quant - no residues to label	0	92.65	LAISMAQEGGIGIIHK	Oxidation(M)@5		-0.0437507	1652.85	551.957	1652.89	551.971	3	10	30.1.1.2263.2	28.2763	214	28.2413							NGO0799
								0	manual	0	99	LVTVPEGTSIDEAR	Label:13C(6)(R)@14		-0.0126808	1491.77	746.895	1491.79	746.901	2	13	28.1.1.2248.2	27.9661	693	27.9311	0.787239	6.40332	401	20.02	622	24.94	NGO0799
								0	manual	0	99	LVTVPEGTSIDEAR	Label:13C(6)(R)@14		-0.00807677	1491.78	746.897	1491.79	746.901	2	14	30.1.1.2254.2	27.8818	737	27.8468	0.578407	6.13176	392	19.8	827.57	28.77	NGO0799
								0	manual	0	99	LVTVPEGTSIDEAR			0.00851314	1485.78	743.895	1485.77	743.891	2	15	29.1.1.2231.2	27.9983	1030	28.0506	0.75601	4.29925	876.08	29.6	1415.04	37.62	NGO0799
								0	manual	0	98.91	LVTVPEGTSIDEAR			0.00570525	1485.77	743.894	1485.77	743.891	2	14	29.1.1.2241.2	28.4339	959	28.1378	0.751538	6.05256	441	21	716.54	26.77	NGO0799
								0	manual	0	98.91	LVTVPEGTSIDEAR			0.00594941	1485.77	743.894	1485.77	743.891	2	14	29.1.1.2242.2	28.4774	959	28.1378	1.00442	6.80195	394	19.85	479	21.89	NGO0799
								1	auto	0	98.88	LVTVPEGTSIDEAR	Label:13C(6)(R)@14		-0.00283436	1491.78	746.9	1491.79	746.901	2	14	29.1.1.2233.2	28.0855	2100	28.0506	0.728428	3.54159	1273	35.68	2134	46.2	NGO0799
								1	auto	0	98.44	LVTVPEGTSIDEAR			1.00056	1486.77	744.391	1485.77	743.891	2	14	29.1.1.2234.2	28.1291	82	28.0506	0.660273	3.79664	1069	32.7	1977	44.46	NGO0799
								0	manual	0	98.44	LVTVPEGTSIDEAR			0.00362984	1485.77	743.893	1485.77	743.891	2	13	29.1.1.2243.2	28.5208	959	28.1378	0.807171	7.02123	337	18.36	509.82	22.58	NGO0799
								0	manual	0	98.3	LVTVPEGTSIDEAR	Label:13C(6)(R)@14		-0.00283436	1491.78	746.9	1491.79	746.901	2	13	29.1.1.2229.2	27.9112	2100	28.0506	1.05377	7.23989	355.54	18.86	412	20.3	NGO0799
								0	no quant - weak signal	0	64.22	LVTVPEGTSIDEAR	Label:13C(6)(R)@14		0.0378191	1491.83	746.92	1491.79	746.901	2	8	29.1.1.2347.2	33.0324	32	32.9978			13.54	3.68	28.04	5.29	NGO0799
								0	no quant - no residues to label	0	99	MSGLPVVENGK	Oxidation(M)@1		0.0123171	1145.59	573.801	1145.58	573.795	2	12	30.1.1.2219.2	26.349	232	26.3142							NGO0799
								0	no quant - no residues to label	0	99	MSGLPVVENGK	Oxidation(M)@1		0.00495567	1145.58	573.797	1145.58	573.795	2	14	29.1.1.2188.2	26.1244	852	26.3501							NGO0799
								0	no quant - no residues to label	0	99	MSGLPVVENGK	Oxidation(M)@1		0.00275819	1145.58	573.796	1145.58	573.795	2	14	29.1.1.2195.2	26.4283	933	26.437							NGO0799
								0	manual	0	72.57	NMPPEMQAR	Oxidation(M)@2; Oxidation(M)@6; Label:13C(6)(R)@9		0.0117437	1110.5	556.258	1110.49	556.252	2	8	29.1.1.1985.2	17.4449	224	17.4105	0.470021	12.4002	90.07	9.49	234	15.3	NGO0799
								1	auto	0	99	TTEFPNANKDSEGR			0.0012081	1564.71	522.578	1564.71	522.578	3	15	29.1.1.2034.2	19.4618	294	19.4271	0.790542	6.87035	349	18.68	539.08	23.22	NGO0799
								1	auto	0	99	VGAAVGTGGDTDER	Label:13C(6)(R)@14		-0.00623857	1309.61	655.814	1309.62	655.818	2	14	30.1.1.2048.2	18.9391	306	18.861	0.5746	10.7777	126.58	11.25	269	16.4	NGO0799
								1	auto	0	99	VGAAVGTGGDTDER	Label:13C(6)(R)@14		-0.00220454	1309.62	655.817	1309.62	655.818	2	17	29.1.1.2018.2	18.7678	1380	18.9067	0.513251	11.3771	109.77	10.48	261.16	16.16	NGO0799
								1	auto	0	99	VGAAVGTGGDTDER	Label:13C(6)(R)@14		-0.00220454	1309.62	655.817	1309.62	655.818	2	16	29.1.1.2025.2	19.0715	1380	18.9067	0.604479	5.93183	425	20.62	858.54	29.3	NGO0799
								1	auto	0	99	VGAAVGTGGDTDER			0.00145414	1303.6	652.808	1303.6	652.807	2	14	29.1.1.2020.2	18.8545	666	18.9067	0.60551	5.64356	469.61	21.67	947.04	30.77	NGO0799
								1	auto	0	99	VGAAVGTGGDTDERVK		missed R-V@14	-0.001856	1530.76	511.261	1530.76	511.262	3	16	29.1.1.2021.2	18.8979	363	18.9067	0.741394	6.84445	343.04	18.52	565	23.77	NGO0799
								0	manual	0	97.22	VVGIVTNR	Label:13C(6)(R)@8		0.00494406	862.538	432.276	862.533	432.274	2	10	30.1.1.2134.2	22.6684	128	22.6338	0.601959	16.8574	52.54	7.25	106.58	10.32	NGO0799
								1	auto	0	94.49	VVGIVTNR	Label:13C(6)(R)@8		-0.00384105	862.529	432.272	862.533	432.274	2	10	29.1.1.2111.2	22.7968	601	22.8055	0.739208	6.74465	352.81	18.78	582.81	24.14	NGO0799
								1	auto	0	89.07	VVGIVTNR			0.000680943	856.514	429.264	856.513	429.264	2	9	29.1.1.2119.2	23.1427	381	22.892	0.719078	10.0604	157	12.53	266.61	16.33	NGO0799
								0	manual	0	76.3	VVGIVTNR	Label:13C(6)(R)@8		-0.00323064	862.53	432.272	862.533	432.274	2	8	29.1.1.2100.2	22.321	810	22.6325	0.724658	14.4742	76.05	8.72	128.15	11.32	NGO0799
NGO0916	dihydrolipoamide succinyltransferase (EC:2.3.1.61); K00658 2-oxoglutarate dehydrogenase E2 component (dihydrolipoamide succinyltransferase) [EC:2.3.1.61]	54	17.23	17.23	47.58	29.77	29.77	0	no quant - no residues to label	2	99	DADQMSIADIEQAIVDYAK	Oxidation(M)@5		-0.0131127	2110.96	1056.49	2110.97	1056.49	2	14	25.1.1.2309.2	33.6768	47	33.6423							NGO0916
								0	no quant - no residues to label	2	99	EAVLTLVAIK			0.00575204	1055.66	528.84	1055.66	528.837	2	13	25.1.1.2211.2	29.4119	586	29.5086							NGO0916
								0	manual	2	99	EAVLTLVAIKDALEDPVR	Label:13C(6)(R)@18		0.00326534	1957.12	653.381	1957.12	653.38	3	16	25.1.1.2264.2	31.7257	146	31.7779	0.01		0	0	104	10.2	NGO0916
								0	no quant - no residues to label	2	99	LGFMSFFVK	Oxidation(M)@4		0.000670467	1090.55	546.284	1090.55	546.283	2	14	25.1.1.2240.2	30.682	1647	30.865							NGO0916
								0	manual	2	99	LLASQQENAILTTFNEVNMKPIMDLR	Oxidation(M)@19; Oxidation(M)@23; Label:13C(6)(R)@26		-0.0200953	3026.53	1009.85	3026.55	1009.86	3	19	25.1.1.2235.2	30.4637	331	30.5598	0.01		0	0	318	17.83	NGO0916
								1	auto	2	99	PAAAVAPAVALPAGARPEER	Label:13C(6)(R)@16; Label:13C(6)(R)@20	cleaved K-P@N-term	0.0092772	1925.1	642.707	1925.09	642.703	3	19	25.1.1.2143.2	26.4001	635	26.4089	0.211636	9.64608	126	11.22	727	26.96	NGO0916
								0	no quant - no residues to label	2	99	YPVVNASVDGK			-0.000450973	1147.59	574.801	1147.59	574.801	2	15	25.1.1.2122.2	25.473	612	25.5256							NGO0916
								0	no quant - no residues to label	1.56864	98.94	MIIDVK	Oxidation(M)@1		0.00837712	733.413	367.714	733.404	367.709	2	8	26.1.1.2052.2	22.4302	176	22.3955							NGO0916
								1	auto	1.52288	99	GLVVPILR	Label:13C(6)(R)@8		0.00666651	871.602	436.808	871.595	436.805	2	9	25.1.1.2207.2	29.2361	1622	29.3327	0.253003	9.98867	121	11	584	24.17	NGO0916
								0	no quant - no residues to label	0	99	DADQMSIADIEQAIVDYAK	Oxidation(M)@5		-0.130883	2110.84	1056.43	2110.97	1056.49	2	13	26.1.1.2313.2	33.8121	32	33.7775							NGO0916
								0	no quant - weak signal	0	99	EAVLTLVAIKDALEDPVR	Label:13C(6)(R)@18		-0.0644913	1957.05	653.359	1957.12	653.38	3	12	25.1.1.2272.2	32.073	43	32.0817			0	0	63.04	7.94	NGO0916
								1	auto	0	97	GLVVPILR	Label:13C(6)(R)@8		0.00807048	871.603	436.809	871.595	436.805	2	9	25.1.1.2214.2	29.5439	1132	29.5086	0.166605	8.24778	167	12.92	1224	34.99	NGO0916
								0	no quant - no residues to label	0	99	LGFMSFFVK	Oxidation(M)@4		0.000670467	1090.55	546.284	1090.55	546.283	2	13	25.1.1.2244.2	30.8562	1647	30.865							NGO0916
								0	no quant - no residues to label	0	99	LGFMSFFVK	Oxidation(M)@4		0.0116512	1090.56	546.289	1090.55	546.283	2	13	26.1.1.2243.2	30.8055	489	30.9452							NGO0916
								0	no quant - no residues to label	0	99	LGFMSFFVK	Oxidation(M)@4		0.0320461	1090.58	546.299	1090.55	546.283	2	9	25.1.1.2298.2	33.2009	58	33.1663							NGO0916
								0	no quant - no residues to label	0	97.84	LGFMSFFVK	Dioxidation(M)@4		0.0731374	1106.62	554.317	1106.55	554.281	2	10	25.1.1.2254.2	31.2916	228	31.2568							NGO0916
								0	no quant - no residues to label	0	61.66	LGFMSFFVK	Dioxidation(M)@4		0.110373	1106.66	554.336	1106.55	554.281	2	9	25.1.1.2252.2	31.2047	213	31.2568							NGO0916
								0	no quant - no residues to label	0	94.67	MIIDVK	Oxidation(M)@1		0.00433243	733.409	367.712	733.404	367.709	2	8	25.1.1.2042.2	21.9946	458	22.0905							NGO0916
								0	no quant - no residues to label	0	50.01	MIIDVK	Oxidation(M)@1		-0.0227685	733.382	367.698	733.404	367.709	2	7	27.1.1.2168.2	25.4264	52	25.4785							NGO0916
NGO0948	hypothetical protein; K07287 lipoprotein-34	84	11.54	11.54	36.68	15.08	15.08	1	auto	2	99	FMQYLGVDGR	Oxidation(M)@2; Label:13C(6)(R)@10		0.0167672	1206.6	604.306	1206.58	604.297	2	12	25.1.1.2156.2	26.9778	537	26.8979	1.00141	6.81375	392	19.8	478	21.86	NGO0948
								1	auto	2	99	SLIVFGDYGR			0.0177868	1125.6	563.807	1125.58	563.798	2	9	25.1.1.2218.2	29.7194	299	29.6843	1.75469	8.44164	342	18.49	238	15.43	NGO0948
								0	no quant - no residues to label	2	99	SPAEIWPLLK			0.969289	1153.62	577.819	1152.65	577.334	2	13	25.1.1.2241.2	30.7256	139	30.865							NGO0948
								0	no quant - no residues to label	2	99	TPAVQQPADAEVLK			-0.0059873	1465.77	733.893	1465.78	733.896	2	19	25.1.1.2132.2	25.913	2295	25.966							NGO0948
								1	auto	1.95861	99	LPAGSGAVR	Label:13C(6)(R)@9		-0.0132266	832.473	417.244	832.486	417.25	2	9	25.1.1.1954.2	18.1492	823	18.1142	1.37286	5.22555	778	27.89	692	26.31	NGO0948
								1	auto	1.55284	99	TGLALDR	Label:13C(6)(R)@7		0.00163598	750.435	376.225	750.433	376.224	2	8	25.1.1.2053.2	22.4734	294	22.5256	1.84379	10.4931	228	15.1	151	12.29	NGO0948
								0	auto - shared MS/MS	0	97.46	FMQYLGVDGR	Oxidation(M)@2; Deamidated(Q)@3		0.0526797	1201.6	601.806	1201.54	601.779	2	10	25.1.1.2155.2	26.9335	359	26.8979	1.74167	6.21081	629	25.08	441	21	NGO0948
								1	auto	0	99	LPAGSGAVR			-0.00337356	826.463	414.239	826.466	414.24	2	9	25.1.1.1951.2	18.018	1094	18.1142	1.46459	7.44156	397	19.92	331	18.19	NGO0948
								1	auto	0	99	SLIVFGDYGR	Label:13C(6)(R)@10		0.00432245	1131.61	566.81	1131.6	566.808	2	10	25.1.1.2220.2	29.8071	289	29.7719	1.63282	8.18438	349	18.68	261	16.16	NGO0948
								0	no quant - no residues to label	0	99	SPAEIWPLLK	Trp->Kynurenin(W)@6		0.00596842	1156.66	579.335	1156.65	579.332	2	14	25.1.1.2256.2	31.3785	114	31.3003							NGO0948
NGO1056	hypothetical protein; K06194 lipoprotein NlpD	35	24.36	24.36	47.39	41.19	39.21	1	auto	2	99	AVPAPAPAPQSPAASPSGTR			-0.0227436	1828.92	915.467	1828.94	915.479	2	21	24.1.1.1995.2	21.1868	769	21.2391	2.64128	6.9637	652.39	25.54	301.61	17.37	NGO1056
								0	no quant - no residues to label	2	99	GDTVYNISK			-0.00162573	995.491	498.753	995.492	498.753	2	11	25.1.1.2045.2	22.1253	833	22.0905							NGO1056
								1	auto	2	99	GQQVALMGNTDASR	Oxidation(M)@7; Label:13C(6)(R)@14		-0.00301862	1468.7	735.357	1468.7	735.359	2	17	24.1.1.1955.2	19.4443	882	19.4093	0.918806	5.32982	617	24.84	820	28.64	NGO1056
								0	no quant - no residues to label	2	99	GVDIAGNAGQPVLAAADGK			0.000862896	1722.89	862.453	1722.89	862.452	2	21	24.1.1.2144.2	27.6868	2090	27.7839							NGO1056
								0	no quant - no residues to label	2	99	LLVGEGQQVK			-0.00535004	1069.61	535.811	1069.61	535.814	2	11	24.1.1.2043.2	23.2719	1150	23.6276							NGO1056
								0	manual	2	99	LLVGEGQQVKR	Carbamyl(K)@10; Label:13C(6)(R)@11	missed K-R@10	0.00338648	1274.74	638.379	1274.74	638.377	2	12	24.1.1.2097.2	25.6139	189	25.6662	1.10577	12.1996	128	11.31	141.35	11.89	NGO1056
								0	no quant - no residues to label	2	99	QNGKPVNPNSYIAF			0.00826068	1547.78	774.898	1547.77	774.894	2	10	25.1.1.2188.2	28.3962	1779	28.4049							NGO1056
								0	manual	2	99	RGQQVALMGNTDASR	Label:13C(6)(R)@1; Oxidation(M)@8; Label:13C(6)(R)@15	missed R-G@1	-0.0182015	1630.81	544.61	1630.82	544.616	3	18	25.1.1.1949.2	17.9306	437	17.8959	2.01258	5.97738	741	27.22	449.59	21.2	NGO1056
								0	no quant - no residues to label	2	99	VKPAGYAAPK			-0.0136243	1000.56	501.286	1000.57	501.293	2	9	25.1.1.1933.2	17.236	356	17.3313							NGO1056
								0	no quant - no residues to label	2	99	VVADFGGGNK			0.0139488	962.496	482.255	962.482	482.248	2	9	16.1.1.1996.2	21.1488	179	21.2009							NGO1056
								1	auto	2	99	VVYAGSGLR	Label:13C(6)(R)@9		0.00327027	926.531	464.273	926.528	464.271	2	9	24.1.1.2025.2	22.491	620	22.4564	1.69217	5.47089	797	28.23	575.13	23.98	NGO1056
								1	auto	2	99	YHISQDDFR			0.0116932	1179.54	394.188	1179.53	394.184	3	11	25.1.1.2124.2	25.5607	448	25.5256	1.40164	7.09221	427	20.66	372	19.29	NGO1056
								0	no quant - no residues to label	0.14752	96.47	QIPSGFALEK	Gln->pyro-Glu@N-term	cleaved F-Q@N-term	0.027375	1071.59	358.203	1071.56	358.194	3	10	20.1.1.1931.2	17.6994	244	17.7081							NGO1056
								0	no quant - no residues to label	0.132533	98.01	KPAGYAAPK		cleaved V-K@N-term	0.0154275	901.518	451.766	901.502	451.758	2	9	24.1.1.1911.2	17.5281	113	17.4936							NGO1056
								0	no quant - weak signal	0.0109954	98.02	AGSGLRGYGNLVIIQHNSSFLTAYGHNQKLLVGEGQQVK		cleaved Y-A@N-term; missed R-G@6; missed K-L@29	-7.98083	4145.2	691.874	4153.18	693.204	6	12	25.1.1.2243.2	30.8127	87	30.7778			0	0	0	0	NGO1056
								1	auto	0	99	AVPAPAPAPQSPAASPSGTR			-0.0261741	1828.92	915.466	1828.94	915.479	2	19	25.1.1.2011.2	20.6419	922	20.6944	2.04128	6.05745	728.08	26.98	435.54	20.87	NGO1056
								0	no quant - no residues to label	0	99	GDTVYNISK			0.00327942	995.496	498.755	995.492	498.753	2	9	24.1.1.2029.2	22.6646	549	22.9336							NGO1056
								0	no quant - no residues to label	0	98.73	GDTVYNISK			0.0120012	995.504	498.76	995.492	498.753	2	9	26.1.1.2053.2	22.4736	172	22.4389							NGO1056
								0	no quant - no residues to label	0	98.17	GDTVYNISK			-0.00162573	995.491	498.753	995.492	498.753	2	9	25.1.1.2040.2	21.9075	867	22.0905							NGO1056
								0	no quant - no residues to label	0	96.46	GDTVYNISK	Dehydrated(T)@3		0.00407097	977.486	489.75	977.482	489.748	2	10	25.1.1.2048.2	22.2558	289	22.1776							NGO1056
								1	auto	0	99	GQQVALMGNTDASR	Oxidation(M)@7		-0.0185644	1462.66	732.34	1462.68	732.349	2	14	25.1.1.1976.2	19.1114	1302	19.1202	1.36815	3.92441	1377	37.11	1229	35.06	NGO1056
								0	no quant - no residues to label	0	99	GVDIAGNAGQPVLAAADGK	Deamidated(N)@7		0.0295287	1723.9	862.959	1723.87	862.944	2	15	24.1.1.2145.2	27.731	646	27.7839							NGO1056
								0	no quant - no residues to label	0	99	GVDIAGNAGQPVLAAADGK			-0.0127599	1722.88	862.446	1722.89	862.452	2	19	25.1.1.2160.2	27.1554	484	27.1642							NGO1056
								0	no quant - no residues to label	0	99	GVDIAGNAGQPVLAAADGK			-0.0117833	1722.88	862.446	1722.89	862.452	2	21	25.1.1.2167.2	27.4656	3149	27.5186							NGO1056
								0	no quant - no residues to label	0	99	GVDIAGNAGQPVLAAADGK			1.00579	1723.9	862.955	1722.89	862.452	2	19	25.1.1.2170.2	27.5985	201	27.4744							NGO1056
								0	no quant - no residues to label	0	99	GVDIAGNAGQPVLAAADGK			-0.00332216	1722.89	862.451	1722.89	862.452	2	16	26.1.1.2169.2	27.5439	888	27.5968							NGO1056
								0	no quant - no residues to label	0	99	LLVGEGQQVK			-0.00425128	1069.61	535.812	1069.61	535.814	2	14	24.1.1.2052.2	23.6622	1079	23.6276							NGO1056
								0	no quant - no residues to label	0	99	LLVGEGQQVK			-0.00229794	1069.61	535.813	1069.61	535.814	2	12	24.1.1.2062.2	24.0955	1081	23.7142							NGO1056
								0	no quant - no residues to label	0	99	LLVGEGQQVK			-0.0147644	1069.6	535.807	1069.61	535.814	2	14	25.1.1.2063.2	22.9082	1703	22.743							NGO1056
								0	no quant - no residues to label	0	99	LLVGEGQQVK			-0.0154969	1069.6	535.806	1069.61	535.814	2	10	25.1.1.2052.2	22.4299	1703	22.743							NGO1056
								0	no quant - no residues to label	0	99	LLVGEGQQVK			-0.00696899	1069.61	535.81	1069.61	535.814	2	9	26.1.1.2069.2	23.1677	437	23.2631							NGO1056
								0	no quant - no residues to label	0	99	LLVGEGQQVK			-0.00548725	1069.61	535.811	1069.61	535.814	2	9	15.1.1.2043.2	23.3541	118	23.3195							NGO1056
								0	no quant - no residues to label	0	99	LLVGEGQQVK			-0.00761301	1069.61	535.81	1069.61	535.814	2	10	27.1.1.2177.2	25.8173	365	25.913							NGO1056
								0	no quant - no residues to label	0	99	LLVGEGQQVK			0.00505797	1069.62	535.816	1069.61	535.814	2	9	28.1.1.2196.2	25.6988	177	25.7942							NGO1056
								0	no quant - no residues to label	0	60.68	LLVGEGQQVK			-0.0116386	1069.6	535.808	1069.61	535.814	2	8	16.1.1.2056.2	23.745	95	23.7537							NGO1056
								0	no quant - no residues to label	0	52.1	LLVGEGQQVK			-0.0222927	1069.59	535.803	1069.61	535.814	2	7	19.1.1.2058.2	23.1579	151	23.1666							NGO1056
								0	manual	0	55.27	LLVGEGQQVKR	Carbamyl(K)@10	missed K-R@10	-0.0095944	1268.71	635.362	1268.72	635.367	2	10	25.1.1.2112.2	25.0358	171	25.0881	1.04229	11.6524	136.57	11.69	160	12.65	NGO1056
								0	no quant - no residues to label	0	76.96	LSIGQIVK	Carbamyl@N-term	cleaved T-L@N-term	-0.0566157	899.487	450.751	899.544	450.779	2	11	8.1.1.2127.2	25.6968	365	25.6619							NGO1056
								0	no quant - no residues to label	0	99	QNGKPVNPNSYIAF			0.00826068	1547.78	774.898	1547.77	774.894	2	10	25.1.1.2191.2	28.5291	1779	28.4049							NGO1056
								0	no quant - no residues to label	0	63.9	QNGKPVNPNSYIAF			0.0058983	1547.78	774.897	1547.77	774.894	2	9	24.1.1.2167.2	28.7028	1234	28.7998							NGO1056
								0	no quant - no residues to label	0	99	VKPAGYAAPK			-0.00794215	1000.56	501.289	1000.57	501.293	2	9	24.1.1.1909.2	17.4416	357	17.4936							NGO1056
								0	no quant - no residues to label	0	99	VVADFGGGNK			0.00483191	962.487	482.251	962.482	482.248	2	10	24.1.1.1988.2	20.8816	1358	21.1955							NGO1056
								0	no quant - no residues to label	0	99	VVADFGGGNK			-0.00500125	962.477	482.246	962.482	482.248	2	12	25.1.1.2014.2	20.7731	1719	20.7819							NGO1056
								0	no quant - no residues to label	0	99	VVADFGGGNK			0.0064359	962.489	482.252	962.482	482.248	2	11	26.1.1.2016.2	20.8649	520	20.9172							NGO1056
								0	no quant - no residues to label	0	99	VVADFGGGNK			-0.00475708	962.477	482.246	962.482	482.248	2	10	25.1.1.2009.2	20.5545	1812	20.7819							NGO1056
								0	no quant - no residues to label	0	99	VVADFGGGNK			0.0213272	962.503	482.259	962.482	482.248	2	9	15.1.1.1986.2	20.8869	174	20.9823							NGO1056
								0	no quant - no residues to label	0	93.85	VVADFGGGNK			0.00431493	962.486	482.25	962.482	482.248	2	9	27.1.1.2103.2	22.6075	282	22.6163							NGO1056
								1	auto	0	98.57	VVYAGSGLR	Label:13C(6)(R)@9		-0.00105717	926.527	464.271	926.528	464.271	2	9	25.1.1.2047.2	22.2123	975	21.742	1.90033	6.66427	575.81	24	370	19.24	NGO1056
								1	auto	0	96.46	VVYAGSGLR			0.00257317	920.51	461.262	920.508	461.261	2	8	25.1.1.2030.2	21.4719	1384	21.742	1.1981	10.5622	177.59	13.33	181	13.45	NGO1056
								1	auto	0	93.46	VVYAGSGLR			0.000860904	920.509	461.262	920.508	461.261	2	8	26.1.1.2045.2	22.1264	230	22.0917	2.21977	10.3387	263.75	16.24	145.09	12.05	NGO1056
								1	auto	0	82.08	VVYAGSGLR			0.0089329	920.517	461.266	920.508	461.261	2	8	24.1.1.2017.2	22.1438	879	22.4564	1.44184	10.0735	214.9	14.66	182	13.49	NGO1056
								1	auto	0	50.8	VVYAGSGLR	Label:13C(6)(R)@9		0.00168318	926.53	464.272	926.528	464.271	2	7	24.1.1.2018.2	22.1872	620	22.4564	1.09003	10.9433	158	12.57	177	13.3	NGO1056
								1	auto	0	99	YHISQDDFR			0.0183791	1179.55	394.19	1179.53	394.184	3	10	24.1.1.2104.2	25.9202	360	25.9289	1.29835	8.05346	318	17.83	299.08	17.29	NGO1056
								0	auto - shared MS/MS	0	93.21	YHISQDDFR	Label:13C(6)(R)@9		0.0156069	1185.57	396.196	1185.55	396.191	3	9	25.1.1.2125.2	25.6045	306	25.6132	1.29269	8.42524	290	17.03	273.94	16.55	NGO1056
NGO1081	alpha-2,3-sialyltransferase; K00785 beta-galactosamide-alpha-2,3-sialyltransferase [EC:2.4.99.-]	33	25.32	25.32	47.09	37.3	34.92	0	no quant - no residues to label	2	99	AYFFYLPYGLNK			0.000625515	1494.76	748.385	1494.75	748.385	2	12	24.1.1.2249.2	32.2801	186	32.3753							NGO1081
								0	no quant - no residues to label	2	99	ILLGSPDKEMKEISEK	Oxidation(M)@10		-0.00179644	1831.96	458.997	1831.96	458.997	4	16	24.1.1.2091.2	25.3527	163	25.1877							NGO1081
								0	manual	2	99	IMAQHPGER	Oxidation(M)@2; Label:13C(6)(R)@9		-0.0249851	1059.5	354.173	1059.52	354.182	3	10	23.1.1.1876.2	16.6383	0	16.6038	1.78004	19.4471	65	8.06	44.59	6.68	NGO1081
								0	no quant - no residues to label	2	99	MMVGDWSIAK	Oxidation(M)@1; Oxidation(M)@2		0.0215288	1168.55	585.281	1168.53	585.27	2	14	23.1.1.2124.2	27.4156	628	27.4244							NGO1081
								0	no quant - no residues to label	2	99	MTYLPLFDASELK	Oxidation(M)@1		0.0184412	1542.78	772.399	1542.76	772.389	2	14	21.1.1.2223.2	31.2024	410	31.2111							NGO1081
								0	no quant - no residues to label	2	99	NASDEHYTIFK			0.0234599	1323.63	442.218	1323.61	442.21	3	12	24.1.1.2121.2	26.6685	645	26.6772							NGO1081
								1	auto	2	99	NFNIQYVAPHPR			0.0262203	1454.77	485.93	1454.74	485.921	3	14	24.1.1.2136.2	27.3329	567	27.2974	1.77328	6.60549	562	23.71	387	19.67	NGO1081
								0	no quant - no residues to label	2	99	QADIPILAFDDK			0.0142474	1344.71	673.361	1344.69	673.354	2	13	24.1.1.2215.2	30.8053	186	30.7705							NGO1081
								0	no quant - no residues to label	2	99	SFNFIPTMAELK	Oxidation(M)@8		0.0209781	1412.72	707.368	1412.7	707.358	2	13	24.1.1.2193.2	29.8455	494	29.898							NGO1081
								0	no quant - no residues to label	2	99	SMLLPK	Oxidation(M)@2		0.00908114	703.403	352.709	703.394	352.704	2	9	24.1.1.1987.2	20.8382	471	20.8469							NGO1081
								0	no quant - weak signal	2	99	TFDDGTNNLIR			0.0121053	1264.62	633.316	1264.6	633.31	2	13	24.1.1.2137.2	27.3772	828	27.4745			0	0	0	0	NGO1081
								0	no quant - no residues to label	1.74473	99	IYLASLEK			0.0193649	935.552	468.783	935.533	468.774	2	9	24.1.1.2148.2	27.8636	854	27.8723							NGO1081
								0	no quant - no residues to label	0.554396	84.01	NAVSLLK			0.0149503	743.469	372.742	743.454	372.734	2	8	24.1.1.2115.2	26.4033	584	26.3679							NGO1081
								0	no quant - no residues to label	0.391474	92.65	NAVSLLKDK	Deamidated(N)@1		0.0150277	987.575	494.795	987.56	494.787	2	10	22.1.1.1982.2	21.881	77	21.8462							NGO1081
								0	no quant - no residues to label	0.334419	70.14	ILLGSPDKEMK	Oxidation(M)@10		0.0154999	1245.68	416.234	1245.66	416.229	3	9	22.1.1.1951.2	20.5301	481	20.5823							NGO1081
								0	no quant - no residues to label	0.174574	93.61	GSPDKEMKEISEK	Oxidation(M)@7	cleaved L-G@N-term	0.0164575	1492.72	747.369	1492.71	747.361	2	12	22.1.1.2050.2	24.8327	132	24.7981							NGO1081
								0	no quant - no residues to label	0	99	AYFFYLPYGLNK			0.00576178	1494.76	748.388	1494.75	748.385	2	13	23.1.1.2231.2	32.1051	250	32.1571							NGO1081
								0	no quant - no residues to label	0	99	AYFFYLPYGLNK			-0.0226553	1494.73	748.373	1494.75	748.385	2	10	25.1.1.2270.2	31.9862	73	32.0817							NGO1081
								0	no quant - no residues to label	0	99	AYFFYLPYGLNK			0.0124182	1494.77	748.391	1494.75	748.385	2	14	22.1.1.2220.2	32.2974	315	32.2194							NGO1081
								0	no quant - no residues to label	0	85.96	AYFFYLPYGLNK			0.0124182	1494.77	748.391	1494.75	748.385	2	10	22.1.1.2215.2	32.0807	316	32.2194							NGO1081
								0	no quant - no residues to label	0	99	ILLGSPDKEMKEISEK	Oxidation(M)@10		-0.00290341	1831.96	458.997	1831.96	458.997	4	12	23.1.1.2072.2	25.1243	175	25.133							NGO1081
								0	no quant - no residues to label	0	99	ILLGSPDKEMKEISEK	Oxidation(M)@10		-0.00363591	1831.96	458.996	1831.96	458.997	4	11	23.1.1.2063.2	24.7333	243	24.7421							NGO1081
								0	no quant - no residues to label	0	96.12	ILLGSPDKEMKEISEK	Oxidation(M)@10		-0.00453018	1831.96	458.996	1831.96	458.997	4	12	22.1.1.2047.2	24.7025	218	24.7547							NGO1081
								0	no quant - no residues to label	0	95.68	ILLGSPDKEMKEISEK	Oxidation(M)@10		-0.00977968	1831.95	458.995	1831.96	458.997	4	12	22.1.1.2051.2	24.8761	213	24.8414							NGO1081
								0	manual	0	98.67	IMAQHPGER	Oxidation(M)@2; Label:13C(6)(R)@9		0.00392941	1059.53	354.183	1059.52	354.182	3	9	24.1.1.1889.2	16.7499	87	16.7586	1.39415	21.3777	46.89	6.85	41.07	6.41	NGO1081
								1	auto	0	94.91	IMAQHPGER	Oxidation(M)@2		-0.000631552	1053.5	352.175	1053.5	352.175	3	10	23.1.1.1878.2	16.6901	170	16.6556	1.46095	11.0718	179.08	13.38	149.68	12.23	NGO1081
								0	no quant - weak signal	0	51.62	IMAQHPGER	Oxidation(M)@2		0.0218147	1053.52	352.182	1053.5	352.175	3	7	24.1.1.1898.2	17.035	52	17.0437			42.54	6.52	0	0	NGO1081
								0	no quant - no residues to label	0	89.62	IYLASLEK			0.0227768	935.556	468.785	935.533	468.774	2	10	22.1.1.2115.2	27.6955	1314	27.7043							NGO1081
								0	no quant - no residues to label	0	99	MMVGDWSIAK	Oxidation(M)@1; Oxidation(M)@2		0.0190196	1168.54	585.28	1168.53	585.27	2	14	22.1.1.2109.2	27.4291	559	27.3936							NGO1081
								0	no quant - no residues to label	0	99	MTYLPLFDASELK	Oxidation(M)@1		0.0114458	1542.78	772.395	1542.76	772.389	2	11	24.1.1.2231.2	31.5001	315	31.5522							NGO1081
								0	no quant - no residues to label	0	99	MTYLPLFDASELK	Oxidation(M)@1		0.0109574	1542.78	772.395	1542.76	772.389	2	11	24.1.1.2235.2	31.6735	315	31.5522							NGO1081
								0	no quant - no residues to label	0	99	MTYLPLFDASELK	Oxidation(M)@1		0.0114458	1542.78	772.395	1542.76	772.389	2	13	24.1.1.2236.2	31.7169	315	31.5522							NGO1081
								0	no quant - no residues to label	0	99	MTYLPLFDASELK	Oxidation(M)@1		0.00605955	1542.77	772.392	1542.76	772.389	2	11	23.1.1.2210.2	31.1949	360	31.3338							NGO1081
								0	no quant - no residues to label	0	99	MTYLPLFDASELK	Oxidation(M)@1		0.00605955	1542.77	772.392	1542.76	772.389	2	13	23.1.1.2211.2	31.2383	360	31.3338							NGO1081
								0	no quant - no residues to label	0	99	MTYLPLFDASELK	Oxidation(M)@1		0.00605955	1542.77	772.392	1542.76	772.389	2	12	23.1.1.2212.2	31.2817	360	31.3338							NGO1081
								0	no quant - no residues to label	0	99	MTYLPLFDASELK	Oxidation(M)@1		0.00691413	1542.77	772.393	1542.76	772.389	2	12	23.1.1.2216.2	31.4552	337	31.3338							NGO1081
								0	no quant - no residues to label	0	96.88	MTYLPLFDASELK	Oxidation(M)@1		-0.00206136	1542.76	772.388	1542.76	772.389	2	12	22.1.1.2199.2	31.3866	551	31.3954							NGO1081
								0	no quant - no residues to label	0	96.26	MTYLPLFDASELK	Oxidation(M)@1		-0.0504053	1542.71	772.364	1542.76	772.389	2	12	22.1.1.2196.2	31.2564	337	31.3954							NGO1081
								0	no quant - no residues to label	0	84.44	MTYLPLFDASELK	Oxidation(M)@1		0.0153714	1542.78	772.397	1542.76	772.389	2	9	25.1.1.2253.2	31.2481	197	31.2568							NGO1081
								0	no quant - no residues to label	0	80.67	MTYLPLFDASELK	Oxidation(M)@1		0.385667	1543.15	772.582	1542.76	772.389	2	12	22.1.1.2204.2	31.6037	330	31.3954							NGO1081
								0	no quant - no residues to label	0	99	NASDEHYTIFK			0.0291817	1323.64	442.22	1323.61	442.21	3	13	23.1.1.2102.2	26.4393	686	26.4038							NGO1081
								0	no quant - no residues to label	0	97.5	NASDEHYTIFK			0.0329841	1323.64	442.221	1323.61	442.21	3	12	22.1.1.2089.2	26.5407	806	26.505							NGO1081
								0	no quant - no residues to label	0	61.04	NAVSLLKDK			0.0325227	986.609	494.312	986.576	494.295	2	8	23.1.1.1999.2	21.9564	154	21.9217							NGO1081
								1	auto	0	99	NFNIQYVAPHPR			0.0299708	1454.77	485.931	1454.74	485.921	3	15	23.1.1.2119.2	27.1937	703	27.2026	1.72497	5.99524	671	25.9	475	21.79	NGO1081
								1	auto	0	99	NFNIQYVAPHPR			0.029612	1454.77	485.931	1454.74	485.921	3	17	22.1.1.2103.2	27.1629	643	27.1273	1.56291	6.01046	631	25.12	493	22.2	NGO1081
								0	auto - shared MS/MS	0	99	NFNIQYVAPHPR	Label:13C(6)(R)@12		0.0251901	1460.79	487.936	1460.76	487.928	3	11	23.1.1.2118.2	27.1493	509	27.1137	1.46989	5.85004	644	25.38	535	23.13	NGO1081
								0	no quant - no residues to label	0	99	QADIPILAFDDK			0.00852093	1344.7	673.358	1344.69	673.354	2	12	23.1.1.2196.2	30.587	174	30.6392							NGO1081
								0	no quant - no residues to label	0	99	QADIPILAFDDK			0.0214596	1344.71	673.364	1344.69	673.354	2	14	22.1.1.2182.2	30.6475	219	30.6126							NGO1081
								0	no quant - no residues to label	0	99	SFNFIPTMAELK	Oxidation(M)@8		0.0146549	1412.72	707.365	1412.7	707.358	2	14	23.1.1.2176.2	29.7142	576	29.723							NGO1081
								0	no quant - no residues to label	0	97.3	SFNFIPTMAELK	Oxidation(M)@8		0.0135609	1412.71	707.365	1412.7	707.358	2	12	22.1.1.2163.2	29.8179	865	29.739							NGO1081
								0	no quant - no residues to label	0	85.96	SFNFIPTMAELK	Oxidation(M)@8		0.0135609	1412.71	707.365	1412.7	707.358	2	10	22.1.1.2160.2	29.6864	825	29.739							NGO1081
								1	auto	0	99	TFDDGTNNLIR	Label:13C(6)(R)@11		0.00825747	1270.63	636.324	1270.62	636.32	2	14	24.1.1.2140.2	27.5101	602	27.4745	1.73217	5.21883	888	29.8	626	25.02	NGO1081
								0	manual	0	99	TFDDGTNNLIR			0.0139353	1264.62	633.317	1264.6	633.31	2	15	23.1.1.2121.2	27.2826	1226	27.3357	100		1075	32.79	0	0	NGO1081
								1	auto	0	99	TFDDGTNNLIR	Label:13C(6)(R)@11		0.0146635	1270.64	636.327	1270.62	636.32	2	15	23.1.1.2122.2	27.3269	929	27.3357	1.66398	4.4824	1176	34.29	863	29.38	NGO1081
								1	auto	0	99	TFDDGTNNLIR			0.0134498	1264.62	633.316	1264.6	633.31	2	14	22.1.1.2106.2	27.2961	1121	27.3493	1.54244	4.81201	977.54	31.27	773.89	27.82	NGO1081
								1	auto	0	99	TFDDGTNNLIR	Label:13C(6)(R)@11		0.01264	1270.64	636.326	1270.62	636.32	2	14	22.1.1.2107.2	27.3405	790	27.3493	1.37355	4.88094	892	29.87	793	28.16	NGO1081
								0	no quant - weak signal	0	95.27	TFDDGTNNLIR	Label:13C(6)(R)@11		-0.177669	1270.45	636.231	1270.62	636.32	2	12	42.1.1.2706.2	28.1694	25	28.1262			6.07	2.46	16.54	4.07	NGO1081
								0	manual	0	90.59	TFDDGTNNLIR	Label:13C(6)(R)@11		0.000581453	1270.63	636.32	1270.62	636.32	2	9	40.1.1.2274.2	27.9102	70	27.8756	0.671724	21.1664	34.59	5.88	62.88	7.93	NGO1081
NGO1205	putative TonB-dependent receptor protein; K02014 iron complex outermembrane recepter protein	57	16.53	16.53	28.14	17.02	14.01	0	no quant - no residues to label	2	99	AGDAVENFFNNK			0.019295	1324.62	663.319	1324.6	663.31	2	14	34.1.1.2260.2	29.9562	673	30.0092							NGO1205
								0	manual	2	99	AVNLGDALDGVPGIHASQYGGGASAPVIR			-0.0202078	2761.39	921.472	2761.41	921.479	3	16	34.1.1.2272.2	30.4853	225	30.5381	1.61909	11.4	179	13.38	135	11.62	NGO1205
								1	auto	2	99	FGNYIYAQTLNDGR			0.0107709	1630.78	816.4	1630.77	816.394	2	15	34.1.1.2244.2	29.2494	580	29.2141	1.81248	6.61809	567	23.81	382	19.54	NGO1205
								1	auto	2	99	LSLTASHQER			-0.0101519	1140.58	381.2	1140.59	381.204	3	10	34.1.1.2014.2	19.1975	283	19.2062	1.71966	10.1243	235	15.33	166.87	12.92	NGO1205
								0	no quant - no residues to label	2	99	LTSAGINIGLGK			0.00396649	1142.67	572.342	1142.67	572.34	2	12	34.1.1.2229.2	28.5861	740	28.6392							NGO1205
								1	auto	2	99	QPFPGFEALR			0.01397	1160.61	581.313	1160.6	581.306	2	11	34.1.1.2278.2	30.7494	340	30.7582	2.81117	10.1587	320	17.89	139	11.79	NGO1205
								1	auto	2	99	SGDYAVPR			0.00614636	863.42	432.717	863.414	432.714	2	11	34.1.1.2042.2	20.416	360	20.5118	2.07647	11.2653	212.85	14.59	125.17	11.19	NGO1205
								0	no quant - no residues to label	1.20761	99	HVATNTFEVGNK			2.05281	1317.7	440.242	1315.65	439.558	3	12	34.1.1.2048.2	20.677	140	20.4683							NGO1205
								1	auto	0.806875	93.49	IGVSGDYVR			0.0016722	964.499	483.257	964.498	483.256	2	9	35.1.1.2164.2	25.9774	315	25.9861	2.41803	12.2064	200	14.14	101	10.05	NGO1205
								0	no quant - no residues to label	0.315155	73.94	ATSGLLHTSTASDK			-0.00941029	1387.68	463.569	1387.69	463.572	3	9	34.1.1.2021.2	19.5023	310	19.4674							NGO1205
								1	auto	0	99	FGNYIYAQTLNDGR			0.011015	1630.79	816.4	1630.77	816.394	2	13	34.1.1.2243.2	29.2053	585	29.2141	1.58614	7.3043	431	20.76	331.81	18.22	NGO1205
								1	auto	0	93.37	IGVSGDYVR			0.0124042	964.51	483.262	964.498	483.256	2	9	34.1.1.2179.2	26.3744	1021	26.3832	1.89584	6.65669	576	24	371	19.26	NGO1205
								0	auto - shared MS/MS	0	99	SGDYAVPR	Label:13C(6)(R)@8		0.0157029	869.45	435.732	869.434	435.724	2	9	34.1.1.2043.2	20.4595	210	20.5118	1.94349	9.67076	277	16.64	174.04	13.19	NGO1205
NGO1206	phosphatidylserine decarboxylase (EC:4.1.1.65); K01613 phosphatidylserine decarboxylase [EC:4.1.1.65]	108	8.47	8.47	42.47	31.27	24.71	1	auto	2	99	EIPQNPEAVLSPVDGR	Label:13C(6)(R)@16		-0.00444735	1725.89	863.955	1725.9	863.957	2	18	8.1.1.2197.2	28.7749	599	28.7836	1.66701	5.23211	864	29.39	632.89	25.16	NGO1206
								0	manual	1.79588	99	EITFVQVAGLVAR	Label:13C(6)(R)@13		0.00703784	1407.83	704.92	1407.82	704.916	2	14	8.1.1.2274.2	32.1309	107	32.0962	1.15432	14.3418	94.54	9.72	100.01	10	NGO1206
								0	manual	1.72125	99	FVNADLDKASTENER	Label:13C(6)(R)@15	missed K-A@8	-0.00271049	1713.82	572.282	1713.83	572.283	3	14	8.1.1.2095.2	24.3096	127	24.448	3.93025	15.2266	181.98	13.49	56.54	7.52	NGO1206
								1	auto	1.31876	98.78	NAVLATTASGR			-0.000308179	1059.57	530.791	1059.57	530.791	2	12	8.1.1.1991.2	19.8068	812	19.8155	1.4464	5.41872	744	27.28	628.11	25.06	NGO1206
								0	no quant - no residues to label	1.09691	97.92	SPADCTVTK	Carbamidomethyl(C)@5		0.014544	977.464	489.739	977.449	489.732	2	11	8.1.1.1935.2	17.3751	280	17.4271							NGO1206
								0	no quant - no residues to label	0.217527	72.67	ILCYTQAGAK	Carbamidomethyl(C)@3		0.0115402	1123.58	562.798	1123.57	562.792	2	9	8.1.1.2084.2	23.8338	84	23.7993							NGO1206
								0	no quant - no residues to label	0.152427	63.14	FVNADLDK			0.00292764	920.463	461.239	920.46	461.237	2	8	8.1.1.2076.2	23.4877	259	23.6695							NGO1206
								0	no quant - weak signal	0.0486625	98.15	NADLDKASTENER	Label:13C(6)(R)@13	cleaved V-N@N-term; missed K-A@6	0.00496447	1467.69	734.855	1467.69	734.852	2	13	8.1.1.2099.2	24.4825	73	24.448			0	0	65.41	8.09	NGO1206
								1	auto	0	99	EIPQNPEAVLSPVDGR			-0.0033788	1719.88	860.945	1719.88	860.947	2	15	8.1.1.2196.2	28.7312	774	28.7399	1.39214	5.52959	700	26.46	614	24.78	NGO1206
								1	auto	0	99	EIPQNPEAVLSPVDGR			-0.0033788	1719.88	860.945	1719.88	860.947	2	14	8.1.1.2202.2	28.9938	751	28.7399	1.80273	7.0652	496.04	22.27	336	18.33	NGO1206
								0	manual	0	97.98	EITFVQVAGLVAR			0.00882972	1401.81	701.911	1401.8	701.906	2	12	8.1.1.2272.2	32.0441	131	32.0094	1.98695	14.7608	120.59	10.98	74.11	8.61	NGO1206
								0	no quant - no residues to label	0	55.03	FVNADLDK			0.0136332	920.474	461.244	920.46	461.237	2	7	9.1.1.2092.2	23.9283	58	23.9371							NGO1206
								0	manual	0	99	FVNADLDKASTENER		missed K-A@8	0.033742	1707.84	570.287	1707.81	570.276	3	13	8.1.1.2112.2	25.0449	190	24.967	100		157	12.53	0	0	NGO1206
								1	auto	0	97.28	NAVLATTASGR	Label:13C(6)(R)@11		0.000477773	1065.59	533.801	1065.59	533.801	2	11	8.1.1.1986.2	19.5897	561	19.7721	1.24273	11.1968	160.93	12.69	158.13	12.57	NGO1206
								1	auto	0	96.13	NAVLATTASGR			-0.000308179	1059.57	530.791	1059.57	530.791	2	11	8.1.1.1987.2	19.6331	812	19.8155	1.32983	8.10506	318	17.83	292	17.09	NGO1206
								0	no quant - weak signal	0	69.21	VTKVVYNKGKFVNADLDKASTENER		cleaved T-V@N-term; missed K-V@3; missed K-G@8; missed K-F@10; missed K-A@18	-3.11752	2821.35	565.278	2824.47	565.902	5	12	8.1.1.2104.2	24.6988	46	24.6642			0	0	0	0	NGO1206
NGO1276	AniA (EC:1.7.2.1); K00368 nitrite reductase (NO-forming) [EC:1.7.2.1]	75	13.3	13.3	50.51	28.32	22.19	0	no quant - no residues to label	2	99	AVAEQPEYVVFNGHVGAIAGDNALK			-0.0187821	2568.28	857.1	2568.3	857.106	3	15	28.1.1.2302.2	30.3329	198	30.2102							NGO1276
								0	no quant - no residues to label	2	99	GAQGLQPFDMDK	Oxidation(M)@10		0.00802744	1321.61	661.81	1321.6	661.806	2	15	27.1.1.2219.2	27.6599	612	27.6687							NGO1276
								1	auto	2	99	TMKMDDGVEYR	Oxidation(M)@2; Oxidation(M)@4	missed K-M@3	-0.0215827	1375.55	459.525	1375.57	459.532	3	15	28.1.1.2031.2	18.553	301	18.5184	5.01464	12.8706	308.45	17.56	75.11	8.67	NGO1276
								0	no quant - no residues to label	2	99	VDKEFYIVQGDFYTK			-0.0045056	1850.9	617.976	1850.91	617.977	3	14	28.1.1.2299.2	30.2015	272	30.1665							NGO1276
								0	no quant - no residues to label	2	99	VEGAENPEIMTQK	Oxidation(M)@10		-0.00960528	1460.67	731.343	1460.68	731.348	2	14	28.1.1.2071.2	20.2879	684	20.2967							NGO1276
								1	auto	2	99	YWTFDGDVPGR			0.011852	1311.6	656.807	1311.59	656.801	2	10	28.1.1.2312.2	30.7707	323	30.8669	4.7123	18.0067	150.04	12.25	38.88	6.24	NGO1276
								1	auto	1.12494	97.52	MDDGVEYR	Oxidation(M)@1		0.0260116	999.423	500.719	999.397	500.706	2	9	28.1.1.2065.2	20.0275	170	19.9929	3.12106	16.2696	134.34	11.59	52.56	7.25	NGO1276
								0	no quant - no residues to label	0.0101054	73.1	GSAIVEFK		cleaved G-G@N-term	-0.0210854	849.438	425.726	849.46	425.737	2	9	9.1.1.1959.2	18.2063	175	18.215							NGO1276
								0	no quant - no residues to label	0	51.43	AEAASSAAQATAETPA	Oxidation(P)@15	cleaved S-A@N-term; cleaved A-G@C-term	0.0868513	1461.75	731.88	1461.66	731.836	2	10	19.1.1.2172.2	28.1411	610	28.0182							NGO1276
								0	no quant - no residues to label	0	99	GAQGLQPFDMDK	Oxidation(M)@10		-0.00202755	1321.6	661.805	1321.6	661.806	2	15	28.1.1.2241.2	27.6598	470	27.6247							NGO1276
								1	manual	0	94.78	MDDGVEYR	Oxidation(M)@1		0.0343566	999.431	500.723	999.397	500.706	2	9	27.1.1.2051.2	20.3483	253	20.1835	1.76525	11.8183	175.18	13.24	121.18	11.01	NGO1276
								0	no quant - no residues to label	0	99	VDKEFYIVQGDFYTK			0.0236015	1850.93	617.985	1850.91	617.977	3	13	27.1.1.2279.2	30.3038	897	30.4451							NGO1276
								0	no quant - no residues to label	0	99	VEGAENPEIMTQK	Deamidated(N)@6; Oxidation(M)@10		0.00793985	1461.67	731.844	1461.67	731.84	2	13	28.1.1.2076.2	20.5049	517	20.2967							NGO1276
								0	no quant - no residues to label	0	99	VEGAENPEIMTQK	Dioxidation(M)@10		0.00958658	1476.69	739.35	1476.68	739.346	2	14	28.1.1.2092.2	21.1986	137	21.2072							NGO1276
								0	no quant - no residues to label	0	99	VEGAENPEIMTQK	Deamidated(N)@6; Oxidation(M)@10		0.00793985	1461.67	731.844	1461.67	731.84	2	11	28.1.1.2073.2	20.3748	517	20.2967							NGO1276
								0	no quant - no residues to label	0	99	VEGAENPEIMTQK	Deamidated(N)@6; Oxidation(M)@10		0.00608729	1461.67	731.843	1461.67	731.84	2	13	27.1.1.2052.2	20.3918	775	20.5311							NGO1276
								0	no quant - no residues to label	0	98.46	VEGAENPEIMTQK	Dioxidation(M)@10		0.0079684	1476.68	739.35	1476.68	739.346	2	12	27.1.1.2079.2	21.5655	166	21.5742							NGO1276
								0	no quant - no residues to label	0	97.64	VEGAENPEIMTQK	Deamidated(N)@6; Oxidation(M)@10		0.00608729	1461.67	731.843	1461.67	731.84	2	11	27.1.1.2058.2	20.6528	794	20.5311							NGO1276
								1	auto	0	99	YWTFDGDVPGR			0.00933537	1311.6	656.806	1311.59	656.801	2	11	27.1.1.2292.2	30.8778	590	31.0187	3.48887	11.3414	300	17.32	105	10.25	NGO1276
NGO1328	putative cytochrome	23	30.02	30.02	71.33	49.46	44.44	0	no quant - no residues to label	2	99	AAVDYMANQSGAK	Oxidation(M)@6		0.00123139	1340.6	671.309	1340.6	671.309	2	15	19.1.1.1955.2	18.6787	404	18.6438							NGO1328
								0	no quant - no residues to label	2	99	AAVDYMANQSGAKF	Oxidation(M)@6	missed K-F@13	0.0419563	1487.71	744.864	1487.67	744.843	2	14	19.1.1.2126.2	26.114	1085	26.1668							NGO1328
								0	manual	2	99	ADLTDQELKR		cleaved A-A@N-term; missed K-R@9	0.00215562	1187.62	594.816	1187.61	594.815	2	14	19.1.1.2035.2	22.1593	242	22.2114	1.35072	11.659	154.86	12.44	140	11.83	NGO1328
								0	no quant - no residues to label	2	99	AEDKGAAAPAVGVDGK	Carbamyl(K)@4	missed K-G@4	-0.00389465	1497.74	749.876	1497.74	749.878	2	14	19.1.1.2006.2	20.9002	249	20.8654							NGO1328
								0	no quant - no residues to label	2	99	AEDKGAAAPAVGVDGKK		missed K-G@4; missed K-K@16	-0.00997124	1582.82	396.713	1582.83	396.715	4	20	19.1.1.1925.2	17.372	519	17.424							NGO1328
								0	no quant - no residues to label	2	99	AITYMANK	Oxidation(M)@5		0.00267686	926.456	464.235	926.453	464.234	2	10	19.1.1.1951.2	18.5039	2184	18.5565							NGO1328
								1	auto	2	99	DLTDQELKR		cleaved A-D@N-term; missed K-R@8	0.014457	1116.59	559.303	1116.58	559.296	2	12	19.1.1.2037.2	22.2461	273	22.2114	1.61411	10.2239	222.07	14.9	168	12.96	NGO1328
								0	no quant - no residues to label	2	99	GAAAPAVGVDGK			0.00646898	1011.54	506.778	1011.53	506.775	2	15	19.1.1.1963.2	19.0279	1032	19.124							NGO1328
								0	no quant - no residues to label	2	99	GAAAPAVGVDGKK		missed K-K@12	0.0108313	1139.64	380.887	1139.63	380.884	3	14	19.1.1.1932.2	17.6758	428	17.6849							NGO1328
								0	manual	2	99	GGAADLTDQELKR		missed K-R@12	-0.029045	1372.67	458.562	1372.69	458.572	3	11	19.1.1.2030.2	21.9422	568	22.2548	1.84786	12.2881	166.46	12.9	110	10.49	NGO1328
								0	no quant - no residues to label	2	99	GGNAGLSDDEVK			0.000607405	1160.53	581.273	1160.53	581.273	2	16	19.1.1.1964.2	19.0715	1745	19.1676							NGO1328
								0	no quant - no residues to label	2	99	HALEGFNAMPAK	Oxidation(M)@9		-0.000865405	1300.62	434.548	1300.62	434.548	3	14	19.1.1.1996.2	20.4652	836	20.6913							NGO1328
								0	no quant - no residues to label	2	99	IAQGFDTLFQHALNGFNAMPAK	Oxidation(M)@19		-0.0199215	2406.16	803.06	2406.18	803.067	3	12	19.1.1.2251.2	31.5788	975	31.5876							NGO1328
								1	auto	2	99	IQPVGQLTMGDGIPVGER	Oxidation(M)@9; Label:13C(6)(R)@18		-0.00659646	1887.98	944.995	1887.98	944.998	2	15	19.1.1.2163.2	27.7456	868	27.7544	1.19512	4.63758	920	30.33	940	30.66	NGO1328
								0	no quant - no residues to label	2	99	QGEQIFGK	Dehydrated(E)@3		0.00704733	887.457	444.736	887.45	444.732	2	13	19.1.1.2098.2	24.8912	313	24.9433							NGO1328
								0	no quant - no residues to label	0	99	AAVDYMANQSGAKF	Oxidation(M)@6	missed K-F@13	0.0419563	1487.71	744.864	1487.67	744.843	2	15	19.1.1.2130.2	26.2905	1085	26.1668							NGO1328
								1	auto	0	99	ADLTDQELKR	Label:13C(6)(R)@10	cleaved A-A@N-term; missed K-R@9	0.000868668	1193.64	597.825	1193.63	597.825	2	13	19.1.1.2036.2	22.2027	275	22.2114	1.30857	10.3595	193	13.89	180.1	13.42	NGO1328
								0	manual	0	99	ADLTDQELKR		cleaved A-A@N-term; missed K-R@9	0.0154726	1187.63	594.822	1187.61	594.815	2	13	18.1.1.2068.2	23.168	179	23.22	1.67277	14.8782	107.07	10.35	78.16	8.84	NGO1328
								0	no quant - no residues to label	0	99	AEDKGAAAPAVGVDGK	Carbamyl@N-term	missed K-G@4	0.00534375	1497.75	749.881	1497.74	749.878	2	11	18.1.1.2029.2	21.4792	115	21.4012							NGO1328
								0	no quant - no residues to label	0	99	AEDKGAAAPAVGVDGKK	Carbamyl(K)@4	missed K-G@4; missed K-K@16	-0.00646134	1625.83	542.951	1625.84	542.953	3	21	19.1.1.1960.2	18.8969	448	18.8184							NGO1328
								0	no quant - no residues to label	0	99	AEDKGAAAPAVGVDGKK		missed K-G@4; missed K-K@16	0.00467073	1582.84	396.716	1582.83	396.715	4	18	18.1.1.1937.2	17.478	330	17.4867							NGO1328
								0	no quant - no residues to label	0	99	AITYMANK	Oxidation(M)@5		0.00867378	926.462	464.238	926.453	464.234	2	10	18.1.1.1962.2	18.5677	1106	18.5328							NGO1328
								0	manual	0	99	DLTDQELKR		cleaved A-D@N-term; missed K-R@8	1.05903	1117.64	559.826	1116.58	559.296	2	11	18.1.1.2065.2	23.0383	63	23.0037	1.74414	18.9028	67.96	8.24	47.58	6.9	NGO1328
								0	no quant - no residues to label	0	99	GAAAPAVGVDGK			0.00296431	1011.54	506.776	1011.53	506.775	2	12	18.1.1.1976.2	19.178	492	19.2302							NGO1328
								1	auto	0	99	GGAADLTDQELKR		missed K-R@12	-0.0104578	1372.68	458.569	1372.69	458.572	3	15	19.1.1.2038.2	22.2895	1123	22.2548	1.48269	4.04269	1355	36.81	1115.94	33.41	NGO1328
								1	auto	0	99	GGAADLTDQELKR		missed K-R@12	-10.9391	1361.76	454.926	1372.69	458.572	3	13	19.1.1.2043.2	22.5067	126	22.472	1.46824	4.40111	1137	33.72	945.62	30.75	NGO1328
								0	manual	0	99	GGAADLTDQELKR	Label:13C(6)(R)@13	missed K-R@12	-0.0232752	1378.69	460.571	1378.71	460.579	3	13	18.1.1.2063.2	22.9516	94	22.917	2.12628	11.9646	191.54	13.84	110	10.49	NGO1328
								1	auto	0	99	GGAADLTDQELKR		missed K-R@12	-0.0142634	1372.68	458.567	1372.69	458.572	3	13	18.1.1.2064.2	22.995	295	23.0037	1.97232	9.7865	273	16.52	169.02	13	NGO1328
								0	auto - shared MS/MS	0	99	GGAADLTDQELKR		missed K-R@12	-7.97134	1364.72	455.915	1372.69	458.572	3	12	18.1.1.2072.2	23.3412	164	23.3066	2.08458	6.58247	624.81	25	366	19.13	NGO1328
								0	manual	0	99	GGAADLTDQELKR		missed K-R@12	0.01735	1372.71	458.578	1372.69	458.572	3	11	20.1.1.2045.2	22.681	179	22.6462	2.23869	11.9603	198	14.07	108	10.39	NGO1328
								0	no quant - no residues to label	0	99	GGNAGLSDDEVK			-0.0246826	1160.51	581.26	1160.53	581.273	2	14	18.1.1.1975.2	19.1344	764	19.3174							NGO1328
								0	no quant - no residues to label	0	99	HALEGFNAMPAK	Oxidation(M)@9		0.00221673	1300.63	434.549	1300.62	434.548	3	15	18.1.1.2016.2	20.9158	369	21.0546							NGO1328
								0	no quant - no residues to label	0	99	HALEGFNAMPAK	Oxidation(M)@9		0.00194205	1300.63	434.549	1300.62	434.548	3	14	18.1.1.2030.2	21.5226	226	21.4012							NGO1328
								0	no quant - no residues to label	0	99	IAQGFDTLFQHALNGFNAMPAK	Oxidation(M)@19		-0.0186396	2406.16	803.061	2406.18	803.067	3	17	19.1.1.2247.2	31.4055	974	31.5009							NGO1328
								0	no quant - no residues to label	0	99	IAQGFDTLFQHALNGFNAMPAK	Oxidation(M)@19		-0.0186396	2406.16	803.061	2406.18	803.067	3	16	19.1.1.2248.2	31.4488	974	31.5009							NGO1328
								0	no quant - no residues to label	0	99	IAQGFDTLFQHALNGFNAMPAK	Oxidation(M)@19		-0.0186396	2406.16	803.061	2406.18	803.067	3	17	19.1.1.2249.2	31.4922	974	31.5009							NGO1328
								0	no quant - no residues to label	0	99	IAQGFDTLFQHALNGFNAMPAK	Oxidation(M)@19		-0.0199215	2406.16	803.06	2406.18	803.067	3	14	19.1.1.2252.2	31.6222	975	31.5876							NGO1328
								0	no quant - no residues to label	0	99	IAQGFDTLFQHALNGFNAMPAK	Deamidated(Q)@3; Oxidation(M)@19		-0.0341063	2407.13	803.384	2407.16	803.395	3	13	19.1.1.2253.2	31.6655	540	31.5876							NGO1328
								0	no quant - no residues to label	0	99	IAQGFDTLFQHALNGFNAMPAK	Oxidation(M)@19		-0.0199215	2406.16	803.06	2406.18	803.067	3	17	19.1.1.2255.2	31.7521	975	31.5876							NGO1328
								0	no quant - no residues to label	0	99	IAQGFDTLFQHALNGFNAMPAK	Oxidation(M)@19		-0.0152933	2406.16	803.062	2406.18	803.067	3	13	18.1.1.2259.2	31.5079	377	31.5599							NGO1328
								0	no quant - no residues to label	0	99	IAQGFDTLFQHALNGFNAMPAK	Oxidation(M)@19		-0.0156596	2406.16	803.062	2406.18	803.067	3	17	18.1.1.2265.2	31.7677	375	31.5599							NGO1328
								0	no quant - no residues to label	0	99	IAQGFDTLFQHALNGFNAMPAK	Oxidation(M)@19		-0.182667	2406	803.006	2406.18	803.067	3	12	18.1.1.2270.2	31.984	63	31.9927							NGO1328
								0	no quant - no residues to label	0	99	IAQGFDTLFQHALNGFNAMPAK	Oxidation(M)@19		-0.0176739	2406.16	803.061	2406.18	803.067	3	12	18.1.1.2271.2	32.0272	113	31.9927							NGO1328
								0	no quant - no residues to label	0	99	IAQGFDTLFQHALNGFNAMPAK	Dioxidation(M)@19		0.00513489	2422.18	808.4	2422.17	808.399	3	12	19.1.1.2256.2	31.7954	94	31.8041							NGO1328
								0	no quant - no residues to label	0	99	IAQGFDTLFQHALNGFNAMPAK	Oxidation(M)@19		-0.026514	2406.15	803.058	2406.18	803.067	3	11	19.1.1.2264.2	32.1416	302	31.934							NGO1328
								0	no quant - no residues to label	0	99	IAQGFDTLFQHALNGFNAMPAK	Oxidation(M)@19		-0.0143777	2406.16	803.062	2406.18	803.067	3	10	18.1.1.2267.2	31.8542	375	31.5599							NGO1328
								0	no quant - no residues to label	0	97.38	IAQGFDTLFQHALNGFNAMPAK	Oxidation(M)@19		-0.0152933	2406.16	803.062	2406.18	803.067	3	10	18.1.1.2258.2	31.4646	377	31.5599							NGO1328
								0	no quant - no residues to label	0	84.39	IAQGFDTLFQHALNGFNAMPAK	Deoxy(D)@6; Oxidation(M)@19		-0.124088	2390.06	797.694	2390.18	797.735	3	13	19.1.1.2259.2	31.9253	8	31.8474							NGO1328
								0	no quant - no residues to label	0	66.7	IAQGFDTLFQHALNGFNAMPAK	Oxidation(M)@19		-0.0266971	2406.15	803.058	2406.18	803.067	3	10	19.1.1.2260.2	31.9686	302	31.934							NGO1328
								0	no quant - no residues to label	0	64.96	IAQGFDTLFQHALNGFNAMPAK	Oxidation(M)@19		-0.0261478	2406.15	803.058	2406.18	803.067	3	10	19.1.1.2265.2	32.1849	302	31.934							NGO1328
								0	no quant - no residues to label	0	60.8	IAQGFDTLFQHALNGFNAMPAK	Deamidated(N)@14; Oxidation(M)@19		-0.0240344	2407.14	803.387	2407.16	803.395	3	10	19.1.1.2229.2	30.6252	189	30.5905							NGO1328
								0	no quant - no residues to label	0	58.82	IAQGFDTLFQHALNGFNAMPAK	Deamidated(Q)@3; Oxidation(M)@19		-0.00517251	2407.16	803.393	2407.16	803.395	3	10	19.1.1.2277.2	32.7044	60	32.6266							NGO1328
								0	no quant - no residues to label	0	50.93	IAQGFDTLFQHALNGFNAMPAK	Oxidation(M)@19		0.0152385	2406.19	803.072	2406.18	803.067	3	9	19.1.1.2292.2	33.1809	40	33.1896							NGO1328
								0	no quant - no residues to label	0	67.48	QCHAADSNVPNAPK	Gln->pyro-Glu@N-term; Carbamidomethyl(C)@2; Oxidation(P)@10; Deamidated(N)@11	cleaved I-Q@N-term	0.0230851	1507.66	503.56	1507.64	503.553	3	11	33.1.1.1947.2	17.9158	747	17.8375							NGO1328
								0	no quant - no residues to label	0	99	QGEQIFGK			0.00944739	905.47	453.742	905.461	453.738	2	9	19.1.1.2081.2	24.1545	106	24.1199							NGO1328
								0	no quant - no residues to label	0	99	QGEQIFGK			-6.97911	898.481	450.248	905.461	453.738	2	11	19.1.1.2082.2	24.1979	84	24.2499							NGO1328
								0	no quant - no residues to label	0	99	QGEQIFGK			-0.00172327	905.459	453.737	905.461	453.738	2	11	19.1.1.2088.2	24.4579	1934	24.7699							NGO1328
								0	no quant - no residues to label	0	99	QGEQIFGK			1.00174	906.462	454.238	905.461	453.738	2	12	19.1.1.2094.2	24.7179	101	24.7699							NGO1328
								0	no quant - no residues to label	0	99	QGEQIFGK			0.00586428	905.466	453.74	905.461	453.738	2	10	18.1.1.2110.2	24.987	645	25.1259							NGO1328
								0	no quant - no residues to label	0	99	QGEQIFGK	Dehydrated(E)@3		0.00947458	887.46	444.737	887.45	444.732	2	11	18.1.1.2115.2	25.204	170	25.2562							NGO1328
								0	no quant - no residues to label	0	99	QGEQIFGK			0.00543699	905.466	453.74	905.461	453.738	2	11	18.1.1.2116.2	25.2474	964	25.2997							NGO1328
								0	no quant - no residues to label	0	99	QGEQIFGK			-2.85525	902.605	452.31	905.461	453.738	2	11	19.1.1.2089.2	24.5012	0	24.4666							NGO1328
								0	no quant - no residues to label	0	99	QGEQIFGK			0.0074594	905.468	453.741	905.461	453.738	2	10	20.1.1.2101.2	25.117	352	25.0821							NGO1328
								0	no quant - no residues to label	0	59.21	QGEQIFGK	Gln->pyro-Glu@N-term		0.0357163	888.47	445.242	888.434	445.224	2	8	19.1.1.2178.2	28.4035	101	28.4122							NGO1328
NGO1371	CcoP (EC:1.9.3.1); K00406 cb-type cytochrome c oxidase subunit III [EC:1.9.3.1]	58	16.48	16.48	46.01	28.25	21.64	0	no quant - no residues to label	2	99	AAVDYMVNQSGGK	Oxidation(M)@6		-0.00508507	1354.61	678.314	1354.62	678.317	2	15	28.1.1.2090.2	21.112	229	21.2505							NGO1371
								0	no quant - no residues to label	2	99	AAVDYMVNQSGGKF	Oxidation(M)@6	missed K-F@13	-0.00645857	1501.68	751.848	1501.69	751.851	2	17	28.1.1.2239.2	27.5722	1449	27.6247							NGO1371
								0	no quant - no residues to label	2	99	AEEKAAPAAK	Carbamyl(K)@4	missed K-A@4	-0.000406951	1027.53	514.772	1027.53	514.772	2	14	28.1.1.2006.2	17.6788	308	17.6443							NGO1371
								0	no quant - no residues to label	2	99	AEPAPAAEPAPSAPAEAAQAASEAKPAAAEPK	Acetyl@N-term; Methyl(E)@8		-0.00104018	3022.49	1008.5	3022.49	1008.5	3	16	28.1.1.2203.2	26.0022	526	26.0109							NGO1371
								0	no quant - no residues to label	2	99	FADMPIEK	Oxidation(M)@4		-0.0162663	965.437	483.726	965.453	483.734	2	10	28.1.1.2108.2	21.8913	2869	22.1169							NGO1371
								0	no quant - no residues to label	2	99	GDLSDDEVK			-0.00209779	976.433	489.224	976.435	489.225	2	10	28.1.1.2064.2	19.9841	879	20.1664							NGO1371
								0	no quant - no residues to label	2	99	HAIEGFNTMPAK	Dehydrated(T)@8; Oxidation(M)@9		-0.0181982	1312.61	438.542	1312.62	438.548	3	15	28.1.1.2110.2	21.978	221	22.0301							NGO1371
								1	auto	2	99	SIIETITNGR			-0.00938149	1102.59	552.302	1102.6	552.306	2	12	28.1.1.2283.2	29.4996	2092	29.4644	2.15281	3.59757	2135	46.21	1211	34.8	NGO1371
								0	no quant - no residues to label	0.390406	79.59	WTSHNQYEK			0.00555278	1191.54	398.186	1191.53	398.184	3	9	28.1.1.2028.2	18.423	195	18.3885							NGO1371
								0	no quant - no residues to label	0.000434512	51.05	KADEQYGKLYAK	Carbamyl(K)@8	missed K-A@1; missed K-L@8	-0.0163523	1455.72	486.247	1455.74	486.253	3	10	28.1.1.2184.2	25.1794	84	25.2314							NGO1371
								0	no quant - no residues to label	0.000434512	54.78	VAKDPQAK	Carbamyl(K)@3		-0.00873007	898.478	450.247	898.487	450.251	2	8	29.1.1.1987.2	17.5312	84	17.4967							NGO1371
								0	no quant - no residues to label	0	99	AAVDYMVNQSGGKF	Oxidation(M)@6	missed K-F@13	-0.00621441	1501.68	751.848	1501.69	751.851	2	12	28.1.1.2237.2	27.4847	1365	27.6247							NGO1371
								0	no quant - no residues to label	0	99	AAVDYMVNQSGGKF	Oxidation(M)@6	missed K-F@13	0.01149	1501.7	751.857	1501.69	751.851	2	15	29.1.1.2222.2	27.6063	554	27.7021							NGO1371
								0	no quant - no residues to label	0	96.54	AEEKAAPAAK	Carbamyl(K)@4	missed K-A@4	0.00379844	1027.53	514.774	1027.53	514.772	2	12	29.1.1.1989.2	17.6175	226	17.6693							NGO1371
								0	no quant - no residues to label	0	84.67	AEEKAAPAAK	Carbamyl(K)@4	missed K-A@4	-0.0052987	1027.52	514.769	1027.53	514.772	2	10	34.1.1.1974.2	17.4599	56	17.4254							NGO1371
								0	no quant - no residues to label	0	72.05	AEEKAAPAAK	Carbamyl(K)@4	missed K-A@4	0.00032554	1027.53	514.772	1027.53	514.772	2	10	28.1.1.2000.2	17.5232	273	17.5924							NGO1371
								0	no quant - no residues to label	0	62.17	AEEKAAPAAK	Carbamyl(K)@4	missed K-A@4	0.0125357	1027.54	514.778	1027.53	514.772	2	10	27.1.1.1987.2	17.6412	46	17.6499							NGO1371
								0	no quant - no residues to label	0	99	AEPAPAAEPAPSAPAEAAQAASEAKPAAAEPK	Acetyl@N-term; Methyl(E)@8		0.000607932	3022.49	1008.5	3022.49	1008.5	3	16	28.1.1.2198.2	25.7855	526	26.0109							NGO1371
								0	no quant - no residues to label	0	99	AEPAPAAEPAPSAPAEAAQAASEAKPAAAEPK	Carbamidomethyl(E)@8; Dehydrated(S)@12; Oxidation(P)@14; Deamidated(Q)@19		0.0353453	3022.49	1008.5	3022.45	1008.49	3	21	28.1.1.2205.2	26.0891	526	26.0109							NGO1371
								0	no quant - no residues to label	0	99	AEPAPAAEPAPSAPAEAAQAASEAKPAAAEPK	Carbamidomethyl@N-term; Acetyl(S)@12		0.0113594	3065.5	1022.84	3065.49	1022.84	3	17	28.1.1.2216.2	26.5677	257	26.5764							NGO1371
								0	no quant - no residues to label	0	99	FADMPIEK	Oxidation(M)@4		0.00558632	965.458	483.736	965.453	483.734	2	10	28.1.1.2150.2	23.71	205	23.6754							NGO1371
								0	no quant - no residues to label	0	99	FADMPIEK	Oxidation(M)@4		0.00448176	965.457	483.736	965.453	483.734	2	10	34.1.1.2067.2	21.5038	372	21.469							NGO1371
								0	no quant - no residues to label	0	98.89	FADMPIEK	Oxidation(M)@4		0.00894357	965.462	483.738	965.453	483.734	2	9	28.1.1.2200.2	25.8722	156	25.8375							NGO1371
								0	no quant - no residues to label	0	96.43	FADMPIEK	Oxidation(M)@4		0.0214963	965.474	483.744	965.453	483.734	2	10	29.1.1.2177.2	25.6482	75	25.7866							NGO1371
								0	no quant - no residues to label	0	95.89	FADMPIEK	Oxidation(M)@4		-0.0079256	965.445	483.73	965.453	483.734	2	10	29.1.1.2086.2	21.7147	1953	21.8967							NGO1371
								0	no quant - no residues to label	0	93.47	FADMPIEK	Oxidation(M)@4		0.0227171	965.476	483.745	965.453	483.734	2	9	29.1.1.2132.2	23.7045	69	23.7564							NGO1371
								0	no quant - no residues to label	0	91.77	FADMPIEK	Oxidation(M)@4		0.001635	965.454	483.735	965.453	483.734	2	9	30.1.1.2116.2	21.8883	428	22.1138							NGO1371
								0	no quant - no residues to label	0	90.58	FADMPIEK	Oxidation(M)@4		-0.00652165	965.446	483.73	965.453	483.734	2	9	29.1.1.2084.2	21.6282	1953	21.8967							NGO1371
								0	no quant - no residues to label	0	86.58	FADMPIEK	Oxidation(M)@4		0.0167911	965.47	483.742	965.453	483.734	2	9	38.1.1.2040.2	20.9411	254	20.8629							NGO1371
								0	no quant - no residues to label	0	63.4	FADMPIEK	Oxidation(M)@4		-0.0154117	965.438	483.726	965.453	483.734	2	7	28.1.1.2103.2	21.6749	2967	22.0301							NGO1371
								0	no quant - no residues to label	0	96.32	GDLSDDEVK			0.011855	976.447	489.231	976.435	489.225	2	10	29.1.1.2049.2	20.1121	519	20.0774							NGO1371
								0	no quant - no residues to label	0	68.36	GDLSDDEVK			0.110278	976.545	489.28	976.435	489.225	2	8	28.1.1.2118.2	22.3248	107	22.2902							NGO1371
								0	no quant - no residues to label	0	68.36	GDLSDDEVK			0.0696863	976.505	489.26	976.435	489.225	2	8	28.1.1.2165.2	24.3583	95	24.4965							NGO1371
								0	no quant - no residues to label	0	99	HAIEGFNTMPAK	Oxidation(M)@9		-0.00968887	1330.62	666.319	1330.63	666.324	2	14	28.1.1.2105.2	21.7613	205	21.8567							NGO1371
								0	no quant - no residues to label	0	99	HAIEGFNTMPAK	Dehydrated(T)@8; Oxidation(M)@9		-0.0181982	1312.61	438.542	1312.62	438.548	3	17	28.1.1.2111.2	22.0214	221	22.0301							NGO1371
								0	no quant - no residues to label	0	98.99	HAIEGFNTMPAK	Oxidation(M)@9		-0.0200497	1330.61	444.545	1330.63	444.552	3	14	29.1.1.2087.2	21.758	157	21.7234							NGO1371
								1	auto	0	99	SIIETITNGR	Deamidated(N)@8		0.00327904	1103.59	552.8	1103.58	552.798	2	11	28.1.1.2268.2	28.8422	544	28.9386	2.10159	10.041	270	16.43	156.88	12.53	NGO1371
								1	auto	0	99	SIIETITNGR	Deamidated(N)@8; Label:13C(6)(R)@10		-0.00102328	1109.6	555.808	1109.6	555.808	2	13	28.1.1.2270.2	28.9298	291	28.9823	2.15707	7.73208	462.82	21.51	262	16.19	NGO1371
								1	auto	0	99	SIIETITNGR			-0.00938149	1102.59	552.302	1102.6	552.306	2	13	28.1.1.2280.2	29.368	2092	29.4644	2.38173	5.97293	827	28.76	424	20.59	NGO1371
								1	auto	0	99	SIIETITNGR	Label:13C(6)(R)@10		-0.00294064	1108.62	555.315	1108.62	555.316	2	11	28.1.1.2281.2	29.4118	1071	29.4644	2.4567	4.71255	1356	36.82	674	25.96	NGO1371
								0	manual	0	99	SIIETITNGR	Label:13C(6)(R)@10		0.00229695	1108.62	555.318	1108.62	555.316	2	10	34.1.1.2240.2	29.0729	448	29.0816	0.757711	11.5713	121	11	195	13.96	NGO1371
								1	auto	0	99	SIIETITNGR	Label:13C(6)(R)@10		0.00514879	1108.62	555.319	1108.62	555.316	2	13	30.1.1.2290.2	29.4567	319	29.4216	1.53289	8.3274	325.13	18.03	259	16.09	NGO1371
								0	manual	0	98.81	SIIETITNGR	Deamidated(N)@8; Label:13C(6)(R)@10		0.00286358	1109.61	555.81	1109.6	555.808	2	13	29.1.1.2255.2	29.0428	170	29.0081	1.10917	11.207	152	12.33	167.34	12.94	NGO1371
								1	auto	0	97.71	SIIETITNGR	Label:13C(6)(R)@10		-0.00088991	1108.62	555.316	1108.62	555.316	2	12	29.1.1.2267.2	29.5651	522	29.5738	1.78914	6.36714	608.05	24.66	415	20.37	NGO1371
								1	auto	0	96.89	SIIETITNGR			0.00191746	1102.6	552.307	1102.6	552.306	2	11	29.1.1.2266.2	29.5215	750	29.5738	1.71603	7.683	407.54	20.19	290	17.03	NGO1371
								1	auto	0	96.89	SIIETITNGR	Label:13C(6)(R)@10		-0.00125616	1108.62	555.316	1108.62	555.316	2	11	29.1.1.2272.2	29.7826	570	29.6608	1.4434	6.77867	475.04	21.8	401.88	20.05	NGO1371
								0	manual	0	92.12	SIIETITNGR	Label:13C(6)(R)@10		-0.0197325	1108.6	555.307	1108.62	555.316	2	10	35.1.1.2234.2	29.0401	146	29.0925	1.08282	12.6455	118	10.86	133.07	11.54	NGO1371
								1	auto	0	83.23	SIIETITNGR			0.0016454	1102.6	552.307	1102.6	552.306	2	9	27.1.1.2263.2	29.5967	432	29.6054	3.24331	9.36344	417	20.42	157	12.53	NGO1371
								0	manual	0	56.18	SIIETITNGR	Label:13C(6)(R)@10		0.00791825	1108.63	555.32	1108.62	555.316	2	8	38.1.1.2227.2	29.0691	114	29.0343	0.78912	20.1417	40.59	6.37	62.81	7.93	NGO1371
NGO1429	dnaK; molecular chaperone DnaK; K04043 molecular chaperone DnaK	45	20.7	20.7	39.41	20.87	17.13	0	manual	2	99	AKFESLVEDLIAR	Label:13C(6)(R)@13	missed K-F@2	-0.0320541	1495.8	748.908	1495.83	748.924	2	12	34.1.1.2312.2	32.2402	156	32.2053	0.491207	12.2757	93.08	9.65	231.39	15.21	NGO1429
								0	no quant - no residues to label	2	99	AQAQAEAQA	Deamidated(Q)@2	cleaved Y-A@N-term; cleaved A-G@C-term	0.0566746	887.455	444.735	887.398	444.707	2	9	19.1.1.1922.2	17.2421	148	17.2508							NGO1429
								0	no quant - no residues to label	2	99	DIESMPFEIIK	Oxidation(M)@5		0.0153778	1336.67	669.344	1336.66	669.336	2	12	33.1.1.2248.2	31.1057	590	31.1144							NGO1429
								0	no quant - no residues to label	2	99	IINEPTAAALAFGMDK	Oxidation(M)@14		0.00571013	1676.85	839.432	1676.84	839.429	2	16	33.1.1.2227.2	30.1776	857	30.142							NGO1429
								0	no quant - no residues to label	2	99	LIDYIIDEFKK		missed K-K@10	0.0358681	1395.8	466.274	1395.77	466.262	3	12	33.1.1.2250.2	31.1938	375	31.2465							NGO1429
								0	manual	2	99	QDVMALQR	Oxidation(M)@4; Label:13C(6)(R)@8		-0.00367022	981.497	491.756	981.501	491.758	2	11	34.1.1.2025.2	19.6764	224	19.5981	0.815331	11.1768	133.54	11.56	200	14.14	NGO1429
								1	auto	2	99	SLGQFNLGDIAPAPR	Label:13C(6)(R)@15		0.0105416	1560.85	781.43	1560.84	781.425	2	17	33.1.1.2245.2	30.9731	1252	31.0703	0.563689	5.89257	421	20.52	912	30.2	NGO1429
								1	auto	2	99	VTEAVITVPAYFNDSQR	Label:13C(6)(R)@17		-0.00302046	1914.98	958.495	1914.98	958.496	2	16	33.1.1.2238.2	30.664	499	30.6727	0.482473	8.48102	194	13.93	491	22.16	NGO1429
								0	no quant - no residues to label	1.65758	99	EAAEAYLGEK			0.00536334	1079.52	540.767	1079.51	540.764	2	11	33.1.1.2124.2	25.6242	329	25.7636							NGO1429
								0	no quant - no residues to label	0.818156	92.96	EQGIDLK			0.0170778	801.44	401.727	801.423	401.719	2	8	32.1.1.2106.2	22.4963	231	22.418							NGO1429
								0	manual	0.782516	94.08	LTELVASR	Label:13C(6)(R)@8		0.00893116	893.537	447.776	893.528	447.771	2	9	33.1.1.2077.2	23.5826	162	23.5479	1.17057	11.9517	137.12	11.71	143.04	11.96	NGO1429
								0	manual	0.747147	93.51	FESLVEDLIAR	Label:13C(6)(R)@11		0.0170807	1296.72	649.367	1296.7	649.358	2	10	33.1.1.2292.2	33.036	198	33.1316	0.548211	23.7998	25.59	5.06	57	7.55	NGO1429
								0	manual	0.425969	83.99	VIENAEGAR	Label:13C(6)(R)@9		-0.000179841	963.508	482.761	963.508	482.761	2	9	32.1.1.2004.2	18.0633	244	18.072	0.01		0	0	197	14.04	NGO1429
								0	no quant - weak signal	0	86.68	AKFESLVEDLIAR	Carbamyl@N-term; Label:13C(6)(R)@13	missed K-F@2	0.0138871	1538.85	770.434	1538.84	770.427	2	11	32.1.1.2378.2	34.3734	66	34.3821			0	0	41.14	6.41	NGO1429
								0	no quant - weak signal	0	78.92	AKFESLVEDLIAR	Carbamyl@N-term; Label:13C(6)(R)@13	missed K-F@2	0.0133681	1538.85	770.434	1538.84	770.427	2	11	33.1.1.2332.2	34.7726	47	34.8246			0	0	41.61	6.45	NGO1429
								0	manual	0	72.27	AKFESLVEDLIAR	Carbamyl@N-term; Label:13C(6)(R)@13	missed K-F@2	0.00921738	1538.85	770.432	1538.84	770.427	2	11	33.1.1.2326.2	34.5128	76	34.5215	0.491284	21.9812	29.04	5.39	72.18	8.5	NGO1429
								0	no quant - no residues to label	0	93.31	DIESMPFEIIK	Oxidation(M)@5		0.00720259	1336.67	669.34	1336.66	669.336	2	10	32.1.1.2298.2	30.8928	346	30.9015							NGO1429
								0	no quant - no residues to label	0	98.57	EAAEAYLGEK			0.0120359	1079.53	540.77	1079.51	540.764	2	10	32.1.1.2189.2	26.097	247	26.062							NGO1429
								0	no quant - no residues to label	0	93.8	EAAEAYLGEK			-9.98598	1069.53	535.771	1079.51	540.764	2	11	33.1.1.2128.2	25.7985	5975	26.1134							NGO1429
								0	no quant - no residues to label	0	63.92	EQGIDLK			0.0151794	801.438	401.726	801.423	401.719	2	7	33.1.1.2034.2	21.7114	337	21.6765							NGO1429
								0	auto - shared MS/MS	0	67	LTELVASR			0.0185914	887.526	444.77	887.508	444.761	2	8	33.1.1.2085.2	23.9298	114	23.9385	0.466938	11.4103	106.14	10.3	277.57	16.66	NGO1429
								1	auto	0	99	QDVMALQR	Oxidation(M)@4; Label:13C(6)(R)@8		-0.000116948	981.501	491.758	981.501	491.758	2	12	32.1.1.2041.2	19.6715	387	19.6368	0.710197	8.98342	196	14	337	18.36	NGO1429
								1	auto	0	98.38	QDVMALQR	Oxidation(M)@4; Label:13C(6)(R)@8		-0.00130197	981.5	491.757	981.501	491.758	2	11	33.1.1.1980.2	19.3539	810	19.4062	0.42392	9.20489	159	12.61	458	21.4	NGO1429
								0	manual	0	99	SLGQFNLGDIAPAPR	Label:13C(6)(R)@15		0.00923973	1560.84	781.43	1560.84	781.425	2	15	34.1.1.2282.2	30.925	419	30.9337	0.236792	10.8191	102	10.1	526	22.93	NGO1429
								0	manual	0	99	SLGQFNLGDIAPAPR	Label:13C(6)(R)@15		0.00862933	1560.84	781.429	1560.84	781.425	2	13	34.1.1.2284.2	31.0128	419	30.9337	0.3715	10.6463	115	10.72	378	19.44	NGO1429
								1	auto	0	99	SLGQFNLGDIAPAPR			-0.00295634	1554.81	778.413	1554.82	778.415	2	14	33.1.1.2249.2	31.1498	576	31.026	0.595186	5.05941	581	24.1	1192	34.53	NGO1429
								1	auto	0	99	SLGQFNLGDIAPAPR	Label:13C(6)(R)@15		-0.00020586	1560.84	781.425	1560.84	781.425	2	15	32.1.1.2299.2	30.9365	335	30.9452	0.597509	9.53186	164	12.81	335.16	18.31	NGO1429
NGO1495	TbpA	24	29.75	29.75	42.43	27.74	21.6	0	manual	2	99	FLADPLSYESR	Label:13C(6)(R)@11		0.00642931	1302.66	652.338	1302.66	652.335	2	13	37.1.1.2233.2	29.9558	233	30.0081	0.360711	15.6636	52.82	7.27	178.81	13.37	NGO1495
								0	manual	2	99	GLTQSIALAGR	Label:13C(6)(R)@11		-0.00683055	1091.63	546.824	1091.64	546.827	2	11	37.1.1.2186.2	27.9055	352	27.8705	0.01		0	0	343.04	18.52	NGO1495
								0	manual	2	99	IGGAEALLIR	Label:13C(6)(R)@10		-0.00370714	1017.62	509.819	1017.63	509.821	2	14	37.1.1.2218.2	29.3026	321	29.355	0.280409	16.7008	44.09	6.64	192	13.86	NGO1495
								0	no quant - no residues to label	2	99	ITGINILGK			-0.00291546	927.572	464.793	927.575	464.795	2	10	37.1.1.2216.2	29.2154	341	29.2677							NGO1495
								0	manual	1.61979	99	GASSGYSIR	Label:13C(6)(R)@9		0.0136689	902.469	452.242	902.455	452.235	2	9	37.1.1.1997.2	19.7031	172	19.7118	0.553224	18.375	43.04	6.56	95	9.75	NGO1495
								0	no quant - no residues to label	1.5376	98.41	TAGSSGAINEIEYENVK			-0.011356	1780.84	891.426	1780.85	891.431	2	24	36.1.1.2186.2	27.6516	894	27.6603							NGO1495
								0	no quant - no residues to label	1.52288	98.36	YVVGSGYDQPEGK			-0.00828816	1397.64	699.826	1397.65	699.83	2	14	36.1.1.2112.2	24.4231	324	24.6917							NGO1495
								0	no quant - no residues to label	1.4318	97.99	QLDTIQVK			0.00349274	943.537	472.776	943.534	472.774	2	11	36.1.1.2119.2	24.7263	196	24.6917							NGO1495
								0	manual	1.40894	98.4	GDPAYLNAQSAR	Label:13C(6)(R)@12		-0.0104964	1267.61	634.815	1267.63	634.82	2	16	36.1.1.2070.2	22.6038	357	22.7857	0.01		0	0	109.54	10.47	NGO1495
								1	auto	1.40894	98.4	HQDYYYQHANR	Label:13C(6)(R)@11		-0.0061289	1499.66	500.893	1499.66	500.895	3	17	36.1.1.1970.2	18.2546	271	18.2634	0.370705	12.3367	85.61	9.25	282	16.79	NGO1495
								1	auto	1.40894	98.4	YDPGIAVVEQGR	Label:13C(6)(R)@12		-0.00694457	1308.67	655.342	1308.68	655.346	2	17	36.1.1.2190.2	27.8272	1171	27.9236	0.297785	8.84478	159	12.61	652	25.53	NGO1495
								1	auto	1.39794	98.35	AGVYNLLNHR	Label:13C(6)(R)@10		0.0151265	1161.65	388.224	1161.64	388.219	3	13	36.1.1.2188.2	27.7394	652	27.7481	0.384619	9.83329	136.07	11.67	432	20.78	NGO1495
								0	no quant - no residues to label	1.38722	97.76	DMTVPAFLTK	Oxidation(M)@2		-0.00359155	1137.57	569.793	1137.57	569.794	2	11	36.1.1.2226.2	29.4022	1137	29.4984							NGO1495
								0	no quant - no residues to label	1.30103	98.36	QTAAGAVNQHK	Gln->pyro-Glu@N-term		-0.000827958	1106.55	554.28	1106.55	554.281	2	14	36.1.1.1962.2	17.9066	329	17.9153							NGO1495
								0	manual	1.27572	97.78	TQQTFDTR	Label:13C(6)(R)@8		0.0162205	1001.5	501.759	1001.49	501.751	2	9	37.1.1.1978.2	18.8782	272	18.8869	0.25409	16.2812	45.57	6.75	219	14.8	NGO1495
								0	manual	1.25181	97.64	WADVGAGLR	Label:13C(6)(R)@9		0.00979638	949.517	475.766	949.508	475.761	2	10	36.1.1.2192.2	27.9148	451	27.9236	0.370122	10.7321	113.07	10.63	373.04	19.31	NGO1495
								0	no quant - no residues to label	1.14267	95.98	LLQAAFK			0.0047245	789.48	395.747	789.475	395.745	2	9	36.1.1.2171.2	26.9926	635	27.0013							NGO1495
								1	auto	1.09152	96.53	EITELLGSR	Label:13C(6)(R)@9		-0.000544999	1022.57	512.292	1022.57	512.292	2	10	36.1.1.2209.2	28.659	718	28.7552	0.28975	11.3433	96.11	9.8	405.04	20.13	NGO1495
								0	no quant - no residues to label	1.01773	94.57	DNEVTGLGK			0.00175361	931.463	466.739	931.461	466.738	2	9	36.1.1.2026.2	20.6934	570	20.7891							NGO1495
								0	manual	0.279014	68.91	YVTWENVR	Label:13C(6)(R)@8		0.0127378	1071.56	536.786	1071.54	536.78	2	8	36.1.1.2197.2	28.134	449	28.1428	0.465819	10.6538	121.69	11.03	319	17.86	NGO1495
								0	no quant - weak signal	0.224026	62.45	FGSDLR	Label:13C(6)(R)@6		0.0138821	699.379	350.697	699.365	350.69	2	8	36.1.1.2019.2	20.3885	671	20.5279			0	0	0	0	NGO1495
								0	auto - shared MS/MS	0.209012	60.32	SYYAAVR	Label:13C(6)(R)@7		0.00153488	834.435	418.225	834.433	418.224	2	8	36.1.1.2027.2	20.7369	687	20.8761	0.442186	9.06169	165.88	12.88	458.08	21.4	NGO1495
								0	manual	0.181774	56.19	HYIGGILER	Label:13C(6)(R)@9		-0.00641549	1062.59	532.3	1062.59	532.303	2	8	36.1.1.2166.2	26.7728	514	26.7816	0.526936	9.25676	167	12.92	387	19.67	NGO1495
								0	auto - shared MS/MS	0.0409586	95.44	TADDVIGEGR			-1.98396	1029.5	515.76	1031.49	516.751	2	11	36.1.1.2030.2	20.8674	757	21.0066	0.610651	7.34499	278	16.67	555.91	23.58	NGO1495
								0	auto - shared MS/MS	0.00788851	93.15	AKEITELLGSR	Carbamyl@N-term; Label:13C(6)(R)@11		0.00207124	1264.71	633.362	1264.71	633.361	2	11	36.1.1.2237.2	29.8825	213	29.8476	0.440298	14.6883	63.05	7.94	174.86	13.22	NGO1495
								0	no quant - no residues to label	0.00568285	59.44	VKAKKQK		cleaved Q-V@N-term; missed K-A@2; missed K-K@4; missed K-Q@5	-0.205305	828.349	415.182	828.555	415.285	2	8	1.1.1.2202.2	19.732	44	19.6975							NGO1495
								0	no quant - no residues to label	0.00480371	80.53	LVKTADTLSK	Carbamyl@N-term	missed K-T@3	-0.00303222	1117.63	559.823	1117.63	559.824	2	10	36.1.1.2038.2	21.2152	283	21.2239							NGO1495
								0	no quant - no residues to label	0	97.74	DMTVPAFLTK	Oxidation(M)@2		-0.00359155	1137.57	569.793	1137.57	569.794	2	11	36.1.1.2230.2	29.577	1195	29.4984							NGO1495
								0	no quant - no residues to label	0	80.94	DMTVPAFLTK	Oxidation(M)@2		-0.00359155	1137.57	569.793	1137.57	569.794	2	9	36.1.1.2234.2	29.7516	1201	29.4984							NGO1495
								1	auto	0	98.39	FLADPLSYESR	Label:13C(6)(R)@11		-0.00410902	1302.65	652.333	1302.66	652.335	2	15	36.1.1.2241.2	30.0568	809	30.0219	0.330122	7.60992	219.36	14.81	811.4	28.49	NGO1495
								0	manual	0	95.58	FLADPLSYESR	Label:13C(6)(R)@11		0.0409095	1302.7	652.355	1302.66	652.335	2	11	38.1.1.2255.2	30.2866	97	30.2519	0.43235	21.9242	28.18	5.31	79.59	8.92	NGO1495
								0	manual	0	84.69	FLADPLSYESR	Label:13C(6)(R)@11		0.0284866	1302.68	652.349	1302.66	652.335	2	9	36.1.1.2283.2	31.8827	57	31.8481	0.545187	30.8883	15.18	3.9	34	5.83	NGO1495
								0	auto - shared MS/MS	0	80.11	FLADPLSYESR			0.0246477	1296.66	649.337	1296.64	649.325	2	9	36.1.1.2239.2	29.9695	239	30.0219	0.399517	8.35663	190.09	13.79	581	24.1	NGO1495
								0	auto - shared MS/MS	0	93.92	GASSGYSIR	Label:13C(6)(R)@9		0.00129397	902.457	452.236	902.455	452.235	2	9	36.1.1.2000.2	19.5616	871	19.6575	0.403817	9.08981	161.05	12.69	487	22.07	NGO1495
								1	auto	0	62.99	GASSGYSIR			0.0192953	896.454	449.235	896.435	449.225	2	8	36.1.1.2003.2	19.6923	286	19.6575	0.255514	8.17183	181	13.45	865	29.41	NGO1495
								1	auto	0	98.37	GDPAYLNAQSAR			0.0172828	1261.62	631.818	1261.61	631.81	2	14	36.1.1.2078.2	22.9504	88	22.9158	0.316762	12.4158	81.63	9.03	314.68	17.74	NGO1495
								0	manual	0	98.02	GLTQSIALAGR	Label:13C(6)(R)@11		-0.00585282	1091.63	546.824	1091.64	546.827	2	12	36.1.1.2189.2	27.7832	1609	27.9236	0.01		0	0	696	26.38	NGO1495
								1	auto	0	97.74	GLTQSIALAGR			-0.00286083	1085.62	543.816	1085.62	543.817	2	11	36.1.1.2194.2	28.0025	500	27.9236	0.488676	5.79451	417	20.42	1042	32.28	NGO1495
								0	manual	0	98.85	IGGAEALLIR	Label:13C(6)(R)@10		0.00557584	1017.63	509.824	1017.63	509.821	2	14	38.1.1.2237.2	29.5042	159	29.5564	0.295332	18.1812	37.57	6.13	155.34	12.46	NGO1495
								1	auto	0	98.39	IGGAEALLIR			0.0081468	1011.62	506.815	1011.61	506.811	2	16	36.1.1.2228.2	29.4897	298	29.4109	0.253954	6.47393	288.11	16.97	1385.34	37.22	NGO1495
								1	auto	0	98.37	IGGAEALLIR	Label:13C(6)(R)@10		-0.00204561	1017.63	509.82	1017.63	509.821	2	15	36.1.1.2225.2	29.3584	1518	29.4109	0.246763	7.29171	226	15.03	1118.36	33.44	NGO1495
								1	auto	0	98.36	IGGAEALLIR	Label:13C(6)(R)@10		-0.00204561	1017.63	509.82	1017.63	509.821	2	14	36.1.1.2223.2	29.271	1518	29.4109	0.178893	13.9289	59.04	7.68	403	20.07	NGO1495
								0	auto - shared MS/MS	0	94.89	IGGAEALLIR	Label:13C(6)(R)@10		-0.00705272	1017.62	509.818	1017.63	509.821	2	10	35.1.1.2248.2	29.6511	114	29.6162	0.433235	20.3028	32.85	5.73	92.59	9.62	NGO1495
								0	no quant - no residues to label	0	98.36	ITGINILGK			-0.000838327	927.574	464.795	927.575	464.795	2	13	36.1.1.2220.2	29.14	1376	29.236							NGO1495
								0	no quant - no residues to label	0	93.28	ITGINILGK			0.0123953	927.588	464.801	927.575	464.795	2	9	38.1.1.2236.2	29.4607	199	29.3825							NGO1495
								0	no quant - no residues to label	0	97.47	QLDTIQVK			-0.002123	943.532	472.773	943.534	472.774	2	10	36.1.1.2127.2	25.073	425	25.0817							NGO1495
								0	manual	0	94.66	TADDVIGEGR	Label:13C(6)(R)@10		0.00626511	1037.51	519.765	1037.51	519.762	2	10	36.1.1.2025.2	20.6498	622	20.7891	0.491563	10.6168	124.39	11.15	309	17.58	NGO1495
								0	manual	0	59.79	TADDVIGEGR	Label:13C(6)(R)@10		0.0204265	1037.53	519.772	1037.51	519.762	2	8	36.1.1.2059.2	22.1265	69	22.1353	1.04401	19.2435	50.05	7.07	58.54	7.65	NGO1495
								1	auto	0	88.56	TQQTFDTR	Label:13C(6)(R)@8		-0.00420669	1001.48	501.749	1001.49	501.751	2	9	36.1.1.1980.2	18.6901	1112	18.7424	0.199227	9.92937	117.96	10.86	723	26.89	NGO1495
								1	auto	0	98.01	YDPGIAVVEQGR			0.0105808	1302.67	652.341	1302.66	652.336	2	12	36.1.1.2195.2	28.0464	351	27.8798	0.331741	6.75822	278.34	16.68	1024.54	32.01	NGO1495
								0	manual	0	96.46	YDPGIAVVEQGR	Label:13C(6)(R)@12		0.00734576	1308.68	655.349	1308.68	655.346	2	11	38.1.1.2206.2	28.1531	199	27.987	0.01		0	0	130.81	11.44	NGO1495
								0	no quant - no residues to label	0	97.11	YVVGSGYDQPEGK			0.012645	1397.66	699.837	1397.65	699.83	2	10	37.1.1.2126.2	25.2884	44	25.2538							NGO1495
NGO1513	OpaD	67	14.18	14.18	39.57	24.1	21.22	0	manual	2	99	FKTHEASLGMR		missed K-T@2	0.0110405	1275.65	426.224	1275.64	426.22	3	13	16.1.1.1947.2	19.0227	191	18.988	100		207	14.39	0	0	NGO1513
								1	auto	2	99	IAADYAR			-0.00883287	778.388	390.202	778.397	390.206	2	9	16.1.1.1939.2	18.6747	5238	18.814	12.5067	9.49229	1248	35.33	121.85	11.04	NGO1513
								0	manual	2	99	ISTVSDYFR	Label:13C(6)(R)@9		0.00750418	1092.56	547.288	1092.55	547.285	2	11	18.1.1.2185.2	28.288	1565	28.3846	0.317443	6.62561	287	16.94	1104	33.23	NGO1513
								0	manual	2	99	LNDKFKPYIGAR		missed K-F@4	-0.00701108	1420.78	474.599	1420.78	474.602	3	16	16.1.1.2099.2	25.4687	662	25.5647	100		432	20.78	0	0	NGO1513
								0	manual	2	99	THEASLGMR	Oxidation(M)@8		-0.0013887	1016.47	509.242	1016.47	509.243	2	9	16.1.1.1901.2	17.0265	148	17.0784	100		115.39	10.74	0	0	NGO1513
								0	manual	2	99	VSVGYDFGGWR			-0.0113676	1241.57	621.793	1241.58	621.799	2	16	16.1.1.2186.2	29.2883	2296	29.5148	2.54688	11.4095	237	15.39	113.63	10.66	NGO1513
								0	no quant - no residues to label	2	99	YSVNIK			-0.00402306	722.392	362.203	722.396	362.205	2	8	16.1.1.2015.2	21.9714	285	22.1099							NGO1513
								0	auto - shared MS/MS	0.015923	99	ISTVSDYFRNIR	Methyl(R)@9; Deamidated(N)@10	missed R-N@9	0.00720816	1484.77	743.392	1484.76	743.388	2	12	16.1.1.2189.2	29.419	521	29.4713	100		446	21.12	0	0	NGO1513
								0	auto - shared MS/MS	0.0070049	61.98	LTLDAGYR		cleaved G-L@N-term	0.00786848	907.484	454.749	907.476	454.745	2	9	16.1.1.2127.2	26.6989	557	26.6194	5.76103	11.3471	444	21.07	94.11	9.7	NGO1513
								1	manual	0	99	FKTHEASLGMR	Oxidation(M)@10	missed K-T@2	-0.0106596	1291.62	431.548	1291.63	431.552	3	16	16.1.1.1916.2	17.6756	1424	17.6843	33.1784	13.4766	1552	39.4	57.12	7.56	NGO1513
								0	manual	0	99	FKTHEASLGMR	Dioxidation(M)@10	missed K-T@2	0.00371627	1307.63	436.885	1307.63	436.884	3	16	16.1.1.1922.2	17.936	312	17.9882	100		282	16.79	0	0	NGO1513
								1	manual	0	99	FKTHEASLGMR	Oxidation(M)@10	missed K-T@2	-0.0109402	1291.62	431.548	1291.63	431.552	3	15	15.1.1.1911.2	17.6291	962	17.6379	100		812.89	28.51	0	0	NGO1513
								0	manual	0	79.46	FKTHEASLGMR	Dioxidation(M)@10	missed K-T@2	0.0111138	1307.64	436.887	1307.63	436.884	3	10	15.1.1.1921.2	18.0627	205	17.9847	100		152	12.33	0	0	NGO1513
								1	auto	0	99	IAADYAR			-0.00864975	778.389	390.202	778.397	390.206	2	9	16.1.1.1944.2	18.8923	5189	18.901	9.74325	4.72081	4030.54	63.49	505.14	22.48	NGO1513
								0	manual	0	99	IAADYAR			0.00649561	778.404	390.209	778.397	390.206	2	9	18.1.1.1966.2	18.7423	1277	18.751	0.9064	4.99939	697	26.4	939	30.64	NGO1513
								1	manual	0	99	IAADYAR			-0.00287399	778.394	390.204	778.397	390.206	2	9	15.1.1.1934.2	18.6273	3387	18.723	24.6749	13.1163	1232.63	35.11	61	7.81	NGO1513
								1	manual	0	98.89	IAADYAR			-0.00269087	778.395	390.205	778.397	390.206	2	9	15.1.1.1938.2	18.8012	3511	18.81	26.3493	8.43391	3172	56.32	147	12.12	NGO1513
								0	manual	0	84.61	IAADYAR			0.00971278	778.407	390.211	778.397	390.206	2	8	12.1.1.1966.2	19.1767	209	19.0117	1.3611	16.566	77	8.77	69.08	8.31	NGO1513
								1	auto	0	79.77	IAADYAR			0.00417661	778.401	390.208	778.397	390.206	2	9	17.1.1.1963.2	18.6825	2201	18.7349	1.83166	5.54492	813	28.51	542	23.28	NGO1513
								0	manual	0	52.48	IAADYAR	Label:13C(6)(R)@7		0.00562664	784.423	393.219	784.417	393.216	2	8	17.1.1.1964.2	18.7262	1313	18.7349	1.73719	4.6286	1131	33.63	795	28.2	NGO1513
								0	manual	0	52.38	IAADYAR	Label:13C(6)(R)@7		0.00655581	784.424	393.219	784.417	393.216	2	8	18.1.1.1964.2	18.6551	1120	18.751	0.981378	8.2991	262	16.19	326	18.06	NGO1513
								1	auto	0	90.28	ISTVSDYFR	Label:13C(6)(R)@9		0.0249811	1092.58	547.297	1092.55	547.285	2	10	17.1.1.2182.2	28.2556	818	28.3087	0.865799	6.34814	424	20.59	598	24.45	NGO1513
								1	auto	0	75.27	ISTVSDYFR			0.0253784	1086.56	544.287	1086.53	544.275	2	9	17.1.1.2183.2	28.3	562	28.3087	1.15665	5.70834	597.54	24.44	630.84	25.12	NGO1513
								0	auto - shared MS/MS	0	65.17	ISTVSDYFR	Label:13C(6)(R)@9		0.0148638	1092.57	547.292	1092.55	547.285	2	9	19.1.1.2174.2	28.2287	243	28.3249	0.604858	13.0225	88.17	9.39	178	13.34	NGO1513
								0	manual	0	99	LNDKFKPYIGAR		missed K-F@4	-9.15136e-05	1420.78	474.601	1420.78	474.602	3	15	15.1.1.2099.2	25.7793	317	25.7444	100		362.16	19.03	0	0	NGO1513
								0	manual	0	60.36	LNDKFKPYIGAR	Carbamyl@N-term	missed K-F@4	-0.0068303	1463.78	488.935	1463.79	488.937	3	10	16.1.1.2135.2	27.0518	750	27.0164	16.4245	14.0951	727	26.96	54.05	7.35	NGO1513
								0	no quant - weak signal	0	74.77	THEASLGMR	Oxidation(M)@8		-0.0134245	1016.46	509.236	1016.47	509.243	2	8	15.1.1.1898.2	17.0669	75	17.0756			70.54	8.4	0	0	NGO1513
								1	manual	0	99	VSVGYDFGGWR	Dioxidation(W)@10		0.0170245	1273.59	637.802	1273.57	637.794	2	12	16.1.1.2156.2	27.9775	328	27.9423	5.92192	13.3391	329	18.14	67.84	8.24	NGO1513
								1	auto	0	99	VSVGYDFGGWR			-0.0102689	1241.57	621.794	1241.58	621.799	2	13	16.1.1.2187.2	29.3319	2296	29.5148	6.27346	8.88862	777	27.87	151.24	12.3	NGO1513
								1	auto	0	99	VSVGYDFGGWR			-0.0102689	1241.57	621.794	1241.58	621.799	2	15	16.1.1.2190.2	29.4626	2296	29.5148	12.0463	6.81354	2340	48.37	237.2	15.4	NGO1513
								1	auto	0	99	VSVGYDFGGWR	Label:13C(6)(R)@11		0.0089953	1247.61	624.813	1247.6	624.809	2	10	16.1.1.2191.2	29.5061	252	29.4713	11.8993	6.84988	2290	47.85	235	15.33	NGO1513
								0	no quant - weak signal	0	99	VSVGYDFGGWR	Dioxidation(W)@10		0.0520627	1273.62	637.82	1273.57	637.794	2	11	16.1.1.2222.2	30.8525	81	30.8178			26.04	5.1	0	0	NGO1513
								0	manual	0	99	VSVGYDFGGWR			0.0172001	1241.6	621.807	1241.58	621.799	2	11	16.1.1.2233.2	31.3293	153	31.2513	100		142.21	11.93	0	0	NGO1513
								0	no quant - weak signal	0	99	VSVGYDFGGWR			0.00779961	1241.59	621.803	1241.58	621.799	2	11	16.1.1.2296.2	33.469	61	33.4344			40.09	6.33	0	0	NGO1513
								0	no quant - weak signal	0	99	VSVGYDFGGWR			0.0246473	1241.61	621.811	1241.58	621.799	2	11	16.1.1.2325.2	34.1026	58	34.068			52.54	7.25	0	0	NGO1513
								0	no quant - weak signal	0	99	VSVGYDFGGWR			0.0109738	1241.59	621.804	1241.58	621.799	2	10	16.1.1.2394.2	35.2961	43	35.2615			39	6.25	0	0	NGO1513
								0	no quant - weak signal	0	99	VSVGYDFGGWR			0.93149	1242.51	622.264	1241.58	621.799	2	11	16.1.1.2407.2	35.5143	34	35.4797			0	0	0	0	NGO1513
								1	manual	0	99	VSVGYDFGGWR			0.00759129	1241.59	621.803	1241.58	621.799	2	13	15.1.1.2185.2	29.5413	532	29.6371	9.68564	14.6619	415.63	20.39	52.4	7.24	NGO1513
								0	manual	0	99	VSVGYDFGGWR			0.012963	1241.6	621.805	1241.58	621.799	2	12	15.1.1.2203.2	30.3227	151	30.158	100		104.8	10.24	0	0	NGO1513
								1	auto	0	99	VSVGYDFGGWR	Label:13C(6)(R)@11		0.00899043	1247.61	624.813	1247.6	624.809	2	11	18.1.1.2213.2	29.5126	364	29.6083	1.28285	10.4692	187	13.67	178	13.34	NGO1513
								1	auto	0	99	VSVGYDFGGWR			0.00998797	1241.59	621.804	1241.58	621.799	2	12	18.1.1.2214.2	29.5561	311	29.5648	1.04717	7.93689	295	17.18	344	18.55	NGO1513
								1	auto	0	97.87	VSVGYDFGGWR	Label:13C(6)(R)@11		0.0143422	1247.62	624.816	1247.6	624.809	2	12	17.1.1.2208.2	29.4026	721	29.4552	1.98084	6.04703	717	26.78	442	21.02	NGO1513
								1	auto	0	95.75	VSVGYDFGGWR			0.012792	1241.6	621.805	1241.58	621.799	2	11	17.1.1.2218.2	29.8403	809	29.5865	1.86338	7.73518	422.07	20.54	276.59	16.63	NGO1513
								1	auto	0	94.62	VSVGYDFGGWR			0.0159661	1241.6	621.807	1241.58	621.799	2	11	17.1.1.2207.2	29.3588	1016	29.4991	2.6327	7.65191	539	23.22	250	15.81	NGO1513
								0	manual	0	87.19	VSVGYDFGGWR	Dioxidation(W)@10		0.0345277	1273.61	637.811	1273.57	637.794	2	10	15.1.1.2178.2	29.2365	210	29.2016	11.38	24.1471	177.07	13.31	19	4.36	NGO1513
								0	no quant - weak signal	0	72.18	VSVGYDFGGWR			0.0431903	1241.63	621.82	1241.58	621.799	2	9	17.1.1.2270.2	32.1002	43	32.0656			27.57	5.25	11.57	3.4	NGO1513
								0	manual	0	66.22	VSVGYDFGGWR			0.00938671	1241.59	621.803	1241.58	621.799	2	9	16.1.1.2288.2	33.2955	61	33.3042	7.7418	38.0585	50.72	7.12	8	2.83	NGO1513
								0	manual	0	66.22	VSVGYDFGGWR			0.0306294	1241.61	621.814	1241.58	621.799	2	9	16.1.1.2312.2	33.816	46	33.7815	4.19969	29.7829	50.11	7.08	14.57	3.82	NGO1513
NGO1528	cell division protein FtsZ; K03531 cell division protein FtsZ	120	7.36	7.36	24.23	18.88	14.8	0	auto - shared MS/MS	2	99	GAVDPTPAR			0.00604691	882.462	442.238	882.456	442.235	2	10	25.1.1.1945.2	17.7565	409	17.6783	0.845824	7.60186	293	17.12	423	20.57	NGO1528
								1	auto	2	99	GIAMMGSGYAQGIDR	Oxidation(M)@4; Oxidation(M)@5		0.0026745	1557.69	779.854	1557.69	779.853	2	18	25.1.1.2119.2	25.3416	398	25.3941	0.528419	7.32535	267	16.34	617	24.84	NGO1528
								1	auto	2	99	GLGAGANPDIGR			0.000372703	1096.56	549.289	1096.56	549.289	2	15	25.1.1.2038.2	21.8204	391	21.8726	0.522989	6.97767	293.38	17.13	685	26.17	NGO1528
								1	auto	0.91364	97.66	IQLGTNLTR	Label:13C(6)(R)@9		0.00549534	1020.61	511.311	1020.6	511.308	2	9	25.1.1.2146.2	26.5334	952	26.4534	0.664651	5.99373	430	20.74	790	28.11	NGO1528
								1	auto	0.323306	86.49	EAIEEAIR	Label:13C(6)(R)@8		0.00836753	935.51	468.762	935.502	468.758	2	8	25.1.1.2117.2	25.2542	285	25.2192	0.647644	10.4166	141.08	11.88	266	16.31	NGO1528
								0	no quant - no residues to label	0.0899095	99	IVNQSAHPDLECK	Carbamidomethyl(C)@12		0.0215837	1509.75	504.256	1509.72	504.249	3	11	25.1.1.1969.2	18.8049	680	18.7262							NGO1528
								0	no quant - weak signal	0.0136762	65.98	TVAVVTRP		cleaved L-T@N-term; cleaved P-F@C-term	0.0031137	841.505	421.76	841.502	421.758	2	8	35.1.1.2369.2	34.5251	65	34.4818			55.59	7.46	0	0	NGO1528
								0	auto - shared MS/MS	0	99	GAVDPTPAR	Label:13C(6)(R)@9		-0.00740983	888.469	445.242	888.476	445.245	2	9	25.1.1.1942.2	17.6261	761	17.6783	1.04728	7.77752	307.04	17.52	358	18.92	NGO1528
								1	auto	0	99	GIAMMGSGYAQGIDR	Oxidation(M)@4; Oxidation(M)@5; Label:13C(6)(R)@15		0.00104353	1563.71	782.864	1563.71	782.863	2	16	25.1.1.2116.2	25.2105	723	25.3941	0.442401	12.8264	82.81	9.1	228.57	15.12	NGO1528
								1	auto	0	99	GIAMMGSGYAQGIDR	Oxidation(M)@4; Oxidation(M)@5; Label:13C(6)(R)@15		0.00104353	1563.71	782.864	1563.71	782.863	2	16	25.1.1.2121.2	25.4292	702	25.3941	0.518155	6.42407	345	18.57	813.04	28.51	NGO1528
								1	manual	0	99	GLGAGANPDIGR	Label:13C(6)(R)@12		0.0217032	1102.6	552.309	1102.58	552.299	2	13	25.1.1.2032.2	21.5589	753	21.8726	0.427023	14.518	64.02	8	183.07	13.53	NGO1528
								1	manual	0	99	GLGAGANPDIGR	Label:13C(6)(R)@12		-0.0014593	1102.58	552.298	1102.58	552.299	2	12	26.1.1.2049.2	22.3001	257	22.3521	0.389485	13.3754	73.68	8.58	231	15.2	NGO1528
								0	manual	0	99	GLGAGANPDIGR	Label:13C(6)(R)@12		0.00368207	1102.59	552.3	1102.58	552.299	2	11	27.1.1.2158.2	24.9928	73	25.0448	0.597952	22.4192	29.66	5.45	60.57	7.78	NGO1528
NGO1577	Omp3	4	54.85	54.85	75.42	71.19	60.17	0	auto - shared MS/MS	2	99	ACIEPDRR	Carbamidomethyl(C)@2	cleaved I-A@N-term; missed R-R@7	0.0253021	1015.51	508.763	1015.49	508.751	2	11	16.1.1.2137.2	27.14	447	27.0606	1.67016	7.4734	424	20.59	310	17.61	NGO1577
								0	no quant - no residues to label	2	99	AEAQDNLK			-0.0010897	887.434	444.724	887.435	444.725	2	11	18.1.1.1931.2	17.2181	788	17.2701							NGO1577
								1	auto	2	99	AEAQDNLKVLAQR	Carbamyl(K)@8; Label:13C(6)(R)@13	missed K-V@8	-0.00214122	1503.81	752.911	1503.81	752.912	2	15	19.1.1.2154.2	27.3501	746	27.3588	0.776063	6.22519	422	20.54	664	25.77	NGO1577
								1	auto	2	99	AYVVANNLVSNGVPASR			-0.0205804	1729.89	865.953	1729.91	865.963	2	20	10.1.1.2207.2	27.9121	1991	28.0545	3.47413	6.16972	1010	31.78	355	18.84	NGO1577
								1	auto	2	99	DSLRAEAQDNLK		missed R-A@4	-0.00993487	1358.67	453.897	1358.68	453.9	3	12	18.1.1.2077.2	23.5579	160	23.5233	1.31803	12.0165	144	12	133.41	11.55	NGO1577
								1	auto	2	99	EALIACIEPDR	Carbamidomethyl(C)@6		0.0175697	1285.65	643.833	1285.63	643.824	2	14	19.1.1.2176.2	28.3161	359	28.2374	1.09745	8.1768	284	16.85	316	17.78	NGO1577
								1	auto	2	99	EALIACIEPDRR	Carbamidomethyl(C)@6	missed R-R@11	0.00142429	1441.74	481.586	1441.73	481.586	3	13	19.1.1.2148.2	27.0857	1045	27.1386	1.00569	4.72444	817	28.58	992	31.5	NGO1577
								0	no quant - no residues to label	2	99	EGHTDFMGSEK	Oxidation(M)@7	cleaved V-E@N-term	0.00620122	1252.51	627.262	1252.5	627.259	2	12	16.1.1.1920.2	17.8493	245	17.8146							NGO1577
								1	auto	2	99	FGFDKDSLR		cleaved L-F@N-term	0.00938171	1083.54	542.779	1083.53	542.775	2	12	16.1.1.2171.2	28.6343	631	28.643	1.61444	6.49818	550	23.45	416	20.4	NGO1577
								1	auto	2	99	GEASVQGYTVSGQSNEIVR		cleaved A-G@N-term	-0.00930309	1979.95	990.98	1979.95	990.985	2	23	18.1.1.2150.2	26.7407	1120	26.6163	2.02809	5.44653	897	29.95	540.08	23.24	NGO1577
								1	auto	2	99	GFDKDSLR		cleaved F-G@N-term	0.0165147	936.483	469.249	936.466	469.241	2	11	18.1.1.2196.2	28.7701	736	28.7351	1.22665	5.53119	655	25.59	652.04	25.53	NGO1577
								0	no quant - no residues to label	2	99	GHTDFMGSEK	Oxidation(M)@6	cleaved E-G@N-term	0.00948156	1123.47	562.742	1123.46	562.737	2	12	19.1.1.1937.2	17.8936	263	17.7718							NGO1577
								1	auto	2	99	IACIEPDRR	Carbamidomethyl(C)@3	cleaved L-I@N-term; missed R-R@8	0.011067	1128.58	565.298	1128.57	565.293	2	12	18.1.1.2162.2	27.2713	960	27.1918	1.13061	4.79902	836.08	28.91	903	30.05	NGO1577
								0	no quant - no residues to label	2	99	ISAVGLGESQAQMTQVCQAEVAK	Oxidation(M)@13; Carbamidomethyl(C)@17		-0.0204833	2420.15	807.723	2420.17	807.73	3	18	16.1.1.2129.2	26.7872	1342	26.8841							NGO1577
								1	auto	2	99	LFGFDKDSLR		cleaved T-L@N-term	0.018573	1196.64	599.326	1196.62	599.317	2	12	18.1.1.2204.2	29.12	293	29.1287	1.05129	9.21211	219.16	14.8	254.56	15.95	NGO1577
								0	no quant - no residues to label	2	99	NNYGECWK	Carbamidomethyl(C)@6		-0.00621165	1069.42	535.718	1069.43	535.722	2	9	18.1.1.2100.2	24.5532	802	24.6487							NGO1577
								1	auto	2	99	RAYVVANNLVSNGVPASR		missed R-A@1	-0.00814037	1886	629.675	1886.01	629.678	3	17	16.1.1.2119.2	26.3458	627	26.3105	1.54673	5.75656	684	26.15	540	23.24	NGO1577
								1	auto	2	99	TLFGFDKDSLR			0.00026257	1297.67	433.563	1297.67	433.563	3	10	16.1.1.2170.2	28.5905	573	28.6867	1.71705	7.64316	412	20.3	293	17.12	NGO1577
								1	auto	2	99	TNVQSVR	Label:13C(6)(R)@7		0.0147813	808.465	405.24	808.45	405.232	2	8	18.1.1.1929.2	17.1316	1004	17.3134	1.13944	9.68309	206.22	14.36	221	14.87	NGO1577
								0	auto - shared MS/MS	2	99	TVSGQSNEIVR		cleaved Y-T@N-term	0.00200747	1188.61	595.313	1188.61	595.312	2	10	18.1.1.1972.2	19.0039	385	19.0562	1.38805	8.56924	291	17.06	256	16	NGO1577
								0	no quant - no residues to label	2	99	VEGHTDFMGSEK	Oxidation(M)@8		-0.00489231	1351.57	451.529	1351.57	451.531	3	13	13.1.1.1926.2	17.8639	308	17.9161							NGO1577
								1	auto	2	99	VEGHTDFMGSEKYNQALSER	Oxidation(M)@8	missed K-Y@12	-0.032943	2313	579.257	2313.03	579.266	4	23	17.1.1.2116.2	25.3281	996	25.4682	1.56249	6.92117	476	21.82	372	19.29	NGO1577
								1	auto	2	99	YNQALSER			-0.00746206	979.465	490.74	979.472	490.743	2	10	16.1.1.1935.2	18.5008	1406	18.6399	1.8854	9.56615	278	16.67	180.05	13.42	NGO1577
								1	auto	2	99	YNQALSERR		missed R-R@8	-0.00430626	1135.57	379.53	1135.57	379.532	3	10	18.1.1.1940.2	17.6083	788	17.5735	1.15421	4.72286	872	29.53	922.54	30.37	NGO1577
								0	manual	1.85387	98.97	VEGHTDFMGSEKYNQALSERR	Oxidation(M)@8	missed K-Y@12; missed R-R@20	-0.0198537	2469.11	618.286	2469.13	618.291	4	13	17.1.1.2073.2	23.4633	140	23.2986	2.45284	15.5379	124.54	11.16	62	7.87	NGO1577
								1	auto	1.284	99	NAYFDKASQGR	Carbamyl@N-term; Label:13C(6)(R)@11	missed K-A@6	0.00823487	1304.63	653.322	1304.62	653.318	2	12	18.1.1.2135.2	26.0776	996	26.0424	0.967616	5.02466	710	26.65	896	29.93	NGO1577
								0	manual	1.04096	99	NLVSNGVPASR		cleaved N-N@N-term	0.0108509	1112.6	557.31	1112.59	557.304	2	10	18.1.1.2050.2	22.3891	171	22.3546	1.60667	15.5229	96.05	9.8	73	8.54	NGO1577
								0	manual	0.872895	89.64	TNVQSVRVEGHTDFMGSEK	Oxidation(M)@15	missed R-V@7	-0.01773	2135.97	535	2135.99	535.005	4	11	17.1.1.2013.2	20.8606	162	20.8694	1.35872	12.2851	140	11.83	125.82	11.22	NGO1577
								0	no quant - no residues to label	0.730487	85.38	TLFGFDK			0.0108763	826.433	414.224	826.422	414.219	2	8	18.1.1.2202.2	29.0325	946	29.0412							NGO1577
								0	no quant - no residues to label	0.348722	64.6	LGAKASKAK		missed K-A@4; missed K-A@7	-0.102037	872.442	437.228	872.544	437.279	2	8	36.1.1.2077.2	22.9071	128	22.8725							NGO1577
								0	no quant - no residues to label	0.250264	50.94	NAYFDK			-0.0042518	756.34	379.177	756.344	379.179	2	7	17.1.1.2009.2	20.6869	4249	21.0432							NGO1577
								0	auto - shared MS/MS	0.211832	52.8	VDVKIR	Label:13C(6)(R)@6	missed K-I@4	0.00585264	734.48	368.248	734.475	368.245	2	7	17.1.1.2041.2	22.0759	195	22.0846	1.15434	12.8868	117.22	10.83	124	11.14	NGO1577
								1	auto	0.20621	91.47	QVVPARNHHQH	Gln->pyro-Glu@N-term; Deamidated(N)@7	missed R-N@6	4.89865e-05	1305.63	436.218	1305.63	436.218	3	11	17.1.1.1931.2	17.2861	245	17.2948	1.726	10.4406	221.35	14.88	156.6	12.51	NGO1577
								0	auto - shared MS/MS	0.0438316	86.79	NQALSERR		cleaved Y-N@N-term; missed R-R@7	0.00569083	972.516	487.265	972.51	487.262	2	10	17.1.1.1937.2	17.5463	465	17.5986	2.17889	9.72735	294.42	17.16	165	12.85	NGO1577
								0	manual	0.0109954	77.8	YTVSGQSNEIVR	Label:13C(6)(R)@12	cleaved G-Y@N-term	-0.0222517	1357.67	679.843	1357.69	679.854	2	11	17.1.1.2110.2	25.0671	110	24.902	0.805721	14.752	76.25	8.73	115.56	10.75	NGO1577
								1	auto	0	99	ACIEPDRR	Carbamidomethyl(C)@2	cleaved I-A@N-term; missed R-R@7	0.0160796	1015.5	508.759	1015.49	508.751	2	12	19.1.1.2150.2	27.174	703	27.1386	1.25391	5.42729	688	26.23	670	25.88	NGO1577
								1	auto	0	99	ACIEPDRR	Carbamidomethyl(C)@2	cleaved I-A@N-term; missed R-R@7	0.0101465	1015.5	508.756	1015.49	508.751	2	12	18.1.1.2159.2	27.1389	1977	27.1918	1.24251	3.46217	1683	41.02	1654	40.67	NGO1577
								1	auto	0	94.41	ACIEPDRR	Carbamidomethyl(C)@2	cleaved I-A@N-term; missed R-R@7	0.0161	1015.5	508.759	1015.49	508.751	2	12	17.1.1.2156.2	27.0977	2450	27.1511	1.67391	3.24263	2255	47.49	1645	40.56	NGO1577
								0	auto - shared MS/MS	0	84.78	ACIEPDRR	Carbamidomethyl(C)@2; Label:13C(6)(R)@7; Label:13C(6)(R)@8	cleaved I-A@N-term; missed R-R@7	0.0158605	1027.54	514.779	1027.53	514.771	2	11	17.1.1.2157.2	27.1422	2139	27.1511	1.75224	2.98932	2725	52.2	1899	43.58	NGO1577
								1	auto	0	64.96	ACIEPDRR	Carbamidomethyl(C)@2; Label:13C(6)(R)@7; Label:13C(6)(R)@8	cleaved I-A@N-term; missed R-R@7	0.00795865	1027.54	514.775	1027.53	514.771	2	10	19.1.1.2149.2	27.1298	890	27.1828	1.12975	5.63642	606	24.62	655	25.59	NGO1577
								0	auto - shared MS/MS	0	53.56	ACIEPDRR	Carbamidomethyl(C)@2; Label:13C(6)(R)@7; Label:13C(6)(R)@8	cleaved I-A@N-term; missed R-R@7	0.00932705	1027.54	514.775	1027.53	514.771	2	10	18.1.1.2158.2	27.0947	2061	27.1918	1.22386	3.87832	1331	36.48	1328	36.44	NGO1577
								0	no quant - no residues to label	0	99	AEAQDNLK			0.0174292	887.452	444.733	887.435	444.725	2	8	16.1.1.1907.2	17.2857	87	17.2512							NGO1577
								0	no quant - no residues to label	0	99	AEAQDNLK			-0.00379136	887.431	444.723	887.435	444.725	2	10	17.1.1.1929.2	17.1995	715	17.2515							NGO1577
								0	no quant - no residues to label	0	65.61	AEAQDNLK			0.0202891	887.455	444.735	887.435	444.725	2	7	19.1.1.1922.2	17.2421	148	17.2508							NGO1577
								1	auto	0	99	AEAQDNLKVLAQR	Carbamyl(K)@8; Label:13C(6)(R)@13	missed K-V@8	0.00579737	1503.82	752.915	1503.81	752.912	2	17	18.1.1.2165.2	27.404	2182	27.4128	0.665763	3.87157	1031	32.11	1891	43.49	NGO1577
								1	auto	0	99	AEAQDNLKVLAQR	Carbamyl(K)@8	missed K-V@8	0.0171787	1497.81	749.911	1497.79	749.902	2	15	18.1.1.2168.2	27.537	1084	27.5015	0.663543	3.66009	1152	33.94	2120	46.04	NGO1577
								1	auto	0	99	AEAQDNLKVLAQR	Carbamyl(K)@8; Label:13C(6)(R)@13	missed K-V@8	0.0144843	1503.82	752.92	1503.81	752.912	2	16	17.1.1.2169.2	27.6773	2469	27.3741	1.11638	4.30293	1034	32.16	1131	33.63	NGO1577
								1	auto	0	99	AEAQDNLKVLAQR	Carbamyl(K)@8; Label:13C(6)(R)@13	missed K-V@8	0.0138739	1503.82	752.919	1503.81	752.912	2	16	17.1.1.2163.2	27.4099	2469	27.3741	1.03784	2.9916	2067	45.46	2432	49.32	NGO1577
								1	auto	0	99	AEAQDNLKVLAQR	Carbamyl(K)@8	missed K-V@8	0.0263705	1497.82	749.915	1497.79	749.902	2	16	17.1.1.2165.2	27.4989	1629	27.4632	0.957773	3.25542	1684	41.04	2147	46.34	NGO1577
								1	auto	0	99	AYVVANNLVSNGVPASR	Label:13C(6)(R)@17		-0.0108721	1735.92	868.967	1735.93	868.973	2	22	16.1.1.2140.2	27.2725	2231	27.3254	1.28299	4.20132	1162	34.09	1105.95	33.26	NGO1577
								1	auto	0	99	AYVVANNLVSNGVPASR			-0.0112141	1729.9	865.957	1729.91	865.963	2	23	16.1.1.2141.2	27.3166	2460	27.3254	1.47979	3.19418	2168	46.56	1789	42.3	NGO1577
								1	auto	0	99	AYVVANNLVSNGVPASR	Label:13C(6)(R)@17		-0.0102616	1735.92	868.968	1735.93	868.973	2	21	16.1.1.2143.2	27.405	2231	27.3254	1.45437	2.76385	2868	53.55	2408	49.07	NGO1577
								1	auto	0	99	AYVVANNLVSNGVPASR			-0.0115803	1729.9	865.957	1729.91	865.963	2	22	16.1.1.2146.2	27.5374	2095	27.4579	1.49362	3.33435	1999.89	44.72	1635	40.44	NGO1577
								1	auto	0	99	AYVVANNLVSNGVPASR	Label:13C(6)(R)@17		-0.017571	1735.91	868.964	1735.93	868.973	2	19	19.1.1.2152.2	27.262	4053	27.4468	1.02158	6.07804	497	22.29	594.07	24.37	NGO1577
								1	auto	0	99	AYVVANNLVSNGVPASR			-0.0140782	1729.9	865.956	1729.91	865.963	2	21	19.1.1.2153.2	27.3061	3427	27.4468	1.10751	4.03767	1170	34.21	1290	35.92	NGO1577
								1	auto	0	99	AYVVANNLVSNGVPASR	Label:13C(6)(R)@17		-0.017571	1735.91	868.964	1735.93	868.973	2	24	19.1.1.2156.2	27.438	4053	27.4468	1.05698	2.34459	3394	58.26	3921	62.62	NGO1577
								1	auto	0	99	AYVVANNLVSNGVPASR	Label:13C(6)(R)@17		-0.017571	1735.91	868.964	1735.93	868.973	2	22	19.1.1.2157.2	27.482	4053	27.4468	1.08022	2.21274	3849	62.04	4351	65.96	NGO1577
								1	auto	0	99	AYVVANNLVSNGVPASR	Deamidated(N)@6; Deamidated(N)@7; Label:13C(6)(R)@17		0.0246231	1737.92	869.969	1737.9	869.957	2	13	19.1.1.2158.2	27.5261	135	27.4908	1.06796	2.8201	2357	48.55	2695	51.91	NGO1577
								1	auto	0	99	AYVVANNLVSNGVPASR			-0.0140782	1729.9	865.956	1729.91	865.963	2	22	19.1.1.2159.2	27.57	3311	27.4468	0.989065	2.53485	2817	53.08	3477.88	58.97	NGO1577
								1	auto	0	99	AYVVANNLVSNGVPASR			0.987372	1730.9	866.457	1729.91	865.963	2	18	19.1.1.2160.2	27.6138	249	27.4468	0.947084	2.73647	2371	48.69	3057	55.29	NGO1577
								0	no quant - weak signal	0	99	AYVVANNLVSNGVPASR			-0.0441107	1729.87	865.941	1729.91	865.963	2	11	19.1.1.2299.2	33.4145	24	33.38			0	0	0	0	NGO1577
								1	auto	0	99	AYVVANNLVSNGVPASR	Label:13C(6)(R)@17		-0.000227966	1735.93	868.973	1735.93	868.973	2	19	21.1.1.2135.2	27.3005	1420	27.2647	0.95021	3.94937	1140	33.76	1465	38.28	NGO1577
								1	auto	0	99	AYVVANNLVSNGVPASR	Label:13C(6)(R)@17		-0.00517143	1735.93	868.97	1735.93	868.973	2	22	22.1.1.2110.2	27.4735	1136	27.4823	1.32051	4.60136	983	31.35	909	30.15	NGO1577
								1	auto	0	99	AYVVANNLVSNGVPASR			-0.0117859	1729.9	865.957	1729.91	865.963	2	21	22.1.1.2111.2	27.5178	1135	27.4823	1.30313	4.05856	1255	35.43	1176	34.29	NGO1577
								1	auto	0	99	AYVVANNLVSNGVPASR	Label:13C(6)(R)@17		-0.0141647	1735.92	868.966	1735.93	868.973	2	18	24.1.1.2143.2	27.6426	758	27.6072	1.12625	5.06967	748	27.35	811	28.48	NGO1577
								1	auto	0	99	AYVVANNLVSNGVPASR	Label:13C(6)(R)@17		-0.0202741	1735.91	868.963	1735.93	868.973	2	24	25.1.1.2163.2	27.2884	829	27.2972	1.02551	4.93646	755	27.48	899	29.98	NGO1577
								1	auto	0	99	AYVVANNLVSNGVPASR			-0.00948428	1729.9	865.958	1729.91	865.963	2	18	25.1.1.2165.2	27.377	925	27.2972	1.4522	4.74122	974	31.21	819	28.62	NGO1577
								1	auto	0	99	AYVVANNLVSNGVPASR	Label:13C(6)(R)@17		-0.0215601	1735.91	868.962	1735.93	868.973	2	17	26.1.1.2170.2	27.588	758	27.4203	1.14676	6.17198	509	22.56	542	23.28	NGO1577
								1	auto	0	99	AYVVANNLVSNGVPASR	Label:13C(6)(R)@17		-0.0136197	1735.92	868.966	1735.93	868.973	2	19	27.1.1.2240.2	28.5843	339	28.6367	1.1375	9.53528	212.39	14.57	228	15.1	NGO1577
								0	manual	0	99	AYVVANNLVSNGVPASR	Label:13C(6)(R)@17		-0.0246999	1735.91	868.961	1735.93	868.973	2	17	28.1.1.2261.2	28.5356	382	28.5881	0.96723	10.6201	158.91	12.61	200.62	14.16	NGO1577
								1	auto	0	99	AYVVANNLVSNGVPASR	Label:13C(6)(R)@17		-0.0140854	1735.92	868.966	1735.93	868.973	2	18	30.1.1.2271.2	28.6259	296	28.5473	0.677369	9.79764	162	12.73	292.04	17.09	NGO1577
								1	auto	0	99	AYVVANNLVSNGVPASR			-0.0109983	1729.9	865.957	1729.91	865.963	2	19	15.1.1.2139.2	27.5311	512	27.4961	1.38562	6.36721	526.57	22.95	464.05	21.54	NGO1577
								1	auto	0	99	AYVVANNLVSNGVPASR	Label:13C(6)(R)@17		-0.0380832	1735.89	868.954	1735.93	868.973	2	23	18.1.1.2163.2	27.3154	11196	27.5015	1.1709	2.63462	2822	53.12	2943	54.25	NGO1577
								1	auto	0	99	AYVVANNLVSNGVPASR			-0.032557	1729.88	865.947	1729.91	865.963	2	23	18.1.1.2164.2	27.3597	10801	27.5015	1.24438	1.92417	5453	73.84	5351	73.15	NGO1577
								1	auto	0	99	AYVVANNLVSNGVPASR	Label:13C(6)(R)@17		-0.0386936	1735.89	868.954	1735.93	868.973	2	25	18.1.1.2166.2	27.4483	11196	27.5015	1.27211	1.3978	10450	102.23	10031	100.15	NGO1577
								1	auto	0	99	AYVVANNLVSNGVPASR	Deamidated(N)@6; Label:13C(6)(R)@17		-0.0229816	1736.89	869.453	1736.92	869.465	2	16	18.1.1.2167.2	27.4926	788	27.5015	1.23132	1.3839	10487	102.41	10400	101.98	NGO1577
								1	auto	0	99	AYVVANNLVSNGVPASR			-0.032557	1729.88	865.947	1729.91	865.963	2	24	18.1.1.2169.2	27.5813	10979	27.5015	1.21414	1.41671	9936	99.68	9993	99.96	NGO1577
								1	auto	0	99	AYVVANNLVSNGVPASR	Label:13C(6)(R)@17		-0.0386936	1735.89	868.954	1735.93	868.973	2	24	18.1.1.2170.2	27.6256	11196	27.5015	1.19917	1.43108	9678	98.38	9855	99.27	NGO1577
								1	auto	0	99	AYVVANNLVSNGVPASR			0.965339	1730.88	866.446	1729.91	865.963	2	20	18.1.1.2172.2	27.7142	751	27.5902	1.11141	1.57605	7690	87.69	8449	91.92	NGO1577
								1	auto	0	99	AYVVANNLVSNGVPASR	Deamidated(N)@6; Deamidated(N)@7; Label:13C(6)(R)@17		-0.0039733	1737.9	869.955	1737.9	869.957	2	14	18.1.1.2173.2	27.7584	309	27.6787	1.13801	1.92161	5232	72.33	5614	74.93	NGO1577
								1	auto	0	99	AYVVANNLVSNGVPASR			1.9708	1731.88	866.948	1729.91	865.963	2	18	18.1.1.2174.2	27.8026	383	27.5015	1.07468	1.80071	5798	76.14	6588	81.17	NGO1577
								1	auto	0	99	AYVVANNLVSNGVPASR			-0.0223021	1729.89	865.952	1729.91	865.963	2	20	18.1.1.2180.2	28.0676	9293	27.5902	1.03185	2.71231	2508	50.08	2968	54.48	NGO1577
								1	auto	0	99	AYVVANNLVSNGVPASR			-0.016198	1729.9	865.955	1729.91	865.963	2	21	18.1.1.2182.2	28.1559	7270	27.6787	1.05648	2.99619	2078	45.59	2401.81	49.01	NGO1577
								1	auto	0	99	AYVVANNLVSNGVPASR	Deamidated(N)@11		-0.0150137	1730.88	866.447	1730.9	866.455	2	16	18.1.1.2191.2	28.5511	57	28.5598	1.05147	4.78797	812	28.5	943	30.71	NGO1577
								1	auto	0	99	AYVVANNLVSNGVPASR	Label:13C(6)(R)@17		-0.0176956	1735.91	868.964	1735.93	868.973	2	17	18.1.1.2211.2	29.4255	254	29.3907	0.920127	9.052	214	14.63	284	16.85	NGO1577
								0	manual	0	99	AYVVANNLVSNGVPASR			-0.00728607	1729.9	865.959	1729.91	865.963	2	15	18.1.1.2218.2	29.73	180	29.7387	0.890578	11.5716	129.09	11.36	177	13.3	NGO1577
								0	manual	0	99	AYVVANNLVSNGVPASR	Label:13C(6)(R)@17		0.0004946	1735.93	868.973	1735.93	868.973	2	15	18.1.1.2243.2	30.8147	152	30.5631	1.52133	12.4607	144.57	12.02	116.04	10.77	NGO1577
								0	manual	0	99	AYVVANNLVSNGVPASR	Deamidated(N)@11; Label:13C(6)(R)@17		0.0163288	1736.93	869.473	1736.92	869.465	2	12	18.1.1.2249.2	31.0747	82	30.9967	1.38901	15.3227	91	9.54	80	8.94	NGO1577
								0	manual	0	99	AYVVANNLVSNGVPASR	Label:13C(6)(R)@17		-0.00695239	1735.92	868.969	1735.93	868.973	2	16	18.1.1.2257.2	31.4213	98	31.3867	1.32692	14.4406	100.07	10	92.09	9.6	NGO1577
								0	manual	0	99	AYVVANNLVSNGVPASR			0.0312918	1729.94	865.979	1729.91	865.963	2	15	18.1.1.2266.2	31.8109	73	31.8196	0.974907	15.9101	71.04	8.43	88.98	9.43	NGO1577
								0	manual	0	99	AYVVANNLVSNGVPASR			0.0312918	1729.94	865.979	1729.91	865.963	2	14	18.1.1.2268.2	31.8975	73	31.8196	1.31908	17.6941	66.51	8.16	61.57	7.85	NGO1577
								0	no quant - weak signal	0	99	AYVVANNLVSNGVPASR	Label:13C(6)(R)@17		-0.000359972	1735.93	868.973	1735.93	868.973	2	16	18.1.1.2285.2	32.5641	72	32.5295			0	0	78.73	8.87	NGO1577
								0	manual	0	99	AYVVANNLVSNGVPASR			0.0290943	1729.94	865.977	1729.91	865.963	2	17	18.1.1.2328.2	34.0096	50	33.9751	1.67935	21.8311	49.84	7.06	36.24	6.02	NGO1577
								0	no quant - weak signal	0	99	AYVVANNLVSNGVPASR	Label:13C(6)(R)@17		0.205104	1736.14	869.075	1735.93	868.973	2	14	18.1.1.2340.2	34.2871	33	34.2958			0	0	0	0	NGO1577
								0	no quant - weak signal	0	99	AYVVANNLVSNGVPASR			0.0378842	1729.95	865.982	1729.91	865.963	2	11	18.1.1.2342.2	34.3736	43	34.3391			36.07	6.01	0	0	NGO1577
								0	no quant - weak signal	0	99	AYVVANNLVSNGVPASR			0.00663127	1729.92	865.966	1729.91	865.963	2	12	18.1.1.2348.2	34.5296	62	34.5383			0	0	0	0	NGO1577
								0	manual	0	99	AYVVANNLVSNGVPASR	Label:13C(6)(R)@17		0.0158769	1735.95	868.981	1735.93	868.973	2	10	18.1.1.2349.2	34.5729	45	34.5816	2.64908	22.8608	60.57	7.78	27.92	5.28	NGO1577
								0	no quant - weak signal	0	99	AYVVANNLVSNGVPASR	Label:13C(6)(R)@17		0.0158769	1735.95	868.981	1735.93	868.973	2	11	18.1.1.2351.2	34.6594	45	34.5816			0	0	42.2	6.5	NGO1577
								0	manual	0	99	AYVVANNLVSNGVPASR	Deamidated(N)@7		0.0430972	1730.94	866.476	1730.9	866.455	2	12	18.1.1.2362.2	35.0667	30	35.0321	1.90611	27.2405	34.56	5.88	22.14	4.71	NGO1577
								0	no quant - weak signal	0	99	AYVVANNLVSNGVPASR			-0.0107044	1729.9	865.957	1729.91	865.963	2	10	18.1.1.2429.2	36.5179	44	36.4833			43.61	6.6	0	0	NGO1577
								1	auto	0	99	AYVVANNLVSNGVPASR			-0.00622006	1729.9	865.96	1729.91	865.963	2	19	23.1.1.2126.2	27.5043	928	27.4688	1.26374	4.95153	830	28.81	802	28.32	NGO1577
								1	auto	0	99	AYVVANNLVSNGVPASR	Label:13C(6)(R)@17		-0.0192163	1735.91	868.963	1735.93	868.973	2	19	32.1.1.2236.2	28.168	603	28.221	0.748911	7.25973	306.04	17.49	499	22.34	NGO1577
								1	auto	0	99	AYVVANNLVSNGVPASR			-0.0419594	1729.87	865.942	1729.91	865.963	2	23	17.1.1.2160.2	27.276	15268	27.3741	1.54898	1.8593	6562	81.01	5173	71.92	NGO1577
								1	auto	0	99	AYVVANNLVSNGVPASR	Label:13C(6)(R)@17		-0.0362711	1735.9	868.955	1735.93	868.973	2	23	17.1.1.2161.2	27.3207	10346	27.3741	1.46783	1.48736	9953	99.76	8280	90.99	NGO1577
								1	auto	0	99	AYVVANNLVSNGVPASR			-0.0419594	1729.87	865.942	1729.91	865.963	2	23	17.1.1.2162.2	27.3652	13709	27.3741	1.55747	1.35818	12335	111.06	9671	98.34	NGO1577
								1	auto	0	99	AYVVANNLVSNGVPASR	Label:13C(6)(R)@17		-0.0368815	1735.89	868.955	1735.93	868.973	2	22	17.1.1.2164.2	27.4543	11170	27.4632	1.5298	1.29494	13435	115.91	10724	103.56	NGO1577
								1	auto	0	99	AYVVANNLVSNGVPASR			-0.0423256	1729.87	865.942	1729.91	865.963	2	24	17.1.1.2170.2	27.7217	13569	27.4632	1.35189	1.43282	10264	101.31	9271	96.29	NGO1577
								1	auto	0	99	AYVVANNLVSNGVPASR			0.981327	1730.89	866.453	1729.91	865.963	2	22	17.1.1.2171.2	27.7663	829	27.6416	1.4145	1.53958	9106	95.43	7861	88.66	NGO1577
								1	auto	0	99	AYVVANNLVSNGVPASR			0.980351	1730.89	866.453	1729.91	865.963	2	21	17.1.1.2174.2	27.9	567	27.8196	1.28397	1.79709	6352	79.7	6041	77.72	NGO1577
								1	auto	0	99	AYVVANNLVSNGVPASR			0.00223412	1729.91	865.964	1729.91	865.963	2	20	17.1.1.2206.2	29.3149	564	29.3236	1.40002	6.0602	584.54	24.18	509.84	22.58	NGO1577
								1	auto	0	99	AYVVANNLVSNGVPASR	Label:13C(6)(R)@17		0.000475383	1735.93	868.973	1735.93	868.973	2	19	17.1.1.2209.2	29.4465	420	29.4114	1.33482	6.51591	493	22.2	451	21.24	NGO1577
								1	auto	0	99	AYVVANNLVSNGVPASR	Label:13C(6)(R)@17		-0.0149069	1735.92	868.966	1735.93	868.973	2	21	17.1.1.2219.2	29.8839	302	29.8927	2.79188	7.22932	629	25.08	275.11	16.59	NGO1577
								1	auto	0	99	AYVVANNLVSNGVPASR			-0.0381748	1729.87	865.944	1729.91	865.963	2	19	17.1.1.2223.2	30.0586	758	29.9801	3.4219	7.15587	742.61	27.25	265	16.28	NGO1577
								0	manual	0	99	AYVVANNLVSNGVPASR			-0.0107065	1729.9	865.957	1729.91	865.963	2	18	17.1.1.2252.2	31.3201	221	31.3288	1.26819	10.3964	188.54	13.73	181.54	13.47	NGO1577
								0	manual	0	99	AYVVANNLVSNGVPASR			0.00968109	1729.92	865.968	1729.91	865.963	2	18	17.1.1.2261.2	31.7104	193	31.6758	1.69636	11.3004	187	13.67	134.61	11.6	NGO1577
								0	manual	0	99	AYVVANNLVSNGVPASR	Label:13C(6)(R)@17		0.0069457	1735.94	868.976	1735.93	868.973	2	18	17.1.1.2263.2	31.797	147	31.849	1.60285	11.774	166.9	12.92	127.15	11.28	NGO1577
								0	manual	0	99	AYVVANNLVSNGVPASR			0.00345494	1729.91	865.965	1729.91	865.963	2	17	17.1.1.2273.2	32.2302	142	32.1956	1.39908	12.6166	134.82	11.61	117.67	10.85	NGO1577
								0	manual	0	99	AYVVANNLVSNGVPASR			-0.00448036	1729.91	865.961	1729.91	865.963	2	18	17.1.1.2291.2	33.0097	111	32.9752	0.998237	14.0549	92	9.59	112.54	10.61	NGO1577
								0	manual	0	99	AYVVANNLVSNGVPASR			-0.0081428	1729.9	865.959	1729.91	865.963	2	18	17.1.1.2302.2	33.451	133	33.3732	1.28501	13.0775	120.04	10.96	114.07	10.68	NGO1577
								0	manual	0	99	AYVVANNLVSNGVPASR	Label:13C(6)(R)@17		0.0241592	1735.96	868.985	1735.93	868.973	2	17	17.1.1.2317.2	33.9273	88	33.936	1.50505	17.3547	74.1	8.61	60.12	7.75	NGO1577
								0	manual	0	99	AYVVANNLVSNGVPASR			0.0122448	1729.92	865.969	1729.91	865.963	2	18	17.1.1.2330.2	34.3177	115	34.2743	2.56353	16.2952	116.64	10.8	55.56	7.45	NGO1577
								0	manual	0	99	AYVVANNLVSNGVPASR			0.00382118	1729.92	865.965	1729.91	865.963	2	16	17.1.1.2269.2	32.0569	192	32.0656	1.76147	13.3547	137.04	11.71	95	9.75	NGO1577
								0	manual	0	99	AYVVANNLVSNGVPASR			-0.0081428	1729.9	865.959	1729.91	865.963	2	16	17.1.1.2301.2	33.4077	133	33.3732	1.51705	14.1146	112.57	10.61	90.61	9.52	NGO1577
								0	manual	0	99	AYVVANNLVSNGVPASR	Label:13C(6)(R)@17		-0.0506767	1735.88	868.948	1735.93	868.973	2	16	17.1.1.2258.2	31.5804	66	31.5891	100		175.08	13.23	0	0	NGO1577
								0	no quant - weak signal	0	99	AYVVANNLVSNGVPASR			0.0246971	1729.94	865.975	1729.91	865.963	2	15	17.1.1.2358.2	35.4616	57	35.4703			0	0	37.11	6.09	NGO1577
								0	manual	0	99	AYVVANNLVSNGVPASR			0.0150527	1729.93	865.97	1729.91	865.963	2	14	17.1.1.2370.2	35.8435	73	35.8	2.92934	23.3275	62.54	7.91	26.07	5.11	NGO1577
								0	manual	0	99	AYVVANNLVSNGVPASR			0.00186788	1729.91	865.964	1729.91	865.963	2	14	17.1.1.2284.2	32.7068	138	32.7588	2.14938	13.7963	145.04	12.04	82.4	9.08	NGO1577
								0	no quant - weak signal	0	99	AYVVANNLVSNGVPASR			1.00123	1730.91	866.463	1729.91	865.963	2	15	17.1.1.2409.2	36.7391	34	36.7046			0	0	0	0	NGO1577
								0	manual	0	99	AYVVANNLVSNGVPASR	Label:13C(6)(R)@17		0.0069457	1735.94	868.976	1735.93	868.973	2	14	17.1.1.2266.2	31.927	147	31.849	1.52932	11.4898	170.59	13.06	136.21	11.67	NGO1577
								0	manual	0	99	AYVVANNLVSNGVPASR	Deamidated(N)@11		-0.00830413	1730.89	866.451	1730.9	866.455	2	14	17.1.1.2294.2	33.1395	69	33.105	1.66782	13.5915	128.06	11.32	93.76	9.68	NGO1577
								1	auto	0	99	AYVVANNLVSNGVPASR			-0.00529544	1729.91	865.96	1729.91	865.963	2	20	20.1.1.2152.2	27.3771	1697	27.4754	1.08433	4.63149	880	29.66	991	31.48	NGO1577
								1	auto	0	99	AYVVANNLVSNGVPASR	Label:13C(6)(R)@17		-0.00559801	1735.93	868.97	1735.93	868.973	2	22	20.1.1.2153.2	27.4219	1754	27.4754	1.20571	3.65438	1488	38.57	1507	38.82	NGO1577
								1	auto	0	99	AYVVANNLVSNGVPASR	Deamidated(N)@6; Label:13C(6)(R)@17		0.0528091	1736.97	869.491	1736.92	869.465	2	14	17.1.1.2231.2	30.4072	180	30.2852	2.25995	8.75548	372	19.29	201	14.18	NGO1577
								1	auto	0	99	AYVVANNLVSNGVPASR	Label:13C(6)(R)@17		-0.012678	1735.92	868.967	1735.93	868.973	2	17	29.1.1.2246.2	28.6513	305	28.747	1.0266	9.90681	187.48	13.69	223	14.93	NGO1577
								0	manual	0	99	AYVVANNLVSNGVPASR	Deamidated(N)@6		0.0375985	1730.93	866.474	1730.9	866.455	2	14	17.1.1.2336.2	34.5774	47	34.5427	1.01528	19.1624	49.92	7.07	60.04	7.75	NGO1577
								0	no quant - weak signal	0	99	AYVVANNLVSNGVPASR			0.0130994	1729.92	865.969	1729.91	865.963	2	12	17.1.1.2375.2	36.0257	54	35.9911			48.57	6.97	0	0	NGO1577
								0	no quant - weak signal	0	98.19	AYVVANNLVSNGVPASR	Label:13C(6)(R)@17		-0.0681344	1735.86	868.939	1735.93	868.973	2	13	17.1.1.2372.2	35.8956	29	35.861			70.17	8.38	0	0	NGO1577
								0	no quant - weak signal	0	96.4	AYVVANNLVSNGVPASR			0.0238425	1729.94	865.975	1729.91	865.963	2	12	17.1.1.2485.2	38.0622	49	38.0276			45.11	6.72	0	0	NGO1577
								0	auto - shared MS/MS	0	96.34	AYVVANNLVSNGVPASR	Deamidated(N)@7; Label:13C(6)(R)@17		-0.0597883	1736.86	869.435	1736.92	869.465	2	13	13.1.1.2150.2	27.6051	371	27.6138	0.522883	9.24657	167	12.92	390	19.75	NGO1577
								0	manual	0	95.02	AYVVANNLVSNGVPASR	Label:13C(6)(R)@17		0.0139043	1735.95	868.98	1735.93	868.973	2	12	17.1.1.2314.2	33.7975	87	33.7454	1.36636	14.3167	103.38	10.17	92.39	9.61	NGO1577
								0	manual	0	93.76	AYVVANNLVSNGVPASR	Deamidated(N)@6		0.260397	1731.16	866.585	1730.9	866.455	2	13	17.1.1.2222.2	30.0151	33	30.0238	3.56972	6.99757	801	28.3	274	16.55	NGO1577
								0	manual	0	89.99	AYVVANNLVSNGVPASR			-0.00235817	1729.91	865.962	1729.91	865.963	2	10	19.1.1.2221.2	30.2777	85	30.1127	0.2512	29.2546	14.11	3.76	68.59	8.28	NGO1577
								0	manual	0	89.96	AYVVANNLVSNGVPASR	Label:13C(6)(R)@17		0.0280658	1735.96	868.987	1735.93	868.973	2	11	17.1.1.2321.2	34.0315	93	33.9969	1.51518	13.7409	118.71	10.9	95.67	9.78	NGO1577
								0	manual	0	87.92	AYVVANNLVSNGVPASR	Label:13C(6)(R)@17		0.00987565	1735.94	868.978	1735.93	868.973	2	11	17.1.1.2307.2	33.5982	96	33.5549	1.37157	14.4285	102	10.1	90.81	9.53	NGO1577
								0	manual	0	86.4	AYVVANNLVSNGVPASR	Ammonia-loss(N)@7; Deamidated(N)@11; Label:13C(6)(R)@17		-0.0480562	1719.84	860.928	1719.89	860.952	2	13	17.1.1.2184.2	28.3444	174	28.3087	1.70754	7.68615	406	20.15	290.34	17.04	NGO1577
								0	manual	0	86.4	AYVVANNLVSNGVPASR	Label:13C(6)(R)@17		0.000109139	1735.93	868.973	1735.93	868.973	2	10	17.1.1.2380.2	36.1732	48	36.1386	0.960529	20.1403	44.05	6.64	56	7.48	NGO1577
								0	no quant - weak signal	0	64.23	AYVVANNLVSNGVPASR	Deamidated(N)@6		0.0751996	1730.97	866.492	1730.9	866.455	2	10	17.1.1.2366.2	35.7391	46	35.7045			55.69	7.46	0	0	NGO1577
								0	auto - shared MS/MS	0	99	DSLRAEAQDNLK	Label:13C(6)(R)@4	missed R-A@4	0.0241793	1364.72	455.915	1364.7	455.907	3	10	18.1.1.2072.2	23.3412	164	23.3066	1.42666	11.2806	170.46	13.06	145.9	12.08	NGO1577
								1	auto	0	98.48	DSLRAEAQDNLK		missed R-A@4	-0.0090187	1358.67	453.897	1358.68	453.9	3	12	17.1.1.2066.2	23.1599	256	23.342	1.24524	11.165	162	12.73	158.86	12.6	NGO1577
								1	auto	0	96.71	DSLRAEAQDNLK	Label:13C(6)(R)@4	missed R-A@4	-0.000373437	1364.7	455.907	1364.7	455.907	3	12	17.1.1.2074.2	23.5066	206	23.5153	1.63295	9.3019	270.13	16.44	202	14.21	NGO1577
								1	auto	0	99	EALIACIEPDR	Carbamidomethyl(C)@6; Label:13C(6)(R)@11		0.0116417	1291.67	646.84	1291.65	646.834	2	14	19.1.1.2173.2	28.1849	372	28.1936	1.03948	8.29624	269	16.4	316	17.78	NGO1577
								1	auto	0	99	EALIACIEPDR	Carbamidomethyl(C)@6; Label:13C(6)(R)@11		0.00753515	1291.66	646.838	1291.65	646.834	2	14	18.1.1.2183.2	28.1999	1326	28.2527	1.41107	5.10059	828.54	28.78	717	26.78	NGO1577
								1	auto	0	99	EALIACIEPDR	Carbamidomethyl(C)@6		0.0170797	1285.65	643.833	1285.63	643.824	2	14	18.1.1.2184.2	28.244	1110	28.2527	1.09505	4.69684	860	29.33	959	30.97	NGO1577
								1	auto	0	99	EALIACIEPDR	Carbamidomethyl(C)@6; Label:13C(6)(R)@11		0.0137463	1291.67	646.841	1291.65	646.834	2	15	17.1.1.2180.2	28.1669	1637	28.1756	1.55305	3.66753	1689	41.1	1328	36.44	NGO1577
								1	auto	0	99	EALIACIEPDR	Carbamidomethyl(C)@6		0.0169587	1285.65	643.833	1285.63	643.824	2	13	17.1.1.2179.2	28.1224	1756	28.1756	1.45405	4.34335	1161	34.07	975	31.22	NGO1577
								1	auto	0	96.71	EALIACIEPDR	Carbamidomethyl(C)@6		0.0169587	1285.65	643.833	1285.63	643.824	2	12	17.1.1.2185.2	28.3887	1796	28.1756	1.44622	4.14411	1272	35.67	1074	32.77	NGO1577
								0	manual	0	93.76	EALIACIEPDR	Carbamidomethyl(C)@6		-9.00707	1276.63	639.321	1285.63	643.824	2	12	17.1.1.2204.2	29.227	339	29.2358	0.937919	11.7024	129.07	11.36	168.04	12.96	NGO1577
								1	auto	0	99	EALIACIEPDRR	Carbamidomethyl(C)@6; Label:13C(6)(R)@11; Label:13C(6)(R)@12	missed R-R@11	-0.00245118	1453.77	485.598	1453.78	485.599	3	12	19.1.1.2147.2	27.0416	1225	27.1386	1.20721	5.71942	608	24.66	615	24.8	NGO1577
								1	auto	0	99	EALIACIEPDRR	Carbamidomethyl(C)@6; Label:13C(6)(R)@11; Label:13C(6)(R)@12	missed R-R@11	-0.00657879	1453.77	485.597	1453.78	485.599	3	12	18.1.1.2156.2	27.0061	3525	27.1476	1.16313	5.60237	622	24.94	653	25.55	NGO1577
								1	auto	0	99	EALIACIEPDRR	Carbamidomethyl(C)@6	missed R-R@11	-0.000453657	1441.73	481.585	1441.73	481.586	3	11	18.1.1.2157.2	27.0504	3302	27.1476	1.17119	3.79397	1361	36.89	1419	37.67	NGO1577
								0	auto - shared MS/MS	0	99	EALIACIEPDRR	Glu->pyro-Glu@N-term; Carbamidomethyl(C)@6	missed R-R@11	0.016411	1423.74	475.587	1423.72	475.582	3	12	18.1.1.2160.2	27.183	825	27.1918	1.00085	4.55462	877	29.61	1070	32.71	NGO1577
								1	auto	0	96.85	EALIACIEPDRR	Carbamidomethyl(C)@6	missed R-R@11	0.00382825	1441.74	481.587	1441.73	481.586	3	12	17.1.1.2153.2	26.9641	3941	27.1511	1.50464	5.08036	865	29.41	702	26.5	NGO1577
								1	auto	0	89.31	EALIACIEPDRR	Carbamidomethyl(C)@6; Label:13C(6)(R)@11; Label:13C(6)(R)@12	missed R-R@11	0.00408243	1453.78	485.6	1453.78	485.599	3	11	17.1.1.2155.2	27.0532	3454	27.1511	1.41105	2.58571	3224	56.78	2790	52.82	NGO1577
								0	no quant - no residues to label	0	99	EGHTDFMGSEK	Oxidation(M)@7	cleaved V-E@N-term	-0.00249634	1252.5	627.258	1252.5	627.259	2	19	19.1.1.1934.2	17.7631	597	17.7718							NGO1577
								0	no quant - no residues to label	0	99	EGHTDFMGSEK	Oxidation(M)@7	cleaved V-E@N-term	-0.000614123	1252.5	627.259	1252.5	627.259	2	15	18.1.1.1943.2	17.7389	1135	17.7911							NGO1577
								0	no quant - no residues to label	0	99	EGHTDFMGSEK	Oxidation(M)@7	cleaved V-E@N-term	-0.00711726	1252.5	627.255	1252.5	627.259	2	19	17.1.1.1942.2	17.7641	1602	17.7294							NGO1577
								0	no quant - no residues to label	0	65.14	EGHTDFMGSEK	Oxidation(M)@7	cleaved V-E@N-term	0.023468	1252.53	627.27	1252.5	627.259	2	10	22.1.1.1889.2	17.8248	127	17.7901							NGO1577
								1	auto	0	99	FGFDKDSLR	Label:13C(6)(R)@9	cleaved L-F@N-term	0.00618194	1089.56	545.788	1089.56	545.785	2	15	16.1.1.2172.2	28.678	482	28.643	2.19188	6.23957	718	26.8	400	20	NGO1577
								0	auto - shared MS/MS	0	99	FGFDKDSLR	Label:13C(6)(R)@9	cleaved L-F@N-term	0.00126171	1089.56	545.785	1089.56	545.785	2	11	19.1.1.2183.2	28.6219	1120	28.718	1.25046	5.62823	639	25.28	624	24.98	NGO1577
								1	auto	0	99	FGFDKDSLR		cleaved L-F@N-term	0.00535429	1083.54	542.777	1083.53	542.775	2	13	19.1.1.2185.2	28.7093	1066	28.6743	1.33398	4.32514	1118.66	33.45	1024	32	NGO1577
								0	auto - shared MS/MS	0	99	FGFDKDSLR	Label:13C(6)(R)@9	cleaved L-F@N-term	0.013536	1089.57	545.792	1089.56	545.785	2	11	15.1.1.2167.2	28.7559	177	28.7646	1.53231	10.7003	197	14.04	156.99	12.53	NGO1577
								1	auto	0	99	FGFDKDSLR		cleaved L-F@N-term	0.000791118	1083.54	542.775	1083.53	542.775	2	15	18.1.1.2194.2	28.6826	3450	28.7351	1.29782	3.1614	2064	45.43	1942	44.07	NGO1577
								0	auto - shared MS/MS	0	99	FGFDKDSLR	Label:13C(6)(R)@9	cleaved L-F@N-term	-0.00422975	1089.55	545.783	1089.56	545.785	2	15	18.1.1.2195.2	28.7263	2781	28.7351	1.37516	2.70284	2910	53.94	2584	50.83	NGO1577
								1	auto	0	99	FGFDKDSLR		cleaved L-F@N-term	-0.000673868	1083.53	542.774	1083.53	542.775	2	15	18.1.1.2199.2	28.9013	3091	28.8663	1.40839	2.67575	3008	54.85	2608	51.07	NGO1577
								1	auto	0	99	FGFDKDSLR	Label:13C(6)(R)@9	cleaved L-F@N-term	-0.00496225	1089.55	545.782	1089.56	545.785	2	14	18.1.1.2201.2	28.9888	2511	28.8663	1.38782	3.11227	2206	46.97	1941	44.06	NGO1577
								1	auto	0	99	FGFDKDSLR		cleaved L-F@N-term	0.00152361	1083.54	542.775	1083.53	542.775	2	14	18.1.1.2205.2	29.1637	1575	29.085	1.57028	3.82214	1565	39.56	1217	34.89	NGO1577
								0	auto - shared MS/MS	0	99	FGFDKDSLR		cleaved L-F@N-term	0.0105577	1083.55	542.78	1083.53	542.775	2	12	18.1.1.2240.2	30.6845	128	30.6933	1.51402	13.5022	122.81	11.08	99.05	9.95	NGO1577
								0	manual	0	99	FGFDKDSLR	Label:13C(6)(R)@9	cleaved L-F@N-term	0.0142046	1089.57	545.792	1089.56	545.785	2	11	18.1.1.2242.2	30.7713	121	30.6933	1.31189	13.5517	113	10.63	105.18	10.26	NGO1577
								0	manual	0	99	FGFDKDSLR		cleaved L-F@N-term	0.0161735	1083.55	542.783	1083.53	542.775	2	10	18.1.1.2293.2	32.8756	61	32.8411	2.85318	24.5027	55.61	7.46	23.8	4.88	NGO1577
								0	manual	0	99	FGFDKDSLR	Label:13C(6)(R)@9	cleaved L-F@N-term	0.0228725	1089.58	545.796	1089.56	545.785	2	10	18.1.1.2312.2	33.5591	56	33.5678	1.53564	19.7984	57.61	7.59	45.81	6.77	NGO1577
								1	auto	0	99	FGFDKDSLR		cleaved L-F@N-term	0.00156597	1083.54	542.775	1083.53	542.775	2	15	17.1.1.2188.2	28.5216	4259	28.6634	2.0874	4.4653	1359	36.86	795	28.2	NGO1577
								1	auto	0	99	FGFDKDSLR	Label:13C(6)(R)@9	cleaved L-F@N-term	0.00641827	1089.56	545.788	1089.56	545.785	2	15	17.1.1.2191.2	28.6546	3073	28.6634	1.71598	2.50209	3842	61.98	2734	52.29	NGO1577
								1	auto	0	99	FGFDKDSLR		cleaved L-F@N-term	0.00156597	1083.54	542.775	1083.53	542.775	2	15	17.1.1.2194.2	28.787	4294	28.6634	1.67427	2.47114	3883	62.31	2832	53.22	NGO1577
								0	manual	0	99	FGFDKDSLR		cleaved L-F@N-term	0.0252529	1083.56	542.787	1083.53	542.775	2	10	14.1.1.2196.2	28.7569	233	28.6781	1.41984	10.7826	186.04	13.64	160	12.65	NGO1577
								0	auto - shared MS/MS	0	99	FGFDKDSLR	Label:13C(6)(R)@9	cleaved L-F@N-term	0.00641827	1089.56	545.788	1089.56	545.785	2	15	17.1.1.2190.2	28.6104	3073	28.6634	1.69893	2.61837	3488	59.06	2507	50.07	NGO1577
								0	manual	0	99	FGFDKDSLR	Label:13C(6)(R)@9	cleaved L-F@N-term	0.0137432	1089.57	545.792	1089.56	545.785	2	13	17.1.1.2214.2	29.6653	405	29.6741	1.70336	6.59153	551	23.47	395	19.87	NGO1577
								0	manual	0	98.9	FGFDKDSLR		cleaved L-F@N-term	0.0121871	1083.55	542.781	1083.53	542.775	2	12	17.1.1.2234.2	30.5377	220	30.4158	1.87543	11.2687	199.66	14.13	130	11.4	NGO1577
								0	manual	0	98.9	FGFDKDSLR		cleaved L-F@N-term	0.0219536	1083.56	542.786	1083.53	542.775	2	12	17.1.1.2287.2	32.8367	84	32.8021	3.51486	22.2275	78.61	8.87	27.31	5.23	NGO1577
								0	manual	0	98.9	FGFDKDSLR		cleaved L-F@N-term	0.022564	1083.56	542.786	1083.53	542.775	2	12	17.1.1.2288.2	32.8799	84	32.8021	1.77857	17.5687	79.57	8.92	54.63	7.39	NGO1577
								1	auto	0	98.49	FGFDKDSLR		cleaved L-F@N-term	0.0229568	1083.56	542.786	1083.53	542.775	2	11	10.1.1.2241.2	29.4207	646	29.3852	3.37943	8.53777	517	22.74	186.81	13.67	NGO1577
								0	manual	0	97.38	FGFDKDSLR		cleaved L-F@N-term	0.0109239	1083.55	542.78	1083.53	542.775	2	9	18.1.1.2276.2	32.1746	74	32.1312	2.10927	20.4727	65	8.06	37.63	6.13	NGO1577
								0	manual	0	97.38	FGFDKDSLR	Label:13C(6)(R)@9	cleaved L-F@N-term	0.00736805	1089.56	545.788	1089.56	545.785	2	9	18.1.1.2354.2	34.7892	35	34.7546	0.771908	26.5678	23.13	4.81	36.59	6.05	NGO1577
								0	manual	0	83.92	FGFDKDSLR	Label:13C(6)(R)@9	cleaved L-F@N-term	0.014964	1089.57	545.792	1089.56	545.785	2	10	17.1.1.2326.2	34.2135	45	34.1356	2.30516	21.6612	61.56	7.85	32.61	5.71	NGO1577
								0	manual	0	78.32	FGFDKDSLR	Label:13C(6)(R)@9	cleaved L-F@N-term	0.0201412	1089.58	545.795	1089.56	545.785	2	9	29.1.1.2280.2	30.1302	84	30.0955	0.01		0	0	87.04	9.33	NGO1577
								0	manual	0	78.3	FGFDKDSLR	Label:13C(6)(R)@9	cleaved L-F@N-term	0.0215564	1089.58	545.796	1089.56	545.785	2	10	17.1.1.2299.2	33.3557	60	33.3212	1.41315	18.5627	62.62	7.91	54.11	7.36	NGO1577
								0	no quant - weak signal	0	78.3	FGFDKDSLR		cleaved L-F@N-term	-0.0138163	1083.52	542.768	1083.53	542.775	2	10	17.1.1.2364.2	35.6526	36	35.6179			42.42	6.51	0	0	NGO1577
								1	manual	0	70.13	FGFDKDSLR	Label:13C(6)(R)@9	cleaved L-F@N-term	0.0177719	1089.57	545.794	1089.56	545.785	2	10	17.1.1.2236.2	30.6247	151	30.5899	1.66941	12.0122	164.11	12.81	120.04	10.96	NGO1577
								0	manual	0	69.73	FGFDKDSLR		cleaved L-F@N-term	0.0176327	1083.55	542.784	1083.53	542.775	2	9	15.1.1.2171.2	28.9307	158	28.9394	1.31381	11.2679	163.54	12.79	152	12.33	NGO1577
								1	auto	0	64.03	FGFDKDSLR	Label:13C(6)(R)@9	cleaved L-F@N-term	0.0132768	1089.57	545.791	1089.56	545.785	2	9	14.1.1.2195.2	28.7132	93	28.6781	2.24593	12.0046	197.04	14.04	107.13	10.35	NGO1577
								0	manual	0	53.13	FGFDKDSLR	Label:13C(6)(R)@9	cleaved L-F@N-term	0.0186265	1089.57	545.794	1089.56	545.785	2	9	17.1.1.2297.2	33.2693	64	33.2347	1.39893	18.5264	62.54	7.91	54.59	7.39	NGO1577
								1	auto	0	99	GEASVQGYTVSGQSNEIVR		cleaved A-G@N-term	-0.0199095	1979.93	990.975	1979.95	990.985	2	18	17.1.1.2142.2	26.4741	3306	26.5274	2.67349	4.83548	1364	36.93	623	24.96	NGO1577
								1	auto	0	99	GEASVQGYTVSGQSNEIVR	Label:13C(6)(R)@19	cleaved A-G@N-term	-0.0184988	1985.96	993.986	1985.97	993.995	2	21	17.1.1.2143.2	26.5186	1876	26.6165	1.90265	3.25638	2412	49.11	1548	39.34	NGO1577
								1	auto	0	99	GFDKDSLR	Label:13C(6)(R)@8	cleaved F-G@N-term	0.0243187	942.511	472.263	942.487	472.251	2	10	18.1.1.2197.2	28.8138	694	28.7788	1.14837	5.64523	609	24.68	647.57	25.45	NGO1577
								0	auto - shared MS/MS	0	92.55	GFDKDSLR		cleaved F-G@N-term	0.0228488	936.49	469.252	936.466	469.241	2	11	17.1.1.2192.2	28.6988	1089	28.6634	1.63199	4.86034	989	31.45	740	27.2	NGO1577
								1	auto	0	84.78	GFDKDSLR	Label:13C(6)(R)@8	cleaved F-G@N-term	0.0299054	942.516	472.265	942.487	472.251	2	10	17.1.1.2195.2	28.8312	606	28.6634	1.75975	6.02239	673	25.94	467	21.61	NGO1577
								1	auto	0	61.4	GFDKDSLR	Label:13C(6)(R)@8	cleaved F-G@N-term	0.0406091	942.527	472.271	942.487	472.251	2	9	19.1.1.2187.2	28.7966	290	28.8053	0.99909	10.1644	175.91	13.26	215	14.66	NGO1577
								0	no quant - no residues to label	0	99	GHTDFMGSEK	Oxidation(M)@6	cleaved E-G@N-term	0.00967709	1123.47	562.742	1123.46	562.737	2	13	18.1.1.1944.2	17.7824	563	17.7911							NGO1577
								0	no quant - no residues to label	0	99	GHTDFMGSEK	Oxidation(M)@6	cleaved E-G@N-term	0.00155909	1123.46	562.738	1123.46	562.737	2	16	17.1.1.1944.2	17.8515	777	17.8166							NGO1577
								1	auto	0	99	IACIEPDRR	Carbamidomethyl(C)@3; Label:13C(6)(R)@8; Label:13C(6)(R)@9	cleaved L-I@N-term; missed R-R@8	0.0103	1140.62	571.318	1140.61	571.313	2	14	18.1.1.2161.2	27.2272	1011	27.1918	1.20234	4.54434	961	31	976	31.24	NGO1577
								1	auto	0	99	IACIEPDRR	Carbamidomethyl(C)@3; Label:13C(6)(R)@8; Label:13C(6)(R)@9	cleaved L-I@N-term; missed R-R@8	0.00201469	1140.61	571.314	1140.61	571.313	2	11	19.1.1.2151.2	27.218	345	27.1828	1.32784	8.19332	311	17.64	286	16.91	NGO1577
								0	no quant - no residues to label	0	99	ISAVGLGESQAQMTQVCQAEVAK	Oxidation(M)@13; Carbamidomethyl(C)@17		-0.0169364	2420.15	807.724	2420.17	807.73	3	24	19.1.1.2143.2	26.865	694	26.8738							NGO1577
								0	no quant - no residues to label	0	99	ISAVGLGESQAQMTQVCQAEVAK	Oxidation(M)@13; Carbamidomethyl(C)@17		-0.0251278	2420.14	807.721	2420.17	807.73	3	24	18.1.1.2152.2	26.8292	3135	26.9264							NGO1577
								0	no quant - no residues to label	0	99	ISAVGLGESQAQMTQVCQAEVAK	Oxidation(M)@13; Carbamidomethyl(C)@17		-0.0328804	2420.13	807.719	2420.17	807.73	3	23	17.1.1.2148.2	26.7411	9436	26.8838							NGO1577
								0	no quant - no residues to label	0	99	ISAVGLGESQAQMTQVCQAEVAK	Oxidation(M)@13; Carbamidomethyl(C)@17		-0.0328804	2420.13	807.719	2420.17	807.73	3	22	17.1.1.2149.2	26.7857	9436	26.8838							NGO1577
								0	no quant - no residues to label	0	99	ISAVGLGESQAQMTQVCQAEVAK	Oxidation(M)@13; Carbamidomethyl(C)@17		-0.0328804	2420.13	807.719	2420.17	807.73	3	21	17.1.1.2151.2	26.8749	9436	26.8838							NGO1577
								0	no quant - no residues to label	0	99	ISAVGLGESQAQMTQVCQAEVAK	Deamidated(Q)@12; Oxidation(M)@13; Carbamidomethyl(C)@17		-0.0225423	2421.13	808.05	2421.15	808.058	3	21	17.1.1.2154.2	27.0086	4366	26.8838							NGO1577
								0	no quant - no residues to label	0	99	ISAVGLGESQAQMTQVCQAEVAK	Oxidation(M)@13; Carbamidomethyl(C)@17		-0.0319647	2420.14	807.719	2420.17	807.73	3	22	17.1.1.2158.2	27.1869	9937	26.8838							NGO1577
								0	no quant - no residues to label	0	99	ISAVGLGESQAQMTQVCQAEVAK	Oxidation(M)@13; Deamidated(Q)@15; Carbamidomethyl(C)@17		-0.00606127	2421.15	808.056	2421.15	808.058	3	16	17.1.1.2224.2	30.1022	64	30.1545							NGO1577
								0	no quant - no residues to label	0	99	ISAVGLGESQAQMTQVCQAEVAK	Oxidation(M)@13; Carbamidomethyl(C)@17		0.00649092	2420.17	807.732	2420.17	807.73	3	14	17.1.1.2271.2	32.1436	51	32.0656							NGO1577
								0	no quant - no residues to label	0	99	ISAVGLGESQAQMTQVCQAEVAK	Oxidation(M)@13; Carbamidomethyl(C)@17		0.0060849	2420.17	807.732	2420.17	807.73	3	19	20.1.1.2144.2	27.0198	921	26.9393							NGO1577
								0	no quant - no residues to label	0	93.76	ISAVGLGESQAQMTQVCQAEVAK	Oxidation(M)@13; Carbamidomethyl(C)@17		0.00777278	2420.18	807.732	2420.17	807.73	3	11	17.1.1.2395.2	36.5124	0	36.4778							NGO1577
								0	no quant - no residues to label	0	69.53	ISAVGLGESQAQMTQVCQAEVAK	Deamidated(Q)@15; Carbamidomethyl(C)@17; Carboxy(E)@20		0.0904491	2449.24	817.42	2449.15	817.389	3	13	19.1.1.2155.2	27.3941	498	27.3588							NGO1577
								1	auto	0	99	LFGFDKDSLR	Label:13C(6)(R)@10	cleaved T-L@N-term	0.0164781	1202.66	602.335	1202.64	602.327	2	12	18.1.1.2200.2	28.945	393	28.8663	1.38884	7.18594	414	20.35	364	19.08	NGO1577
								1	auto	0	99	LFGFDKDSLR		cleaved T-L@N-term	0.0214956	1196.64	599.327	1196.62	599.317	2	14	17.1.1.2193.2	28.7429	826	28.6634	1.94086	5.76698	778.82	27.91	490	22.14	NGO1577
								0	no quant - no residues to label	0	61.95	LGAKASKAK	Carbamyl(K)@4; Carbamyl(K)@7	missed K-A@4; missed K-A@7	-0.00233937	958.554	480.284	958.556	480.285	2	12	17.1.1.1935.2	17.4595	1587	17.4682							NGO1577
								1	auto	0	97.39	NAYFDKASQGR	Carbamyl@N-term; Label:13C(6)(R)@11	missed K-A@6	0.0103826	1304.63	653.323	1304.62	653.318	2	13	17.1.1.2130.2	25.9424	1783	26.0396	0.771668	5.49245	541	23.26	856.09	29.26	NGO1577
								1	auto	0	96.4	NAYFDKASQGR	Carbamyl(K)@6	missed K-A@6	0.00834592	1298.61	650.312	1298.6	650.307	2	13	17.1.1.2134.2	26.1194	1299	26.0396	0.93208	4.07634	1061	32.57	1390	37.28	NGO1577
								0	manual	0	92.29	NAYFDKASQGR	Label:13C(6)(R)@11	missed K-A@6	0.0140244	1261.63	421.55	1261.61	421.546	3	11	17.1.1.1994.2	20.035	181	19.8697	3.40714	9.88528	387.84	19.69	139	11.79	NGO1577
								0	auto - shared MS/MS	0	55.25	NAYFDKASQGR	Deamidated(N)@1; Carbamyl(K)@6; Label:13C(6)(R)@11	missed K-A@6	0.087687	1305.69	653.853	1305.6	653.81	2	11	19.1.1.2125.2	26.07	196	25.9467	1.3032	9.02302	254	15.94	238	15.43	NGO1577
								0	manual	0	87.55	NLVSNGVPASR		cleaved N-N@N-term	-0.00859258	1112.59	557.3	1112.59	557.304	2	11	17.1.1.2047.2	22.3363	278	22.3017	0.962082	9.91144	182	13.49	231	15.2	NGO1577
								0	manual	0	57.39	NLVSNGVPASR	Label:13C(6)(R)@11	cleaved N-N@N-term	0.0345922	1118.65	560.332	1118.61	560.314	2	10	17.1.1.2044.2	22.2062	330	22.1281	100		91.13	9.55	0	0	NGO1577
								0	manual	0	54.59	NLVSNGVPASR	Label:13C(6)(R)@11	cleaved N-N@N-term	0.0289025	1118.64	560.329	1118.61	560.314	2	10	18.1.1.2047.2	22.2592	134	22.2679	1.24002	17.5369	65.54	8.1	64.54	8.03	NGO1577
								0	manual	0	50.44	NLVSNGVPASR	Label:13C(6)(R)@11	cleaved N-N@N-term	-0.0266564	1118.59	560.301	1118.61	560.314	2	9	19.1.1.2028.2	21.8555	89	21.8642	2.08038	17.4597	88.66	9.42	52.04	7.21	NGO1577
								0	no quant - no residues to label	0	99	NNYGECWK	Carbamidomethyl(C)@6		-0.00560124	1069.42	535.719	1069.43	535.722	2	10	18.1.1.2106.2	24.8134	880	24.8655							NGO1577
								0	no quant - no residues to label	0	99	NNYGECWK	Carbamidomethyl(C)@6		0.000624952	1069.43	535.722	1069.43	535.722	2	9	18.1.1.2114.2	25.1606	762	25.1259							NGO1577
								0	no quant - no residues to label	0	72.69	NNYGECWK	Carbamidomethyl(C)@6		-0.0123593	1069.42	535.716	1069.43	535.722	2	9	17.1.1.2095.2	24.416	2021	24.5549							NGO1577
								0	no quant - no residues to label	0	65.17	NNYGECWK	Carbamidomethyl(C)@6		-0.0123593	1069.42	535.716	1069.43	535.722	2	9	17.1.1.2097.2	24.5028	2021	24.5549							NGO1577
								0	no quant - no residues to label	0	65.17	NNYGECWK	Carbamidomethyl(C)@6		-0.0117489	1069.42	535.716	1069.43	535.722	2	9	17.1.1.2100.2	24.6329	2236	24.7719							NGO1577
								0	no quant - no residues to label	0	64.23	NNYGECWK	Carbamidomethyl(C)@6; Trp->Kynurenin(W)@7		0.0110492	1073.43	537.725	1073.42	537.719	2	9	17.1.1.2027.2	21.4685	151	21.4338							NGO1577
								0	no quant - no residues to label	0	64.23	NNYGECWK	Ammonia-loss(N)@2; Carbamidomethyl(C)@6		0.0135627	1052.42	527.215	1052.4	527.208	2	10	17.1.1.2099.2	24.5895	204	24.5982							NGO1577
								0	no quant - no residues to label	0	62.22	NNYGECWK	Carbamidomethyl(C)@6		0.024549	1069.45	535.734	1069.43	535.722	2	8	19.1.1.2072.2	23.7646	231	23.73							NGO1577
								0	no quant - no residues to label	0	54.47	NNYGECWK	Carbamidomethyl(C)@6; Dioxidation(W)@7		0.00656282	1101.43	551.72	1101.42	551.717	2	9	17.1.1.2030.2	21.5987	479	21.8244							NGO1577
								0	manual	0	70.13	QVVPARNHHQH	Gln->pyro-Glu@N-term; Label:13C(6)(R)@6; Deamidated(N)@7	missed R-N@6	0.00448438	1311.66	438.226	1311.65	438.225	3	10	17.1.1.1930.2	17.2428	194	17.2948	1.49732	11.8659	158.18	12.58	129	11.36	NGO1577
								1	auto	0	99	RAYVVANNLVSNGVPASR	Label:13C(6)(R)@1; Label:13C(6)(R)@18	missed R-A@1	-0.0166144	1898.04	633.686	1898.05	633.691	3	16	16.1.1.2117.2	26.2579	509	26.3105	1.32231	8.13313	315	17.75	290.89	17.06	NGO1577
								1	auto	0	99	RAYVVANNLVSNGVPASR	Label:13C(6)(R)@1; Label:13C(6)(R)@18	missed R-A@1	5.31187e-05	1898.05	633.692	1898.05	633.691	3	16	19.1.1.2131.2	26.3346	1068	26.4317	0.911757	5.88688	504	22.45	675	25.98	NGO1577
								1	auto	0	99	RAYVVANNLVSNGVPASR		missed R-A@1	-0.00384063	1886.01	629.677	1886.01	629.678	3	16	19.1.1.2132.2	26.3787	984	26.4317	1.02237	4.54302	890	29.83	1063	32.6	NGO1577
								1	auto	0	99	RAYVVANNLVSNGVPASR	Label:13C(6)(R)@1; Label:13C(6)(R)@18	missed R-A@1	-0.0191587	1898.03	633.685	1898.05	633.691	3	18	18.1.1.2141.2	26.342	2638	26.3951	1.29614	3.76898	1451	38.09	1367	36.97	NGO1577
								1	auto	0	99	RAYVVANNLVSNGVPASR		missed R-A@1	-0.0119131	1886	629.674	1886.01	629.678	3	20	18.1.1.2142.2	26.3863	2629	26.3951	1.12076	2.65842	2714	52.1	2957	54.38	NGO1577
								1	auto	0	99	RAYVVANNLVSNGVPASR		missed R-A@1	-0.0161933	1886	629.673	1886.01	629.678	3	19	17.1.1.2139.2	26.3408	3749	26.4385	1.46432	2.90116	2613	51.12	2179	46.68	NGO1577
								1	auto	0	99	RAYVVANNLVSNGVPASR	Label:13C(6)(R)@1; Label:13C(6)(R)@18	missed R-A@1	-0.0135823	1898.04	633.687	1898.05	633.691	3	19	17.1.1.2140.2	26.3852	3494	26.4385	1.43322	2.47326	3554	59.62	3028	55.03	NGO1577
								1	auto	0	99	RAYVVANNLVSNGVPASR		missed R-A@1	-0.0161933	1886	629.673	1886.01	629.678	3	20	17.1.1.2141.2	26.4296	3749	26.4385	1.54865	2.16667	4832	69.51	3810	61.73	NGO1577
								0	no quant - no residues to label	0	68.52	TLFGFDK			0.0188362	826.441	414.228	826.422	414.219	2	8	10.1.1.2249.2	29.7747	516	29.7394							NGO1577
								0	no quant - no residues to label	0	64.32	TLFGFDK			0.00615348	826.429	414.222	826.422	414.219	2	8	19.1.1.2193.2	29.0586	599	29.1109							NGO1577
								0	no quant - no residues to label	0	56.26	TLFGFDK			0.0122894	826.435	414.225	826.422	414.219	2	8	17.1.1.2197.2	28.9192	2406	29.06							NGO1577
								1	auto	0	99	TLFGFDKDSLR			0.00390473	1297.67	433.564	1297.67	433.563	3	11	19.1.1.2182.2	28.5782	1082	28.6743	1.28196	8.05503	316	17.78	301	17.35	NGO1577
								1	auto	0	99	TLFGFDKDSLR			0.00809166	1297.67	433.565	1297.67	433.563	3	12	15.1.1.2169.2	28.8434	294	28.8083	2.13551	9.68471	293	17.12	167.54	12.94	NGO1577
								1	auto	0	99	TLFGFDKDSLR	Label:13C(6)(R)@11		-0.00290369	1303.68	435.569	1303.69	435.57	3	10	18.1.1.2192.2	28.5948	726	28.7788	1.65565	5.77973	705.05	26.55	520	22.8	NGO1577
								1	auto	0	99	TLFGFDKDSLR			0.00161909	1297.67	433.563	1297.67	433.563	3	10	18.1.1.2193.2	28.6387	3881	28.8226	1.25189	3.71928	1464	38.26	1428	37.79	NGO1577
								1	auto	0	99	TLFGFDKDSLR	Label:13C(6)(R)@11		-0.000797769	1303.69	435.569	1303.69	435.57	3	12	18.1.1.2198.2	28.8575	3549	28.8226	1.34291	2.17654	4432	66.57	4030	63.48	NGO1577
								1	auto	0	99	TLFGFDKDSLR			0.00877415	1297.68	649.845	1297.67	649.841	2	14	18.1.1.2207.2	29.2511	1619	28.7788	1.63443	6.94014	485.63	22.04	362.82	19.05	NGO1577
								1	auto	0	99	TLFGFDKDSLR	Carbamyl(K)@7; Label:13C(6)(R)@11		-0.0054102	1346.69	674.351	1346.69	674.354	2	12	18.1.1.2237.2	30.5544	549	30.5197	0.839644	6.68515	377.56	19.43	549.09	23.43	NGO1577
								1	auto	0	99	TLFGFDKDSLR	Label:13C(6)(R)@11		-0.00171339	1303.69	435.569	1303.69	435.57	3	10	18.1.1.2238.2	30.5977	59	30.6064	1.68342	12.2457	158.54	12.59	115	10.72	NGO1577
								0	no quant - weak signal	0	99	TLFGFDKDSLR			0.0350218	1297.7	649.858	1297.67	649.841	2	10	18.1.1.2239.2	30.6411	90	30.5631			0	0	49.18	7.01	NGO1577
								0	no quant - weak signal	0	99	TLFGFDKDSLR			-0.00721859	1297.66	649.837	1297.67	649.841	2	11	18.1.1.2325.2	33.9488	33	33.9142			34.59	5.88	0	0	NGO1577
								0	manual	0	99	TLFGFDKDSLR	Label:13C(6)(R)@11		0.0192543	1303.71	435.576	1303.69	435.57	3	10	18.1.1.2375.2	35.4226	69	35.3448	1.68816	19.4486	63	7.94	45.57	6.75	NGO1577
								0	no quant - weak signal	0	99	TLFGFDKDSLR	Label:13C(6)(R)@11		0.0100945	1303.7	652.856	1303.69	652.851	2	10	18.1.1.2436.2	36.6481	30	36.6136			0	0	27.76	5.27	NGO1577
								1	auto	0	99	TLFGFDKDSLR	Label:13C(6)(R)@11		0.012611	1303.7	652.857	1303.69	652.851	2	16	17.1.1.2196.2	28.8752	1438	28.7958	1.73244	3.64955	1816	42.61	1280	35.78	NGO1577
								1	auto	0	99	TLFGFDKDSLR			0.0158238	1297.68	649.848	1297.67	649.841	2	15	17.1.1.2202.2	29.1393	2574	28.6634	1.38461	5.64825	669	25.87	590	24.29	NGO1577
								1	auto	0	99	TLFGFDKDSLR			0.0202392	1297.69	433.57	1297.67	433.563	3	10	25.1.1.2192.2	28.5734	302	28.6264	1.1625	8.49558	270.37	16.44	284	16.85	NGO1577
								1	auto	0	99	TLFGFDKDSLR	Label:13C(6)(R)@11		0.00362406	1303.69	435.571	1303.69	435.57	3	10	16.1.1.2174.2	28.7652	421	28.6867	1.82322	6.22666	643	25.36	430.65	20.75	NGO1577
								1	auto	0	99	TLFGFDKDSLR	Carbamyl(K)@7; Label:13C(6)(R)@11		-0.00528812	1346.69	674.351	1346.69	674.354	2	11	18.1.1.2235.2	30.4677	549	30.5197	0.643671	9.36603	174.04	13.19	330.17	18.17	NGO1577
								0	manual	0	99	TLFGFDKDSLR			0.0249799	1297.69	649.853	1297.67	649.841	2	12	17.1.1.2362.2	35.6004	44	35.5658	3.43949	29.0365	45.18	6.72	16.04	4	NGO1577
								1	auto	0	97.98	TLFGFDKDSLR			0.00506432	1297.67	433.565	1297.67	433.563	3	12	17.1.1.2187.2	28.4774	4766	28.6192	1.97498	6.16359	689	26.25	426	20.64	NGO1577
								1	auto	0	94.05	TLFGFDKDSLR			0.0351288	1297.7	433.575	1297.67	433.563	3	11	22.1.1.2140.2	28.8044	386	28.769	1.34241	7.1641	409	20.22	372.04	19.29	NGO1577
								1	auto	0	90.59	TLFGFDKDSLR	Label:13C(6)(R)@11		0.00501351	1303.69	435.571	1303.69	435.57	3	11	17.1.1.2189.2	28.5658	3458	28.6192	1.66779	2.82157	2972	54.52	2176	46.65	NGO1577
								0	manual	0	87.92	TLFGFDKDSLR			0.0171504	1297.68	433.568	1297.67	433.563	3	10	17.1.1.2235.2	30.5812	198	30.5029	1.38654	11.0166	176	13.27	155	12.45	NGO1577
								0	manual	0	83.04	TLFGFDKDSLR			0.0219116	1297.69	433.57	1297.67	433.563	3	10	17.1.1.2346.2	34.9416	88	34.907	2.47199	19.0823	83	9.11	41	6.4	NGO1577
								1	auto	0	79.01	TLFGFDKDSLR	Label:13C(6)(R)@11		-0.000273312	1303.69	435.57	1303.69	435.57	3	10	19.1.1.2184.2	28.6655	1112	28.6743	1.2813	4.43001	1044.05	32.31	995	31.54	NGO1577
								0	no quant - weak signal	0	68.11	TLFGFDKDSLR			0.804105	1298.47	650.243	1297.67	649.841	2	11	17.1.1.2331.2	34.361	57	34.3697			0	0	24.61	4.96	NGO1577
								0	manual	0	66.14	TLFGFDKDSLR	Carbamyl(K)@7; Label:13C(6)(R)@11		0.00101945	1346.69	674.354	1346.69	674.354	2	11	17.1.1.2228.2	30.2764	751	30.4158	0.908965	11.1979	139.08	11.79	186.84	13.67	NGO1577
								1	auto	0	65.17	TLFGFDKDSLR	Carbamyl(K)@7		0.010948	1340.68	671.349	1340.67	671.344	2	11	17.1.1.2240.2	30.7988	314	30.7205	0.861243	8.79256	220.54	14.85	312.69	17.68	NGO1577
								0	no quant - weak signal	0	64.05	TLFGFDKDSLR			0.757503	1298.42	650.219	1297.67	649.841	2	11	18.1.1.2346.2	34.4775	42	34.5383			0	0	23.71	4.87	NGO1577
								0	manual	0	58.17	TLFGFDKDSLR			0.019531	1297.69	433.569	1297.67	433.563	3	9	17.1.1.2289.2	32.9232	74	32.8886	2.6328	20.4291	75.7	8.7	35.11	5.93	NGO1577
								0	manual	0	57.09	TLFGFDKDSLR	Label:13C(6)(R)@11		0.00325791	1303.69	652.852	1303.69	652.851	2	9	18.1.1.2307.2	33.412	42	33.3775	0.509866	27.5862	18.61	4.31	44.57	6.68	NGO1577
								1	auto	0	53.13	TLFGFDKDSLR	Carbamyl(K)@7		0.00362315	1340.68	671.345	1340.67	671.344	2	10	17.1.1.2229.2	30.3201	713	30.5029	0.868857	7.68277	290	17.03	407.57	20.19	NGO1577
								1	auto	0	54.82	TLFGFDKDSLRAEAQDNLK	Trimethyl(K)@7; Deamidated(Q)@15	missed R-A@11	-0.0163952	2210.11	737.709	2210.12	737.715	3	12	17.1.1.2220.2	29.9277	235	29.8927	1.74596	8.63434	326	18.06	228	15.1	NGO1577
								1	auto	0	73.72	TNVQSVR	Label:13C(6)(R)@7		0.0128187	808.463	405.239	808.45	405.232	2	8	17.1.1.1928.2	17.1563	631	17.2948	1.46589	9.20644	259.54	16.11	216.2	14.7	NGO1577
								0	manual	0	60.64	TNVQSVR			0.00776887	802.438	402.226	802.43	402.222	2	8	17.1.1.1927.2	17.1131	602	17.2082	1.72272	14.05	122.09	11.05	86.54	9.3	NGO1577
								0	manual	0	56.35	TNVQSVR			0.00105677	802.431	402.223	802.43	402.222	2	7	19.1.1.1920.2	17.1558	151	17.2508	1.11089	19.4134	50.7	7.12	55.73	7.47	NGO1577
								0	manual	0	53.74	TNVQSVR			0.0209621	802.451	402.233	802.43	402.222	2	7	16.1.1.1909.2	17.3721	115	17.3376	1.38687	15.9494	84	9.17	73.96	8.6	NGO1577
								1	auto	0	53.56	TNVQSVR			0.00550529	802.435	402.225	802.43	402.222	2	8	18.1.1.1930.2	17.1749	555	17.2268	1.20919	6.93452	414	20.35	418.08	20.45	NGO1577
								1	auto	0	99	TVSGQSNEIVR	Label:13C(6)(R)@11	cleaved Y-T@N-term	-0.00020921	1194.63	598.322	1194.63	598.322	2	11	18.1.1.1973.2	19.0474	431	19.1432	1.46559	7.70037	371	19.26	309.11	17.58	NGO1577
								0	auto - shared MS/MS	0	63.76	TVSGQSNEIVR	Label:13C(6)(R)@11	cleaved Y-T@N-term	-0.00277498	1194.63	598.321	1194.63	598.322	2	10	17.1.1.1971.2	19.032	598	19.1281	1.42462	6.55586	504	22.45	432	20.78	NGO1577
								0	no quant - no residues to label	0	99	VEGHTDFMGSEK	Oxidation(M)@8		-0.0152159	1351.56	451.526	1351.57	451.531	3	14	14.1.1.1942.2	17.6919	695	17.7874							NGO1577
								0	no quant - no residues to label	0	99	VEGHTDFMGSEK	Oxidation(M)@8		-0.0186085	1351.55	451.525	1351.57	451.531	3	17	16.1.1.1917.2	17.719	1579	17.8146							NGO1577
								0	no quant - no residues to label	0	99	VEGHTDFMGSEK	Oxidation(M)@8		-0.0185486	1351.55	451.525	1351.57	451.531	3	15	19.1.1.1931.2	17.6323	3675	17.8153							NGO1577
								0	no quant - no residues to label	0	99	VEGHTDFMGSEK	Dioxidation(M)@8		-0.0112181	1367.56	456.859	1367.57	456.863	3	14	19.1.1.1943.2	18.155	612	18.1201							NGO1577
								0	no quant - no residues to label	0	99	VEGHTDFMGSEK	Oxidation(M)@8		-0.0259674	1351.55	451.522	1351.57	451.531	3	16	21.1.1.1913.2	17.5798	915	17.6319							NGO1577
								0	no quant - no residues to label	0	99	VEGHTDFMGSEK	Oxidation(M)@8		-0.0152038	1351.56	451.526	1351.57	451.531	3	12	24.1.1.1917.2	17.788	661	17.9267							NGO1577
								0	no quant - no residues to label	0	99	VEGHTDFMGSEK	Oxidation(M)@8		-0.0235469	1351.55	451.523	1351.57	451.531	3	15	25.1.1.1943.2	17.6696	866	17.6783							NGO1577
								0	no quant - no residues to label	0	99	VEGHTDFMGSEK	Oxidation(M)@8		-0.0160099	1351.56	451.526	1351.57	451.531	3	13	26.1.1.1945.2	17.746	641	17.7981							NGO1577
								0	no quant - no residues to label	0	99	VEGHTDFMGSEK	Oxidation(M)@8		-0.0154168	1351.56	451.526	1351.57	451.531	3	11	28.1.1.2027.2	18.3797	303	18.3885							NGO1577
								0	no quant - no residues to label	0	99	VEGHTDFMGSEK	Oxidation(M)@8		-0.00208545	1351.57	451.53	1351.57	451.531	3	12	34.1.1.1990.2	18.1533	301	18.1621							NGO1577
								0	no quant - no residues to label	0	99	VEGHTDFMGSEK	Oxidation(M)@8		-0.00939463	1351.56	451.528	1351.57	451.531	3	15	15.1.1.1913.2	17.7159	858	17.8113							NGO1577
								0	no quant - no residues to label	0	99	VEGHTDFMGSEK	Oxidation(M)@8		-0.0310784	1351.54	451.521	1351.57	451.531	3	18	18.1.1.1941.2	17.6517	7178	17.7911							NGO1577
								0	no quant - no residues to label	0	99	VEGHTDFMGSEK	Oxidation(M)@8		-0.0310784	1351.54	451.521	1351.57	451.531	3	19	18.1.1.1942.2	17.6953	7178	17.7911							NGO1577
								0	no quant - no residues to label	0	99	VEGHTDFMGSEK	Oxidation(M)@8		-0.0310784	1351.54	451.521	1351.57	451.531	3	19	18.1.1.1945.2	17.826	7178	17.7911							NGO1577
								0	no quant - no residues to label	0	99	VEGHTDFMGSEK	Dioxidation(M)@8		-0.00562394	1367.56	456.861	1367.57	456.863	3	17	18.1.1.1952.2	18.1315	1642	18.1403							NGO1577
								0	no quant - no residues to label	0	99	VEGHTDFMGSEK	Carbamyl(M)@8		-0.000600982	1378.58	460.534	1378.58	460.535	3	14	18.1.1.1955.2	18.2623	449	18.2276							NGO1577
								0	no quant - no residues to label	0	99	VEGHTDFMGSEK	Oxidation(M)@8		-0.00589891	1351.57	451.529	1351.57	451.531	3	10	18.1.1.1989.2	19.7439	270	19.6656							NGO1577
								0	no quant - no residues to label	0	99	VEGHTDFMGSEK			0.00618556	1335.58	446.202	1335.58	446.199	3	14	18.1.1.2005.2	20.4385	341	20.5339							NGO1577
								0	no quant - no residues to label	0	99	VEGHTDFMGSEK	Oxidation(M)@8		-0.0163565	1351.55	451.526	1351.57	451.531	3	13	23.1.1.1901.2	17.6846	734	17.7801							NGO1577
								0	no quant - no residues to label	0	99	VEGHTDFMGSEK	Oxidation(M)@8		-0.0367372	1351.53	451.519	1351.57	451.531	3	18	17.1.1.1939.2	17.6333	7685	17.7729							NGO1577
								0	no quant - no residues to label	0	99	VEGHTDFMGSEK	Oxidation(M)@8		-0.0367372	1351.53	451.519	1351.57	451.531	3	17	17.1.1.1941.2	17.7205	7685	17.7729							NGO1577
								0	no quant - no residues to label	0	99	VEGHTDFMGSEK	Dehydrated(D)@6; Oxidation(M)@8		0.0444389	1333.61	445.542	1333.56	445.528	3	19	17.1.1.1943.2	17.8078	609	17.7729							NGO1577
								0	no quant - no residues to label	0	99	VEGHTDFMGSEK	Oxidation(M)@8		-0.0171371	1351.55	676.784	1351.57	676.793	2	21	17.1.1.1946.2	17.939	2660	17.7729							NGO1577
								0	no quant - no residues to label	0	99	VEGHTDFMGSEK	Oxidation(M)@8		-0.0367372	1351.53	451.519	1351.57	451.531	3	19	17.1.1.1947.2	17.9827	7880	17.7729							NGO1577
								0	no quant - no residues to label	0	99	VEGHTDFMGSEK	Dioxidation(M)@8		-0.0106811	1367.56	456.859	1367.57	456.863	3	17	17.1.1.1949.2	18.0701	2434	18.1665							NGO1577
								0	no quant - no residues to label	0	99	VEGHTDFMGSEK	Oxidation(M)@8		-0.00546217	1351.57	451.529	1351.57	451.531	3	15	11.1.1.1964.2	17.9573	389	18.0093							NGO1577
								0	no quant - no residues to label	0	99	VEGHTDFMGSEK	Oxidation(M)@8		-0.00974985	1351.56	451.528	1351.57	451.531	3	13	12.1.1.1936.2	17.8756	315	17.9276							NGO1577
								0	no quant - no residues to label	0	99	VEGHTDFMGSEK	Oxidation(M)@8		-0.0182164	1351.55	451.525	1351.57	451.531	3	13	10.1.1.1980.2	17.9968	1391	18.0924							NGO1577
								0	no quant - no residues to label	0	99	VEGHTDFMGSEK	Oxidation(M)@8		0.00767014	1351.58	451.534	1351.57	451.531	3	13	17.1.1.2004.2	20.4697	264	20.3915							NGO1577
								0	no quant - no residues to label	0	99	VEGHTDFMGSEK	Dioxidation(M)@8		-0.00450686	1367.56	456.861	1367.57	456.863	3	11	16.1.1.1929.2	18.2403	221	18.2056							NGO1577
								0	no quant - no residues to label	0	99	VEGHTDFMGSEK	Oxidation(M)@8		-0.0114443	1351.56	451.527	1351.57	451.531	3	15	20.1.1.1930.2	17.6559	1149	17.7952							NGO1577
								0	no quant - no residues to label	0	99	VEGHTDFMGSEK	Oxidation(M)@8		-0.00144562	1351.57	451.531	1351.57	451.531	3	13	30.1.1.2035.2	18.3754	277	18.3841							NGO1577
								0	no quant - no residues to label	0	98.91	VEGHTDFMGSEK	Oxidation(M)@8		-0.0118191	1351.56	451.527	1351.57	451.531	3	11	32.1.1.2007.2	18.1935	363	18.2022							NGO1577
								0	no quant - no residues to label	0	98.9	VEGHTDFMGSEK			0.000291037	1335.58	446.2	1335.58	446.199	3	12	17.1.1.2001.2	20.3393	622	20.4784							NGO1577
								0	no quant - no residues to label	0	98.7	VEGHTDFMGSEK	Oxidation(M)@8		-0.00762785	1351.56	451.529	1351.57	451.531	3	13	29.1.1.2009.2	18.3779	376	18.4732							NGO1577
								0	no quant - no residues to label	0	98.42	VEGHTDFMGSEK	Oxidation(M)@8		-0.0153225	1351.56	451.526	1351.57	451.531	3	13	22.1.1.1886.2	17.6947	839	17.7901							NGO1577
								0	no quant - no residues to label	0	96.55	VEGHTDFMGSEK	Oxidation(M)@8		-0.00688597	1351.56	451.529	1351.57	451.531	3	10	27.1.1.2004.2	18.3073	177	18.4462							NGO1577
								0	no quant - no residues to label	0	96.09	VEGHTDFMGSEK	Carbamyl(M)@8		-0.00632612	1378.58	460.533	1378.58	460.535	3	13	17.1.1.1953.2	18.2452	634	18.254							NGO1577
								0	no quant - no residues to label	0	91.64	VEGHTDFMGSEK	Oxidation(M)@8		0.0127909	1351.58	451.535	1351.57	451.531	3	10	38.1.1.1974.2	18.0741	158	18.0395							NGO1577
								0	no quant - no residues to label	0	91.33	VEGHTDFMGSEK	Oxidation(M)@8		-0.0393312	1351.53	451.518	1351.57	451.531	3	10	35.1.1.1980.2	17.9947	122	18.0468							NGO1577
								0	no quant - no residues to label	0	85.6	VEGHTDFMGSEK	Oxidation(M)@8		0.0163685	1351.59	451.536	1351.57	451.531	3	10	17.1.1.2046.2	22.293	145	22.3017							NGO1577
								0	no quant - no residues to label	0	57.39	VEGHTDFMGSEK	Oxidation(M)@8		-0.0045991	1351.57	451.529	1351.57	451.531	3	9	17.1.1.1985.2	19.643	395	19.5646							NGO1577
								0	no quant - no residues to label	0	57.39	VEGHTDFMGSEK	Carboxy(E)@11		0.0435705	1379.61	460.877	1379.57	460.863	3	11	17.1.1.1993.2	19.9915	128	19.9567							NGO1577
								0	no quant - no residues to label	0	57.39	VEGHTDFMGSEK	Oxidation(M)@8		-0.000753518	1351.57	451.531	1351.57	451.531	3	9	17.1.1.1996.2	20.122	280	20.0437							NGO1577
								0	no quant - no residues to label	0	52.38	VEGHTDFMGSEK	Oxidation(M)@8		-0.0383118	1351.53	451.518	1351.57	451.531	3	9	18.1.1.2094.2	24.2937	27	24.3024							NGO1577
								1	auto	0	99	VEGHTDFMGSEKYNQALSER	Oxidation(M)@8; Label:13C(6)(R)@20	missed K-Y@12	-0.0349301	2319.02	580.762	2319.05	580.771	4	19	17.1.1.2117.2	25.3719	702	25.4245	1.65782	5.49044	782	27.96	576	24	NGO1577
								1	auto	0	99	VEGHTDFMGSEKYNQALSER	Oxidation(M)@8; Label:13C(6)(R)@20	missed K-Y@12	-0.0349301	2319.02	580.762	2319.05	580.771	4	17	17.1.1.2121.2	25.5469	755	25.4245	1.54077	4.71587	1017	31.89	806	28.39	NGO1577
								1	auto	0	99	YNQALSER	Label:13C(6)(R)@8		-0.0076711	985.485	493.75	985.492	493.754	2	10	16.1.1.1936.2	18.5442	1177	18.6399	1.71951	6.48137	573.12	23.94	407	20.17	NGO1577
								1	auto	0	99	YNQALSER	Label:13C(6)(R)@8		-0.00731461	985.485	493.75	985.492	493.754	2	10	19.1.1.1950.2	18.4602	2314	18.5565	1.35296	4.22625	1180	34.35	1065	32.63	NGO1577
								1	auto	0	99	YNQALSER	Label:13C(6)(R)@8		-0.00731461	985.485	493.75	985.492	493.754	2	11	19.1.1.1956.2	18.7222	2505	18.5565	1.22462	2.95103	2300	47.96	2293.4	47.89	NGO1577
								1	auto	0	99	YNQALSER			-0.00645989	979.466	490.74	979.472	490.743	2	10	19.1.1.1958.2	18.8096	2774	18.5565	1.23772	3.50308	1640.62	40.5	1618.59	40.23	NGO1577
								0	manual	0	99	YNQALSER	Label:13C(6)(R)@8		-0.00579315	985.487	493.751	985.492	493.754	2	10	21.1.1.1934.2	18.4978	583	18.4628	4.43066	4.98152	1865	43.19	514	22.67	NGO1577
								0	manual	0	99	YNQALSER	Label:13C(6)(R)@8		-0.000275311	985.492	493.753	985.492	493.754	2	10	24.1.1.1939.2	18.7463	501	18.7114	1.91697	5.97796	719	26.81	458	21.4	NGO1577
								1	auto	0	99	YNQALSER	Label:13C(6)(R)@8		-0.00114875	985.491	493.753	985.492	493.754	2	10	28.1.1.2047.2	19.2469	313	19.2556	1.0437	10.1659	179.49	13.4	210	14.49	NGO1577
								1	auto	0	99	YNQALSER	Label:13C(6)(R)@8		0.00316052	985.496	493.755	985.492	493.754	2	11	14.1.1.1963.2	18.604	538	18.6127	1.50842	6.39817	546	23.37	442	21.02	NGO1577
								1	auto	0	99	YNQALSER			0.000594553	979.473	490.744	979.472	490.743	2	12	15.1.1.1931.2	18.4969	661	18.5926	1.64781	8.04425	363	19.05	269	16.4	NGO1577
								1	auto	0	99	YNQALSER	Label:13C(6)(R)@8		-0.0024635	985.49	493.752	985.492	493.754	2	11	15.1.1.1935.2	18.6707	541	18.636	1.7098	5.93294	682	26.12	487.07	22.07	NGO1577
								1	auto	0	99	YNQALSER			-0.0191623	979.453	490.734	979.472	490.743	2	10	18.1.1.1958.2	18.393	5398	18.6202	1.29088	7.10844	407	20.17	385	19.62	NGO1577
								1	auto	0	99	YNQALSER	Label:13C(6)(R)@8		-0.0200892	985.472	493.743	985.492	493.754	2	12	18.1.1.1959.2	18.4366	6233	18.6202	1.14	3.93169	1251	35.37	1340	36.61	NGO1577
								1	auto	0	99	YNQALSER			-0.018735	979.454	490.734	979.472	490.743	2	12	18.1.1.1963.2	18.6114	5398	18.6202	1.29929	1.88379	5816	76.26	5466	73.93	NGO1577
								1	auto	0	99	YNQALSER	Label:13C(6)(R)@8		-0.0200892	985.472	493.743	985.492	493.754	2	11	18.1.1.1965.2	18.6987	5238	18.6202	1.28972	1.90019	5695	75.47	5392	73.43	NGO1577
								1	auto	0	99	YNQALSER			0.000248757	979.473	490.744	979.472	490.743	2	10	18.1.1.2004.2	20.3951	338	20.1434	1.09906	9.02643	233.15	15.27	259.04	16.09	NGO1577
								1	auto	0	99	YNQALSER	Label:13C(6)(R)@8		0.00530389	985.498	493.756	985.492	493.754	2	10	18.1.1.2006.2	20.4819	203	20.4906	1.1542	9.73757	205.11	14.32	217	14.73	NGO1577
								0	manual	0	99	YNQALSER			0.0128843	979.485	490.75	979.472	490.743	2	9	18.1.1.2052.2	22.4757	104	22.4411	1.64236	15.9931	91.62	9.57	68.12	8.25	NGO1577
								0	manual	0	99	YNQALSER	Label:13C(6)(R)@8		0.0135444	985.506	493.76	985.492	493.754	2	9	18.1.1.2057.2	22.692	105	22.6141	1.28312	16.7627	73.04	8.55	69.51	8.34	NGO1577
								0	manual	0	99	YNQALSER	Label:13C(6)(R)@8		0.0223344	985.515	493.765	985.492	493.754	2	9	18.1.1.2099.2	24.5099	86	24.4754	1.41204	15.5604	89.04	9.44	77	8.77	NGO1577
								0	manual	0	99	YNQALSER	Label:13C(6)(R)@8		5.09115e-05	985.492	493.753	985.492	493.754	2	10	23.1.1.1921.2	18.5568	510	18.6092	3.16085	5.75978	1082	32.89	418	20.45	NGO1577
								0	manual	0	99	YNQALSER			-0.0051821	979.467	490.741	979.472	490.743	2	10	25.1.1.1960.2	18.4114	752	18.4638	1.99473	7.04218	531	23.04	325.06	18.03	NGO1577
[truncated: 3,449 more rows]

## Sheet: Extr3_Rep2
Extract 3, Replicate 2
Peptides from quantified proteins with quantification p-values <0.05
Accessions	Names	N	Unused	Total	%Cov	%Cov(50)	%Cov(95)	Used	Annotation	Contrib	Conf	Sequence	Modifications	Cleavages	dMass	Prec MW	Prec m/z	Theor MW	Theor m/z	Theor z	Sc	Spectrum	Time	PrecursorSignal	PrecursorElution	L:H	%Err L:H	Area L	Err L	Area H	Err H	Accessions
NGO0055	pilus-associated protein	37	21.22	21.22	40.88	13.37	11.17	0	no quant - no residues to label	2	99	GAYALDLSK			0.00260095	936.494	469.254	936.492	469.253	2	11	41.1.1.2222.2	28.5854	886	28.6825							NGO0055
								0	no quant - no residues to label	2	99	HSLAALDTQNIK			-0.00879433	1309.69	655.852	1309.7	655.857	2	16	41.1.1.2180.2	26.7448	249	26.797							NGO0055
								0	no quant - no residues to label	2	99	IFLQELK			-0.00419443	889.523	445.769	889.527	445.771	2	10	41.1.1.2258.2	30.1746	791	30.1393							NGO0055
								0	no quant - no residues to label	2	99	LGYTVGTPQIGK		cleaved E-L@N-term	-0.0102012	1232.67	617.34	1232.68	617.346	2	14	42.1.1.2219.2	28.4857	789	28.5384							NGO0055
								1	auto	2	99	VSGFDTAELNKR		missed K-R@11	0.0113341	1335.69	446.237	1335.68	446.233	3	11	41.1.1.2194.2	27.3563	246	27.2775	1.54959	8.47525	234	15.3	344	18.55	NGO0055
								0	manual	2	99	VTVKPTVVLR			-0.0130469	1110.7	371.24	1110.71	371.245	3	11	41.1.1.2157.2	25.7481	176	25.8	2.11153	13.8038	101.07	10.05	109.04	10.44	NGO0055
								0	no quant - no residues to label	2	99	YAAFLASGYAAK			0.0118053	1231.64	616.825	1231.62	616.819	2	16	42.1.1.2247.2	29.7233	316	29.6879							NGO0055
								0	no quant - no residues to label	2	99	YYGNDDIFK			0.00220038	1133.51	567.76	1133.5	567.759	2	11	42.1.1.2242.2	29.5024	933	29.5553							NGO0055
								0	manual	1.50864	98.94	EPNFNSR	Label:13C(6)(R)@7		0.0195655	868.433	435.224	868.413	435.214	2	9	41.1.1.2024.2	19.9743	200	19.983	2.06194	12.3445	125	11.18	138.1	11.75	NGO0055
								0	auto - shared MS/MS	1.30103	97.71	TAFVTIR			-0.00485377	806.46	404.237	806.465	404.24	2	9	42.1.1.2215.2	28.3096	626	28.3183	1.70138	6.99374	357	18.89	478	21.86	NGO0055
								0	no quant - no residues to label	1.10237	96.29	TFNQPNSK			0.0092579	934.46	468.237	934.451	468.233	2	9	42.1.1.1983.2	18.2256	278	18.2777							NGO0055
								0	no quant - no residues to label	0.489455	99	ESTAMAYYLNAK	Methyl(E)@1		0.02327	1374.67	688.343	1374.65	688.332	2	13	43.1.1.2267.2	30.2408	466	30.2049							NGO0055
								1	auto	0.283997	73.38	HTEPSRENSPIYK	Label:13C(6)(R)@6	missed R-E@6	-0.00604801	1562.77	521.931	1562.78	521.933	3	10	41.1.1.1991.2	18.5373	291	18.6327	1.86716	10.2521	173.05	13.15	211.13	14.53	NGO0055
								0	no quant - no residues to label	0.218963	59.45	ENSPIYK			0.00554036	849.429	425.722	849.423	425.719	2	8	42.1.1.2019.2	19.7909	205	19.7561							NGO0055
								1	auto	0.0150229	60.5	LSYIPGTMER	Oxidation(P)@5		0.00832982	1181.58	591.799	1181.58	591.795	2	10	42.1.1.2213.2	28.2215	427	28.1862	1.74875	6.54117	413	20.32	538	23.19	NGO0055
								0	no quant - no residues to label	0	96.84	ESTAMAYYLNAK	Methyl(E)@1		0.0192548	1374.67	688.341	1374.65	688.332	2	12	42.1.1.2254.2	30.0324	273	29.9528							NGO0055
								0	no quant - no residues to label	0	51.6	ESTAMAYYLNAK	Methyl(E)@1; Oxidation(M)@5		0.020508	1390.66	696.34	1390.64	696.329	2	11	42.1.1.2210.2	28.0897	670	28.0105							NGO0055
								0	no quant - no residues to label	0	99	GAYALDLSK			-0.00363765	936.488	469.251	936.492	469.253	2	10	46.1.1.2264.2	29.1192	286	29.1721							NGO0055
								0	no quant - no residues to label	0	99	GAYALDLSK			0.00993083	936.502	469.258	936.492	469.253	2	11	43.1.1.2236.2	28.86	621	28.8244							NGO0055
								0	no quant - no residues to label	0	99	GAYALDLSK			0.00393766	936.496	469.255	936.492	469.253	2	11	44.1.1.2242.2	28.9192	468	28.9279							NGO0055
								0	no quant - no residues to label	0	99	GAYALDLSK			-0.00140863	936.49	469.252	936.492	469.253	2	11	42.1.1.2221.2	28.5738	1021	28.671							NGO0055
								0	no quant - no residues to label	0	70.7	GAYALDLSK			0.00956133	936.501	469.258	936.492	469.253	2	9	45.1.1.2259.2	28.8932	253	28.8581							NGO0055
								0	no quant - no residues to label	0	99	HSLAALDTQNIK			-0.00214801	1309.7	655.856	1309.7	655.857	2	20	42.1.1.2172.2	26.4299	278	26.5254							NGO0055
								1	auto	0	54.1	HTEPSRENSPIYK		missed R-E@6	-0.00685205	1556.75	519.924	1556.76	519.927	3	9	42.1.1.1988.2	18.4424	412	18.5379	1.73404	8.55775	240.54	15.51	316	17.78	NGO0055
								0	no quant - no residues to label	0	99	IFLQELK			-0.00535408	889.522	445.768	889.527	445.771	2	9	41.1.1.2268.2	30.6146	341	30.5355							NGO0055
								0	no quant - no residues to label	0	99	IFLQELK			-0.00568068	889.522	445.768	889.527	445.771	2	10	42.1.1.2256.2	30.1206	1181	30.1734							NGO0055
								0	no quant - no residues to label	0	54.4	IFLQELK			-0.00665724	889.521	445.768	889.527	445.771	2	8	42.1.1.2270.2	30.7368	1126	30.2615							NGO0055
								1	auto	0	58.61	TAFVTIR			-0.00525369	806.46	404.237	806.465	404.24	2	8	41.1.1.2220.2	28.4973	416	28.3738	1.71375	8.4379	246	15.68	327	18.08	NGO0055
								1	auto	0	54.65	TAFVTIR	Label:13C(6)(R)@7		-0.00210044	812.483	407.249	812.485	407.25	2	8	41.1.1.2217.2	28.3651	623	28.3738	2.01039	7.63357	323	17.97	366	19.13	NGO0055
								0	no quant - no residues to label	0	64.18	TFNQPNSK			0.0226791	934.473	468.244	934.451	468.233	2	8	41.1.1.1985.2	18.277	225	18.329							NGO0055
								1	auto	0	70.92	VSGFDTAELNKR	Label:13C(6)(R)@12	missed K-R@11	-0.0203253	1341.68	448.233	1341.7	448.24	3	10	41.1.1.2193.2	27.3126	366	27.3213	1.80088	8.7474	234	15.3	296	17.2	NGO0055
								0	manual	0	99	VTVKPTVVLR	Label:13C(6)(R)@10		-0.0144171	1116.72	373.247	1116.73	373.251	3	12	41.1.1.2155.2	25.6614	218	25.8	2.36693	15.7188	82.54	9.09	79.44	8.91	NGO0055
								0	manual	0	99	VTVKPTVVLR	Label:13C(6)(R)@10		-0.0273891	1116.71	373.242	1116.73	373.251	3	11	46.1.1.2207.2	26.6284	137	26.6804	0.875428	19.7173	35.57	5.96	92.56	9.62	NGO0055
								0	manual	0	99	VTVKPTVVLR			-0.0120075	1110.7	371.241	1110.71	371.245	3	10	46.1.1.2209.2	26.715	93	26.7237	1.77438	13.2735	100.9	10.04	129.54	11.38	NGO0055
								0	manual	0	99	VTVKPTVVLR			-0.0110008	1110.7	371.241	1110.71	371.245	3	11	43.1.1.2173.2	26.09	176	26.1856	1.17842	11.2441	120.07	10.96	232.11	15.24	NGO0055
								0	manual	0	99	VTVKPTVVLR	Label:13C(6)(R)@10		-0.013553	1116.72	373.247	1116.73	373.251	3	11	43.1.1.2171.2	26.0032	214	26.0554	1.49366	13.5224	90.51	9.51	138.04	11.75	NGO0055
								0	no quant - weak signal	0	99	VTVKPTVVLR	Label:13C(6)(R)@10		-0.0131682	1116.72	373.247	1116.73	373.251	3	11	42.1.1.2136.2	24.8718	119	24.8805			0	0	76.08	8.72	NGO0055
								0	manual	0	99	VTVKPTVVLR	Label:13C(6)(R)@10		-0.0264385	1116.71	373.243	1116.73	373.251	3	11	45.1.1.2208.2	26.6702	129	26.6356	0.01		0	0	106.57	10.32	NGO0055
								0	manual	0	98.46	VTVKPTVVLR			-0.0274881	1110.68	371.236	1110.71	371.245	3	10	42.1.1.2159.2	25.867	118	25.8324	2.16308	17.1831	66.05	8.13	69.56	8.34	NGO0055
								1	auto	0	97.64	VTVKPTVVLR			-0.00831992	1110.7	371.242	1110.71	371.245	3	10	44.1.1.2193.2	26.768	137	26.7332	2.32949	12.2894	134	11.58	131.04	11.45	NGO0055
								0	manual	0	96.05	VTVKPTVVLR	Label:13C(6)(R)@10		-0.0324548	1116.7	373.241	1116.73	373.251	3	10	44.1.1.2191.2	26.681	97	26.6897	2.1368	13.7078	103.18	10.16	110	10.49	NGO0055
								1	auto	0	91.54	VTVKPTVVLR			-0.0106346	1110.7	371.241	1110.71	371.245	3	9	43.1.1.2177.2	26.2636	178	26.2724	1.68071	10.8821	146.82	12.12	199	14.11	NGO0055
								0	manual	0	87.64	VTVKPTVVLR	Label:13C(6)(R)@10		-0.0298798	1116.7	373.241	1116.73	373.251	3	10	47.1.1.2188.2	26.6045	120	26.5699	1.7552	14.83	80.57	8.98	104.57	10.23	NGO0055
								0	manual	0	84.1	VTVKPTVVLR			0.000471415	1110.71	371.245	1110.71	371.245	3	10	45.1.1.2210.2	26.7569	103	26.7222	1.8602	13.7875	95.54	9.77	117	10.82	NGO0055
								0	manual	0	74.23	VTVKPTVVLR			-0.00972705	1110.7	371.241	1110.71	371.245	3	9	42.1.1.2135.2	24.8285	94	24.8805	2.17918	19.1083	53.57	7.32	56	7.48	NGO0055
								0	auto - shared MS/MS	0	71.02	VTVKPTVVLR			-0.0275114	1110.68	371.236	1110.71	371.245	3	10	40.1.1.2173.2	26.5739	178	26.5826	0.01		0	0	109	10.44	NGO0055
								0	no quant - no residues to label	0	99	YAAFLASGYAAK			0.0189531	1231.64	616.829	1231.62	616.819	2	13	46.1.1.2290.2	30.2654	177	30.2741							NGO0055
								0	no quant - no residues to label	0	64.75	YYGNDDIFK			0.00767116	1133.51	567.763	1133.5	567.759	2	9	41.1.1.2242.2	29.4688	581	29.5658							NGO0055
NGO0094	hypothetical protein; K02666 type IV pilus assembly protein PilQ	1	84.14	84.14	73.86	59.61	57.68	0	no quant - no residues to label	2	99	AAPAAPAKQQAAAPFTESVVSVSAPFSPAK	Carbamyl(K)@8	missed K-Q@8	-0.00863371	2938.51	980.511	2938.52	980.514	3	22	37.1.1.2242.2	31.5379	407	31.5905							NGO0094
								0	no quant - no residues to label	2	99	AFLQAEK			0.00215182	805.436	403.725	805.433	403.724	2	10	39.1.1.2105.2	23.5216	234	23.6169							NGO0094
								0	no quant - no residues to label	2	99	DIADLGALYSQNFQLK			0.0275664	1794.94	898.479	1794.92	898.465	2	13	37.1.1.2286.2	33.4636	85	33.4723							NGO0094
								0	no quant - no residues to label	2	99	DKAFLQAEK		missed K-A@2	-0.000365417	1048.55	525.285	1048.56	525.285	2	13	37.1.1.2007.2	21.2588	451	21.2239							NGO0094
								0	no quant - weak signal	2	99	DVPWDQALDLVMQAR	Oxidation(M)@12; Label:13C(6)(R)@15		0.0140452	1777.89	889.952	1777.88	889.945	2	12	37.1.1.2307.2	34.3757	42	34.3844			50.33	7.09	0	0	NGO0094
								1	auto	2	99	EIVNPTGFVTSSPAR			-0.00390105	1573.81	787.91	1573.81	787.912	2	15	36.1.1.2224.2	29.6423	2675	29.7844	2.21439	3.40083	1705	41.29	1754	41.88	NGO0094
								0	manual	2	99	ELLIFITPR			-0.016093	1100.64	551.329	1100.66	551.337	2	11	39.1.1.2321.2	32.9416	113	32.9938	1.66453	13.7914	91	9.54	124.54	11.16	NGO0094
								0	no quant - no residues to label	2	99	ESGMNIVASDSVSGK	Oxidation(M)@4; Formyl(K)@15		0.0134985	1523.69	762.853	1523.68	762.846	2	14	39.1.1.2097.2	23.175	99	23.1403							NGO0094
								1	auto	2	99	GSVLIDPATNTLIVTDTR			0.00456926	1885.02	943.517	1885.02	943.515	2	16	37.1.1.2239.2	31.4064	281	31.3274	1.9213	8.03946	285.07	16.88	338	18.38	NGO0094
								0	no quant - no residues to label	2	99	IESGYEIPFTVTTASGGGNSTNTELKK		missed K-K@26	-0.0130264	2800.36	934.462	2800.38	934.466	3	20	37.1.1.2204.2	29.8657	887	29.9186							NGO0094
								0	manual	2	99	IIDTAGNSLR			0.0107794	1058.58	530.299	1058.57	530.293	2	11	21.1.1.2044.2	23.0229	67	22.9884	2.55226	18.0444	65.15	8.07	58.15	7.63	NGO0094
								1	auto	2	99	IIDTAGNSLRY	Label:13C(6)(R)@10	missed R-Y@10	-0.0159328	1227.64	614.827	1227.66	614.835	2	15	37.1.1.2169.2	28.3173	4791	28.2819	2.35067	1.93325	5437	73.74	5269	72.59	NGO0094
								0	manual	2	99	INLPVAAAANSISLVR	Label:13C(6)(R)@16		-0.0199008	1613.94	807.975	1613.96	807.985	2	13	31.1.1.2204.2	32.3985	141	32.3194	1.13257	14.4238	72	8.49	144.82	12.03	NGO0094
								0	manual	2	99	ISAAQNSSR	Label:13C(6)(R)@9		0.00938506	938.497	470.256	938.488	470.251	2	12	37.1.1.1910.2	17.2834	86	17.249	2.62455	15.1665	93.54	9.67	81.19	9.01	NGO0094
								0	manual	2	99	ISLDFQDVEIR	Label:13C(6)(R)@11		0.00666639	1339.71	670.865	1339.71	670.861	2	12	39.1.1.2302.2	32.1124	74	32.0774	1.30559	18.8245	44.44	6.67	77.54	8.81	NGO0094
								0	manual	2	99	IVEAADGFSR			0.0118379	1063.54	532.778	1063.53	532.772	2	10	21.1.1.2124.2	26.3443	181	26.4397	0.730104	13.2282	75.49	8.69	235.54	15.35	NGO0094
								1	auto	2	99	KISLDFQDVEIR	Label:13C(6)(R)@12	missed K-I@1	0.00841327	1467.81	490.278	1467.8	490.275	3	13	37.1.1.2218.2	30.4837	190	30.4483	2.14827	11.4213	149	12.21	158	12.57	NGO0094
								0	no quant - no residues to label	2	99	KQNLESGGVNNAPK		missed K-Q@1	0.0687333	1454.82	485.946	1454.75	485.923	3	16	1.1.1.2069.2	18.3015	85	18.3102							NGO0094
								1	auto	2	99	KQNLESGGVNNAPKTFTGR	Carbamyl(K)@14; Label:13C(6)(R)@19	missed K-Q@1; missed K-T@14	0.00260168	2066.06	689.695	2066.06	689.694	3	18	36.1.1.2155.2	26.5859	1100	26.6826	1.97709	6.57127	432.54	20.8	498.38	22.32	NGO0094
								0	manual	2	99	LDNADTTGNR	Label:13C(6)(R)@10		-0.00549201	1081.5	541.759	1081.51	541.762	2	11	39.1.1.1972.2	17.7846	44	17.8451	4.06032	21.4224	60.69	7.79	34.05	5.84	NGO0094
								1	auto	2	99	LDNADTTGNRNTLVSGR	Label:13C(6)(R)@10; Label:13C(6)(R)@17	missed R-N@10	-0.00623112	1814.92	605.981	1814.93	605.983	3	18	33.1.1.2015.2	20.9476	510	20.9563	3.95658	5.34752	957	30.94	551	23.47	NGO0094
								1	auto	2	99	LVLNLNKPGQYNTEVR			-0.00221364	1857.01	620.01	1857.01	620.011	3	18	36.1.1.2200.2	28.5757	1108	28.629	2.50562	4.24165	1167	34.16	1061	32.57	NGO0094
								1	auto	2	99	NHTLPTALQR	Dehydrated(T)@6		-0.00416789	1131.61	378.211	1131.61	378.212	3	15	34.1.1.2062.2	21.6054	706	21.7015	3.371	6.72043	549	23.43	371	19.26	NGO0094
								1	auto	2	99	NTLVSGR			-0.00185118	745.406	373.711	745.408	373.711	2	10	39.1.1.1998.2	18.8759	287	18.7978	2.50464	9.9982	210	14.49	191	13.82	NGO0094
								0	no quant - no residues to label	2	99	PAVKAAPAAPAK	Carbamyl@N-term	cleaved R-P@N-term; missed K-A@4	-0.00348456	1133.65	567.833	1133.66	567.835	2	19	36.1.1.1989.2	19.3323	1054	19.3849							NGO0094
								0	no quant - no residues to label	2	99	QNLESGGVNNAPK			0.0068468	1326.66	664.337	1326.65	664.334	2	15	34.1.1.2014.2	19.5076	672	19.5601							NGO0094
								0	no quant - no residues to label	2	99	QQAAAPFTESVVSVSAPFSPAK	Gln->pyro-Glu@N-term		0.0493553	2201.15	1101.58	2201.1	1101.56	2	17	37.1.1.2283.2	33.3327	206	33.1668							NGO0094
								0	no quant - no residues to label	2	99	QQAAAPFTESVVSVSAPFSPAKQQAAASAK	Carbamyl(K)@22	missed K-Q@22	0.0017371	3016.53	1006.52	3016.53	1006.52	3	20	37.1.1.2236.2	31.2747	340	31.2834							NGO0094
								1	auto	2	99	QQGNIVNIAPR	Gln->pyro-Glu@N-term		0.00458448	1191.64	596.828	1191.64	596.825	2	16	36.1.1.2227.2	29.7757	671	29.7398	2.21313	5.37758	682	26.12	702	26.5	NGO0094
								1	auto	2	99	QQGNIVNIAPRDELLAK		missed R-D@11	0.000647512	1878.03	627.018	1878.03	627.018	3	12	37.1.1.2185.2	29.0252	693	28.9011	2.44052	5.25172	751	27.4	701	26.48	NGO0094
								1	auto	2	99	QTNIDFR			-0.00131458	892.439	447.227	892.44	447.227	2	11	37.1.1.2113.2	25.8639	2831	25.9596	2.58309	3.1697	2123.82	46.08	1873	43.28	NGO0094
								1	auto	2	99	QTNIDFRK	Gln->pyro-Glu@N-term	missed R-K@7	0.0108813	1003.52	502.767	1003.51	502.762	2	11	37.1.1.2138.2	26.9539	484	27.0066	3.09053	7.60862	407	20.17	300	17.32	NGO0094
								0	no quant - no residues to label	2	99	SAAPGYFTFQVLPK			-0.0101771	1524.79	763.401	1524.8	763.406	2	15	33.1.1.2274.2	32.2681	946	32.1456							NGO0094
								0	no quant - no residues to label	2	99	SLDVADFK			0.00239643	893.452	447.733	893.449	447.732	2	10	31.1.1.2143.2	29.6949	467	29.659							NGO0094
								0	no quant - no residues to label	2	99	SLDVADFKTPVQK	Carbamyl(K)@8	missed K-T@8	-0.00213514	1489.78	745.895	1489.78	745.896	2	17	36.1.1.2236.2	30.1759	1995	30.1402							NGO0094
								0	no quant - no residues to label	2	99	TILQILAK			-0.00760926	898.578	450.296	898.585	450.3	2	11	39.1.1.2288.2	31.5	1621	31.3775							NGO0094
								0	no quant - no residues to label	2	99	VPLLGDIPVIGNLFK			-0.0151755	1593.93	797.974	1593.95	797.982	2	10	39.1.1.2463.2	37.2974	0	37.2629							NGO0094
								1	auto	2	99	VSFDKEIVNPTGFVTSSPAR			-0.00992139	2150.09	717.704	2150.1	717.708	3	17	36.1.1.2239.2	30.3093	374	30.2737	2.71115	6.44652	527	22.96	442.81	21.04	NGO0094
								0	no quant - no residues to label	2	99	VSSLPNK			-0.000160118	743.418	372.716	743.418	372.716	2	8	41.1.1.1988.2	18.407	168	18.4157							NGO0094
								1	auto	2	99	YKNVEEFR	Carbamyl@N-term	missed K-N@2	0.0213613	1126.56	564.288	1126.54	564.278	2	12	41.1.1.2206.2	27.882	372	27.8469	2.80038	7.32469	415.54	20.38	338.03	18.39	NGO0094
								0	no quant - no residues to label	1.74473	98.22	MTLSLK	Oxidation(M)@1		0.00295058	707.392	354.703	707.389	354.702	2	8	43.1.1.2086.2	22.3128	205	22.278							NGO0094
								1	auto	1.10237	99	LNLNKPGQYNTEVR		cleaved V-L@N-term	-0.00471574	1644.85	549.292	1644.86	549.293	3	14	36.1.1.2149.2	26.323	768	26.4193	2.15396	6.69428	434	20.83	459	21.42	NGO0094
								1	auto	0.540608	71.24	NVEEFR			0.0161928	792.393	397.204	792.377	397.196	2	8	36.1.1.2039.2	21.5257	928	21.4906	2.27803	4.93511	821	28.65	821	28.65	NGO0094
								0	no quant - no residues to label	0.380907	99	TPVQKVTLK	Carbamyl(K)@5	missed K-V@5	-0.00302753	1055.63	528.823	1055.63	528.824	2	14	37.1.1.2137.2	26.91	3175	26.9626							NGO0094
								0	no quant - no residues to label	0.0670192	77.14	GNITDIK		cleaved A-G@N-term	0.00234461	759.415	380.715	759.413	380.714	2	10	37.1.1.2003.2	21.0845	1655	21.2239							NGO0094
								0	no quant - no residues to label	0.0204516	58.13	FLQAEK		cleaved A-F@N-term	0.00666043	734.403	368.209	734.396	368.205	2	9	37.1.1.2073.2	24.1296	178	24.1383							NGO0094
								0	auto - shared MS/MS	0.0172766	98.63	DLGVKFGATGR	Carbamyl(K)@5; Label:13C(6)(R)@11	missed K-F@5	-0.000295823	1168.63	585.322	1168.63	585.322	2	12	43.1.1.2263.2	30.0623	458	30.1157	2.07403	7.22461	366	19.13	402	20.05	NGO0094
								0	manual	0.011441	51.67	IVNIAPR	Label:13C(6)(R)@7	cleaved N-I@N-term	-0.0101854	787.491	394.753	787.501	394.758	2	9	36.1.1.2061.2	22.4888	263	22.4538	0.01		0	0	287	16.94	NGO0094
								0	no quant - no residues to label	0.00568285	90.67	DELLAKDK	Carbamyl(K)@6		-0.000128144	973.508	487.761	973.508	487.761	2	11	36.1.1.2293.2	32.6916	93	32.6566							NGO0094
								0	manual	0.00480371	96.29	IEARIVEAADGFSR	Carbamidomethyl@N-term; Label:13C(6)(R)@4; Label:13C(6)(R)@14	cleaved M-I@N-term; missed R-I@4	-0.0328103	1601.82	534.948	1601.86	534.959	3	13	36.1.1.2098.2	24.1026	313	24.2419	0.01		0	0	166	12.88	NGO0094
								0	no quant - no residues to label	0.00480371	89.21	INLPVAAAAN		cleaved N-S@C-term	0.0130503	952.547	953.554	952.534	953.541	1	11	37.1.1.2207.2	29.9982	356	30.0069							NGO0094
								0	manual	0.00436481	98.88	IVKVSFDKEIVNPTGFVTSSPAR	Carbamyl(K)@3; Deamidated(N)@12; Label:13C(6)(R)@23	missed K-V@3	0.00211075	2540.36	847.794	2540.36	847.793	3	14	37.1.1.2229.2	30.9673	20	30.9321	1.6488	12.8771	104	10.2	143.69	11.99	NGO0094
								0	manual	0.00174066	99	QQAAASAKQTNIDFR	Dehydrated(T)@10; Dehydrated(D)@13	missed K-Q@8	0.016599	1611.83	806.921	1611.81	806.913	2	15	37.1.1.1955.2	18.9916	2750	18.7827	131.033	19.7255	1503	38.77	26.13	5.11	NGO0094
								0	auto - shared MS/MS	0.00130484	82.56	TKTLANPR	Carbamyl(K)@2; Label:13C(6)(R)@8	missed K-T@2	-0.00210246	948.543	475.279	948.545	475.28	2	11	36.1.1.1984.2	19.1128	2883	19.2532	2.09214	5.56691	619	24.88	674	25.96	NGO0094
								0	no quant - no residues to label	0.000869459	52.71	VSSLPNKQK	Carbamyl(K)@7	missed K-Q@7	-0.0030125	1042.57	522.294	1042.58	522.296	2	11	37.1.1.1961.2	19.2532	2452	19.1747							NGO0094
								0	no quant - no residues to label	0	99	AAPAAPAKQQAAAPFTESVVSVSAPFSPAK	Carbamyl(K)@8	missed K-Q@8	-0.00863371	2938.51	980.511	2938.52	980.514	3	19	37.1.1.2241.2	31.4941	407	31.5905							NGO0094
								0	no quant - no residues to label	0	99	AAPAAPAKQQAAAPFTESVVSVSAPFSPAK	Carbamyl(K)@8	missed K-Q@8	-0.0184217	2938.5	980.507	2938.52	980.514	3	16	36.1.1.2268.2	31.5936	245	31.6466							NGO0094
								0	no quant - no residues to label	0	98.19	AFLQAEK			-0.000428223	805.433	403.724	805.433	403.724	2	10	37.1.1.2062.2	23.6521	1124	23.7478							NGO0094
								0	no quant - no residues to label	0	97.7	AFLQAEK			0.00682945	805.44	403.727	805.433	403.724	2	9	38.1.1.2050.2	23.3828	401	23.4785							NGO0094
								0	no quant - no residues to label	0	97.61	AFLQAEK			0.00304658	805.436	403.726	805.433	403.724	2	9	35.1.1.2090.2	23.9548	250	23.9202							NGO0094
								0	no quant - no residues to label	0	95.39	AFLQAEK			0.00147132	805.435	403.725	805.433	403.724	2	10	36.1.1.2088.2	23.667	1595	23.5013							NGO0094
								0	no quant - no residues to label	0	94.11	AFLQAEK			0.0056216	805.439	403.727	805.433	403.724	2	9	36.1.1.2123.2	25.1904	146	25.1991							NGO0094
								0	no quant - no residues to label	0	91.39	AFLQAEK			0.00183752	805.435	403.725	805.433	403.724	2	9	36.1.1.2077.2	23.1873	1618	23.4142							NGO0094
								0	no quant - no residues to label	0	78.8	AFLQAEK			0.00900174	805.442	403.728	805.433	403.724	2	9	41.1.1.2111.2	23.7554	159	23.7641							NGO0094
								0	no quant - no residues to label	0	57.29	AFLQAEK			0.00352949	805.437	403.726	805.433	403.724	2	8	34.1.1.2104.2	23.434	250	23.4861							NGO0094
								0	no quant - no residues to label	0	98.2	AGNITDIKVSSLPNK	Deamidated(N)@3; Methyl(I)@4	cleaved S-A@N-term; missed K-V@8	-0.0126351	1570.84	786.429	1570.86	786.436	2	14	38.1.1.2218.2	30.7704	392	30.7791							NGO0094
								0	no quant - no residues to label	0	89.88	DELLAKDK	Carbamyl(K)@6		0.0410696	973.549	487.782	973.508	487.761	2	9	36.1.1.2912.2	48.6547	0	48.6202							NGO0094
								0	no quant - no residues to label	0	56.57	DIADLGALYSQNFQLK			0.00147689	1794.92	898.466	1794.92	898.465	2	8	40.1.1.2344.2	34.1378	60	34.0594							NGO0094
								0	no quant - no residues to label	0	76.81	DKAFLQAEK		missed K-A@2	-0.00792269	1048.55	350.523	1048.56	350.526	3	9	36.1.1.2032.2	21.2187	542	21.359							NGO0094
								0	no quant - no residues to label	0	56.69	DKAFLQAEK	Carbamyl@N-term	missed K-A@2	0.00111361	1091.56	546.788	1091.56	546.788	2	11	37.1.1.2165.2	28.1407	850	28.1053							NGO0094
								1	auto	0	96.6	DLGVKFGATGR	Carbamyl@N-term	missed K-F@5	0.00423589	1162.61	582.314	1162.61	582.312	2	11	43.1.1.2264.2	30.1069	551	30.1157	1.79194	6.40978	435	20.86	553	23.52	NGO0094
								1	auto	0	90.72	DLGVKFGATGR	Carbamyl@N-term; Label:13C(6)(R)@11	missed K-F@5	0.00273306	1168.63	585.323	1168.63	585.322	2	12	37.1.1.2201.2	29.733	643	29.6091	2.44552	6.03125	570.04	23.88	531	23.04	NGO0094
								1	auto	0	87.39	DLGVKFGATGR	Carbamyl(K)@5	missed K-F@5	0.00963693	1162.62	582.317	1162.61	582.312	2	11	38.1.1.2193.2	29.6578	470	29.622	1.99328	6.68101	420	20.49	480	21.91	NGO0094
								1	auto	0	83.24	DLGVKFGATGR	Carbamyl(K)@5	missed K-F@5	0.00343937	1162.61	582.314	1162.61	582.312	2	11	40.1.1.2247.2	29.8529	457	29.9061	3.18772	7.5846	417	20.42	298	17.26	NGO0094
								1	auto	0	63.82	DLGVKFGATGR	Carbamyl(K)@5; Label:13C(6)(R)@11	missed K-F@5	0.00571283	1168.64	585.325	1168.63	585.322	2	11	40.1.1.2249.2	29.9421	399	29.9061	2.70556	7.18192	424	20.59	357	18.89	NGO0094
								0	manual	0	55.47	DLGVKFGATGR	Carbamyl(K)@5	missed K-F@5	0.00173404	1162.61	582.313	1162.61	582.312	2	11	33.1.1.2216.2	29.7229	313	29.7316	3.9209	10.7809	234.08	15.3	136	11.66	NGO0094
								1	auto	0	51.3	DLGVKFGATGR	Carbamyl(K)@5	missed K-F@5	-0.000230807	1162.61	582.312	1162.61	582.312	2	11	37.1.1.2202.2	29.7773	580	29.6533	2.33637	6.24777	519	22.78	506.04	22.5	NGO0094
								1	auto	0	99	EIVNPTGFVTSSPAR	Label:13C(6)(R)@15		-0.00938354	1579.82	790.918	1579.83	790.922	2	16	36.1.1.2223.2	29.5978	3283	29.7844	2.33541	4.98805	814	28.53	794	28.18	NGO0094
								1	auto	0	99	EIVNPTGFVTSSPAR	Label:13C(6)(R)@15		-0.000770071	1579.83	790.922	1579.83	790.922	2	16	37.1.1.2200.2	29.6888	1010	29.6091	2.3511	4.31028	1094	33.08	1060	32.56	NGO0094
								1	auto	0	99	EIVNPTGFVTSSPAR			0.00292585	1573.81	787.914	1573.81	787.912	2	16	38.1.1.2194.2	29.7025	608	29.6666	2.03513	5.52578	620	24.9	694	26.34	NGO0094
								1	auto	0	99	EIVNPTGFVTSSPAR	Label:13C(6)(R)@15		-0.00668218	1579.82	790.919	1579.83	790.922	2	15	38.1.1.2195.2	29.747	637	29.7557	2.12918	5.33925	678.56	26.05	726	26.94	NGO0094
								0	manual	0	99	EIVNPTGFVTSSPAR	Label:13C(6)(R)@15		-0.0129263	1579.82	790.916	1579.83	790.922	2	12	39.1.1.2252.2	29.9228	163	29.8876	1.98567	10.7152	163	12.77	187	13.67	NGO0094
								1	auto	0	99	EIVNPTGFVTSSPAR			0.00503404	1573.82	787.915	1573.81	787.912	2	14	37.1.1.2198.2	29.6004	904	29.6091	2.45715	4.61972	974	31.21	903	30.05	NGO0094
								0	manual	0	94.11	EIVNPTGFVTSSPAR	Deamidated(N)@4		0.0352556	1574.83	788.422	1574.79	788.404	2	11	36.1.1.2256.2	31.0636	132	31.0281	2.95372	12.2503	153	12.37	118	10.86	NGO0094
								1	auto	0	99	ELLIFITPR	Label:13C(6)(R)@9		-0.000629518	1106.68	554.347	1106.68	554.347	2	11	39.1.1.2322.2	32.9851	194	33.0374	2.25335	11.6302	147	12.12	148.61	12.19	NGO0094
								0	manual	0	99	ELLIFITPR			0.000142248	1100.66	551.337	1100.66	551.337	2	11	39.1.1.2326.2	33.1592	197	32.9938	2.19162	12.8716	118.44	10.88	123.11	11.1	NGO0094
								1	auto	0	99	ELLIFITPR			0.000688744	1100.66	551.337	1100.66	551.337	2	12	43.1.1.2340.2	33.4742	1425	33.614	2.07933	6.67641	429.04	20.71	470.04	21.68	NGO0094
								1	auto	0	99	ELLIFITPR	Label:13C(6)(R)@9		-0.00287022	1106.68	554.346	1106.68	554.347	2	12	43.1.1.2344.2	33.649	1447	33.5703	2.34706	3.9125	1326	36.41	1287	35.87	NGO0094
								1	auto	0	99	ELLIFITPR			0.000688744	1100.66	551.337	1100.66	551.337	2	12	43.1.1.2345.2	33.6926	1425	33.614	2.19302	4.15862	1135	33.69	1179	34.34	NGO0094
								1	auto	0	99	ELLIFITPR			0.00364945	1100.66	551.339	1100.66	551.337	2	13	37.1.1.2274.2	32.9396	716	32.9483	2.41419	5.6779	639.04	25.28	603	24.56	NGO0094
								0	manual	0	99	ELLIFITPR	Label:13C(6)(R)@9		-0.00439876	1106.68	554.345	1106.68	554.347	2	10	41.1.1.2321.2	32.935	97	32.9437	1.59359	20.627	39.93	6.32	57.08	7.55	NGO0094
								1	auto	0	99	ELLIFITPR			0.000861478	1100.66	551.337	1100.66	551.337	2	12	38.1.1.2270.2	33.061	905	32.9824	2.21724	4.99695	790.33	28.11	812	28.5	NGO0094
								1	auto	0	99	ELLIFITPR			-0.00165703	1100.66	551.336	1100.66	551.337	2	13	40.1.1.2329.2	33.4825	905	33.2723	2.35564	6.27936	516	22.72	499	22.34	NGO0094
								0	manual	0	99	ELLIFITPR			0.000861478	1100.66	551.337	1100.66	551.337	2	12	38.1.1.2265.2	32.8424	990	32.9824	1.62869	10.5879	153	12.37	214	14.63	NGO0094
								0	manual	0	99	ELLIFITPR			0.0123694	1100.67	551.343	1100.66	551.337	2	10	32.1.1.2296.2	33.095	97	33.1037	3.33345	18.1811	74.57	8.64	50.96	7.14	NGO0094
								0	manual	0	99	ELLIFITPR	Label:13C(6)(R)@9		-0.0045459	1106.68	554.345	1106.68	554.347	2	11	42.1.1.2321.2	32.9674	230	33.0196	1.87603	13.642	98	9.9	119	10.91	NGO0094
								0	manual	0	99	ELLIFITPR			0.00356207	1100.66	551.339	1100.66	551.337	2	11	35.1.1.2294.2	32.9323	650	33.0285	3.22721	12.5665	153	12.37	108	10.39	NGO0094
								0	manual	0	99	ELLIFITPR			0.00172449	1100.66	551.338	1100.66	551.337	2	11	34.1.1.2322.2	32.9958	505	33.1355	3.49325	14.0291	128.81	11.35	84	9.17	NGO0094
								1	auto	0	99	ELLIFITPR			-0.00165703	1100.66	551.336	1100.66	551.337	2	12	40.1.1.2325.2	33.3074	1019	33.2723	2.16466	4.7071	880	29.66	926.09	30.43	NGO0094
								1	auto	0	99	ELLIFITPR	Label:13C(6)(R)@9		0.000246054	1106.68	554.347	1106.68	554.347	2	12	40.1.1.2322.2	33.1758	977	33.2723	1.86636	7.24121	347	18.63	423.54	20.58	NGO0094
								1	auto	0	99	ELLIFITPR			0.000565577	1100.66	551.337	1100.66	551.337	2	12	36.1.1.2299.2	32.954	560	33.0064	1.88096	7.49996	324.54	18.01	393.05	19.83	NGO0094
								1	auto	0	99	ELLIFITPR			0.000565577	1100.66	551.337	1100.66	551.337	2	12	36.1.1.2301.2	33.0413	633	33.0064	1.99082	5.63133	590.9	24.31	676.15	26	NGO0094
								1	auto	0	99	ELLIFITPR	Label:13C(6)(R)@9		-0.00902821	1106.67	554.342	1106.68	554.347	2	10	44.1.1.2345.2	33.4557	224	33.4644	1.85098	10.3531	169.04	13	208.04	14.42	NGO0094
								0	manual	0	98.46	ELLIFITPR			-0.0347979	1100.62	551.32	1100.66	551.337	2	10	42.1.1.2320.2	32.9238	150	33.0631	1.59396	18.8182	48	6.93	68.6	8.28	NGO0094
								1	auto	0	98.44	ELLIFITPR	Label:13C(6)(R)@9		-0.00299229	1106.68	554.346	1106.68	554.347	2	10	43.1.1.2339.2	33.4305	1447	33.5703	2.53101	9.97751	212	14.56	190.81	13.81	NGO0094
								1	auto	0	98.44	ELLIFITPR	Label:13C(6)(R)@9		-0.00384676	1106.68	554.345	1106.68	554.347	2	10	43.1.1.2350.2	33.911	527	33.8761	2.38286	5.88382	591	24.31	565	23.77	NGO0094
								1	auto	0	98.33	ELLIFITPR	Label:13C(6)(R)@9		0.0050223	1106.68	554.35	1106.68	554.347	2	11	37.1.1.2276.2	33.027	617	32.9045	1.9212	6.26961	469	21.66	556.11	23.58	NGO0094
								1	auto	0	98	ELLIFITPR	Label:13C(6)(R)@9		-0.000937632	1106.68	554.347	1106.68	554.347	2	10	35.1.1.2299.2	33.151	450	33.1597	2.82328	6.80112	484.04	22	390.56	19.76	NGO0094
								0	manual	0	96.96	ELLIFITPR	Label:13C(6)(R)@9		-0.00768621	1106.67	554.343	1106.68	554.347	2	10	30.1.1.2194.2	33.2818	99	33.2468	2.77997	17.5637	72	8.49	59	7.68	NGO0094
								1	auto	0	95.92	ELLIFITPR	Label:13C(6)(R)@9		-0.000571428	1106.68	554.347	1106.68	554.347	2	10	35.1.1.2295.2	32.9761	575	33.0285	2.97969	7.95338	365.04	19.11	279.08	16.71	NGO0094
								1	auto	0	94.76	ELLIFITPR			-0.00165703	1100.66	551.336	1100.66	551.337	2	10	40.1.1.2321.2	33.1318	1019	33.2723	2.03821	9.85595	195.05	13.97	218	14.76	NGO0094
								0	manual	0	93.55	ELLIFITPR			0.0076076	1100.67	551.341	1100.66	551.337	2	10	33.1.1.2304.2	33.5744	257	33.3223	3.25733	16.2874	91.57	9.57	64.04	8	NGO0094
								0	manual	0	93.28	ELLIFITPR			0.00638693	1100.67	551.34	1100.66	551.337	2	10	33.1.1.2290.2	32.9654	343	33.1047	3.94404	15.8993	108.07	10.4	62.42	7.9	NGO0094
								1	auto	0	92.48	ELLIFITPR	Label:13C(6)(R)@9		-0.00319093	1106.68	554.346	1106.68	554.347	2	10	34.1.1.2323.2	33.0394	329	33.1355	2.74686	10.6286	195.34	13.98	162	12.73	NGO0094
								0	manual	0	88.39	ELLIFITPR	Label:13C(6)(R)@9		0.0050223	1106.68	554.35	1106.68	554.347	2	10	37.1.1.2270.2	32.7649	617	32.9045	2.87618	13.344	127.04	11.27	100.62	10.03	NGO0094
								1	auto	0	85.04	ELLIFITPR	Label:13C(6)(R)@9		0.00430515	1106.68	554.349	1106.68	554.347	2	10	28.1.1.2193.2	33.4081	183	33.3728	2.57891	9.82484	220.88	14.86	195.11	13.97	NGO0094
								1	auto	0	83.97	ELLIFITPR	Label:13C(6)(R)@9		0.00502324	1106.68	554.35	1106.68	554.347	2	10	33.1.1.2291.2	33.0089	278	33.1047	3.07325	11.4535	179.05	13.38	132.72	11.52	NGO0094
								0	manual	0	83.78	ELLIFITPR	Label:13C(6)(R)@9		-0.00137827	1106.68	554.346	1106.68	554.347	2	10	45.1.1.2366.2	33.5694	90	33.5781	1.31295	19.2218	42.65	6.53	74	8.6	NGO0094
								0	manual	0	77.85	ELLIFITPR			-0.00317991	1100.66	551.335	1100.66	551.337	2	9	44.1.1.2344.2	33.4121	273	33.5516	1.71165	15.1128	76.64	8.75	102	10.1	NGO0094
								0	manual	0	76.15	ELLIFITPR	Label:13C(6)(R)@9		0.0024631	1106.68	554.348	1106.68	554.347	2	9	38.1.1.2264.2	32.7986	744	32.9824	2.02714	16.5571	69	8.31	77.54	8.81	NGO0094
								0	manual	0	74.6	ELLIFITPR			-0.00428084	1100.66	551.335	1100.66	551.337	2	9	45.1.1.2365.2	33.5258	96	33.5781	2.21756	23.537	35.57	5.96	36.54	6.04	NGO0094
								0	manual	0	68.31	ELLIFITPR	Label:13C(6)(R)@9		0.00852857	1106.69	554.351	1106.68	554.347	2	9	31.1.1.2224.2	33.274	150	33.2391	2.0197	14.8089	86	9.27	97	9.85	NGO0094
								0	manual	0	66.64	ELLIFITPR	Label:13C(6)(R)@9		-0.00504078	1106.67	554.345	1106.68	554.347	2	9	46.1.1.2369.2	33.7239	133	33.7326	1.88372	16.8164	64.54	8.03	78.05	8.83	NGO0094
								1	auto	0	65.89	ELLIFITPR			0.000250124	1100.66	551.337	1100.66	551.337	2	9	29.1.1.2193.2	33.4281	220	33.3929	2.24683	11.7432	144	12	146	12.08	NGO0094
								0	no quant - weak signal	0	63.81	ELLIFITPR	Label:13C(6)(R)@9		-0.00137635	1106.68	554.346	1106.68	554.347	2	9	32.1.1.2295.2	33.0515	63	33.1037			0	0	34	5.83	NGO0094
								0	manual	0	62.99	ELLIFITPR			-0.023219	1100.64	551.325	1100.66	551.337	2	9	20.1.1.2220.2	32.3349	85	32.2999	4.36792	20.2731	71.04	8.43	37.05	6.09	NGO0094
								0	manual	0	62.76	ELLIFITPR			-0.0346126	1100.62	551.32	1100.66	551.337	2	9	41.1.1.2320.2	32.8913	59	32.8564	2.19656	26.473	28.04	5.3	29.08	5.39	NGO0094
								0	manual	0	60.8	ELLIFITPR	Label:13C(6)(R)@9		-0.00530215	1106.67	554.344	1106.68	554.347	2	9	36.1.1.2297.2	32.8666	472	33.0501	2.36433	15.9571	80	8.94	77.08	8.78	NGO0094
								0	manual	0	56.45	ELLIFITPR			-0.00156903	1100.66	551.336	1100.66	551.337	2	8	46.1.1.2368.2	33.6804	134	33.7326	2.27756	20.3859	48.07	6.93	48.08	6.93	NGO0094
								0	manual	0	53.54	ELLIFITPR	Label:13C(6)(R)@9		-0.00867337	1106.67	554.343	1106.68	554.347	2	9	27.1.1.2189.2	32.9055	72	32.8707	3.25611	20.098	60.09	7.75	42.04	6.48	NGO0094
								0	manual	0	51.3	ELLIFITPR			0.00364945	1100.66	551.339	1100.66	551.337	2	9	37.1.1.2269.2	32.7213	718	32.9483	2.2049	20.646	46.13	6.79	47.66	6.9	NGO0094
								0	no quant - no residues to label	0	99	ESGMNIVASDSVSGK	Oxidation(M)@4; Formyl(K)@15		0.00580612	1523.68	762.849	1523.68	762.846	2	15	37.1.1.2079.2	24.3899	317	24.3552							NGO0094
								0	no quant - no residues to label	0	99	ESGMNIVASDSVSGK	Oxidation(M)@4; Formyl(K)@15		0.00627328	1523.68	762.849	1523.68	762.846	2	15	36.1.1.2068.2	22.7944	423	22.8031							NGO0094
								0	no quant - no residues to label	0	98.97	ESGMNIVASDSVSGK	Oxidation(M)@4; Formyl(K)@15		0.00421923	1523.68	762.848	1523.68	762.846	2	13	37.1.1.2048.2	23.0439	437	23.0092							NGO0094
								0	no quant - no residues to label	0	91.39	ESGMNIVASDSVSGK	Oxidation(M)@4; Formyl(K)@15		0.0234848	1523.7	762.858	1523.68	762.846	2	12	36.1.1.2115.2	24.8423	226	24.764							NGO0094
								0	no quant - no residues to label	0	90.52	ESGMNIVASDSVSGK	Oxidation(M)@4; Delta:H(4)C(2)(K)@15		-0.0104717	1523.7	762.859	1523.71	762.864	2	12	40.1.1.2116.2	24.0962	113	24.0616							NGO0094
								0	no quant - no residues to label	0	73.77	ESGMNIVASDSVSGK	Oxidation(M)@4; Delta:H(4)C(2)(K)@15		-0.0130015	1523.7	762.858	1523.71	762.864	2	9	37.1.1.2963.2	48.984	32	48.9496							NGO0094
								0	no quant - no residues to label	0	71.58	ESGMNIVASDSVSGK	Oxidation(M)@4; Formyl(K)@15		0.00605026	1523.68	762.849	1523.68	762.846	2	12	37.1.1.2095.2	25.0832	291	25.0485							NGO0094
								0	no quant - no residues to label	0	51.85	ESGMNIVASDSVSGK	Oxidation(M)@4; Dehydrated(S)@13; Formyl(K)@15		0.0197899	1505.69	753.851	1505.67	753.841	2	13	37.1.1.2069.2	23.9561	254	23.9214							NGO0094
								0	no quant - no residues to label	0	52.85	FLQAEK		cleaved A-F@N-term	0.0105161	734.407	368.211	734.396	368.205	2	8	36.1.1.2092.2	23.8413	186	23.85							NGO0094
								0	no quant - weak signal	0	71.46	GATGRKKLK		cleaved F-G@N-term; missed R-K@5; missed K-K@6; missed K-L@7	4.85047	962.459	482.237	957.608	479.811	2	10	13.1.1.1950.2	18.9154	556	18.9677			65.63	8.1	0	0	NGO0094
								1	auto	0	99	GSVLIDPATNTLIVTDTR	Label:13C(6)(R)@18		0.000607244	1891.04	946.525	1891.04	946.525	2	18	37.1.1.2235.2	31.2308	316	31.3274	1.79799	9.31992	206	14.35	261	16.16	NGO0094
								1	auto	0	99	GSVLIDPATNTLIVTDTR	Label:13C(6)(R)@18		-0.0162711	1891.02	946.517	1891.04	946.525	2	15	38.1.1.2232.2	31.3916	231	31.356	2.81404	9.41594	252	15.87	204	14.28	NGO0094
								0	manual	0	99	GSVLIDPATNTLIVTDTR	Label:13C(6)(R)@18		0.0050513	1891.04	946.528	1891.04	946.525	2	15	39.1.1.2284.2	31.3251	208	31.4649	2.87928	11.4309	173.26	13.16	137.08	11.71	NGO0094
								1	auto	0	99	GSVLIDPATNTLIVTDTR			0.000896649	1885.02	943.516	1885.02	943.515	2	19	39.1.1.2286.2	31.4125	229	31.4649	1.87268	10.3347	170.61	13.06	207.54	14.41	NGO0094
								0	manual	0	99	GSVLIDPATNTLIVTDTR	Label:13C(6)(R)@18		9.30408e-05	1891.04	946.525	1891.04	946.525	2	17	40.1.1.2292.2	31.853	278	31.5963	3.10404	10.6123	209.84	14.49	154	12.41	NGO0094
								0	manual	0	99	GSVLIDPATNTLIVTDTR			-0.0217173	1884.99	943.504	1885.02	943.515	2	16	41.1.1.2286.2	31.4041	144	31.3689	2.79485	12.5616	141.09	11.88	115	10.72	NGO0094
								0	manual	0	99	GSVLIDPATNTLIVTDTR	Label:13C(6)(R)@18		0.0148757	1891.05	946.533	1891.04	946.525	2	15	41.1.1.2287.2	31.4478	136	31.4128	0.01		0	0	127.65	11.3	NGO0094
								0	manual	0	99	GSVLIDPATNTLIVTDTR	Label:13C(6)(R)@18		0.00650102	1891.04	946.528	1891.04	946.525	2	17	42.1.1.2287.2	31.4814	182	31.4025	2.53064	10.0076	210.68	14.51	189.65	13.77	NGO0094
								1	auto	0	99	GSVLIDPATNTLIVTDTR	Label:13C(6)(R)@18		-0.0123225	1891.02	946.519	1891.04	946.525	2	16	43.1.1.2303.2	31.8446	514	31.8533	2.10666	6.18041	504	22.45	545	23.35	NGO0094
								1	auto	0	99	GSVLIDPATNTLIVTDTR			-0.0141676	1885	943.508	1885.02	943.515	2	13	43.1.1.2304.2	31.8889	609	31.8976	1.99281	5.94178	531	23.04	607	24.64	NGO0094
								0	manual	0	99	GSVLIDPATNTLIVTDTR			0.000561969	1885.02	943.515	1885.02	943.515	2	14	44.1.1.2307.2	31.7937	207	31.8463	2.37845	11.1519	164.38	12.82	157.44	12.55	NGO0094
								1	auto	0	99	GSVLIDPATNTLIVTDTR	Label:13C(6)(R)@18		0.000369193	1891.04	946.525	1891.04	946.525	2	16	44.1.1.2308.2	31.8376	207	31.8024	1.7321	10.0854	173.04	13.15	227.58	15.09	NGO0094
								0	manual	0	99	GSVLIDPATNTLIVTDTR			-0.000446654	1885.02	943.515	1885.02	943.515	2	14	38.1.1.2235.2	31.524	224	31.4444	2.8941	10.6011	202	14.21	159	12.61	NGO0094
								0	manual	0	99	GSVLIDPATNTLIVTDTR			0.000261832	1885.02	943.515	1885.02	943.515	2	11	42.1.1.2289.2	31.569	188	31.4902	2.61273	11.9984	149.1	12.21	130	11.4	NGO0094
								0	manual	0	69.54	GSVLIDPATNTLIVTDTR			-0.00841836	1885.01	943.511	1885.02	943.515	2	10	45.1.1.2329.2	31.9572	98	31.9222	2.21092	14.5918	92.57	9.62	95.38	9.77	NGO0094
								0	auto - shared MS/MS	0	94.23	IEARIVEAADGFSR	Carbamidomethyl@N-term; Label:13C(6)(R)@4; Label:13C(6)(R)@14	cleaved M-I@N-term; missed R-I@4	-0.0237363	1601.83	534.952	1601.86	534.959	3	13	37.1.1.2087.2	24.7366	0	24.702	0.01		0	0	94.04	9.7	NGO0094
								0	auto - shared MS/MS	0	87.93	IEARIVEAADGFSR	Carbamidomethyl@N-term; Label:13C(6)(R)@4; Label:13C(6)(R)@14	cleaved M-I@N-term; missed R-I@4	-0.0541941	1601.8	534.941	1601.86	534.959	3	12	40.1.1.2191.2	27.3647	411	27.3291	0.01		0	0	487	22.07	NGO0094
								0	auto - shared MS/MS	0	65.28	IEARIVEAADGFSR	Carbamidomethyl@N-term; Label:13C(6)(R)@4; Label:13C(6)(R)@14	cleaved M-I@N-term; missed R-I@4	-0.033471	1601.82	534.948	1601.86	534.959	3	13	38.1.1.2073.2	24.3831	200	24.4786	1.40464	12.84	98.04	9.9	159	12.61	NGO0094
								0	no quant - no residues to label	0	99	IESGYEIPFTVTTASGGGNSTNTELKK		missed K-K@26	-0.013496	2800.36	934.462	2800.38	934.466	3	15	39.1.1.2254.2	30.0105	389	30.063							NGO0094
								0	no quant - no residues to label	0	99	IESGYEIPFTVTTASGGGNSTNTELKK		missed K-K@26	-0.0148995	2800.36	934.461	2800.38	934.466	3	15	33.1.1.2223.2	30.032	336	29.9966							NGO0094
								0	manual	0	99	IIDTAGNSLR	Label:13C(6)(R)@10		0.00539758	1064.6	533.306	1064.59	533.303	2	10	31.1.1.2013.2	23.9946	122	23.9599	1.90254	13.4845	100.88	10.04	120.79	10.99	NGO0094
								1	auto	0	99	IIDTAGNSLR	Label:13C(6)(R)@10		-0.00457216	1064.59	533.301	1064.59	533.303	2	12	39.1.1.2093.2	23.0017	969	23.2703	2.00191	11.3841	145	12.04	165	12.85	NGO0094
								1	auto	0	99	IIDTAGNSLR			-0.00172158	1058.57	530.292	1058.57	530.293	2	13	39.1.1.2094.2	23.045	1043	23.2703	2.60787	8.44056	301.08	17.35	263	16.22	NGO0094
								1	auto	0	99	IIDTAGNSLR	Label:13C(6)(R)@10		-0.0048163	1064.59	533.301	1064.59	533.303	2	13	39.1.1.2095.2	23.0884	931	23.2703	2.18604	6.97296	403.04	20.08	420	20.49	NGO0094
								1	auto	0	99	IIDTAGNSLR			-0.00233193	1058.57	530.292	1058.57	530.293	2	13	39.1.1.2100.2	23.3049	894	23.2703	2.31627	4.66327	927.35	30.45	912.04	30.2	NGO0094
								1	auto	0	99	IIDTAGNSLR			-0.00179607	1058.57	530.292	1058.57	530.293	2	11	41.1.1.2097.2	23.1484	634	23.3305	1.60123	9.36889	194	13.93	276	16.61	NGO0094
								0	auto - shared MS/MS	0	99	IIDTAGNSLR	Label:13C(6)(R)@10		-0.00649653	1064.59	533.3	1064.59	533.303	2	11	41.1.1.2098.2	23.1918	671	23.3305	2.11463	7.26952	364.81	19.1	393	19.82	NGO0094
								1	auto	0	99	IIDTAGNSLR	Label:13C(6)(R)@10		-0.00576411	1064.59	533.301	1064.59	533.303	2	13	41.1.1.2102.2	23.3653	608	23.374	2.37431	5.58541	654.54	25.58	628	25.06	NGO0094
								1	auto	0	99	IIDTAGNSLR			-0.00179607	1058.57	530.292	1058.57	530.293	2	13	41.1.1.2103.2	23.4086	634	23.3305	2.1361	5.67417	602	24.54	642	25.34	NGO0094
								0	manual	0	99	IIDTAGNSLR			0.997633	1059.57	530.792	1058.57	530.293	2	11	46.1.1.2136.2	23.5569	72	23.7388	1.27341	16.6809	56	7.48	100.18	10.01	NGO0094
								0	manual	0	99	IIDTAGNSLR			-0.000233431	1058.57	530.293	1058.57	530.293	2	10	26.1.1.1841.2	23.5394	68	23.4613	1.75457	17.4128	58.39	7.64	75.81	8.71	NGO0094
								1	auto	0	99	IIDTAGNSLR			-0.00336652	1058.57	530.292	1058.57	530.293	2	13	34.1.1.2102.2	23.3471	1221	23.269	3.71934	4.97687	1063	32.6	651.07	25.52	NGO0094
								1	auto	0	99	IIDTAGNSLR			-0.00336652	1058.57	530.292	1058.57	530.293	2	13	34.1.1.2103.2	23.3906	1279	23.269	3.80441	5.10697	1023.82	32	613.05	24.76	NGO0094
[truncated: 6,395 more rows]

## Sheet: Extr3_Rep3
Extract 3, Replicate 3
Peptides from quantified proteins with quantification p-values <0.05
[truncated: 5,698 more rows]
