# Supplementary material for: Proteomic Analysis of Neisseria gonorrhoeae Biofilms Shows Shift to Anaerobic Respiration and Changes in Nutrient Transport and Outermembrane Proteins
Source: PLoS One. 2012 Jun 6;7(6):e38303. doi: 10.1371/journal.pone.0038303 (PMC3368942; doi:10.1371/journal.pone.0038303)
Supplement: Table S4 — Excel workbook with 3 sheets showing complete peptide level information for all of the quantified proteins (p-values <0.05) from Extract 1 (3 biological replicates). Only peptides with a confidence score of ≥50% are included in the table. S4B. Excel workbook with 3 sheets showing complete peptide level information for all of the quantified proteins (p-values <0.05) from Extract 2 (3 biological replicates). Only peptides with a confidence score of ≥50% are included in the table. S4C. Excel workbook with 3 sheets showing complete peptide level information for all of the quantified proteins (p-values <0.05) from Extract 3 (3 biological replicates). Only peptides with a confidence score of ≥50% are included in the table. (ZIP) [file pone.0038303.s008.zip › Supplementary_Table_S4A.xls]

## Sheet: Extr1_Rep1
Extract 1, Replicate 1
Peptides from quantified proteins with quantification p-values <0.05
Accessions	Names	N	Unused	Total	%Cov	%Cov(50)	%Cov(95)	Used	Annotation	Contrib	Conf	Sequence	Modifications	Cleavages	dMass	Prec MW	Prec m/z	Theor MW	Theor m/z	Theor z	Sc	Spectrum	Time	PrecursorSignal	PrecursorElution	L:H	%Err L:H	Area L	Err L	Area H	Err H	Accessions
NGO0048	carB; carbamoyl phosphate synthase large subunit (EC:6.3.5.5); K01955 carbamoyl-phosphate synthase large subunit [EC:6.3.5.5]	16	36.8	36.8	36.04	23.53	17.83	0	no quant - no residues to label	2	99	AHNEEEALVK		cleaved I-A@N-term	1.17884	1139.74	570.878	1138.56	570.288	2	16	29.1.1.1816.2	17.6274	66	17.5928							NGO0048
								0	no quant - no residues to label	2	99	ATGFPIAK			0.0980803	803.552	402.783	803.454	402.734	2	11	29.1.1.1978.2	23.3854	1200	23.3508							NGO0048
								0	no quant - no residues to label	2	99	ATGVPLAK			0.085507	755.54	378.777	755.454	378.734	2	11	29.1.1.1814.2	17.5408	1515	17.3763							NGO0048
								0	no quant - no residues to label	2	99	EVVPDFYAVK			0.147315	1165.75	583.882	1165.6	583.808	2	10	29.1.1.2035.2	25.8661	757	25.9183							NGO0048
								0	no quant - no residues to label	2	99	IAHNEEEALVK			0.141032	1251.79	418.27	1251.65	418.223	3	16	29.1.1.1812.2	17.4542	688	17.5928							NGO0048
								0	no quant - no residues to label	2	99	LAQLLNVSEK			0.149418	1113.79	557.902	1113.64	557.827	2	14	29.1.1.2014.2	24.953	2164	24.8311							NGO0048
								0	manual	2	99	LAVGFTLDELR	Label:13C(6)(R)@11		0.178479	1238.88	620.445	1238.7	620.356	2	11	29.1.1.2073.2	27.5158	121	27.5245	1.03947	14.6165	93.23	9.66	94.09	9.7	NGO0048
								0	no quant - no residues to label	2	99	STGEVMGVGASFGEAYYK	Oxidation(M)@6		0.260842	1868.09	935.053	1867.83	934.922	2	15	29.1.1.2021.2	25.2575	335	25.3097							NGO0048
								1	auto	2	99	SVGEVMAMGR	Oxidation(M)@6; Oxidation(M)@8; Label:13C(6)(R)@10		0.131612	1073.63	537.82	1073.49	537.754	2	11	29.1.1.1781.2	16.1116	861	16.1637	1.09533	8.18849	304.88	17.46	292	17.09	NGO0048
								0	manual	2	99	SVSDGQLQDLDYAALR			0.230737	1750.08	876.049	1749.85	875.934	2	13	29.1.1.2048.2	26.431	135	26.3963	1.35857	12.8953	138	11.75	106.56	10.32	NGO0048
								0	no quant - no residues to label	2	99	TIQESFQK			0.119212	979.617	490.816	979.497	490.756	2	10	29.1.1.1844.2	18.8394	1341	18.8481							NGO0048
								0	no quant - no residues to label	2	99	TPASFEPSIDYVVTK			0.218926	1653.05	827.532	1652.83	827.422	2	18	29.1.1.2039.2	26.0399	1099	26.0921							NGO0048
								1	auto	2	99	VLNDLGLR			0.115029	898.639	450.327	898.524	450.269	2	10	29.1.1.2010.2	24.7788	1230	24.8746	0.963939	6.50727	453	21.28	493	22.2	NGO0048
								1	auto	2	99	VMILGGGPNR	Oxidation(M)@2		0.128149	1028.67	515.343	1028.54	515.279	2	11	29.1.1.1962.2	22.6934	565	22.7452	0.948214	6.26762	484.54	22.01	536.07	23.15	NGO0048
								0	no quant - no residues to label	2	99	VPQYTTTAGGEAMSEGAK	Oxidation(M)@13		0.239306	1813.06	907.537	1812.82	907.417	2	16	29.1.1.1826.2	18.0605	898	18.0692							NGO0048
								1	auto	1.61979	98.19	ELANPGPER			0.125113	981.613	491.814	981.488	491.751	2	9	29.1.1.1792.2	16.5881	983	16.6402	1.05869	5.20053	742.92	27.26	736.16	27.13	NGO0048
								0	manual	1.42022	97.15	ALREEGYK		missed R-E@3	0.146038	964.644	483.329	964.498	483.256	2	9	29.1.1.1775.2	15.8524	105	15.9042	1.45749	17.8334	75.08	8.66	54.04	7.35	NGO0048
								0	no quant - no residues to label	0.537602	76.53	EAVFPFIK			0.126722	949.654	475.834	949.527	475.771	2	9	29.1.1.2075.2	27.6026	769	27.4378							NGO0048
								1	auto	0.500313	74.33	MLFVADAFR	Oxidation(M)@1		0.145039	1084.68	543.349	1084.54	543.276	2	9	29.1.1.2059.2	26.9085	829	26.6133	1.2053	7.53987	378	19.44	329	18.14	NGO0048
								0	manual	0.357535	63.04	FPAADDRLTTQMK	Oxidation(M)@12	missed R-L@7	0.212588	1508.94	503.988	1508.73	503.917	3	9	29.1.1.1880.2	20.2223	117	20.2311	0.719657	15.5224	70	8.37	102.04	10.1	NGO0048
								0	manual	0.347754	62.09	EYEMEVVR	Oxidation(M)@4		0.146789	1069.62	535.818	1069.47	535.745	2	8	29.1.1.1823.2	17.9306	173	17.9826	0.807801	12.1962	119	10.91	154.54	12.43	NGO0048
								0	manual	0.320572	66.01	FPAADDR	Label:13C(6)(R)@7		0.0973318	796.478	399.247	796.381	399.198	2	7	29.1.1.1800.2	16.9346	196	16.9433	0.840968	12.4066	117.04	10.82	146	12.08	NGO0048
								0	manual	0.252588	58.44	NASLAVLR	Label:13C(6)(R)@8		0.107504	848.625	425.32	848.518	425.266	2	8	29.1.1.1995.2	24.1252	841	24.0904	2.96625	4.09816	2279	47.74	806	28.39	NGO0048
								0	no quant - weak signal	0.246417	50.52	QSALQQR			0.0954307	829.536	415.775	829.441	415.728	2	7	29.1.1.1768.2	15.5502	45	15.5589			21.64	4.65	0	0	NGO0048
								0	manual	0.238824	60.23	PSYVLGGR		cleaved R-P@N-term	0.118868	847.574	424.794	847.455	424.735	2	8	29.1.1.1960.2	22.607	67	22.5725	0.998726	19.8329	49.61	7.04	52.11	7.22	NGO0048
								1	auto	0.00261362	99	FPGVDTILGPEMR	Oxidation(P)@10; Methyl(E)@11; Oxidation(M)@12		0.206034	1476.93	739.474	1476.73	739.371	2	13	29.1.1.2058.2	26.8651	373	26.7437	1.36946	9.32832	265	16.28	203	14.25	NGO0048
								0	no quant - no residues to label	0	66.52	ATGFPIAK			0.0961271	803.55	402.782	803.454	402.734	2	8	29.1.1.1970.2	23.039	1090	23.264							NGO0048
								0	no quant - no residues to label	0	96.43	ATGVPLAK			0.0883146	755.542	378.779	755.454	378.734	2	9	29.1.1.1825.2	18.0172	220	18.0259							NGO0048
								0	no quant - no residues to label	0	70.78	EAVFPFIK			0.152967	949.68	475.847	949.527	475.771	2	8	29.1.1.2084.2	27.9926	439	27.698							NGO0048
								1	auto	0	94.48	ELANPGPER	Label:13C(6)(R)@9		0.12714	987.635	494.825	987.508	494.761	2	9	29.1.1.1794.2	16.6748	1088	16.6402	1.05378	4.43628	1018.57	31.92	1014	31.84	NGO0048
								1	auto	0	79.45	ELANPGPER	Label:13C(6)(R)@9		0.12714	987.635	494.825	987.508	494.761	2	9	29.1.1.1791.2	16.5449	1088	16.6402	0.896196	6.74117	408	20.2	477.59	21.85	NGO0048
								1	auto	0	79.45	ELANPGPER			0.125113	981.613	491.814	981.488	491.751	2	9	29.1.1.1795.2	16.7181	983	16.6402	0.985034	4.41932	992.56	31.5	1057.07	32.51	NGO0048
								0	no quant - no residues to label	0	99	EVVPDFYAVK			0.147315	1165.75	583.882	1165.6	583.808	2	10	29.1.1.2036.2	25.9095	757	25.9183							NGO0048
								0	auto - shared MS/MS	0	53.88	FPAADDR			0.111479	790.472	396.243	790.361	396.188	2	7	29.1.1.1803.2	17.0645	189	17.0299	100		145	12.04	0	0	NGO0048
								1	auto	0	67.56	FPGVDTILGPEMR	Oxidation(P)@10; Methyl(E)@11; Oxidation(M)@12; Label:13C(6)(R)@13		0.198601	1482.95	742.481	1482.75	742.381	2	12	29.1.1.2054.2	26.6915	377	26.7437	1.00015	8.36209	279.34	16.71	293	17.12	NGO0048
								0	no quant - no residues to label	0	99	LAQLLNVSEK			0.149418	1113.79	557.902	1113.64	557.827	2	12	29.1.1.2009.2	24.7353	1968	24.8311							NGO0048
								0	no quant - no residues to label	0	99	LAQLLNVSEK			1.14563	1114.79	558.4	1113.64	557.827	2	12	29.1.1.2013.2	24.9094	1163	24.8311							NGO0048
								0	manual	0	99	LAVGFTLDELR			0.133178	1232.81	617.412	1232.68	617.346	2	11	29.1.1.2079.2	27.776	55	27.698	0.869852	19.4155	48.54	6.97	58.54	7.65	NGO0048
								1	auto	0	73.08	MLFVADAFR	Oxidation(M)@1		0.146504	1084.68	543.349	1084.54	543.276	2	9	29.1.1.2051.2	26.5612	812	26.6133	1.42047	6.93977	488.81	22.11	361	19	NGO0048
								1	auto	0	99	SVGEVMAMGR	Oxidation(M)@6; Oxidation(M)@8		0.133308	1067.61	534.811	1067.47	534.744	2	10	29.1.1.1782.2	16.155	742	16.2071	1.1349	5.81498	615.56	24.81	569	23.85	NGO0048
								1	auto	0	99	SVGEVMAMGR	Oxidation(M)@6; Dioxidation(M)@8		0.146206	1083.62	542.815	1083.47	542.742	2	10	29.1.1.1793.2	16.6315	402	16.5969	0.938729	8.12535	287	16.94	320.73	17.91	NGO0048
								1	auto	0	96.43	SVGEVMAMGR	Oxidation(M)@6; Oxidation(M)@8; Label:13C(6)(R)@10		0.131368	1073.63	537.82	1073.49	537.754	2	9	29.1.1.1784.2	16.2417	774	16.1637	1.20111	5.23644	782	27.96	683	26.13	NGO0048
								1	auto	0	53.88	SVGEVMAMGR	Oxidation(M)@6; Dioxidation(M)@8; Label:13C(6)(R)@10		0.147195	1089.64	545.825	1089.49	545.752	2	9	29.1.1.1799.2	16.8913	329	16.6402	0.909806	11.9414	131	11.45	151.05	12.29	NGO0048
								0	manual	0	99	SVSDGQLQDLDYAALR			0.233667	1750.09	876.051	1749.85	875.934	2	13	29.1.1.2046.2	26.3442	171	26.3093	1.01409	11.6465	145	12.04	150	12.25	NGO0048
								0	manual	0	99	SVSDGQLQDLDYAALR			0.231958	1750.09	876.05	1749.85	875.934	2	14	29.1.1.2047.2	26.3876	146	26.3963	100		139	11.79	0	0	NGO0048
								0	manual	0	99	SVSDGQLQDLDYAALR	Label:13C(6)(R)@16		0.227576	1756.1	879.058	1755.87	878.944	2	12	29.1.1.2045.2	26.3006	218	26.3093	0.707705	11.8113	120	10.95	177.88	13.34	NGO0048
								0	no quant - no residues to label	0	99	TIQESFQK			0.120616	979.618	490.816	979.497	490.756	2	9	29.1.1.1867.2	19.7298	311	19.4619							NGO0048
								0	no quant - no residues to label	0	98.56	TIQESFQK			0.131785	979.629	490.822	979.497	490.756	2	9	29.1.1.1875.2	20.0753	124	19.9977							NGO0048
								0	no quant - no residues to label	0	66.76	TIQESFQK			0.00970009	979.507	490.761	979.497	490.756	2	8	30.1.1.1839.2	18.7212	100	18.6867							NGO0048
								0	no quant - no residues to label	0	63.53	TIQESFQK			0.157176	979.655	490.835	979.497	490.756	2	8	29.1.1.1836.2	18.4932	1053	18.7183							NGO0048
								0	no quant - no residues to label	0	99	TPASFEPSIDYVVTK			1.30254	1654.13	828.073	1652.83	827.422	2	14	29.1.1.2040.2	26.0834	731	26.0921							NGO0048
								0	no quant - no residues to label	0	99	TPASFEPSIDYVVTK			0.219048	1653.05	827.532	1652.83	827.422	2	16	29.1.1.2041.2	26.1269	1099	26.0921							NGO0048
								1	auto	0	74.33	VLNDLGLR	Label:13C(6)(R)@8		0.112479	904.656	453.335	904.544	453.279	2	9	29.1.1.2011.2	24.8224	1391	24.8746	1.06357	4.84171	859.08	29.31	847.36	29.11	NGO0048
								1	auto	0	99	VMILGGGPNR	Oxidation(M)@2; Label:13C(6)(R)@10		0.133044	1034.7	518.356	1034.56	518.289	2	11	29.1.1.1964.2	22.7797	484	22.7885	1.2956	6.33445	557.04	23.6	451.04	21.24	NGO0048
								1	auto	0	99	VMILGGGPNR	Oxidation(M)@2; Label:13C(6)(R)@10		0.130969	1034.69	518.355	1034.56	518.289	2	11	29.1.1.1966.2	22.8661	484	22.7885	1.20882	6.13682	571.54	23.91	496	22.27	NGO0048
								0	manual	0	99	VMILGGGPNR	Oxidation(M)@2		0.135351	1028.68	515.347	1028.54	515.279	2	10	29.1.1.1949.2	22.27	208	22.3738	1.42735	17.2102	79.65	8.92	58.54	7.65	NGO0048
								1	auto	0	99	VMILGGGPNR	Oxidation(M)@2		0.128149	1028.67	515.343	1028.54	515.279	2	10	29.1.1.1961.2	22.6502	565	22.7452	1.42091	6.88338	497.09	22.3	367	19.16	NGO0048
								0	auto - shared MS/MS	0	65.48	VMILGGGPNR	Oxidation(M)@2		0.0270674	1028.57	515.293	1028.54	515.279	2	8	28.1.1.1956.2	22.6028	69	22.6115	1.15037	28.0973	26.57	5.16	24.23	4.92	NGO0048
								0	no quant - no residues to label	0	99	VPQYTTTAGGEAMSEGAK	Oxidation(M)@13		0.240893	1813.06	907.538	1812.82	907.417	2	14	29.1.1.1822.2	17.8873	804	17.9826							NGO0048
								0	no quant - no residues to label	0	99	VPQYTTTAGGEAMSEGAK	Oxidation(M)@13		0.237231	1813.06	907.536	1812.82	907.417	2	12	29.1.1.1833.2	18.3634	898	18.0692							NGO0048
NGO0108	hypothetical protein	135	12.01	12.01	36.02	31.68	31.68	1	auto	2	99	ASDGILFVTSENNR			0.000969254	1521.74	761.879	1521.74	761.878	2	15	2.1.1.1903.2	24.8792	1230	24.9315	0.497359	3.8086	1016	31.87	2143	46.29	NGO0108
								0	no quant - no residues to label	2	99	MGGYSSQK	Oxidation(M)@1		0.0521679	872.422	437.218	872.37	437.192	2	9	3.1.1.1646.2	14.4324	0	14.398							NGO0108
								0	no quant - no residues to label	2	99	NAVDIGSKPNADVA		cleaved A-W@C-term	0.000346811	1369.68	685.849	1369.68	685.849	2	14	3.1.1.1862.2	22.047	394	22.1856							NGO0108
								0	no quant - no residues to label	2	99	NAVDIGSKPNADVAWK	Oxidation(P)@9		0.000672534	1699.85	567.625	1699.85	567.625	3	12	3.1.1.1798.2	19.2814	63	19.2901							NGO0108
								0	no quant - no residues to label	2	99	NKPAGIISHSVGK			-0.00181453	1306.73	436.585	1306.74	436.586	3	15	2.1.1.1685.2	15.4913	622	15.5866							NGO0108
								0	no quant - no residues to label	2	99	PAGIISHSVGK		cleaved K-P@N-term	0.0105778	1064.61	533.312	1064.6	533.306	2	18	3.1.1.1718.2	15.8168	244	15.6954							NGO0108
								1	auto	0	99	ASDGILFVTSENNR	Label:13C(6)(R)@14		-0.00882688	1527.75	764.884	1527.76	764.888	2	16	2.1.1.1901.2	24.792	2476	24.8879	0.393474	7.81736	225	15	599.88	24.49	NGO0108
								1	auto	0	99	ASDGILFVTSENNR			0.000969254	1521.74	761.879	1521.74	761.878	2	17	2.1.1.1904.2	24.9228	1230	24.9315	0.47976	3.46908	1211	34.8	2648	51.46	NGO0108
								1	auto	0	99	ASDGILFVTSENNR	Label:13C(6)(R)@14		-0.00882688	1527.75	764.884	1527.76	764.888	2	17	2.1.1.1906.2	25.01	2476	24.8879	0.467461	3.5381	1155	33.99	2592	50.91	NGO0108
								1	auto	0	99	ASDGILFVTSENNR	Label:13C(6)(R)@14		-0.00882688	1527.75	764.884	1527.76	764.888	2	16	2.1.1.1912.2	25.2711	2476	24.8879	0.498968	6.19965	384	19.6	807.34	28.41	NGO0108
								1	auto	0	99	ASDGILFVTSENNR	Label:13C(6)(R)@14		-0.0176403	1527.74	764.88	1527.76	764.888	2	18	3.1.1.1929.2	24.9794	8171	25.1194	0.410198	4.84721	592	24.33	1514	38.91	NGO0108
								1	auto	0	99	ASDGILFVTSENNR			0.00305258	1521.75	761.88	1521.74	761.878	2	16	3.1.1.1930.2	25.0231	4758	25.1194	0.487087	2.70793	1997	44.69	4301	65.58	NGO0108
								1	auto	0	99	ASDGILFVTSENNR			1.03344	1522.78	762.395	1521.74	761.878	2	13	3.1.1.1932.2	25.1106	2606	25.1194	0.594444	1.81471	4757	68.97	8395	91.62	NGO0108
								1	auto	0	99	ASDGILFVTSENNR			0.00305258	1521.75	761.88	1521.74	761.878	2	17	3.1.1.1934.2	25.198	4758	25.1194	0.580291	1.76345	4995	70.68	9030	95.03	NGO0108
								1	auto	0	99	ASDGILFVTSENNR	Label:13C(6)(R)@14		-0.0177624	1527.74	764.88	1527.76	764.888	2	18	3.1.1.1935.2	25.2418	8228	25.1194	0.579117	1.86856	4445	66.67	8052	89.73	NGO0108
								1	auto	0	99	ASDGILFVTSENNR	Label:13C(6)(R)@14		-0.00982793	1527.75	764.884	1527.76	764.888	2	16	3.1.1.1944.2	25.6348	9012	25.1631	0.518337	4.02778	921	30.35	1864	43.17	NGO0108
								1	auto	0	99	ASDGILFVTSENNR			0.00134362	1521.74	761.879	1521.74	761.878	2	12	3.1.1.1953.2	26.027	1151	25.5562	0.455274	6.35524	355	18.84	818	28.6	NGO0108
								0	manual	0	99	ASDGILFVTSENNR	Label:13C(6)(R)@14		0.0127548	1527.78	764.895	1527.76	764.888	2	12	3.1.1.1976.2	27.0255	190	26.9475	0.634234	11.7087	117.04	10.82	193.59	13.91	NGO0108
								0	manual	0	99	ASDGILFVTSENNR	Label:13C(6)(R)@14		0.0198348	1527.78	764.898	1527.76	764.888	2	12	3.1.1.1987.2	27.5022	180	27.4243	0.464993	15.6991	58.54	7.65	132.07	11.49	NGO0108
								0	no quant - weak signal	0	99	ASDGILFVTSENNR	Label:13C(6)(R)@14		0.0215437	1527.78	764.899	1527.76	764.888	2	11	3.1.1.1991.2	27.6753	130	27.684			0	0	78	8.83	NGO0108
								0	no quant - weak signal	0	99	ASDGILFVTSENNR	Label:13C(6)(R)@14		0.0214217	1527.78	764.899	1527.76	764.888	2	10	3.1.1.2026.2	29.1898	74	29.1553			0	0	63.98	8	NGO0108
								0	auto - shared MS/MS	0	99	ASDGILFVTSENNR	Label:13C(6)(R)@14		0.0374127	1527.8	764.907	1527.76	764.888	2	10	3.1.1.2046.2	29.8129	63	29.8216	0.287894	28.4131	15.81	3.98	57.61	7.59	NGO0108
								0	manual	0	99	ASDGILFVTSENNR			0.0323491	1521.77	761.895	1521.74	761.878	2	10	3.1.1.2104.2	31.0799	22	31.0454	0.800209	31.2619	18.04	4.25	23.65	4.86	NGO0108
								0	no quant - weak signal	0	99	ASDGILFVTSENNR	Label:13C(6)(R)@14		0.0303327	1527.79	764.904	1527.76	764.888	2	10	3.1.1.2117.2	31.3314	33	31.2968			10.61	3.26	32.14	5.67	NGO0108
								0	no quant - weak signal	0	99	ASDGILFVTSENNR	Label:13C(6)(R)@14		0.0375348	1527.8	764.907	1527.76	764.888	2	10	3.1.1.2149.2	31.8173	41	31.7828			0	0	36.99	6.08	NGO0108
								0	manual	0	99	ASDGILFVTSENNR	Label:13C(6)(R)@14		0.00213481	1527.76	764.89	1527.76	764.888	2	10	3.1.1.2011.2	28.5413	95	28.5499	0.4913	21.6291	31.42	5.61	67.09	8.19	NGO0108
								1	auto	0	99	ASDGILFVTSENNR			-0.00331138	1521.74	761.877	1521.74	761.878	2	10	4.1.1.1935.2	25.395	301	25.2733	0.417837	8.91497	176	13.27	441.88	21.02	NGO0108
								0	manual	0	99	ASDGILFVTSENNR	Label:13C(6)(R)@14		-0.0106029	1527.75	764.883	1527.76	764.888	2	10	4.1.1.1929.2	25.1341	551	25.1863	0.473103	11.2302	115	10.72	255	15.97	NGO0108
								1	auto	0	98.74	ASDGILFVTSENNR	Deamidated(N)@12; Label:13C(6)(R)@14		0.0309238	1528.78	765.396	1528.75	765.38	2	10	3.1.1.1942.2	25.5475	395	25.2068	0.427474	3.45931	1176	34.29	2886	53.72	NGO0108
								0	auto - shared MS/MS	0	95.71	ASDGILFVTSENNR			0.000245	1521.74	761.879	1521.74	761.878	2	9	3.1.1.1959.2	26.2876	252	26.2529	0.536068	8.56364	206	14.35	403.13	20.08	NGO0108
								0	manual	0	93.63	ASDGILFVTSENNR			0.00793533	1521.75	761.882	1521.74	761.878	2	9	3.1.1.2013.2	28.6278	34	28.6365	0.360875	23.6377	24.08	4.91	70	8.37	NGO0108
								0	no quant - no residues to label	0	99	NAVDIGSKPNADVAWK	Carboxy(K)@16		-0.0194651	1727.83	576.95	1727.85	576.957	3	16	3.1.1.1810.2	19.7998	426	19.8085							NGO0108
								0	no quant - no residues to label	0	99	NAVDIGSKPNADVAWK	Oxidation(P)@9; Oxidation(W)@15		-0.00305683	1715.85	572.956	1715.85	572.957	3	13	3.1.1.1841.2	21.139	137	21.1045							NGO0108
								0	no quant - no residues to label	0	99	NAVDIGSKPNADVAWK	Carboxy(K)@16		-0.0158031	1727.83	576.951	1727.85	576.957	3	12	3.1.1.1802.2	19.4542	415	19.6356							NGO0108
								0	no quant - no residues to label	0	99	NKPAGIISHSVGK			-0.0146409	1306.72	436.581	1306.74	436.586	3	16	3.1.1.1712.2	15.5567	3202	15.6954							NGO0108
								0	no quant - no residues to label	0	99	NKPAGIISHSVGK	HexNAc(N)@1		-0.0358991	1509.78	504.267	1509.82	504.279	3	13	3.1.1.1809.2	19.7566	68	19.7653							NGO0108
NGO0174	rpsP; 30S ribosomal protein S16; K02959 small subunit ribosomal protein S16	173	10	10	62.96	54.32	54.32	1	auto	2	99	GFYNPVANEKQER		cleaved V-G@N-term; missed K-Q@10	0.016243	1550.76	776.389	1550.75	776.381	2	15	33.1.1.2079.2	24.1627	322	24.0846	0.909516	9.35962	213.14	14.6	245.84	15.68	NGO0174
								1	auto	2	99	HRPFYNVIVTDSR	Label:13C(6)(R)@2; Label:13C(6)(R)@13		-0.00314028	1614.86	539.295	1614.87	539.296	3	14	33.1.1.2076.2	24.0324	474	24.0846	0.840869	7.95699	284.55	16.87	355	18.84	NGO0174
								0	no quant - no residues to label	2	99	LNHWIAQGAQVSDSVAK			0.00925249	1822.94	608.654	1822.93	608.651	3	18	33.1.1.2080.2	24.2062	300	24.2149							NGO0174
								0	no quant - no residues to label	2	99	VGFYNPVANEK			-0.0133463	1236.6	619.308	1236.61	619.314	2	14	33.1.1.2094.2	24.8137	4097	24.9528							NGO0174
								1	auto	2	99	VGFYNPVANEKQER		missed K-Q@11	0.00735834	1649.82	550.948	1649.82	550.946	3	14	33.1.1.2075.2	23.989	962	24.0846	0.861375	5.66724	567	23.81	690.54	26.28	NGO0174
								1	auto	0	99	GFYNPVANEKQER	Label:13C(6)(R)@13	cleaved V-G@N-term; missed K-Q@10	-0.00245331	1556.77	779.39	1556.77	779.391	2	13	33.1.1.2077.2	24.0759	334	24.0412	0.697845	8.7355	218.19	14.77	328	18.11	NGO0174
								1	auto	0	99	HRPFYNVIVTDSR	Label:13C(6)(R)@2; Label:13C(6)(R)@13		0.0103534	1614.88	539.3	1614.87	539.296	3	16	34.1.1.2052.2	24.173	293	24.1382	0.913581	8.43536	263	16.22	302	17.38	NGO0174
								0	manual	0	99	HRPFYNVIVTDSR	Label:13C(6)(R)@2; Label:13C(6)(R)@13		-0.0251089	1614.84	539.288	1614.87	539.296	3	12	33.1.1.2156.2	27.4991	9	27.3779	1.04637	22.6347	39	6.25	39.1	6.25	NGO0174
								1	auto	0	99	HRPFYNVIVTDSR			-0.00845205	1602.82	535.28	1602.83	535.283	3	11	33.1.1.2081.2	24.2496	347	24.2584	0.737298	7.58317	296	17.2	421.16	20.52	NGO0174
								1	auto	0	99	HRPFYNVIVTDSR			-0.00889762	1602.82	535.28	1602.83	535.283	3	10	34.1.1.2055.2	24.3033	271	24.0947	0.626359	9.89925	163	12.77	273	16.52	NGO0174
								0	no quant - no residues to label	0	99	LNHWIAQGAQVSDSVAK	Dioxidation(W)@4		0.00731196	1854.93	619.317	1854.92	619.315	3	16	33.1.1.2058.2	23.2523	180	23.3475							NGO0174
								0	no quant - no residues to label	0	99	LNHWIAQGAQVSDSVAK	Oxidation(W)@4		0.0189927	1838.95	613.989	1838.93	613.983	3	18	33.1.1.2070.2	23.772	159	23.7374							NGO0174
								0	no quant - no residues to label	0	99	VGFYNPVANEK			-0.0133463	1236.6	619.308	1236.61	619.314	2	17	33.1.1.2096.2	24.9005	3450	24.9528							NGO0174
								0	no quant - no residues to label	0	99	VGFYNPVANEK			-0.0133463	1236.6	619.308	1236.61	619.314	2	15	33.1.1.2097.2	24.944	3450	24.9528							NGO0174
								0	no quant - no residues to label	0	99	VGFYNPVANEK			-0.0111494	1236.6	619.309	1236.61	619.314	2	16	33.1.1.2105.2	25.2912	3774	24.9528							NGO0174
								0	no quant - no residues to label	0	99	VGFYNPVANEK			-0.00726719	1236.61	619.311	1236.61	619.314	2	14	34.1.1.2068.2	24.8682	2384	24.9639							NGO0174
								0	no quant - no residues to label	0	99	VGFYNPVANEK			-0.00726719	1236.61	619.311	1236.61	619.314	2	16	34.1.1.2070.2	24.9552	2384	24.9639							NGO0174
								0	no quant - no residues to label	0	99	VGFYNPVANEK			-0.00726719	1236.61	619.311	1236.61	619.314	2	15	34.1.1.2073.2	25.0855	2384	24.9639							NGO0174
								0	no quant - no residues to label	0	99	VGFYNPVANEK			1.00746	1237.62	619.818	1236.61	619.314	2	14	33.1.1.2100.2	25.0742	172	25.083							NGO0174
								0	no quant - no residues to label	0	99	VGFYNPVANEK			1.01291	1237.63	619.821	1236.61	619.314	2	13	34.1.1.2075.2	25.1724	104	25.0074							NGO0174
								0	no quant - no residues to label	0	99	VGFYNPVANEK			0.0322995	1236.65	619.33	1236.61	619.314	2	10	33.1.1.2153.2	27.3692	72	27.3346							NGO0174
								0	no quant - no residues to label	0	96.05	VGFYNPVANEK	Iodo(Y)@4		0.0219629	1362.53	682.274	1362.51	682.263	2	11	33.1.1.2126.2	26.2006	188	26.2093							NGO0174
								1	auto	0	99	VGFYNPVANEKQER	Label:13C(6)(R)@14	missed K-Q@11	0.00790696	1655.84	552.955	1655.84	552.953	3	13	33.1.1.2074.2	23.9455	1189	24.0846	0.69505	8.80315	214.54	14.65	323.81	17.99	NGO0174
								1	auto	0	99	VGFYNPVANEKQER	Label:13C(6)(R)@14	missed K-Q@11	0.00145538	1655.84	552.953	1655.84	552.953	3	16	34.1.1.2050.2	24.0859	782	24.0947	0.935965	5.4846	629	25.08	705	26.55	NGO0174
								1	auto	0	99	VGFYNPVANEKQER		missed K-Q@11	0.000254338	1649.82	550.946	1649.82	550.946	3	15	34.1.1.2051.2	24.1294	569	24.0511	0.756479	5.47575	574	23.96	796	28.21	NGO0174
NGO0200	phosphoenolpyruvate synthase (EC:2.7.9.2); K01007 pyruvate, water dikinase [EC:2.7.9.2]	20	35.15	35.15	32.62	20.65	19.65	0	auto - shared MS/MS	2	99	AFLAHNGLNER			-0.0135216	1240.62	414.546	1240.63	414.551	3	11	26.1.1.1861.2	20.1124	677	20.2511	1.50282	8.41044	343.81	18.54	240	15.49	NGO0200
								0	auto - shared MS/MS	2	99	ALKENGLER			0.000507267	1028.56	515.288	1028.56	515.288	2	11	26.1.1.1767.2	16.0254	595	16.0341	1.43322	6.49926	560.21	23.67	410.05	20.25	NGO0200
								0	auto - shared MS/MS	2	99	ASAIVTNR			-0.00972525	830.451	416.233	830.461	416.238	2	11	26.1.1.1765.2	15.9384	1650	15.9906	1.40989	5.58213	752	27.42	559.54	23.65	NGO0200
								0	manual	2	99	FLAHNGLNER		cleaved A-F@N-term	-0.0132484	1169.58	585.798	1169.59	585.804	2	13	26.1.1.1866.2	20.329	172	20.4244	1.1962	11.9598	149.58	12.23	131.18	11.45	NGO0200
								1	auto	2	99	IAEGVATLAASVYPR			0.00177506	1516.83	759.421	1516.82	759.42	2	13	26.1.1.2009.2	26.5919	360	26.4689	1.8209	9.03528	335	18.3	193	13.89	NGO0200
								0	no quant - no residues to label	2	99	IAGYASPVDFYVDK			-0.000917357	1543.76	772.885	1543.76	772.885	2	13	26.1.1.2005.2	26.4163	872	26.4689							NGO0200
								0	auto - shared MS/MS	2	99	LAHNGLNER		cleaved F-L@N-term	-4.00486	1018.52	510.268	1022.53	512.27	2	11	26.1.1.1868.2	20.4157	1701	20.7711	1.30858	7.29517	422.08	20.54	338.37	18.39	NGO0200
								0	auto - shared MS/MS	2	99	LDVEDVSELAR			-5.92482	1238.7	620.357	1244.62	623.32	2	14	26.1.1.2006.2	26.4602	368	26.4689	1.70085	6.96162	541	23.26	333.68	18.27	NGO0200
								1	auto	2	99	LYILQARPETVK			0.0143645	1429.84	477.622	1429.83	477.617	3	11	26.1.1.1965.2	24.6488	1387	24.5689	1.94318	5.23471	1041	32.26	562	23.71	NGO0200
								0	auto - shared MS/MS	2	99	MEFIINR	Oxidation(M)@1		0.0163292	937.485	469.75	937.469	469.742	2	9	26.1.1.1953.2	24.1173	1507	24.1702	1.66152	4.89856	1077	32.82	680	26.08	NGO0200
								0	no quant - no residues to label	2	99	MIFTDKAEAGK	Oxidation(M)@1	missed K-A@6	-0.00804602	1225.59	409.538	1225.6	409.541	3	12	26.1.1.1792.2	17.1143	1824	17.2103							NGO0200
								0	no quant - no residues to label	2	99	NASLGEMISQLTEK	Oxidation(M)@7		-0.00643578	1535.74	768.879	1535.75	768.882	2	16	26.1.1.1992.2	25.8436	4911	25.6757							NGO0200
								1	auto	2	99	SVTNVEVPEEDRNR		missed R-N@12	-0.0219902	1642.77	548.597	1642.79	548.604	3	13	26.1.1.1828.2	18.6812	2187	18.5593	1.45516	3.41587	2046	45.23	1475	38.41	NGO0200
								0	no quant - no residues to label	2	99	TLGEAEAVVK			-7.03746	1008.52	505.266	1015.55	508.785	2	12	26.1.1.1898.2	21.7157	166	21.6811							NGO0200
								1	manual	2	99	TNVEVPEEDRNR		cleaved V-T@N-term; missed R-N@10	-0.0116472	1456.68	729.347	1456.69	729.353	2	15	26.1.1.1829.2	18.7247	447	18.6028	0.693597	6.74016	365.65	19.12	553.04	23.52	NGO0200
								1	auto	2	99	TVLCEGR	Carbamidomethyl(C)@4		0.00978327	833.416	417.715	833.407	417.711	2	9	26.1.1.1781.2	16.6345	684	16.7305	1.56762	6.88532	526	22.93	352	18.76	NGO0200
								1	auto	2	99	VPGGFATTADAYR			0.00256193	1324.64	663.329	1324.64	663.328	2	18	26.1.1.1956.2	24.2499	2615	24.2588	1.51462	3.1399	2479	49.79	1717	41.44	NGO0200
								0	auto - shared MS/MS	0.61261	81.19	AGKPAILR			0.00860349	824.532	413.273	824.523	413.269	2	8	19.1.1.2038.2	29.24	206	29.2923	100		108	10.39	0	0	NGO0200
								0	manual	0	99	AFLAHNGLNER			-0.00995175	1240.62	414.548	1240.63	414.551	3	10	26.1.1.1889.2	21.3259	256	21.0747	1.73946	11.7082	194	13.93	117	10.82	NGO0200
								0	auto - shared MS/MS	0	99	ASAIVTNR	Label:13C(6)(R)@8		-0.0139946	836.467	419.241	836.481	419.248	2	9	26.1.1.1766.2	15.9819	1110	15.9906	1.53863	4.34253	1308	36.17	891.81	29.86	NGO0200
								0	auto - shared MS/MS	0	99	ASAIVTNR			-0.00972525	830.451	416.233	830.461	416.238	2	11	26.1.1.1768.2	16.0688	1650	15.9906	1.58614	4.15798	1453	38.12	961	31	NGO0200
								0	auto - shared MS/MS	0	98.98	ASAIVTNR			0.000422852	830.461	416.238	830.461	416.238	2	9	25.1.1.1773.2	16.1133	367	16.0786	1.08628	8.84802	260	16.12	251.09	15.85	NGO0200
								0	no quant - no residues to label	0	99	IAGYASPVDFYVDK			0.00384246	1543.76	772.887	1543.76	772.885	2	10	26.1.1.2010.2	26.6358	753	26.4689							NGO0200
								1	auto	0	99	LAHNGLNER		cleaved F-L@N-term	0.000738802	1022.53	512.27	1022.53	512.27	2	13	26.1.1.1864.2	20.2424	500	20.3378	1.57668	7.45662	450	21.21	299.41	17.3	NGO0200
								1	auto	0	99	LDVEDVSELAR			-0.00127024	1244.62	623.319	1244.62	623.32	2	14	26.1.1.1993.2	25.8877	2765	25.9406	1.52327	3.64401	1847	42.98	1272	35.67	NGO0200
								1	auto	0	99	LDVEDVSELAR	Label:13C(6)(R)@11		-0.00216693	1250.64	626.329	1250.65	626.33	2	14	26.1.1.1994.2	25.9319	1829	25.9406	1.61075	3.04768	2730	52.25	1778	42.17	NGO0200
								1	auto	0	99	LDVEDVSELAR	Label:13C(6)(R)@11		-0.00363149	1250.64	626.328	1250.65	626.33	2	14	26.1.1.1995.2	25.976	1829	25.9406	1.50529	3.08577	2557	50.57	1782	42.21	NGO0200
								1	auto	0	99	LDVEDVSELAR			-0.00127024	1244.62	623.319	1244.62	623.32	2	14	26.1.1.1997.2	26.0643	2604	25.9406	1.53563	3.58062	1922	43.84	1313	36.24	NGO0200
								0	no quant - weak signal	0	99	LDVEDVSELAR			0.00727305	1244.63	623.323	1244.62	623.32	2	9	26.1.1.2046.2	28.2094	76	28.1746			80.08	8.95	0	0	NGO0200
								0	no quant - weak signal	0	99	LDVEDVSELAR			0.1281	1244.75	623.384	1244.62	623.32	2	9	26.1.1.2112.2	30.7926	13	30.8013			0	0	0	0	NGO0200
								0	no quant - weak signal	0	51.83	LDVEDVSELAR	Label:13C(6)(R)@11		-0.0290173	1250.62	626.315	1250.65	626.33	2	9	26.1.1.2052.2	28.47	60	28.4353			0	0	0	0	NGO0200
								1	auto	0	99	LYILQARPETVK			0.0200397	1429.85	477.624	1429.83	477.617	3	12	26.1.1.1958.2	24.3385	1819	24.3473	1.5214	3.5286	1968	44.36	1357	36.84	NGO0200
								1	auto	0	99	LYILQARPETVK	Label:13C(6)(R)@7		0.0123369	1435.86	479.628	1435.85	479.624	3	14	26.1.1.1959.2	24.3828	1364	24.3473	1.47352	3.52058	1940	44.05	1381.16	37.16	NGO0200
								0	no quant - no residues to label	0	99	NASLGEMISQLTEK	Oxidation(M)@7		-0.00643578	1535.74	768.879	1535.75	768.882	2	15	26.1.1.1985.2	25.5343	4985	25.6757							NGO0200
								0	no quant - no residues to label	0	99	NASLGEMISQLTEK	Dioxidation(M)@7		-0.0131347	1551.73	776.873	1551.74	776.88	2	12	26.1.1.2012.2	26.7235	421	26.7322							NGO0200
								0	no quant - no residues to label	0	99	NASLGEMISQLTEK	Oxidation(M)@7		-0.0055739	1535.74	768.88	1535.75	768.882	2	12	25.1.1.1994.2	25.7658	1419	25.6858							NGO0200
								0	auto - shared MS/MS	0	99	SVTNVEVPEEDRNR	Label:13C(6)(R)@12; Label:13C(6)(R)@14	missed R-N@12	-0.0189366	1654.81	552.611	1654.83	552.618	3	12	26.1.1.1820.2	18.3328	1592	18.5157	1.53111	5.36293	855	29.24	585.81	24.2	NGO0200
								1	auto	0	99	SVTNVEVPEEDRNR	Label:13C(6)(R)@12; Label:13C(6)(R)@14	missed R-N@12	-0.0189366	1654.81	552.611	1654.83	552.618	3	13	26.1.1.1824.2	18.5069	1592	18.5157	1.58679	3.23427	2402	49.01	1588	39.85	NGO0200
								1	auto	0	99	SVTNVEVPEEDRNR		missed R-N@12	-0.0219902	1642.77	548.597	1642.79	548.604	3	13	26.1.1.1825.2	18.5505	2138	18.5593	1.51006	3.14171	2471.54	49.71	1717	41.44	NGO0200
								1	auto	0	99	SVTNVEVPEEDRNR		missed R-N@12	-0.0219902	1642.77	548.597	1642.79	548.604	3	13	26.1.1.1826.2	18.5941	2138	18.5593	1.56482	3.15704	2500	50	1676	40.94	NGO0200
								1	auto	0	99	SVTNVEVPEEDRNR		missed R-N@12	-0.0219902	1642.77	548.597	1642.79	548.604	3	15	26.1.1.1827.2	18.6376	2138	18.5593	1.42147	3.41513	2019	44.93	1490.04	38.6	NGO0200
								1	auto	0	99	SVTNVEVPEEDRNR		missed R-N@12	-0.0140977	1642.78	548.6	1642.79	548.604	3	13	25.1.1.1839.2	18.9837	488	18.9489	1.48643	7.17838	469	21.66	331	18.19	NGO0200
								0	no quant - no residues to label	0	99	TLGEAEAVVK			-2.77984	1012.78	507.395	1015.55	508.785	2	13	26.1.1.1908.2	22.1487	1792	22.2007							NGO0200
								0	no quant - no residues to label	0	99	TLGEAEAVVK			0.990452	1016.55	509.28	1015.55	508.785	2	13	26.1.1.1911.2	22.2786	192	22.2874							NGO0200
								0	no quant - no residues to label	0	99	TLGEAEAVVK			1.99447	1017.55	509.782	1015.55	508.785	2	12	26.1.1.1915.2	22.4519	61	22.4606							NGO0200
								0	no quant - no residues to label	0	99	TLGEAEAVVK			-0.0221753	1015.53	508.774	1015.55	508.785	2	13	26.1.1.1918.2	22.5819	3951	22.2007							NGO0200
								0	no quant - no residues to label	0	99	TLGEAEAVVK			-0.00496103	1015.55	508.782	1015.55	508.785	2	11	25.1.1.1924.2	22.6738	1071	22.5957							NGO0200
								1	manual	0	99	TNVEVPEEDRNR	Label:13C(6)(R)@10; Label:13C(6)(R)@12	cleaved V-T@N-term; missed R-N@10	-0.023601	1468.71	735.361	1468.73	735.373	2	13	26.1.1.1822.2	18.4199	893	18.4721	0.634564	7.60976	277.04	16.64	458	21.4	NGO0200
								1	auto	0	99	VPGGFATTADAYR	Label:13C(6)(R)@13		0.00165912	1330.66	666.339	1330.66	666.338	2	18	26.1.1.1957.2	24.2942	1738	24.303	1.79428	3.1763	2687	51.84	1571	39.64	NGO0200
NGO0217	ABC transporter, periplasmic binding protein, iron related; K02012 iron(III) transport system substrate-binding protein	59	20.29	20.29	47.43	40.18	32.63	1	auto	2	99	EAAQAVADAFTR	Label:13C(6)(R)@12		-0.00304869	1254.63	628.321	1254.63	628.322	2	16	11.1.1.1903.2	24.3294	1730	24.3825	0.70501	4.72224	750	27.39	1116	33.41	NGO0217
								0	no quant - no residues to label	2	99	GDQLAGQIK			-0.004349	928.493	465.254	928.498	465.256	2	12	11.1.1.1753.2	17.7863	1018	17.8821							NGO0217
								1	auto	2	99	GDQLAGQIKEEGSR			-0.00945234	1486.73	496.583	1486.74	496.586	3	13	11.1.1.1759.2	18.0475	458	18.0998	0.626352	6.6056	366	19.13	613	24.76	NGO0217
								0	no quant - no residues to label	2	99	KLSEKDLEK		missed K-L@1	5.71781e-05	1088.61	363.877	1088.61	363.877	3	13	11.1.1.1704.2	15.6515	868	15.7036							NGO0217
								1	auto	2	99	LEAPQVSATTVSEKEHATR			-0.00851575	2053.04	514.266	2053.04	514.268	4	13	11.1.1.1823.2	20.8295	323	20.7511	0.697798	7.49987	296	17.2	445	21.1	NGO0217
								0	no quant - no residues to label	2	99	LKGEAAALK		missed K-G@2	-0.019502	899.524	450.769	899.544	450.779	2	9	11.1.1.1702.2	15.5648	486	15.6169							NGO0217
								0	no quant - no residues to label	2	99	SVLNYATPK			0.00703184	991.541	496.778	991.534	496.774	2	10	11.1.1.1882.2	23.4007	1672	23.2771							NGO0217
								0	no quant - no residues to label	1.58503	98.55	FVAFLAGK			0.0119523	851.503	426.759	851.491	426.753	2	9	11.1.1.1925.2	25.3037	2182	25.3568							NGO0217
								0	no quant - no residues to label	1.46852	99	LLEQAGMK	Dioxidation(M)@7		-0.00895867	920.455	461.235	920.464	461.239	2	11	11.1.1.1733.2	16.9148	905	16.8366							NGO0217
								0	no quant - no residues to label	1.13668	98.98	AEYPLNPHVVSTFNLEPIAK	Deamidated(N)@6		0.0273762	2239.18	747.401	2239.15	747.391	3	11	11.1.1.1944.2	26.1435	1409	25.8435							NGO0217
								0	no quant - no residues to label	1.05552	94.95	EYGKPYAK			0.0119429	954.493	478.254	954.481	478.248	2	8	11.1.1.1698.2	15.3918	207	15.4005							NGO0217
								1	auto	0.772113	92.19	VVVYDTR	Label:13C(6)(R)@7		-0.00398726	856.471	429.243	856.475	429.245	2	8	11.1.1.1751.2	17.6993	1403	17.8821	0.981529	6.89606	407	20.17	435	20.86	NGO0217
								0	no quant - no residues to label	0.221849	93.71	DITVYNGQHK		cleaved A-D@N-term	0.0223217	1173.6	392.207	1173.58	392.2	3	9	11.1.1.1745.2	17.4378	734	17.4901							NGO0217
								0	manual	0.000434512	92.03	ADAFTR		cleaved V-A@N-term	6.98284	686.312	687.319	679.329	680.336	1	9	24.1.1.1961.2	23.0737	702	23.2125	9.87567	29.6934	118.05	10.87	12.54	3.54	NGO0217
								0	no quant - no residues to label	0	88.75	DITVYNGQHK		cleaved A-D@N-term	0.0223217	1173.6	392.207	1173.58	392.2	3	9	11.1.1.1747.2	17.525	734	17.4901							NGO0217
								0	auto - shared MS/MS	0	98.78	EAAQAVADAFTR			0.0135076	1248.62	625.319	1248.61	625.312	2	10	11.1.1.1904.2	24.3737	915	24.3825	0.762548	4.07901	1038	32.22	1428	37.79	NGO0217
								0	no quant - no residues to label	0	96.34	FVAFLAGK			0.0201736	851.511	426.763	851.491	426.753	2	9	12.1.1.1927.2	25.2724	739	25.2811							NGO0217
								0	no quant - no residues to label	0	92.95	GDQLAGQIK			-0.00499034	928.493	465.254	928.498	465.256	2	9	12.1.1.1749.2	17.5064	378	17.5151							NGO0217
								0	no quant - no residues to label	0	83.36	GDQLAGQIK			0.0322115	928.53	465.272	928.498	465.256	2	8	23.1.1.1782.2	17.7874	206	17.8829							NGO0217
								1	auto	0	99	GDQLAGQIKEEGSR	Label:13C(6)(R)@14		-0.0182907	1492.74	498.587	1492.76	498.593	3	15	11.1.1.1758.2	18.0039	682	18.0998	0.616704	7.51589	281	16.76	478	21.86	NGO0217
								1	auto	0	99	LEAPQVSATTVSEKEHATR	Label:13C(6)(R)@19		-0.0187012	2059.05	515.769	2059.06	515.773	4	14	11.1.1.1812.2	20.3512	566	20.5338	0.543395	8.38421	216	14.7	417	20.42	NGO0217
								0	no quant - no residues to label	0	99	LLEQAGMK	Oxidation(M)@7		-0.00994141	904.459	453.237	904.469	453.242	2	9	11.1.1.1718.2	16.2612	2464	16.3572							NGO0217
								0	no quant - no residues to label	0	67.92	LLEQAGMK	Oxidation(M)@7		-0.000965537	904.468	453.241	904.469	453.242	2	8	12.1.1.1719.2	16.1994	766	16.2517							NGO0217
								0	no quant - no residues to label	0	99	SVLNYATPK			0.00703184	991.541	496.778	991.534	496.774	2	10	11.1.1.1878.2	23.2242	1672	23.2771							NGO0217
								1	auto	0	90.85	VVVYDTR	Label:13C(6)(R)@7		-0.00398726	856.471	429.243	856.475	429.245	2	8	11.1.1.1757.2	17.9604	1232	17.8821	0.72192	4.65541	779	27.91	1132	33.65	NGO0217
								1	auto	0	81.72	VVVYDTR			0.000802833	850.456	426.235	850.455	426.235	2	8	11.1.1.1752.2	17.7428	796	17.8821	0.809188	5.62319	560	23.66	726	26.94	NGO0217
NGO0326	hypothetical protein; K03666 host factor-I protein	138	12	12	79.38	79.38	79.38	0	no quant - no residues to label	2	99	EHVPVSIYLVNGIK			0.00633332	1566.88	523.302	1566.88	523.3	3	13	35.1.1.1998.2	25.8111	349	25.8635							NGO0326
								1	auto	2	99	GQMLQDPFLNALR	Oxidation(M)@3		0.0239821	1517.79	759.902	1517.77	759.89	2	13	35.1.1.2028.2	27.1171	652	27.2128	1.44009	10.2026	228	15.1	166.09	12.89	NGO0326
								1	auto	2	99	GQMLQDPFLNALRK	Oxidation(M)@3	missed R-K@13	0.00698793	1645.87	549.63	1645.86	549.628	3	11	35.1.1.2001.2	25.9421	429	25.9509	1.58363	7.98234	394	19.85	261	16.16	NGO0326
								1	auto	2	99	HAISTIVPAR			-0.00574762	1063.61	532.811	1063.61	532.814	2	13	35.1.1.1826.2	18.3422	903	18.3944	1.52742	6.70622	546	23.37	375	19.36	NGO0326
								0	no quant - no residues to label	2	99	NTSVTQMVYK	Oxidation(M)@7		-0.00366721	1185.57	593.79	1185.57	593.792	2	11	35.1.1.1808.2	17.5607	3097	17.6563							NGO0326
								0	no quant - no residues to label	2	99	SVNLQHENKPQAAPASTLVQVETVQQPAE			-0.00824555	3112.57	1038.53	3112.58	1038.53	3	17	35.1.1.1968.2	24.4978	1572	24.4628							NGO0326
								0	no quant - no residues to label	0	99	EHVPVSIYLVNGIK			0.00215942	1566.88	523.3	1566.88	523.3	3	15	36.1.1.2008.2	25.8901	496	25.8988							NGO0326
								1	auto	0	99	GQMLQDPFLNALR	Oxidation(M)@3		0.0264231	1517.79	759.904	1517.77	759.89	2	14	35.1.1.2031.2	27.2475	577	27.2128	1.64559	6.19185	669.81	25.88	427	20.66	NGO0326
								0	manual	0	99	GQMLQDPFLNALR	Oxidation(M)@3		0.040581	1517.81	759.911	1517.77	759.89	2	12	35.1.1.2046.2	27.8988	138	27.7772	100		91.54	9.57	0	0	NGO0326
								1	auto	0	99	GQMLQDPFLNALR	Oxidation(M)@3; Label:13C(6)(R)@13		-0.00124767	1523.78	762.9	1523.79	762.9	2	11	35.1.1.2029.2	27.1606	387	27.2562	1.28015	7.28341	418.56	20.46	343	18.52	NGO0326
								1	auto	0	99	GQMLQDPFLNALR	Oxidation(M)@3		0.00426949	1517.77	759.893	1517.77	759.89	2	14	36.1.1.2039.2	27.2364	653	27.2451	1.30669	6.62217	512	22.63	411.05	20.27	NGO0326
								1	auto	0	99	GQMLQDPFLNALR	Oxidation(M)@3		0.00426949	1517.77	759.893	1517.77	759.89	2	14	36.1.1.2043.2	27.4099	661	27.2451	1.62836	7.76791	423.04	20.57	272.54	16.51	NGO0326
								1	auto	0	99	GQMLQDPFLNALR	Oxidation(M)@3; Label:13C(6)(R)@13		0.00641973	1523.79	762.904	1523.79	762.9	2	13	36.1.1.2038.2	27.193	403	27.2451	1.45163	6.94608	494	22.23	357	18.89	NGO0326
								1	auto	0	99	GQMLQDPFLNALR	Oxidation(M)@3; Label:13C(6)(R)@13		0.00629768	1523.79	762.904	1523.79	762.9	2	13	36.1.1.2042.2	27.3666	416	27.2451	1.22022	7.02879	438	20.93	376.56	19.41	NGO0326
								1	auto	0	99	GQMLQDPFLNALR	Oxidation(M)@3		0.00426949	1517.77	759.893	1517.77	759.89	2	13	36.1.1.2040.2	27.2798	653	27.2451	1.57001	6.15034	660	25.69	441	21	NGO0326
								1	auto	0	98.59	GQMLQDPFLNALR	Oxidation(M)@3		0.0440576	1517.81	759.912	1517.77	759.89	2	12	36.1.1.2037.2	27.1497	397	27.2451	1.0937	10.2079	196	14	188	13.71	NGO0326
								0	manual	0	98.17	GQMLQDPFLNALR	Oxidation(M)@3		-0.0635899	1517.7	759.859	1517.77	759.89	2	12	36.1.1.2054.2	27.8868	96	27.7221	1.12654	19.4416	54.81	7.4	51.04	7.14	NGO0326
								1	auto	0	97.86	GQMLQDPFLNALR	Oxidation(M)@3; Label:13C(6)(R)@13		-0.00686202	1523.78	762.897	1523.79	762.9	2	10	35.1.1.2035.2	27.4212	242	27.4299	1.70471	9.17327	312	17.66	192	13.86	NGO0326
								1	auto	0	99	GQMLQDPFLNALRK	Oxidation(M)@3; Label:13C(6)(R)@13	missed R-K@13	0.0113566	1651.89	551.638	1651.88	551.634	3	12	35.1.1.2005.2	26.1167	300	26.0382	1.58275	8.14681	378	19.44	250.54	15.83	NGO0326
								1	auto	0	99	GQMLQDPFLNALRK	Oxidation(M)@3	missed R-K@13	0.00651866	1645.87	549.63	1645.86	549.628	3	13	36.1.1.2009.2	25.9337	697	25.9861	1.67347	6.62003	592	24.33	371.11	19.26	NGO0326
								1	auto	0	99	GQMLQDPFLNALRK	Oxidation(M)@3; Label:13C(6)(R)@13	missed R-K@13	0.011735	1651.89	551.638	1651.88	551.634	3	13	36.1.1.2010.2	25.9773	490	25.9861	1.65086	6.0342	707	26.59	449.27	21.2	NGO0326
								1	auto	0	82.57	GQMLQDPFLNALRK	Oxidation(M)@3	missed R-K@13	0.00761711	1645.87	549.63	1645.86	549.628	3	9	36.1.1.2020.2	26.4122	730	25.9861	1.49181	9.40085	274	16.55	192.68	13.88	NGO0326
								0	auto - shared MS/MS	0	99	HAISTIVPAR	Label:13C(6)(R)@10		-0.00583369	1069.63	535.821	1069.63	535.824	2	11	35.1.1.1827.2	18.3856	656	18.3944	1.3561	6.27208	583	24.15	451	21.24	NGO0326
								1	auto	0	99	HAISTIVPAR			0.000293736	1063.61	532.814	1063.61	532.814	2	14	36.1.1.1839.2	18.5564	1499	18.4783	1.41209	4.13961	1369	37	1017.04	31.89	NGO0326
								0	auto - shared MS/MS	0	96.48	HAISTIVPAR	Label:13C(6)(R)@10		-0.00193347	1069.63	535.823	1069.63	535.824	2	11	36.1.1.1837.2	18.4695	1042	18.4783	1.50348	4.42241	1244	35.27	868	29.46	NGO0326
								1	auto	0	95.72	HAISTIVPAR			0.000293736	1063.61	532.814	1063.61	532.814	2	10	36.1.1.1834.2	18.3393	1499	18.4783	1.85264	6.66612	622.59	24.95	352.54	18.78	NGO0326
								0	no quant - weak signal	0	73.97	HAISTIVPAR			-0.0191732	1063.59	532.805	1063.61	532.814	2	8	35.1.1.1921.2	22.4544	28	22.4199			21.61	4.65	0	0	NGO0326
								0	no quant - no residues to label	0	99	NTSVTQMVYK	Carbamyl(M)@7		0.0145997	1212.6	607.305	1212.58	607.298	2	13	35.1.1.1842.2	19.0366	237	19.0452							NGO0326
								0	no quant - no residues to label	0	99	NTSVTQMVYK	Oxidation(M)@7		-0.00369217	1185.57	593.79	1185.57	593.792	2	10	37.1.1.1821.2	17.5378	438	17.5898							NGO0326
								0	no quant - no residues to label	0	99	NTSVTQMVYK	Oxidation(M)@7		-0.0134194	1185.56	593.786	1185.57	593.792	2	13	36.1.1.1821.2	17.775	4338	17.7403							NGO0326
								0	no quant - no residues to label	0	99	NTSVTQMVYK	Oxidation(M)@7		-0.0134194	1185.56	593.786	1185.57	593.792	2	12	36.1.1.1816.2	17.5579	4585	17.7403							NGO0326
								0	no quant - no residues to label	0	98.85	NTSVTQMVYK	Oxidation(M)@7		-0.0134194	1185.56	593.786	1185.57	593.792	2	12	36.1.1.1820.2	17.7315	4338	17.7403							NGO0326
								0	no quant - no residues to label	0	98.68	NTSVTQMVYK	Carbamyl(M)@7		0.016487	1212.6	607.306	1212.58	607.298	2	13	36.1.1.1852.2	19.121	438	19.0863							NGO0326
								0	no quant - no residues to label	0	96.48	NTSVTQMVYK	Dioxidation(M)@7		0.00712776	1201.57	601.793	1201.56	601.79	2	11	36.1.1.1851.2	19.0775	880	19.2598							NGO0326
								0	no quant - no residues to label	0	92.89	NTSVTQMVYK	Dioxidation(M)@7		0.00712776	1201.57	601.793	1201.56	601.79	2	10	36.1.1.1854.2	19.2077	880	19.2598							NGO0326
								0	no quant - no residues to label	0	91.73	NTSVTQMVYK	Dioxidation(M)@7		-0.0070962	1201.56	601.786	1201.56	601.79	2	10	35.1.1.1845.2	19.1666	456	19.132							NGO0326
								0	no quant - no residues to label	0	50.72	NTSVTQMVYK	Oxidation(M)@7		0.0173371	1185.59	593.801	1185.57	593.792	2	8	36.1.1.1885.2	20.5499	91	20.5586							NGO0326
								0	no quant - no residues to label	0	99	SVNLQHENKPQAAPASTLVQVETVQQPAE			-0.00604864	3112.57	1038.53	3112.58	1038.53	3	18	35.1.1.1967.2	24.454	1495	24.4628							NGO0326
								0	no quant - no residues to label	0	99	SVNLQHENKPQAAPASTLVQVETVQQPAE			-0.00824555	3112.57	1038.53	3112.58	1038.53	3	19	35.1.1.1969.2	24.5415	1572	24.4628							NGO0326
								0	no quant - no residues to label	0	99	SVNLQHENKPQAAPASTLVQVETVQQPAE			-0.0252426	3112.55	1038.53	3112.58	1038.53	3	19	36.1.1.1975.2	24.4513	2113	24.5037							NGO0326
								0	no quant - no residues to label	0	99	SVNLQHENKPQAAPASTLVQVETVQQPAE			-0.0252426	3112.55	1038.53	3112.58	1038.53	3	19	36.1.1.1978.2	24.5822	2113	24.5037							NGO0326
								0	no quant - no residues to label	0	99	SVNLQHENKPQAAPASTLVQVETVQQPAE			-0.0324829	3112.55	779.144	3112.58	779.152	4	17	36.1.1.1979.2	24.6259	666	24.5037							NGO0326
								0	no quant - no residues to label	0	97.1	SVNLQHENKPQAAPASTLVQVETVQQPAE			-0.0252426	3112.55	1038.53	3112.58	1038.53	3	12	36.1.1.1982.2	24.7567	2408	24.5037							NGO0326
NGO0332	putative reductase; K00067 dTDP-4-dehydrorhamnose reductase [EC:1.1.1.133]	208	8.05	8.05	28.22	12.89	12.89	0	no quant - no residues to label	2	99	ALAQVVSK			-0.0040335	814.487	408.251	814.491	408.253	2	10	9.1.1.1748.2	17.2195	831	17.3152							NGO0332
								1	auto	2	99	AVSDEGSAAAAPR	Label:13C(6)(R)@13	cleaved R-P@C-term	0.00896543	1206.6	604.309	1206.59	604.304	2	14	9.1.1.1715.2	15.7839	545	15.8361	0.646824	9.51803	178.45	13.36	289.42	17.01	NGO0332
								1	auto	2	99	LLQQSNPVR			-0.00840788	1053.58	527.8	1053.59	527.804	2	11	9.1.1.1751.2	17.35	527	17.3587	0.53152	6.31875	377.41	19.43	744.89	27.29	NGO0332
								1	auto	2	99	TMLNLAR	Oxidation(M)@2; Label:13C(6)(R)@7		0.000503442	839.464	420.739	839.463	420.739	2	10	9.1.1.1784.2	18.7835	365	18.8356	0.724769	10.6921	148	12.17	214.22	14.64	NGO0332
								0	no quant - no residues to label	0	99	ALAQVVSK			-0.000579523	814.491	408.253	814.491	408.253	2	11	10.1.1.1742.2	17.2348	390	17.2001							NGO0332
								1	auto	0	99	LLQQSNPVR	Label:13C(6)(R)@9		-0.0105838	1059.6	530.809	1059.61	530.814	2	10	9.1.1.1749.2	17.263	905	17.4022	0.439678	8.86326	180.64	13.44	431	20.76	NGO0332
								1	auto	0	98.01	TMLNLAR	Oxidation(M)@2		0.00979696	833.453	417.734	833.443	417.729	2	9	9.1.1.1788.2	18.9571	253	18.879	0.600193	8.19709	234	15.3	409	20.22	NGO0332
								0	manual	0	81.18	TMLNLAR	Oxidation(M)@2; Label:13C(6)(R)@7		0.00236504	839.465	420.74	839.463	420.739	2	8	10.1.1.1781.2	18.9262	124	18.9349	0.606474	14.9626	70.53	8.4	122	11.05	NGO0332
NGO0335	polynucleotide phosphorylase/polyadenylase (EC:2.7.7.8); K00962 polyribonucleotide nucleotidyltransferase [EC:2.7.7.8]	18	36	36	34.37	25.46	22.49	0	no quant - weak signal	2	99	AAVAGPQELSAHAPR			-3.01312	1470.76	491.259	1473.77	492.264	3	12	24.1.1.1932.2	21.8195	0	21.785			56.42	7.51	0	0	NGO0335
								0	manual	2	99	AGPQELSAHAPR		cleaved V-A@N-term	0.0205329	1232.65	617.331	1232.63	617.32	2	19	24.1.1.1944.2	22.3381	146	22.3036	2.81674	21.7351	78	8.83	29.05	5.39	NGO0335
								1	auto	2	99	ALLDAPVREENAAE		missed R-E@8	0.00204564	1496.75	749.382	1496.75	749.381	2	15	24.1.1.1992.2	24.4229	1550	24.388	2.36119	4.56915	1557.54	39.47	692	26.31	NGO0335
								0	no quant - no residues to label	2	99	APETNEELVAK			0.00730157	1199.61	600.813	1199.6	600.809	2	18	24.1.1.1852.2	18.3594	590	18.4113							NGO0335
								0	no quant - no residues to label	2	99	AVLMVESEAK	Oxidation(M)@4		-0.00476223	1091.55	546.782	1091.55	546.784	2	11	24.1.1.1904.2	20.6096	917	20.964							NGO0335
								0	no quant - no residues to label	2	99	EALITEETDTLAANEIK			-0.0151566	1859.92	930.968	1859.94	930.975	2	14	24.1.1.2032.2	26.1616	363	26.2137							NGO0335
								0	no quant - no residues to label	2	99	EIMQIALAQAK	Oxidation(M)@3		-0.00272216	1230.66	616.338	1230.66	616.339	2	13	24.1.1.1983.2	24.0304	2106	24.0828							NGO0335
								0	manual	2	99	GPQELSAHAPR		cleaved A-G@N-term	0.0155412	1161.6	581.81	1161.59	581.802	2	16	24.1.1.1945.2	22.3814	100	22.3468	2.78992	19.2784	98.4	9.92	37	6.08	NGO0335
								0	no quant - weak signal	2	99	KEARLHILDQMKAAVAGPQELSAHAPR		cleaved A-K@N-term; missed R-L@4; missed K-A@12	-4.02536	2932.55	489.766	2936.58	490.437	6	13	24.1.1.1949.2	22.5543	262	22.7793			0	0	0	0	NGO0335
								0	no quant - no residues to label	2	99	LDEAWNAVK			0.00441317	1044.53	523.271	1044.52	523.269	2	12	24.1.1.1991.2	24.3792	1065	24.388							NGO0335
								0	no quant - no residues to label	2	99	LHILDQMK	Oxidation(M)@7		-0.00102085	1012.54	507.276	1012.54	507.276	2	9	24.1.1.1903.2	20.5664	254	20.5319							NGO0335
								1	auto	2	99	QSEKEILTSR	Gln->pyro-Glu@N-term		0.00973514	1172.61	587.314	1172.6	587.309	2	13	24.1.1.1964.2	23.2038	267	23.2125	1.92726	12.1555	192.11	13.86	104.57	10.23	NGO0335
								1	auto	2	99	SQILDGQPR			0.00155182	1012.53	507.273	1012.53	507.272	2	10	24.1.1.1865.2	18.9219	787	18.9739	2.69458	7.13633	700.81	26.47	272.84	16.52	NGO0335
								0	no quant - no residues to label	2	99	SQLDLVVAGTSK			0.00482563	1216.67	609.343	1216.67	609.34	2	17	24.1.1.2004.2	24.9457	1337	24.8674							NGO0335
								0	manual	2	99	VAGPQELSAHAPR		cleaved A-V@N-term	0.0222224	1331.72	666.866	1331.69	666.855	2	16	24.1.1.1947.2	22.4678	67	22.4333	1.50113	19.7445	62.36	7.9	43.58	6.6	NGO0335
								0	no quant - no residues to label	2	99	VAGTTEGVTALQMDIK	Oxidation(M)@13		-0.0074809	1648.83	825.421	1648.83	825.424	2	14	24.1.1.2003.2	24.9023	589	24.8239							NGO0335
								0	no quant - no residues to label	2	99	VGYINGVYVLNPTK			0.00365539	1535.84	768.927	1535.83	768.925	2	14	24.1.1.2028.2	25.9882	710	25.9969							NGO0335
								0	auto - shared MS/MS	0.440093	70.4	ALEVDDR			0.00508099	816.403	409.209	816.398	409.206	2	8	24.1.1.1833.2	17.5364	395	17.5885	2.56326	11.5331	259	16.09	106	10.3	NGO0335
								0	no quant - no residues to label	0.422508	69.03	IPGGFFK			-0.00153193	764.421	383.218	764.422	383.218	2	8	24.1.1.2011.2	25.2503	1339	25.3894							NGO0335
								0	auto - shared MS/MS	0.355561	63.18	IRDVIGK		missed R-D@2	-0.00242967	799.489	400.752	799.492	400.753	2	7	28.1.1.1929.2	21.7129	239	21.8079	100		111.54	10.56	0	0	NGO0335
								0	manual	0	99	AAVAGPQELSAHAPR			-0.0013989	1473.77	492.263	1473.77	492.264	3	19	24.1.1.1936.2	21.9923	118	21.9578	2.64823	17.2175	119	10.91	47.14	6.87	NGO0335
								0	manual	0	99	AAVAGPQELSAHAPR	Label:13C(6)(R)@15		-0.00221015	1479.79	494.269	1479.79	494.27	3	13	24.1.1.1938.2	22.0788	121	22.174	1.82845	14.4728	131	11.45	75.16	8.67	NGO0335
								0	manual	0	99	AAVAGPQELSAHAPR			0.00967696	1473.78	492.267	1473.77	492.264	3	13	24.1.1.1962.2	23.117	299	23.0824	4.46643	13.6726	281	16.76	66	8.12	NGO0335
								0	no quant - weak signal	0	84.9	AAVAGPQELSAHAPR			-0.0262733	1473.74	492.255	1473.77	492.264	3	10	23.1.1.1883.2	22.1574	51	22.1229			0	0	0	0	NGO0335
								0	manual	0	99	AGPQELSAHAPR		cleaved V-A@N-term	0.0205329	1232.65	617.331	1232.63	617.32	2	17	24.1.1.1943.2	22.2949	149	22.3036	4.48974	21.84	110.59	10.52	25.84	5.08	NGO0335
								1	auto	0	99	ALLDAPVREENAAE		missed R-E@8	0.00204564	1496.75	749.382	1496.75	749.381	2	15	24.1.1.1990.2	24.3356	1550	24.388	2.59281	5.76897	1043	32.3	422	20.54	NGO0335
								1	auto	0	99	ALLDAPVREENAAE		missed R-E@8	0.987214	1497.73	749.875	1496.75	749.381	2	12	24.1.1.1993.2	24.4665	81	24.388	2.54957	4.9252	1414	37.6	581.81	24.12	NGO0335
								1	auto	0	99	ALLDAPVREENAAE	Label:13C(6)(R)@8	missed R-E@8	-0.00442861	1502.76	752.389	1502.77	752.391	2	15	24.1.1.1996.2	24.5973	645	24.388	2.29124	6.09171	858	29.29	392.84	19.82	NGO0335
								0	no quant - no residues to label	0	99	APETNEELVAK			0.00730157	1199.61	600.813	1199.6	600.809	2	15	24.1.1.1850.2	18.2729	590	18.4113							NGO0335
								0	no quant - no residues to label	0	99	AVLMVESEAK	Oxidation(M)@4		-0.00378585	1091.55	546.782	1091.55	546.784	2	13	24.1.1.1909.2	20.8257	1072	21.0504							NGO0335
								0	no quant - no residues to label	0	99	AVLMVESEAK	Dioxidation(M)@4		0.00715389	1107.56	554.785	1107.55	554.781	2	13	24.1.1.1951.2	22.6409	207	22.7793							NGO0335
								0	no quant - no residues to label	0	99	AVLMVESEAK	Oxidation(M)@4		-0.0175311	1091.54	546.775	1091.55	546.784	2	11	25.1.1.1877.2	20.6339	172	20.5558							NGO0335
								0	no quant - no residues to label	0	75.86	AVLMVESEAK	Carbamyl(M)@4		0.0421208	1118.61	560.31	1118.56	560.289	2	11	24.1.1.1930.2	21.733	59	21.7417							NGO0335
								0	no quant - no residues to label	0	72.88	AVLMVESEAK	Oxidation(M)@4		0.0222104	1091.58	546.795	1091.55	546.784	2	9	24.1.1.1956.2	22.8572	114	22.8226							NGO0335
								0	no quant - no residues to label	0	99	EALITEETDTLAANEIK			0.94792	1860.88	931.449	1859.94	930.975	2	15	24.1.1.2034.2	26.2483	24	26.2137							NGO0335
								0	no quant - no residues to label	0	99	EALITEETDTLAANEIK			-0.0129598	1859.92	930.969	1859.94	930.975	2	18	24.1.1.2037.2	26.3783	366	26.2137							NGO0335
								0	no quant - no residues to label	0	99	EIMQIALAQAK	Oxidation(M)@3		-0.00272216	1230.66	616.338	1230.66	616.339	2	12	24.1.1.1982.2	23.9868	2106	24.0828							NGO0335
								1	auto	0	99	QSEKEILTSR			-7.85634e-05	1189.63	397.551	1189.63	397.551	3	12	24.1.1.1821.2	17.0157	672	17.0678	3.18947	10.3559	377	19.42	124	11.14	NGO0335
								0	manual	0	77.74	SQILDGQPR	Label:13C(6)(R)@9		-0.00905526	1018.54	510.278	1018.55	510.282	2	9	24.1.1.1858.2	18.6189	217	18.7575	2.69614	13.3849	199.36	14.12	77.57	8.81	NGO0335
								0	no quant - no residues to label	0	99	SQLDLVVAGTSK			0.00494768	1216.67	609.343	1216.67	609.34	2	18	24.1.1.2000.2	24.7716	1337	24.8674							NGO0335
								0	no quant - no residues to label	0	99	VGYINGVYVLNPTK			0.00365539	1535.84	768.927	1535.83	768.925	2	14	24.1.1.2027.2	25.9448	710	25.9969							NGO0335
NGO0340	putative cysteine synthase/cystathionine beta-synthase; K01738 cysteine synthase A [EC:2.5.1.47]	31	27.85	27.85	60.32	54.52	54.52	1	auto	2	99	AQSLVDAHPDTYFMPR	Oxidation(M)@14; Label:13C(6)(R)@16		0.00311281	1868.89	623.969	1868.88	623.968	3	13	11.1.1.1899.2	24.1524	2309	24.2054	1.46347	3.11289	2472	49.72	1772	42.1	NGO0340
								0	no quant - no residues to label	2	99	GLKAEVAVK		missed K-A@3	-0.0164698	913.543	457.779	913.56	457.787	2	13	11.1.1.1723.2	16.4792	512	16.4444							NGO0340
								0	no quant - no residues to label	2	99	GPHPIQGIGAGFIPTVLNTK			0.000903818	2016.12	673.046	2016.12	673.046	3	19	11.1.1.1942.2	26.0553	1322	26.1081							NGO0340
								0	no quant - no residues to label	2	99	IAEAMIEAAEK	Oxidation(M)@5		0.0062983	1190.59	596.303	1190.59	596.3	2	14	4.1.1.1810.2	19.9996	68	19.9652							NGO0340
								0	no quant - no residues to label	2	99	IANSITELIGNTPLVK			-0.015509	1681.95	841.98	1681.96	841.988	2	19	11.1.1.1975.2	27.5031	3400	27.4245							NGO0340
								0	no quant - no residues to label	2	99	LAITMPESMSK	Oxidation(M)@5; Oxidation(M)@9		-0.00810833	1238.58	620.298	1238.59	620.302	2	12	11.1.1.1828.2	21.0466	1212	20.5773							NGO0340
								0	no quant - no residues to label	2	99	LEFFNPGSSVK			-0.00722865	1223.61	612.813	1223.62	612.817	2	14	11.1.1.1930.2	25.525	5017	25.401							NGO0340
								0	manual	2	99	LIVVLLPSYGER			0.00758949	1357.8	679.909	1357.8	679.906	2	13	11.1.1.2007.2	28.894	125	28.8593	1.86186	16.4039	103.08	10.15	58.08	7.62	NGO0340
								1	auto	2	99	QFDNEANPEVHR			-0.0170151	1454.64	485.886	1454.65	485.892	3	13	11.1.1.1734.2	16.9583	1734	17.0978	1.39363	6.53021	546	23.37	411	20.27	NGO0340
								1	auto	2	99	QFDNEANPEVHRK	Gln->pyro-Glu@N-term	missed R-K@12	-0.00411367	1565.72	522.913	1565.72	522.915	3	14	11.1.1.1788.2	19.3079	541	19.4037	1.53345	6.78312	535	23.13	366	19.13	NGO0340
								0	no quant - no residues to label	2	99	TFGAELILTPAAEGMAGAIAK	Oxidation(M)@15		-0.0282214	2047.04	1024.53	2047.07	1024.54	2	13	11.1.1.1952.2	26.4958	444	26.5045							NGO0340
								0	auto - shared MS/MS	2	99	VPNEAAFETAR			-4.9123	1198.68	600.345	1203.59	602.801	2	15	11.1.1.1877.2	23.1801	1828	23.233	1.62826	2.14078	5569	74.63	3588	59.9	NGO0340
								0	no quant - no residues to label	2	99	YLSTPLFADLA			0.00239089	1209.63	605.823	1209.63	605.821	2	13	11.1.1.2020.2	29.4573	1858	29.5528							NGO0340
								0	no quant - no residues to label	1.76955	98.85	IYDSIAK			-0.0233373	808.41	405.212	808.433	405.224	2	9	11.1.1.1773.2	18.6561	5880	18.4041							NGO0340
								1	auto	0.0772745	85.57	PEVHRK		cleaved N-P@N-term; missed R-K@5	-0.00435192	764.425	383.22	764.429	383.222	2	8	11.1.1.1711.2	15.9563	1142	15.8341	1.40764	5.63317	738	27.17	550	23.45	NGO0340
								1	auto	0	99	AQSLVDAHPDTYFMPR	Oxidation(M)@14		0.0035554	1862.87	621.962	1862.86	621.961	3	12	11.1.1.1898.2	24.108	3102	24.2054	1.64716	4.58945	1220	34.93	777	27.87	NGO0340
								0	no quant - no residues to label	0	99	IAEAMIEAAEK	Oxidation(M)@5		-0.0306611	1190.55	596.285	1190.59	596.3	2	14	11.1.1.1790.2	19.395	5358	19.6647							NGO0340
								0	no quant - no residues to label	0	99	IAEAMIEAAEK	Oxidation(M)@5		-0.0298066	1190.56	596.285	1190.59	596.3	2	17	11.1.1.1794.2	19.569	5358	19.6647							NGO0340
								0	no quant - no residues to label	0	99	IAEAMIEAAEK	Oxidation(M)@5		-0.0298066	1190.56	596.285	1190.59	596.3	2	17	11.1.1.1797.2	19.6995	5106	19.6647							NGO0340
								0	no quant - no residues to label	0	99	IAEAMIEAAEK	Oxidation(M)@5		-0.0306611	1190.55	596.285	1190.59	596.3	2	18	11.1.1.1814.2	20.4381	4736	20.4469							NGO0340
								0	no quant - no residues to label	0	99	IAEAMIEAAEK	Oxidation(M)@5		-0.0112522	1190.57	596.294	1190.59	596.3	2	15	11.1.1.1837.2	21.4371	650	21.4458							NGO0340
								0	no quant - no residues to label	0	99	IAEAMIEAAEK	Dioxidation(M)@5		-0.00883324	1206.57	604.293	1206.58	604.297	2	13	11.1.1.1854.2	22.1746	1905	22.4439							NGO0340
								0	no quant - no residues to label	0	99	IAEAMIEAAEK	Dioxidation(M)@5		-0.00663601	1206.57	604.294	1206.58	604.297	2	14	11.1.1.1858.2	22.3482	1905	22.4439							NGO0340
								0	no quant - no residues to label	0	99	IAEAMIEAAEK			0.0162316	1174.61	588.311	1174.59	588.302	2	15	11.1.1.1894.2	23.931	1231	23.9841							NGO0340
								0	no quant - no residues to label	0	99	IAEAMIEAAEK	Oxidation(M)@5		0.0030304	1190.59	596.302	1190.59	596.3	2	15	10.1.1.1793.2	19.446	375	19.5413							NGO0340
								0	no quant - no residues to label	0	99	IAEAMIEAAEK	Oxidation(M)@5		0.0226628	1190.61	596.311	1190.59	596.3	2	11	9.1.1.1816.2	20.171	99	20.0498							NGO0340
								0	no quant - no residues to label	0	99	IAEAMIEAAEK	Oxidation(M)@5		0.0071808	1190.59	596.303	1190.59	596.3	2	13	10.1.1.1811.2	20.2252	247	20.2339							NGO0340
								0	no quant - no residues to label	0	99	IAEAMIEAAEK	Oxidation(M)@5		-0.00497309	1190.58	596.297	1190.59	596.3	2	12	12.1.1.1787.2	19.1582	262	19.1235							NGO0340
								0	no quant - no residues to label	0	99	IAEAMIEAAEK	Oxidation(M)@5		0.0649187	1190.65	596.332	1190.59	596.3	2	10	11.1.1.2046.2	30.5842	85	30.5929							NGO0340
								0	no quant - no residues to label	0	99	IAEAMIEAAEK	Carboxy(M)@5		-0.0247516	1218.56	610.285	1218.58	610.297	2	12	11.1.1.1863.2	22.5657	1528	22.6181							NGO0340
								0	no quant - no residues to label	0	97.57	IAEAMIEAAEK	Oxidation(M)@5		0.0159691	1190.6	596.308	1190.59	596.3	2	9	11.1.1.1987.2	28.0255	105	27.9907							NGO0340
								0	no quant - no residues to label	0	92.6	IAEAMIEAAEK	Oxidation(M)@5		-0.0952354	1190.49	596.252	1190.59	596.3	2	9	11.1.1.2071.2	31.5974	51	31.5196							NGO0340
								0	no quant - no residues to label	0	99	IANSITELIGNTPLVK			0.00897903	1681.97	561.664	1681.96	561.661	3	14	11.1.1.1968.2	27.197	1576	27.2496							NGO0340
								0	no quant - no residues to label	0	99	IANSITELIGNTPLVK			-0.0133118	1681.95	841.981	1681.96	841.988	2	17	11.1.1.1969.2	27.2408	4504	27.2496							NGO0340
								0	no quant - no residues to label	0	99	IANSITELIGNTPLVK			-0.0133118	1681.95	841.981	1681.96	841.988	2	18	11.1.1.1970.2	27.2846	4504	27.2496							NGO0340
								0	no quant - no residues to label	0	99	IANSITELIGNTPLVK			2.24568	1684.21	843.111	1681.96	841.988	2	15	11.1.1.1972.2	27.3721	729	27.2934							NGO0340
								0	no quant - no residues to label	0	99	IANSITELIGNTPLVK			0.00897903	1681.97	561.664	1681.96	561.661	3	16	11.1.1.1973.2	27.4158	1576	27.2496							NGO0340
								0	no quant - no residues to label	0	99	IANSITELIGNTPLVK			1.03806	1683	842.507	1681.96	841.988	2	15	11.1.1.1974.2	27.4594	1900	27.4245							NGO0340
								0	no quant - no residues to label	0	99	IANSITELIGNTPLVK	Deamidated(N)@11		0.00924427	1682.95	842.485	1682.95	842.48	2	13	11.1.1.1980.2	27.721	86	27.6426							NGO0340
								0	no quant - no residues to label	0	99	IANSITELIGNTPLVK			0.00670737	1681.97	841.991	1681.96	841.988	2	14	11.1.1.2006.2	28.8507	164	28.816							NGO0340
								0	no quant - no residues to label	0	99	IANSITELIGNTPLVK			-0.0102601	1681.95	841.983	1681.96	841.988	2	13	11.1.1.2015.2	29.2407	89	29.2061							NGO0340
								0	no quant - no residues to label	0	99	IANSITELIGNTPLVK			0.000907984	1681.96	841.989	1681.96	841.988	2	15	10.1.1.1973.2	27.2946	230	27.26							NGO0340
								0	no quant - no residues to label	0	97.57	IANSITELIGNTPLVK			0.025872	1681.99	842.001	1681.96	841.988	2	9	11.1.1.2070.2	31.5541	33	31.5196							NGO0340
								0	no quant - no residues to label	0	94.04	IYDSIAK			-0.0237036	808.409	405.212	808.433	405.224	2	7	11.1.1.1761.2	18.1346	6805	18.4476							NGO0340
								0	no quant - no residues to label	0	99	LAITMPESMSK	Oxidation(M)@5; Dioxidation(M)@9		-0.00850893	1254.58	628.295	1254.58	628.299	2	14	11.1.1.1821.2	20.7423	1088	20.8817							NGO0340
								0	no quant - no residues to label	0	99	LAITMPESMSK	Oxidation(M)@5; Dioxidation(M)@9		-0.00741032	1254.58	628.295	1254.58	628.299	2	14	11.1.1.1833.2	21.2635	1001	20.9251							NGO0340
								0	no quant - no residues to label	0	99	LAITMPESMSK	Oxidation(M)@5; Dioxidation(M)@9		-0.0232792	1254.56	628.287	1254.58	628.299	2	14	11.1.1.1845.2	21.7841	2247	21.923							NGO0340
								0	no quant - no residues to label	0	99	LAITMPESMSK	Oxidation(M)@5; Oxidation(M)@9		0.00908446	1238.6	620.306	1238.59	620.302	2	12	12.1.1.1791.2	19.3316	179	19.2969							NGO0340
								0	no quant - no residues to label	0	97.77	LAITMPESMSK	Oxidation(M)@5; Oxidation(P)@6; Oxidation(M)@9		0.0165796	1254.6	628.307	1254.58	628.299	2	11	10.1.1.1853.2	22.043	151	22.0084							NGO0340
								0	no quant - no residues to label	0	50.42	LAITMPESMSK	Carbamyl(M)@5; Oxidation(M)@9		-0.0190434	1265.58	633.798	1265.6	633.807	2	10	11.1.1.1846.2	21.8275	252	21.8362							NGO0340
								0	no quant - no residues to label	0	99	LEFFNPGSSVK			-0.00722865	1223.61	612.813	1223.62	612.817	2	15	11.1.1.1926.2	25.348	5017	25.401							NGO0340
								1	auto	0	99	LIVVLLPSYGER	Label:13C(6)(R)@12		-0.00604644	1363.81	682.913	1363.82	682.916	2	13	11.1.1.1961.2	26.8907	2001	27.0307	1.50609	6.18895	636	25.22	443	21.05	NGO0340
								1	auto	0	99	LIVVLLPSYGER	Label:13C(6)(R)@12		-0.00665678	1363.81	682.913	1363.82	682.916	2	14	11.1.1.1965.2	27.0657	2001	27.0307	1.44663	3.02623	2598	50.97	1884	43.41	NGO0340
								1	auto	0	99	LIVVLLPSYGER	Label:13C(6)(R)@12		-0.00592437	1363.81	682.913	1363.82	682.916	2	14	11.1.1.1967.2	27.1533	1917	27.0307	1.39315	3.28428	2158	46.45	1625	40.31	NGO0340
								1	auto	0	99	LIVVLLPSYGER			0.00356124	1357.8	679.908	1357.8	679.906	2	11	11.1.1.1960.2	26.8464	2553	27.0307	1.85295	9.22428	325	18.03	184	13.56	NGO0340
								1	auto	0	99	LIVVLLPSYGER			0.00356124	1357.8	679.908	1357.8	679.906	2	11	11.1.1.1966.2	27.1095	2553	27.0307	1.56991	3.11785	2568	50.68	1716	41.42	NGO0340
								0	manual	0	99	LIVVLLPSYGER			0.00854263	1357.81	679.91	1357.8	679.906	2	12	12.1.1.1969.2	27.11	135	27.0317	1.1849	13.7212	113.04	10.63	100.08	10	NGO0340
								0	auto - shared MS/MS	0	81.13	LIVVLLPSYGER			-8.07817	1349.72	675.867	1357.8	679.906	2	11	12.1.1.1966.2	26.9796	257	26.9012	1.22338	11.3177	169.13	13.01	145.03	12.04	NGO0340
								1	auto	0	99	QFDNEANPEVHR	Label:13C(6)(R)@12		-0.0198083	1460.65	487.892	1460.67	487.899	3	13	11.1.1.1735.2	17.0019	1337	17.0978	1.59659	4.92134	1041	32.26	684	26.15	NGO0340
								1	auto	0	99	QFDNEANPEVHR	Label:13C(6)(R)@12		-0.0198083	1460.65	487.892	1460.67	487.899	3	13	11.1.1.1739.2	17.1763	1337	17.0978	1.4024	3.7532	1659	40.73	1241	35.23	NGO0340
								1	auto	0	99	QFDNEANPEVHRK		missed R-K@12	-0.0276833	1582.72	528.581	1582.75	528.59	3	16	11.1.1.1708.2	15.8253	2204	15.8341	1.31745	3.41865	1930	43.93	1536.81	39.2	NGO0340
								1	auto	0	99	QFDNEANPEVHRK	Label:13C(6)(R)@12	missed R-K@12	-0.0125603	1588.76	398.196	1588.77	398.2	4	13	11.1.1.1709.2	15.8689	1163	15.8777	1.37019	3.9582	1472	38.37	1127	33.57	NGO0340
								1	auto	0	99	QFDNEANPEVHRK	Gln->pyro-Glu@N-term; Label:13C(6)(R)@12	missed R-K@12	-0.0131416	1571.73	524.917	1571.74	524.921	3	12	11.1.1.1786.2	19.2209	388	19.3602	1.47296	8.35954	344	18.55	245	15.65	NGO0340
								1	auto	0	99	VPNEAAFETAR			-0.0255325	1203.56	602.789	1203.59	602.801	2	17	11.1.1.1870.2	22.8718	7029	22.9683	1.44891	2.90089	2830	53.2	2049	45.27	NGO0340
								1	auto	0	99	VPNEAAFETAR	Label:13C(6)(R)@11		-0.021333	1209.59	605.801	1209.61	605.812	2	16	11.1.1.1871.2	22.9156	4902	22.9683	1.36655	2.17486	4868	69.77	3737	61.13	NGO0340
								1	auto	0	99	VPNEAAFETAR			-0.0255325	1203.56	602.789	1203.59	602.801	2	17	11.1.1.1873.2	23.0034	7115	22.9683	1.27752	1.85236	6464	80.4	5308	72.86	NGO0340
								1	auto	0	99	VPNEAAFETAR	Label:13C(6)(R)@11		-0.0209668	1209.59	605.801	1209.61	605.812	2	16	11.1.1.1875.2	23.0913	5220	22.9683	1.39499	1.99818	5835	76.39	4388	66.24	NGO0340
								1	auto	0	99	VPNEAAFETAR	Label:13C(6)(R)@11		-0.019624	1209.59	605.802	1209.61	605.812	2	15	11.1.1.1881.2	23.3565	5220	22.9683	1.63979	2.63998	3678	60.65	2353	48.51	NGO0340
								1	auto	0	99	VPNEAAFETAR	Label:13C(6)(R)@11		-0.012544	1209.6	605.805	1209.61	605.812	2	14	11.1.1.1884.2	23.489	5328	23.0123	1.40496	3.33096	2108	45.91	1574	39.67	NGO0340
								0	manual	0	99	VPNEAAFETAR			0.0312294	1203.62	602.817	1203.59	602.801	2	13	11.1.1.2001.2	28.6338	84	28.5991	2.95149	21.9687	78.89	8.88	28.04	5.29	NGO0340
								0	manual	0	99	VPNEAAFETAR			0.0242715	1203.61	602.814	1203.59	602.801	2	11	11.1.1.2084.2	32.0906	45	32.0993	0.853984	22.7444	35.11	5.93	43.13	6.57	NGO0340
								0	manual	0	99	VPNEAAFETAR			0.0359901	1203.62	602.819	1203.59	602.801	2	11	11.1.1.2111.2	32.8444	44	32.8619	0.698866	26.8605	23.11	4.81	34.69	5.89	NGO0340
								0	manual	0	99	VPNEAAFETAR	Label:13C(6)(R)@11		0.0388469	1209.65	605.831	1209.61	605.812	2	11	11.1.1.2066.2	31.3811	93	31.3465	0.01		0	0	89.56	9.46	NGO0340
								0	manual	0	99	VPNEAAFETAR			0.0427039	1203.63	602.823	1203.59	602.801	2	11	11.1.1.2113.2	32.8964	44	32.8619	1.55123	23.6131	44.42	6.66	30.04	5.48	NGO0340
								0	manual	0	99	VPNEAAFETAR			0.0796907	1203.67	602.841	1203.59	602.801	2	10	11.1.1.2053.2	30.8529	58	30.775	0.643124	17.5861	52.14	7.22	85.05	9.22	NGO0340
								0	no quant - weak signal	0	99	VPNEAAFETAR	Label:13C(6)(R)@11		0.152249	1209.76	605.888	1209.61	605.812	2	10	11.1.1.2273.2	35.4327	22	35.4501			11.54	3.4	16.4	4.05	NGO0340
								0	no quant - weak signal	0	96.95	VPNEAAFETAR			0.0324501	1203.62	602.818	1203.59	602.801	2	8	11.1.1.2376.2	36.7808	23	36.7463			19.57	4.42	11.11	3.33	NGO0340
								0	manual	0	95.72	VPNEAAFETAR	Label:13C(6)(R)@11		0.0438517	1209.65	605.833	1209.61	605.812	2	9	11.1.1.2099.2	32.4635	43	32.429	0.817945	26.2835	25.73	5.07	33	5.74	NGO0340
								0	no quant - weak signal	0	88.75	VPNEAAFETAR			0.137673	1203.73	602.87	1203.59	602.801	2	9	11.1.1.2214.2	34.6077	35	34.5732			0	0	26.16	5.11	NGO0340
								0	manual	0	87.56	VPNEAAFETAR	Deamidated(N)@3		0.056599	1204.63	603.322	1204.57	603.293	2	9	11.1.1.2087.2	32.1859	52	32.1514	0.85494	23.5699	32.68	5.72	40.1	6.33	NGO0340
								0	manual	0	87.56	VPNEAAFETAR			0.0282998	1203.62	602.816	1203.59	602.801	2	8	11.1.1.2098.2	32.4203	51	32.3858	1.23097	21.3843	47.57	6.9	40.54	6.37	NGO0340
								0	no quant - no residues to label	0	99	YLSTPLFADLA			0.00239089	1209.63	605.823	1209.63	605.821	2	13	11.1.1.2023.2	29.5875	1858	29.5528							NGO0340
								0	no quant - no residues to label	0	99	YLSTPLFADLA			0.00239089	1209.63	605.823	1209.63	605.821	2	12	11.1.1.2024.2	29.6309	1858	29.5528							NGO0340
NGO0353	upp; uracil phosphoribosyltransferase (EC:2.4.2.9); K00761 uracil phosphoribosyltransferase [EC:2.4.2.9]	148	10.77	10.77	40.38	27.4	23.56	0	no quant - no residues to label	2	99	ALVLVAAPEGVK			0.00262718	1165.71	583.862	1165.71	583.861	2	14	3.1.1.1925.2	24.8046	1723	24.6384							NGO0353
								0	manual	2	99	LMAYEASR	Oxidation(M)@2; Label:13C(6)(R)@8		0.00637001	961.47	481.742	961.463	481.739	2	9	3.1.1.1733.2	16.4676	574	16.5197	0.01		0	0	239	15.46	NGO0353
								1	auto	2	99	MNVNVINHPLVR	Oxidation(M)@1; Label:13C(6)(R)@12		0.00979785	1426.79	476.604	1426.78	476.601	3	10	3.1.1.1881.2	22.874	523	22.7516	0.652312	7.77887	268	16.37	431	20.76	NGO0353
								1	auto	2	99	TLTTELAR	Label:13C(6)(R)@8		-0.00673569	909.516	455.765	909.523	455.769	2	9	3.1.1.1861.2	22.0037	806	22.0989	0.665746	6.42486	396	19.9	624	24.98	NGO0353
								1	auto	2	99	TLTVVPILR	Label:13C(6)(R)@9		-0.00276276	1016.67	509.34	1016.67	509.342	2	10	3.1.1.1945.2	25.6785	1011	25.6872	0.704365	5.03951	658	25.65	980	31.3	NGO0353
								0	auto - shared MS/MS	0.769551	94.76	ISVVGLQR	Label:13C(6)(R)@8		-0.00327255	876.546	439.28	876.549	439.282	2	8	3.1.1.1896.2	23.5323	886	23.4532	2.03391	4.18404	1679	40.98	866	29.43	NGO0353
								0	no quant - no residues to label	0	99	ALVLVAAPEGVK			0.00262718	1165.71	583.862	1165.71	583.861	2	15	3.1.1.1920.2	24.5858	1688	24.6384							NGO0353
								1	auto	0	99	LMAYEASR	Oxidation(M)@2		0.0233063	955.467	478.741	955.443	478.729	2	9	3.1.1.1734.2	16.511	370	16.5197	0.761026	8.06186	265.54	16.3	366.04	19.13	NGO0353
								0	auto - shared MS/MS	0	98.74	TLTTELAR			-0.0103727	903.492	452.753	903.503	452.759	2	8	3.1.1.1856.2	21.7874	477	22.0557	0.762017	11.5869	128.57	11.34	177	13.3	NGO0353
								1	auto	0	99	TLTVVPILR	Label:13C(6)(R)@9		-0.00172517	1016.67	509.341	1016.67	509.342	2	9	3.1.1.1952.2	25.9835	999	25.7745	0.687842	6.80078	358	18.92	546	23.37	NGO0353
								1	auto	0	99	TLTVVPILR			0.000445207	1010.65	506.332	1010.65	506.332	2	9	3.1.1.1949.2	25.8529	872	25.6872	0.704423	4.89709	697	26.4	1038	32.22	NGO0353
NGO0423	rdgC; recombination associated protein; K03554 recombination associated protein RdgC	166	10.06	10.06	36.45	15.72	15.72	0	no quant - no residues to label	2	99	AENILTK			-0.000492541	787.443	394.729	787.444	394.729	2	10	11.1.1.1756.2	17.9169	843	18.0998							NGO0423
								0	no quant - no residues to label	2	99	HGYLLVNNAASAK			-0.00418419	1356.71	453.244	1356.71	453.246	3	15	11.1.1.1848.2	21.9142	314	22.0966							NGO0423
								0	no quant - no residues to label	2	99	QISFYPLNK			0.0122368	1108.6	555.309	1108.59	555.303	2	10	11.1.1.1929.2	25.4808	787	25.3125							NGO0423
								1	auto	2	99	TEAVFNTR	Label:13C(6)(R)@8		0.000897716	942.487	472.251	942.487	472.251	2	10	11.1.1.1792.2	19.482	446	19.5342	1.58943	7.20049	485	22.02	320.11	17.89	NGO0423
								1	auto	2	99	VAEIQNNEAR			-0.00466491	1142.56	572.289	1142.57	572.291	2	13	11.1.1.1712.2	15.9998	852	15.965	1.77416	5.34475	942	30.69	557	23.6	NGO0423
								0	no quant - no residues to label	0	95.53	AENILTK			0.000824989	787.445	394.73	787.444	394.729	2	9	10.1.1.1755.2	17.7993	367	17.808							NGO0423
								1	auto	0	99	TEAVFNTR			-0.000708003	936.466	469.24	936.466	469.241	2	10	11.1.1.1791.2	19.4385	604	19.5342	1.20089	7.85063	348	18.65	304	17.44	NGO0423
								1	auto	0	99	VAEIQNNEAR	Label:13C(6)(R)@10		-0.0143752	1148.57	575.294	1148.59	575.301	2	11	11.1.1.1713.2	16.0434	663	16.0086	1.52655	5.41322	838	28.95	575.88	24	NGO0423
NGO0441	ribose-phosphate pyrophosphokinase (EC:2.7.6.1); K00948 ribose-phosphate pyrophosphokinase [EC:2.7.6.1]	109	14.07	14.08	41.59	32.11	32.11	0	no quant - no residues to label	2	99	ANVAEVMNIIGDIQGK	Oxidation(M)@7		-0.00520742	1686.86	844.435	1686.86	844.438	2	20	11.1.1.1948.2	26.3198	2934	26.3726							NGO0441
								0	no quant - no residues to label	2	99	HLDISLGNASVSK			0.0189822	1339.73	447.584	1339.71	447.577	3	16	11.1.1.1893.2	23.8868	1062	23.7188							NGO0441
								0	no quant - no residues to label	2	99	IASSEIDQVVVTDTIPLSEAAK			-0.0170503	2285.18	762.735	2285.2	762.741	3	21	11.1.1.1950.2	26.4078	673	26.3286							NGO0441
								1	auto	2	99	IENLTVVSPDIGGVVR			-0.0195626	1666.91	834.46	1666.93	834.47	2	14	11.1.1.1937.2	25.8347	1741	25.6224	0.925748	3.5857	1464	38.26	1659	40.73	NGO0441
								1	auto	2	99	ITTAIPYFGYAR	Label:13C(6)(R)@12		0.0102055	1377.75	689.882	1377.74	689.877	2	11	11.1.1.1946.2	26.2317	1198	26.1081	0.478756	5.6577	455	21.33	997	31.58	NGO0441
								1	auto	2	99	LVANMLYSAGIDR	Oxidation(M)@5		0.00548393	1437.73	719.874	1437.73	719.872	2	14	11.1.1.1907.2	24.5066	906	24.4711	0.645743	4.30667	871	29.51	1415	37.62	NGO0441
								0	manual	2	99	QVTIAGLLAETVR	Label:13C(6)(R)@13		0.00253839	1375.82	688.915	1375.81	688.914	2	11	11.1.1.1998.2	28.5036	214	28.4254	0.660193	12.0899	111.39	10.55	177	13.3	NGO0441
								0	no quant - no residues to label	0	99	ANVAEVMNIIGDIQGK	Deamidated(N)@2; Oxidation(M)@7		0.0107569	1687.86	844.935	1687.85	844.93	2	17	11.1.1.1949.2	26.3638	143	26.3726							NGO0441
								0	no quant - no residues to label	0	99	ANVAEVMNIIGDIQGK	Oxidation(M)@7		-0.00520742	1686.86	844.435	1686.86	844.438	2	18	11.1.1.1951.2	26.4518	2934	26.3726							NGO0441
								0	no quant - no residues to label	0	99	ANVAEVMNIIGDIQGK	Oxidation(M)@7		0.00614489	1686.87	844.441	1686.86	844.438	2	17	11.1.1.1962.2	26.9345	776	26.7676							NGO0441
								1	auto	0	99	IENLTVVSPDIGGVVR	Label:13C(6)(R)@16		-0.0073412	1672.94	837.476	1672.95	837.48	2	16	11.1.1.1934.2	25.7021	2549	25.6224	0.848277	2.9587	2066	45.45	2555	50.55	NGO0441
								1	auto	0	88.75	ITTAIPYFGYAR			0.00833983	1371.73	686.871	1371.72	686.867	2	9	11.1.1.1945.2	26.1876	626	26.1081	0.720043	4.96136	685	26.17	998	31.59	NGO0441
								1	auto	0	99	LVANMLYSAGIDR	Oxidation(M)@5; Label:13C(6)(R)@13		0.0095418	1443.76	722.886	1443.75	722.882	2	15	11.1.1.1906.2	24.4623	1361	24.4268	0.581279	4.28861	845	29.07	1525	39.05	NGO0441
NGO0562	putative dihydrolipoamide dehydrogenase (EC:1.8.1.4); K00382 dihydrolipoamide dehydrogenase [EC:1.8.1.4]	12	40.34	40.34	46.63	36.7	34.68	0	no quant - no residues to label	2	99	AEAAAAPAQEAPK			-0.0133809	1223.6	612.808	1223.61	612.815	2	14	22.1.1.1762.2	16.0203	381	16.0722							NGO0562
								1	auto	2	99	AGVAVTDR			0.00201397	787.421	394.718	787.419	394.717	2	11	23.1.1.1747.2	16.2695	1109	16.3216	2.32445	6.1656	846	29.09	381.81	19.54	NGO0562
								0	no quant - no residues to label	2	99	AIANGCDNGFTK	Carbamidomethyl(C)@6		-0.00529344	1266.56	634.288	1266.57	634.29	2	14	23.1.1.1804.2	18.7409	868	18.8795							NGO0562
								1	auto	2	99	ALLHNAAVIDEVR			0.00626201	1419.79	474.271	1419.78	474.268	3	16	23.1.1.1928.2	24.1152	1341	24.2117	3.23042	8.37275	582	24.12	189	13.75	NGO0562
								1	auto	2	99	ANFPWAASGR			0.0131358	1075.53	538.774	1075.52	538.767	2	11	23.1.1.1961.2	25.5602	745	25.569	3.51454	8.78865	563	23.73	168.05	12.96	NGO0562
								0	no quant - no residues to label	2	99	AVHEGHVAAENCAGHK	Carbamidomethyl(C)@12		-0.0107084	1685.76	422.447	1685.77	422.45	4	17	23.1.1.1701.2	14.8682	150	14.8943							NGO0562
								0	manual	2	99	AYKDGVVSR			0.00533869	993.53	497.772	993.524	497.769	2	12	23.1.1.1738.2	15.8794	411	15.9314	3.17611	14.0882	203	14.25	67.05	8.19	NGO0562
								0	no quant - no residues to label	2	99	FDNIMVNTK	Oxidation(M)@5		0.0032398	1096.53	549.27	1096.52	549.268	2	11	23.1.1.1901.2	22.9367	3168	23.0759							NGO0562
								0	no quant - no residues to label	2	99	HLAANGIK			-0.034235	822.437	412.226	822.471	412.243	2	8	23.1.1.1729.2	15.4906	471	15.672							NGO0562
								0	no quant - no residues to label	2	99	IIDSSGALALK			0.0160983	1086.64	544.33	1086.63	544.322	2	11	22.1.1.1957.2	24.4912	537	24.5							NGO0562
								1	auto	2	99	LIFDAETGR			0.00256832	1020.53	511.271	1020.52	511.269	2	11	23.1.1.1955.2	25.2979	2946	25.1318	2.29141	3.74046	2276	47.71	1042	32.28	NGO0562
								1	auto	2	99	LPFIPEDPR			-0.00249062	1082.57	542.294	1082.58	542.295	2	12	23.1.1.1973.2	26.0837	938	26.0053	2.84884	6.53938	869	29.48	320	17.89	NGO0562
								0	no quant - no residues to label	2	99	LTGGLAGMAK	Oxidation(M)@8		-0.0059434	933.49	467.752	933.495	467.755	2	12	23.1.1.1780.2	17.7007	3648	17.2322							NGO0562
								1	auto	2	99	NCIIAAGSR	Carbamidomethyl(C)@2		0.00217708	960.483	481.249	960.481	481.248	2	11	23.1.1.1802.2	18.6543	1144	18.663	3.26924	6.15643	1086.18	32.96	348.54	18.67	NGO0562
								0	no quant - no residues to label	2	99	TLGGVCLNVGCIPSK	Carbamidomethyl(C)@6; Carbamidomethyl(C)@11		-0.00124511	1573.79	787.904	1573.8	787.905	2	16	23.1.1.1962.2	25.6039	636	25.569							NGO0562
								0	no quant - no residues to label	2	99	TNVPHIYAIGDIVGQPMLAHK	Oxidation(M)@17		-0.0362385	2289.16	573.297	2289.19	573.306	4	12	23.1.1.1964.2	25.6912	451	25.569							NGO0562
								0	no quant - no residues to label	2	99	TVAVEPK			0.000489688	742.423	372.219	742.422	372.219	2	10	23.1.1.1741.2	16.0093	1051	16.0614							NGO0562
								1	auto	2	99	YDAVLVAAGR			0.00539559	1033.56	517.788	1033.56	517.785	2	15	23.1.1.1932.2	24.2906	1880	24.3432	3.65147	5.40284	1535	39.18	441	21	NGO0562
								0	no quant - no residues to label	1.79588	98.77	GFIEVDK			0.0106728	806.428	404.221	806.417	404.216	2	9	23.1.1.1924.2	23.9401	866	23.9926							NGO0562
								0	no quant - weak signal	1.10237	95.26	LPFIPEDPRIIDSSGALALK	Label:13C(6)(R)@9	missed R-I@9	-0.0108383	2157.2	540.308	2157.21	540.311	4	10	23.1.1.2016.2	27.95	21	27.9154			0	0	0	0	NGO0562
								0	manual	0.772113	86.33	VTKLPFIPEDPR		missed K-L@3	0.0161913	1410.8	471.275	1410.79	471.27	3	9	23.1.1.1960.2	25.5165	351	25.5253	3.6037	10.9317	371	19.26	108	10.39	NGO0562
								1	auto	0.361511	69.03	AYFDAR	Label:13C(6)(R)@6		0.0246522	747.389	374.702	747.365	374.69	2	7	23.1.1.1869.2	21.5519	183	21.5173	2.62419	8.31709	506	22.49	202.28	14.22	NGO0562
								0	manual	0.28567	93.42	IEVDKQMR	Oxidation(M)@7	cleaved F-I@N-term; missed K-Q@5	-0.000887943	1033.52	517.768	1033.52	517.769	2	9	23.1.1.1870.2	21.5951	384	21.5173	3.03134	10.4604	355.42	18.85	123	11.09	NGO0562
								0	no quant - no residues to label	0	99	AEAAAAPAQEAPK			-0.0207043	1223.59	612.804	1223.61	612.815	2	18	23.1.1.1740.2	15.966	4182	16.0614							NGO0562
								0	no quant - no residues to label	0	99	AEAAAAPAQEAPK			-0.0207043	1223.59	612.804	1223.61	612.815	2	18	23.1.1.1742.2	16.0526	4182	16.0614							NGO0562
								0	no quant - no residues to label	0	99	AEAAAAPAQEAPK			0.978959	1224.59	613.304	1223.61	612.815	2	16	23.1.1.1743.2	16.096	261	16.0614							NGO0562
								0	no quant - no residues to label	0	99	AEAAAAPAQEAPK			-0.0207043	1223.59	612.804	1223.61	612.815	2	18	23.1.1.1746.2	16.2261	4182	16.0614							NGO0562
								1	auto	0	99	AGVAVTDR	Label:13C(6)(R)@8		0.0070559	793.446	397.73	793.439	397.727	2	10	23.1.1.1748.2	16.3128	450	16.3216	2.93104	5.90695	1087	32.97	389.05	19.72	NGO0562
								0	auto - shared MS/MS	0	69.99	AGVAVTDR	Label:13C(6)(R)@8		-0.0178788	793.421	397.718	793.439	397.727	2	8	13.1.1.1723.2	15.9226	1011	16.018	0.01		0	0	274	16.55	NGO0562
								0	auto - shared MS/MS	0	59.53	AGVAVTDR	Label:13C(6)(R)@8		-0.0348194	793.404	397.709	793.439	397.727	2	8	12.1.1.1709.2	15.7643	2513	15.8599	0.01		0	0	706	26.57	NGO0562
								0	no quant - no residues to label	0	99	AIANGCDNGFTK	Carbamidomethyl(C)@6		-0.00529344	1266.56	634.288	1266.57	634.29	2	13	23.1.1.1809.2	18.9574	868	18.8795							NGO0562
								0	no quant - no residues to label	0	99	AIANGCDNGFTK	Deamidated(N)@4; Carbamidomethyl(C)@6		-0.000142019	1267.55	634.782	1267.55	634.782	2	12	23.1.1.1836.2	20.1254	168	20.1773							NGO0562
								0	no quant - no residues to label	0	99	AVHEGHVAAENCAGHK	Carbamidomethyl(C)@12		0.00543208	1685.77	562.932	1685.77	562.93	3	15	23.1.1.1711.2	15.0928	33	15.0152							NGO0562
								0	no quant - no residues to label	0	99	AVHEGHVAAENCAGHK	Carbamidomethyl(C)@12		-9.03438	1676.73	559.919	1685.77	562.93	3	13	23.1.1.1707.2	14.9547	59	14.9203							NGO0562
								0	manual	0	54.1	AYFDAR			0.00764412	741.352	371.683	741.345	371.68	2	7	23.1.1.1865.2	21.3789	372	21.3876	100		223.43	14.95	0	0	NGO0562
								0	no quant - no residues to label	0	99	FDNIMVNTK	Oxidation(M)@5		-0.00286241	1096.52	549.267	1096.52	549.268	2	10	23.1.1.1897.2	22.7633	3014	23.0759							NGO0562
								0	no quant - no residues to label	0	82.65	FDNIMVNTK	Oxidation(M)@5		0.0456691	1096.57	549.291	1096.52	549.268	2	9	24.1.1.1963.2	23.1604	117	23.0824							NGO0562
								0	no quant - no residues to label	0	99	IIDSSGALALK			-0.0159864	1086.61	544.313	1086.63	544.322	2	14	23.1.1.1935.2	24.4222	5376	24.5626							NGO0562
								0	no quant - no residues to label	0	99	IIDSSGALALK			-0.0159864	1086.61	544.313	1086.63	544.322	2	15	23.1.1.1938.2	24.5538	5392	24.5626							NGO0562
								0	no quant - no residues to label	0	99	IIDSSGALALK			-0.0159864	1086.61	544.313	1086.63	544.322	2	15	23.1.1.1942.2	24.7291	5392	24.5626							NGO0562
								1	auto	0	99	LIFDAETGR			0.00256832	1020.53	511.271	1020.52	511.269	2	11	23.1.1.1957.2	25.3854	2946	25.1318	2.43893	4.6163	1560	39.5	671	25.9	NGO0562
								1	auto	0	99	LIFDAETGR			0.0019581	1020.53	511.27	1020.52	511.269	2	10	23.1.1.1948.2	24.9916	3288	25.0879	3.07138	7.14309	770	27.75	263	16.22	NGO0562
								1	auto	0	99	LIFDAETGR	Label:13C(6)(R)@9		0.014361	1026.56	514.287	1026.54	514.279	2	10	23.1.1.1949.2	25.0354	1328	25.1318	2.71432	4.457	1806	42.5	698	26.42	NGO0562
								1	auto	0	99	LPFIPEDPR			-0.00151427	1082.57	542.295	1082.58	542.295	2	11	23.1.1.1969.2	25.9095	890	26.0053	3.01365	11.0725	316	17.78	110	10.49	NGO0562
								1	auto	0	72.61	LPFIPEDPR	Label:13C(6)(R)@9		-0.00107653	1088.6	545.305	1088.6	545.305	2	8	23.1.1.1971.2	25.9966	323	26.0489	3.5304	6.91784	912	30.2	271	16.46	NGO0562
								0	no quant - no residues to label	0	99	LTGGLAGMAK	Oxidation(M)@8		-0.00777407	933.488	467.751	933.495	467.755	2	11	23.1.1.1765.2	17.0498	3441	17.2322							NGO0562
								0	no quant - no residues to label	0	99	LTGGLAGMAK	Dioxidation(M)@8		0.00436651	949.495	475.755	949.49	475.752	2	10	23.1.1.1790.2	18.1344	576	18.2732							NGO0562
								0	no quant - no residues to label	0	95.51	LTGGLAGMAK	Oxidation(M)@8		0.0138278	933.509	467.762	933.495	467.755	2	8	23.1.1.1813.2	19.1305	116	19.1392							NGO0562
								1	auto	0	99	NCIIAAGSR	Carbamidomethyl(C)@2; Label:13C(6)(R)@9		0.00457737	966.506	484.26	966.501	484.258	2	9	23.1.1.1799.2	18.5245	448	18.663	3.97767	9.36828	546	23.37	144	12	NGO0562
								0	auto - shared MS/MS	0	94.41	NCIIAAGSR	Carbamidomethyl(C)@2		0.0329933	960.514	481.264	960.481	481.248	2	8	23.1.1.1840.2	20.2983	75	20.2637	2.29326	25.6963	48.18	6.94	22.04	4.69	NGO0562
								0	no quant - no residues to label	0	97.95	TVAVEPK			0.00152707	742.424	372.219	742.422	372.219	2	8	23.1.1.1745.2	16.1828	863	16.1915							NGO0562
								1	auto	0	99	YDAVLVAAGR	Label:13C(6)(R)@10		0.0103527	1039.59	520.8	1039.58	520.795	2	12	23.1.1.1933.2	24.3345	596	24.2994	3.26373	4.82732	1764	42	567	23.81	NGO0562
								1	auto	0	99	YDAVLVAAGR			0.00539559	1033.56	517.788	1033.56	517.785	2	14	23.1.1.1937.2	24.5099	1947	24.3432	3.34337	5.72279	1278	35.75	401	20.02	NGO0562
NGO0564	dihydrolipoamide acetyltransferase (EC:2.3.1.12); K00627 pyruvate dehydrogenase E2 component (dihydrolipoamide acetyltransferase) [EC:2.3.1.12]	42	24.33	24.33	40.08	20.6	20.6	0	no quant - no residues to label	2	99	AFPEFNASLDGDNLVLK			-0.0215301	1848.9	925.459	1848.93	925.47	2	11	22.1.1.2027.2	27.5681	336	27.6204							NGO0564
								0	no quant - no residues to label	2	99	ELGVDLGQVK			0.00765659	1056.59	529.302	1056.58	529.298	2	11	22.1.1.1966.2	24.8889	2574	24.8535							NGO0564
								0	no quant - no residues to label	2	99	FGNVEVK			0.00121784	791.419	396.717	791.418	396.716	2	10	22.1.1.1842.2	19.4904	1438	19.4558							NGO0564
								0	no quant - no residues to label	2	99	FTVFLANLLK			-0.0533075	1164.64	583.326	1164.69	583.353	2	12	22.1.1.2069.2	29.3957	235	29.4912							NGO0564
								0	no quant - no residues to label	2	99	IDEAAFAK			-0.00357155	863.435	432.725	863.439	432.727	2	10	22.1.1.1911.2	22.4759	1607	22.6578							NGO0564
								0	no quant - no residues to label	2	99	IMGDDIK	Oxidation(M)@2		0.000298566	806.385	404.2	806.384	404.199	2	10	21.1.1.1748.2	16.2872	2924	16.3834							NGO0564
								1	auto	2	99	ISGQNLSR			0.000974328	873.468	437.741	873.467	437.741	2	10	22.1.1.1766.2	16.1936	745	16.2023	5.66334	10.4742	583.04	24.15	108	10.39	NGO0564
								0	manual	2	99	LMCPLSLSFDHR	Oxidation(M)@2; Carbamidomethyl(C)@3		0.0282266	1490.73	497.917	1490.7	497.908	3	15	22.1.1.1977.2	25.3742	358	25.2947	3.82824	13.297	263	16.22	72.07	8.49	NGO0564
								0	no quant - no residues to label	2	99	LSPLAFIIK			0.00502065	1000.64	501.326	1000.63	501.323	2	12	22.1.1.2050.2	28.5695	719	28.5348							NGO0564
								0	no quant - no residues to label	2	99	QISQELTELSK			0.00778332	1274.68	638.347	1274.67	638.343	2	13	22.1.1.1960.2	24.6236	1687	24.7206							NGO0564
								0	no quant - no residues to label	2	99	QISQELTELSKK		missed K-K@11	0.0258565	1402.79	468.605	1402.77	468.596	3	17	21.1.1.1923.2	23.9239	1739	23.9327							NGO0564
								1	auto	2	99	VIDGAAGMR	Oxidation(M)@8		-0.0107764	904.433	453.224	904.444	453.229	2	13	21.1.1.1740.2	15.9375	2283	15.8593	4.49677	4.74414	2349	48.47	548	23.41	NGO0564
								0	no quant - no residues to label	0.205512	96.6	PLAFIIK		cleaved S-P@N-term	0.0136801	800.53	401.272	800.516	401.265	2	9	22.1.1.2047.2	28.4391	307	28.4913							NGO0564
								0	no quant - no residues to label	0	99	ELGVDLGQVK			0.00790067	1056.59	529.302	1056.58	529.298	2	13	22.1.1.1963.2	24.7559	2574	24.8535							NGO0564
								0	no quant - no residues to label	0	99	ELGVDLGQVK			0.00765659	1056.59	529.302	1056.58	529.298	2	10	22.1.1.1974.2	25.2418	2354	24.8535							NGO0564
								0	no quant - no residues to label	0	99	ELGVDLGQVK			3.07429e-05	1056.58	529.298	1056.58	529.298	2	12	21.1.1.1941.2	24.7214	4458	24.8188							NGO0564
								0	no quant - no residues to label	0	99	ELGVDLGQVK			3.07429e-05	1056.58	529.298	1056.58	529.298	2	12	21.1.1.1944.2	24.8543	4458	24.8188							NGO0564
								0	no quant - no residues to label	0	95.58	ELGVDLGQVK			0.0190593	1056.6	529.308	1056.58	529.298	2	10	30.1.1.1996.2	24.9983	237	24.9201							NGO0564
								0	no quant - no residues to label	0	99	FGNVEVK			0.00346546	791.421	396.718	791.418	396.716	2	10	21.1.1.1832.2	19.953	1346	19.8314							NGO0564
								0	no quant - no residues to label	0	99	FGNVEVK			0.020671	791.438	396.726	791.418	396.716	2	9	23.1.1.1817.2	19.3036	128	19.3988							NGO0564
								0	no quant - no residues to label	0	99	FGNVEVK			-0.00452818	791.413	396.714	791.418	396.716	2	10	21.1.1.1820.2	19.4312	3853	19.266							NGO0564
								0	no quant - no residues to label	0	98.99	FGNVEVK			-0.00452818	791.413	396.714	791.418	396.716	2	10	21.1.1.1816.2	19.2572	4256	19.266							NGO0564
								0	no quant - no residues to label	0	98.83	FGNVEVK			0.00785892	791.426	396.72	791.418	396.716	2	9	21.1.1.1856.2	20.9961	230	20.9614							NGO0564
								0	no quant - no residues to label	0	95.67	FGNVEVK			-0.00434512	791.413	396.714	791.418	396.716	2	9	21.1.1.1808.2	18.9091	4256	19.266							NGO0564
								0	no quant - no residues to label	0	93.06	FGNVEVK			0.00182806	791.42	396.717	791.418	396.716	2	8	22.1.1.1833.2	19.1007	1388	19.3692							NGO0564
								0	no quant - no residues to label	0	54.16	FGNVEVK			0.00404273	791.422	396.718	791.418	396.716	2	6	20.1.1.1830.2	19.3452	396	19.3104							NGO0564
								0	no quant - no residues to label	0	99	FTVFLANLLK			-0.00229404	1164.69	583.351	1164.69	583.353	2	10	22.1.1.2078.2	29.7862	230	29.6647							NGO0564
								0	no quant - no residues to label	0	99	FTVFLANLLK			0.0115658	1164.7	583.358	1164.69	583.353	2	11	21.1.1.2047.2	29.3802	193	29.3889							NGO0564
								0	no quant - no residues to label	0	99	IDEAAFAK			0.0105102	863.449	432.732	863.439	432.727	2	9	20.1.1.1900.2	22.3905	319	22.4429							NGO0564
								0	no quant - no residues to label	0	99	IDEAAFAK			0.0167341	863.456	432.735	863.439	432.727	2	9	20.1.1.1907.2	22.6961	264	22.6611							NGO0564
								0	no quant - no residues to label	0	99	IDEAAFAK			-0.00904285	863.43	432.722	863.439	432.727	2	12	21.1.1.1891.2	22.516	4222	22.6992							NGO0564
								0	no quant - no residues to label	0	99	IDEAAFAK			-0.00904285	863.43	432.722	863.439	432.727	2	12	21.1.1.1894.2	22.6469	4222	22.6992							NGO0564
								0	no quant - no residues to label	0	99	IDEAAFAK			-0.0100192	863.429	432.722	863.439	432.727	2	10	21.1.1.1888.2	22.3854	4222	22.6992							NGO0564
								0	no quant - no residues to label	0	75.59	IDEAAFAK			0.0156093	863.454	432.735	863.439	432.727	2	8	30.1.1.1915.2	21.659	84	21.6677							NGO0564
								1	auto	0	99	ISGQNLSR			-0.00968298	873.457	437.736	873.467	437.741	2	11	21.1.1.1745.2	16.156	2420	16.121	5.49121	4.97011	2523	50.23	482	21.95	NGO0564
								0	no quant - no residues to label	0	99	LSPLAFIIK			0.00767997	1000.64	501.327	1000.63	501.323	2	11	21.1.1.2024.2	28.3789	2267	28.4748							NGO0564
								0	no quant - no residues to label	0	98.65	LSPLAFIIK			0.00767997	1000.64	501.327	1000.63	501.323	2	10	21.1.1.2023.2	28.3353	2667	28.4748							NGO0564
								0	no quant - no residues to label	0	98.26	LSPLAFIIK			0.0450063	1000.68	501.346	1000.63	501.323	2	9	20.1.1.2041.2	28.6495	225	28.5703							NGO0564
								0	no quant - no residues to label	0	93.76	PLAFIIK		cleaved S-P@N-term	0.0155174	800.531	401.273	800.516	401.265	2	10	21.1.1.2025.2	28.4225	868	28.4748							NGO0564
								0	no quant - no residues to label	0	99	QISQELTELSK	Deamidated(Q)@4		0.0397644	1275.7	638.855	1275.66	638.835	2	14	22.1.1.1964.2	24.8	1121	24.7206							NGO0564
								0	no quant - no residues to label	0	99	QISQELTELSK			0.00709997	1274.68	638.347	1274.67	638.343	2	14	21.1.1.1938.2	24.5885	4855	24.6416							NGO0564
								0	no quant - no residues to label	0	99	QISQELTELSKK		missed K-K@11	0.0261311	1402.79	468.605	1402.77	468.596	3	19	21.1.1.1922.2	23.8797	1796	23.8442							NGO0564
								0	no quant - no residues to label	0	99	QISQELTELSKK		missed K-K@11	0.0195417	1402.79	468.603	1402.77	468.596	3	16	22.1.1.1944.2	23.9176	831	23.9705							NGO0564
								1	auto	0	99	VIDGAAGMR	Oxidation(M)@8		-0.0107764	904.433	453.224	904.444	453.229	2	13	21.1.1.1737.2	15.807	2254	15.8593	4.02625	5.64822	1516	38.94	395	19.87	NGO0564
								1	auto	0	99	VIDGAAGMR	Oxidation(M)@8		0.000443456	904.444	453.229	904.444	453.229	2	12	22.1.1.1758.2	15.8471	840	15.899	5.20063	15.9978	233	15.26	47	6.86	NGO0564
								0	auto - shared MS/MS	0	98.45	VIDGAAGMR	Oxidation(M)@8; Label:13C(6)(R)@9		-0.00957123	910.454	456.234	910.464	456.239	2	9	21.1.1.1739.2	15.894	559	15.8593	4.28966	4.57318	2433	49.33	595	24.39	NGO0564
NGO0565	aceE; pyruvate dehydrogenase subunit E1 (EC:1.2.4.1); K00163 pyruvate dehydrogenase E1 component [EC:1.2.4.1]	3	78.66	78.66	55.81	43.63	38.56	0	no quant - no residues to label	2	99	AANHADGKPTVILAK			-0.013778	1504.82	377.213	1504.84	377.216	4	19	26.1.1.1777.2	16.4603	1714	16.5997							NGO0565
								1	auto	2	99	ALVADMTDEQLWALNR	Oxidation(M)@6		-0.0314147	1860.87	931.443	1860.9	931.459	2	19	27.1.1.2009.2	26.518	674	26.571	1.87678	6.71222	619	24.88	346	18.6	NGO0565
								0	no quant - no residues to label	2	99	ANHADGKPTVILAK		cleaved A-A@N-term	0.008726	1433.81	478.943	1433.8	478.94	3	22	27.1.1.1782.2	16.576	1281	16.5847							NGO0565
								0	no quant - no residues to label	2	99	AQYLLENLLK			-0.00559952	1203.68	602.848	1203.69	602.85	2	14	26.1.1.2039.2	27.9043	1468	27.9573							NGO0565
								1	auto	2	99	AYIPNDYHVLGTDGFGR	Label:13C(6)(R)@17		0.0255716	1899.95	634.323	1899.92	634.314	3	16	27.1.1.1990.2	25.6749	1544	25.5948	1.54208	3.42536	2105	45.88	1432	37.84	NGO0565
								1	auto	2	99	DALGGYLPQR			0.01225	1088.57	545.294	1088.56	545.288	2	12	26.1.1.1974.2	25.0476	1796	25.012	1.49512	3.59436	1877	43.32	1317	36.29	NGO0565
								1	auto	2	99	EFSTTMAFVR	Oxidation(M)@6; Label:13C(6)(R)@10		0.0213201	1209.6	605.808	1209.58	605.797	2	10	26.1.1.1964.2	24.6045	1189	24.5689	1.57618	3.70671	1821	42.67	1212	34.81	NGO0565
								0	no quant - no residues to label	2	99	ETVQQAIEK	Glu->pyro-Glu@N-term		0.0136096	1026.55	514.281	1026.53	514.275	2	12	26.1.1.1883.2	21.066	311	21.118							NGO0565
								1	auto	2	99	GFLLGGTAGR			0.00891709	947.528	474.771	947.519	474.767	2	13	26.1.1.1977.2	25.1804	2586	25.2777	1.45469	4.37324	1248	35.33	900	30	NGO0565
								0	no quant - no residues to label	2	99	GMGASGEGQNVAHQAK	Oxidation(M)@2	cleaved Y-G@N-term	-0.03044	1556.67	779.342	1556.7	779.357	2	20	27.1.1.1768.2	15.9651	1483	15.9304							NGO0565
								0	no quant - no residues to label	2	99	GQQYTPQDKDQLMFYK	Oxidation(M)@13		-0.00125825	2004.92	669.315	2004.93	669.316	3	16	27.1.1.1951.2	23.9423	2947	23.9512							NGO0565
								0	no quant - no residues to label	2	99	GYGMGASGEGQNVAHQAK	Oxidation(M)@4		-0.0372358	1776.75	593.256	1776.78	593.269	3	19	26.1.1.1761.2	15.765	2342	15.8604							NGO0565
								0	no quant - no residues to label	2	99	IIQELEGNFAGAGWNVVK			-0.00238635	1944.01	973.011	1944.01	973.013	2	15	26.1.1.2024.2	27.2497	242	27.2146							NGO0565
								0	no quant - no residues to label	2	99	ILSTLLK			0.00805318	786.529	394.272	786.521	394.268	2	10	26.1.1.1973.2	25.0033	2758	24.9235							NGO0565
								0	no quant - no residues to label	2	99	KPTQEVLEVPELSAFDAQLK			1.20332	2242.39	748.471	2241.19	748.07	3	13	26.1.1.2037.2	27.8172	128	27.8259							NGO0565
								1	auto	2	99	LTEDQLNNFR			0.0130669	1248.62	625.319	1248.61	625.312	2	14	26.1.1.1960.2	24.4272	1910	24.3916	1.56844	3.6928	1830	42.78	1224	34.99	NGO0565
								0	no quant - no residues to label	2	99	MEECLDGDYQTYK	Oxidation(M)@1; Carbamidomethyl(C)@4		-0.0210697	1666.63	834.321	1666.65	834.332	2	14	27.1.1.1941.2	23.4992	1522	23.508							NGO0565
								0	no quant - no residues to label	2	99	MPHGTTTPYLNTVSVENEK	Oxidation(M)@1		-0.00678397	2133	712.007	2133	712.009	3	19	26.1.1.1942.2	23.6312	2059	23.64							NGO0565
								0	no quant - no residues to label	2	99	NHADGKPTVILAK		cleaved A-N@N-term	0.00465872	1362.77	455.263	1362.76	455.261	3	18	27.1.1.1783.2	16.6197	735	16.5847							NGO0565
								1	auto	2	99	PGDQNIEHR		cleaved I-P@N-term	-0.00234862	1064.5	533.256	1064.5	533.257	2	15	26.1.1.1794.2	17.2016	1064	17.254	1.89583	5.41889	956	30.92	529	23	NGO0565
								1	auto	2	99	PIVPDESR		cleaved V-P@N-term	0.0150347	911.486	456.75	911.471	456.743	2	10	26.1.1.1948.2	23.8964	1485	23.9051	1.74492	4.47716	1329	36.46	799	28.27	NGO0565
								1	auto	2	99	PNDYHVLGTDGFGR	Label:13C(6)(R)@14	cleaved I-P@N-term	0.00234691	1552.74	777.377	1552.74	777.376	2	18	27.1.1.1988.2	25.5861	1023	25.5505	1.50265	3.95257	1557	39.46	1087	32.97	NGO0565
								1	auto	2	99	QRMEECLDGDYQTYK	Oxidation(M)@3; Carbamidomethyl(C)@6	missed R-M@2	-0.0201734	1950.79	651.27	1950.81	651.277	3	15	27.1.1.1872.2	20.499	460	20.5512	1.49991	7.5497	426.13	20.64	298.04	17.26	NGO0565
								0	no quant - no residues to label	2	99	SKETVQQAIEK		cleaved V-S@N-term	-0.00792396	1259.66	630.839	1259.67	630.843	2	17	27.1.1.1820.2	18.2369	423	18.2894							NGO0565
								1	auto	2	99	TFGMEGMFR	Oxidation(M)@4; Oxidation(M)@7		0.0177192	1106.47	554.242	1106.45	554.234	2	9	26.1.1.1937.2	23.4109	1620	23.5076	1.93886	6.09312	767	27.69	415	20.37	NGO0565
								0	no quant - no residues to label	2	99	TIKGYGMGASGEGQNVAHQAK	Oxidation(M)@7	missed K-G@3	-0.0343682	2118.98	530.752	2119.01	530.76	4	21	27.1.1.1773.2	16.1833	1318	16.1485							NGO0565
								0	no quant - no residues to label	2	99	VSKETVQQAIEK			-0.0154323	1358.72	453.916	1358.74	453.921	3	17	26.1.1.1823.2	18.4634	509	18.4721							NGO0565
								1	auto	2	99	VVPIVPDESR			0.0121842	1109.62	555.817	1109.61	555.811	2	12	26.1.1.1947.2	23.8522	1908	23.9051	1.64325	3.94291	1651	40.63	1054	32.47	NGO0565
								0	manual	2	99	VYNAYDR			0.0061886	899.42	450.717	899.414	450.714	2	8	26.1.1.1805.2	17.6806	246	17.5154	0.88216	9.97408	185	13.6	220	14.83	NGO0565
								1	auto	2	99	WNAAAIVLR			0.0093541	1012.59	507.303	1012.58	507.298	2	10	26.1.1.1998.2	26.1084	1657	26.1612	1.62008	5.06207	993	31.51	643	25.36	NGO0565
								0	no quant - no residues to label	2	99	YNVAVAALAALAEQGK			0.00700994	1587.87	794.942	1587.86	794.938	2	20	27.1.1.2069.2	29.1487	371	29.1574							NGO0565
								1	auto	1.92082	98.85	LDGPVRGNGK		missed R-G@6	-0.018101	1011.53	506.771	1011.55	506.78	2	10	27.1.1.1757.2	15.4882	266	15.4536	1.19073	10.9824	177	13.3	155.94	12.49	NGO0565
								1	auto	1.85387	99	RVVPIVPDESR	Label:13C(6)(R)@1; Label:13C(6)(R)@11	missed R-V@1	-0.00205022	1277.75	639.881	1277.75	639.882	2	14	27.1.1.1913.2	22.2778	161	22.2431	1.18202	11.5901	158.41	12.59	140.59	11.86	NGO0565
								0	auto - shared MS/MS	1.72125	98.26	DKDGILR			0.0092637	815.459	408.737	815.45	408.732	2	10	27.1.1.1789.2	16.8823	2022	17.0222	1.87129	6.19107	726	26.94	407	20.17	NGO0565
								0	no quant - no residues to label	1.61979	97.71	LHPLEAEK			0.00277911	935.51	468.762	935.508	468.761	2	10	27.1.1.1778.2	16.4013	3260	16.4537							NGO0565
								0	no quant - no residues to label	1.4318	99	EHFFNTPELK	Dehydrated(T)@6		0.0422307	1242.65	415.223	1242.6	415.208	3	17	27.1.1.1963.2	24.4755	2536	24.4843							NGO0565
								0	no quant - no residues to label	1.3098	95.4	GMYLLK	Oxidation(M)@2		0.00130342	739.395	370.705	739.394	370.704	2	9	27.1.1.1890.2	21.2803	3139	21.5058							NGO0565
								0	no quant - no residues to label	1.284	95.06	GQQYTPQDK			-0.0029419	1063.49	532.753	1063.49	532.754	2	9	27.1.1.1764.2	15.7912	463	15.8							NGO0565
								0	no quant - no residues to label	1.20066	99	GEGEEGDLVFFQGH		cleaved H-V@C-term	-0.000780011	1519.66	760.836	1519.66	760.836	2	14	27.1.1.2015.2	26.7831	881	26.836							NGO0565
								1	auto	1.01323	93.01	GIPGDQNIEHR	Label:13C(6)(R)@11		-0.00220335	1240.62	414.548	1240.63	414.549	3	10	27.1.1.1797.2	17.232	1436	17.2408	1.51415	3.5879	1898	43.57	1315	36.26	NGO0565
								0	no quant - no residues to label	0.752027	83.24	QYGIWNPK			0.018893	1004.53	503.271	1004.51	503.261	2	9	27.1.1.1968.2	24.6982	2035	24.7516							NGO0565
								1	auto	0.69897	80.99	FFEVDR			0.0347278	811.421	406.718	811.386	406.701	2	8	27.1.1.1958.2	24.2531	1561	24.3508	1.88434	5.47079	934.04	30.56	520	22.8	NGO0565
								1	auto	0.677781	84.28	DAIETER	Label:13C(6)(R)@7		0.00636843	838.419	420.217	838.413	420.214	2	8	27.1.1.1775.2	16.2705	426	16.3228	1.57861	7.2917	471	21.7	313	17.69	NGO0565
								1	auto	0.517126	98.01	DGPVRGNGK		cleaved L-D@N-term; missed R-G@5	0.00183255	898.464	450.239	898.462	450.238	2	10	27.1.1.1756.2	15.4449	341	15.4969	1.07282	10.2223	193.63	13.92	189.34	13.76	NGO0565
								0	no quant - no residues to label	0.482804	90.13	PTVILAK		cleaved K-P@N-term	0.0223033	740.502	371.258	740.48	371.247	2	8	27.1.1.1786.2	16.751	610	16.6722							NGO0565
								0	manual	0.0400052	69.69	IGDLAWAAGDMHAR	Dioxidation(W)@6; Oxidation(M)@11		-0.00396248	1530.68	511.236	1530.69	511.237	3	10	27.1.1.1891.2	21.3237	183	21.2891	1.96483	15.4653	120	10.95	64.07	8	NGO0565
								1	auto	0.0109954	51.58	VAPGIYAR	Label:13C(6)(R)@8	cleaved H-V@N-term	0.0108663	851.507	426.761	851.496	426.755	2	8	27.1.1.1829.2	18.6299	383	18.6386	1.52344	7.87773	395	19.87	272	16.49	NGO0565
								0	no quant - no residues to label	0.00174066	90.08	AALAEQ		cleaved L-A@N-term; cleaved Q-G@C-term	-4.01148	597.296	598.303	601.307	602.314	1	9	1.1.1.1933.2	22.6253	1108	22.9802							NGO0565
								0	no quant - no residues to label	0.00130484	88.7	EQGKVSKETVQQAIEK		cleaved A-E@N-term; missed K-V@4	2.02241	1802.98	451.752	1800.96	451.247	4	12	27.1.1.1819.2	18.1932	698	18.2456							NGO0565
								0	no quant - no residues to label	0.000434512	98.14	YLLENLLK		cleaved Q-Y@N-term	0.24393	1004.83	1005.84	1004.59	1005.6	1	13	27.1.1.2051.2	28.3639	1229	28.0228							NGO0565
								0	no quant - no residues to label	0	99	AANHADGKPTVILAK			-0.00938424	1504.83	377.214	1504.84	377.216	4	15	26.1.1.1789.2	16.9835	1843	16.5997							NGO0565
								0	no quant - no residues to label	0	99	AANHADGKPTVILAK			-0.00214173	1504.83	377.216	1504.84	377.216	4	18	27.1.1.1779.2	16.4449	5204	16.6284							NGO0565
								0	no quant - no residues to label	0	99	AANHADGKPTVILAK			0.982937	1505.82	502.947	1504.84	502.619	3	19	27.1.1.1803.2	17.4945	527	17.4158							NGO0565
								0	no quant - no residues to label	0	99	AANHADGKPTVILAK			0.976621	1505.81	502.945	1504.84	502.619	3	19	27.1.1.1804.2	17.5381	399	17.5469							NGO0565
								0	no quant - no residues to label	0	99	AANHADGKPTVILAK			0.982937	1505.82	502.947	1504.84	502.619	3	17	27.1.1.1802.2	17.4508	528	17.4158							NGO0565
								0	no quant - no residues to label	0	99	AANHADGKPTVILAK			-0.0109291	1504.83	377.214	1504.84	377.216	4	15	27.1.1.1837.2	18.9781	109	18.9434							NGO0565
								0	no quant - no residues to label	0	96.87	AANHADGKPTVILAK			-10.0302	1494.81	499.276	1504.84	502.619	3	11	27.1.1.1825.2	18.4554	436	18.4641							NGO0565
								1	auto	0	99	ALVADMTDEQLWALNR	Oxidation(M)@6; Dioxidation(W)@12		0.00506015	1892.9	947.457	1892.89	947.454	2	14	27.1.1.1997.2	25.9859	680	25.9503	1.55835	5.89125	716	26.76	482	21.95	NGO0565
								0	no quant - no residues to label	0	99	AQYLLENLLK			-0.00559952	1203.68	602.848	1203.69	602.85	2	13	26.1.1.2038.2	27.8607	1468	27.9573							NGO0565
								0	no quant - no residues to label	0	99	AQYLLENLLK			0.00105372	1203.69	602.851	1203.69	602.85	2	12	28.1.1.2084.2	28.0857	149	28.0511							NGO0565
								0	no quant - no residues to label	0	99	AQYLLENLLK			0.00150169	1203.69	602.851	1203.69	602.85	2	12	25.1.1.2046.2	28.0533	178	28.062							NGO0565
								0	no quant - no residues to label	0	99	AQYLLENLLK			-0.0092679	1203.68	602.846	1203.69	602.85	2	14	27.1.1.2041.2	27.9264	6631	28.0228							NGO0565
								0	no quant - no residues to label	0	99	AQYLLENLLK			-0.0092679	1203.68	602.846	1203.69	602.85	2	14	27.1.1.2045.2	28.1016	6631	28.0228							NGO0565
								0	no quant - no residues to label	0	99	AQYLLENLLK			-0.00621679	1203.68	602.847	1203.69	602.85	2	12	27.1.1.2054.2	28.4948	6089	28.0228							NGO0565
								0	no quant - no residues to label	0	98.96	AQYLLENLLK			-0.0092679	1203.68	602.846	1203.69	602.85	2	11	27.1.1.2039.2	27.8388	6631	28.0228							NGO0565
								0	no quant - no residues to label	0	97.46	AQYLLENLLK			1.0491	1204.74	603.375	1203.69	602.85	2	12	27.1.1.2042.2	27.9702	2431	28.0228							NGO0565
								0	no quant - no residues to label	0	86.65	AQYLLENLLK			0.0125781	1203.7	602.857	1203.69	602.85	2	9	27.1.1.2087.2	29.9299	138	29.8953							NGO0565
								0	no quant - no residues to label	0	85.74	AQYLLENLLK			-0.00279954	1203.68	602.849	1203.69	602.85	2	9	27.1.1.2165.2	32.9297	81	32.9817							NGO0565
								0	no quant - no residues to label	0	82.7	AQYLLENLLK			-0.0092679	1203.68	602.846	1203.69	602.85	2	9	27.1.1.2171.2	33.1549	77	33.1724							NGO0565
								0	no quant - no residues to label	0	63.71	AQYLLENLLK			-0.0112206	1203.68	602.845	1203.69	602.85	2	8	27.1.1.2272.2	35.7651	44	35.7825							NGO0565
								0	no quant - no residues to label	0	60.08	AQYLLENLLK			-0.0190315	1203.67	602.841	1203.69	602.85	2	8	27.1.1.2155.2	32.6003	59	32.6091							NGO0565
								0	no quant - no residues to label	0	50.62	AQYLLENLLK			0.000739749	1203.69	602.851	1203.69	602.85	2	8	27.1.1.2194.2	33.8396	61	33.8482							NGO0565
								1	auto	0	99	AYIPNDYHVLGTDGFGR			0.0272062	1893.93	632.317	1893.9	632.308	3	15	27.1.1.1989.2	25.6304	1952	25.5948	1.63015	3.23892	2435	49.35	1567	39.59	NGO0565
								1	auto	0	99	AYIPNDYHVLGTDGFGR	Label:13C(6)(R)@17		0.0246563	1899.95	634.322	1899.92	634.314	3	13	27.1.1.1987.2	25.5417	1544	25.5948	1.36948	3.36656	2034	45.1	1558.09	39.47	NGO0565
								1	auto	0	97.28	AYIPNDYHVLGTDGFGR			0.0259247	1893.93	632.316	1893.9	632.308	3	11	27.1.1.1985.2	25.4529	1952	25.5948	1.55933	4.76768	1094	33.08	736	27.13	NGO0565
								1	auto	0	97.08	AYIPNDYHVLGTDGFGR			0.0272062	1893.93	632.317	1893.9	632.308	3	11	27.1.1.1993.2	25.8083	2113	25.5948	1.58866	4.05616	1528	39.09	1009	31.76	NGO0565
								0	auto - shared MS/MS	0	99	DALGGYLPQR			0.01225	1088.57	545.294	1088.56	545.288	2	13	26.1.1.1971.2	24.9147	1802	25.012	1.47055	4.44792	1214	34.84	866.04	29.43	NGO0565
								0	auto - shared MS/MS	0	99	DALGGYLPQR	Label:13C(6)(R)@10		0.0171034	1094.6	548.307	1094.58	548.298	2	12	26.1.1.1975.2	25.0919	1344	25.012	1.40103	3.78321	1632	40.4	1222	34.96	NGO0565
								1	auto	0	99	DALGGYLPQR	Label:13C(6)(R)@10		0.0153502	1094.6	548.306	1094.58	548.298	2	14	27.1.1.1973.2	24.9205	2642	25.0182	1.72027	3.34234	2363	48.61	1441	37.96	NGO0565
								1	auto	0	99	DALGGYLPQR			0.00975797	1088.57	545.293	1088.56	545.288	2	13	27.1.1.1972.2	24.8761	3705	24.9293	1.51435	4.43907	1240	35.21	859	29.31	NGO0565
								1	auto	0	99	DALGGYLPQR	Label:13C(6)(R)@10		0.0153502	1094.6	548.306	1094.58	548.298	2	12	27.1.1.1974.2	24.965	2642	25.0182	1.50402	2.62793	3524	59.36	2458	49.58	NGO0565
								0	auto - shared MS/MS	0	99	DALGGYLPQR			0.0322505	1088.59	545.304	1088.56	545.288	2	9	28.1.1.2011.2	24.9915	261	25.0437	2.57321	12.0465	237.93	15.42	97	9.85	NGO0565
								0	no quant - weak signal	0	68.87	DALGGYLPQR			-0.0591974	1088.5	545.258	1088.56	545.288	2	8	27.1.1.2166.2	32.973	63	32.9817			34.98	5.91	0	0	NGO0565
								0	no quant - weak signal	0	52.53	DALGGYLPQR	Label:13C(6)(R)@10		-0.0477469	1094.53	548.274	1094.58	548.298	2	8	27.1.1.2090.2	30.06	55	30.1121			0	0	0	0	NGO0565
								0	auto - shared MS/MS	0	97.46	DKDGILR	Label:13C(6)(R)@7		0.00752936	821.478	411.746	821.47	411.742	2	10	27.1.1.1790.2	16.926	1576	17.0222	1.24976	4.25908	1208	34.76	1014	31.84	NGO0565
								1	auto	0	97.37	EFSTTMAFVR	Oxidation(M)@6; Label:13C(6)(R)@10		0.0104523	1209.59	605.802	1209.58	605.797	2	11	27.1.1.1966.2	24.6091	2220	24.5734	1.50346	2.88268	2928	54.11	2043.04	45.2	NGO0565
								1	auto	0	96.43	EFSTTMAFVR	Oxidation(M)@6		0.0255689	1203.58	602.8	1203.56	602.787	2	9	28.1.1.2004.2	24.687	313	24.652	1.80243	9.43864	305.04	17.47	177.54	13.32	NGO0565
								1	auto	0	76.49	EFSTTMAFVR	Oxidation(M)@6		0.013055	1203.57	602.793	1203.56	602.787	2	9	27.1.1.1965.2	24.5646	3202	24.6179	1.3822	3.09246	2423	49.22	1839	42.88	NGO0565
								1	auto	0	68.87	EFSTTMAFVR	Oxidation(M)@6		0.013055	1203.57	602.793	1203.56	602.787	2	9	27.1.1.1971.2	24.8316	3202	24.6179	1.8179	3.84416	1849	43	1067	32.66	NGO0565
								0	no quant - no residues to label	0	99	EHFFNTPELK			0.00629272	1260.62	631.317	1260.61	631.314	2	17	27.1.1.1964.2	24.5201	2700	24.4843							NGO0565
								0	no quant - no residues to label	0	98.2	EHFFNTPELK			0.0536459	1260.67	631.341	1260.61	631.314	2	10	27.1.1.2189.2	33.6922	54	33.6144							NGO0565
								0	no quant - no residues to label	0	97.08	EHFFNTPELK			-5.98023	1254.63	628.324	1260.61	631.314	2	13	27.1.1.1969.2	24.7427	1786	24.6625							NGO0565
								0	no quant - no residues to label	0	91.09	EHFFNTPELK			-0.0300765	1260.58	631.299	1260.61	631.314	2	9	27.1.1.2029.2	27.4005	256	27.4532							NGO0565
								0	no quant - no residues to label	0	88.31	EHFFNTPELK			-5.80485	1254.81	628.412	1260.61	631.314	2	11	27.1.1.2163.2	32.8777	46	32.8431							NGO0565
								0	no quant - no residues to label	0	87.51	EHFFNTPELK			-0.0125021	1260.6	631.308	1260.61	631.314	2	9	27.1.1.2082.2	29.7131	86	29.7651							NGO0565
								0	no quant - no residues to label	0	87.51	EHFFNTPELK			0.0184972	1260.63	631.323	1260.61	631.314	2	9	27.1.1.2105.2	30.7102	61	30.7189							NGO0565
								0	no quant - no residues to label	0	50	EHFFNTPELK			0.0177207	1260.63	421.218	1260.61	421.212	3	9	26.1.1.1962.2	24.5158	850	24.5689							NGO0565
								0	no quant - no residues to label	0	99	ETVQQAIEK			-0.00693574	1044.54	523.276	1044.55	523.28	2	10	26.1.1.1872.2	20.589	1747	20.9446							NGO0565
								0	no quant - no residues to label	0	99	ETVQQAIEK			-0.00791211	1044.54	523.276	1044.55	523.28	2	10	26.1.1.1876.2	20.7624	2212	21.118							NGO0565
								0	no quant - no residues to label	0	99	ETVQQAIEK			-0.00791211	1044.54	523.276	1044.55	523.28	2	11	26.1.1.1887.2	21.2393	2081	21.118							NGO0565
								0	no quant - no residues to label	0	99	ETVQQAIEK			-0.00962078	1044.54	523.275	1044.55	523.28	2	9	26.1.1.1919.2	22.6253	236	22.5906							NGO0565
								0	no quant - no residues to label	0	99	ETVQQAIEK	Glu->pyro-Glu@N-term		0.00288202	1026.54	514.276	1026.53	514.275	2	13	27.1.1.1865.2	20.1948	1160	20.3339							NGO0565
								0	no quant - no residues to label	0	99	ETVQQAIEK			-0.0323967	1044.51	523.264	1044.55	523.28	2	13	27.1.1.1870.2	20.412	6929	20.2904							NGO0565
								0	no quant - no residues to label	0	99	ETVQQAIEK			-0.0323967	1044.51	523.264	1044.55	523.28	2	12	27.1.1.1867.2	20.2817	6929	20.2904							NGO0565
								0	no quant - no residues to label	0	98.89	ETVQQAIEK			-0.0305661	1044.51	523.265	1044.55	523.28	2	11	27.1.1.1860.2	19.9773	7517	20.2904							NGO0565
								0	no quant - no residues to label	0	98.73	ETVQQAIEK	Glu->pyro-Glu@N-term		0.0071536	1026.54	514.278	1026.53	514.275	2	11	27.1.1.1882.2	20.9332	525	20.7248							NGO0565
								0	no quant - no residues to label	0	97.46	ETVQQAIEK	Glu->pyro-Glu@N-term		0.00275998	1026.54	514.276	1026.53	514.275	2	10	27.1.1.1862.2	20.0643	1274	20.3339							NGO0565
								0	no quant - no residues to label	0	89.07	ETVQQAIEK			-0.00713341	1044.54	523.276	1044.55	523.28	2	9	27.1.1.1907.2	22.0175	551	21.8961							NGO0565
								0	no quant - no residues to label	0	99	GEGEEGDLVFFQGH		cleaved H-V@C-term	-0.00517359	1519.65	760.834	1519.66	760.836	2	13	27.1.1.2018.2	26.9156	804	26.7919							NGO0565
								1	auto	0	99	GFLLGGTAGR	Label:13C(6)(R)@10		0.0102464	953.549	477.782	953.539	477.777	2	11	26.1.1.1978.2	25.2247	1549	25.2777	1.50859	3.51528	1973	44.42	1372	37.04	NGO0565
								1	auto	0	99	GFLLGGTAGR			0.0124726	947.531	474.773	947.519	474.767	2	14	27.1.1.1978.2	25.1426	4915	25.2843	2.15285	3.97963	1927	43.9	939	30.64	NGO0565
								1	auto	0	99	GFLLGGTAGR	Label:13C(6)(R)@10		0.0149182	953.554	477.784	953.539	477.777	2	13	27.1.1.1979.2	25.1869	3578	25.2843	1.68937	2.92108	3059	55.31	1899.56	43.58	NGO0565
								1	auto	0	99	GFLLGGTAGR	Label:13C(6)(R)@10		0.0147351	953.554	477.784	953.539	477.777	2	13	27.1.1.1980.2	25.2312	3578	25.2843	1.37426	2.575	3484	59.03	2659.54	51.57	NGO0565
								0	auto - shared MS/MS	0	98.75	GFLLGGTAGR			0.0151781	947.534	474.774	947.519	474.767	2	9	28.1.1.2022.2	25.4694	361	25.3478	1.4149	8.55551	321	17.92	238	15.43	NGO0565
								0	manual	0	98.27	GFLLGGTAGR	Label:13C(6)(R)@10		0.00206545	953.541	477.778	953.539	477.777	2	9	28.1.1.2018.2	25.2957	329	25.3478	1.38139	9.47655	258	16.06	195.93	14	NGO0565
								0	auto - shared MS/MS	0	96.87	GFLLGGTAGR			1.04028	948.559	475.287	947.519	474.767	2	12	27.1.1.1981.2	25.2755	2423	25.2843	1.41553	2.4977	3766	61.37	2791	52.83	NGO0565
								0	auto - shared MS/MS	0	83.77	GFLLGGTAGR			1.04028	948.559	475.287	947.519	474.767	2	11	27.1.1.1976.2	25.0538	2423	25.2843	0.01		0	0	163.51	12.79	NGO0565
								0	manual	0	71.4	GFLLGGTAGR			0.0151781	947.534	474.774	947.519	474.767	2	8	28.1.1.2017.2	25.2522	411	25.3478	1.72004	11.6748	193.54	13.91	118.04	10.86	NGO0565
								0	manual	0	61.91	GFLLGGTAGR	Label:13C(6)(R)@10		0.0288924	953.568	477.791	953.539	477.777	2	7	27.1.1.2036.2	27.7076	139	27.6725	1.15684	13.0739	123	11.09	111.54	10.56	NGO0565
								0	no quant - no residues to label	0	85.74	GMYLLK	Oxidation(M)@2		0.00252388	739.396	370.705	739.394	370.704	2	8	27.1.1.1884.2	21.0199	2420	21.3758							NGO0565
								0	no quant - no residues to label	0	83.38	GMYLLK	Oxidation(M)@2		0.0208205	739.415	370.715	739.394	370.704	2	7	28.1.1.1943.2	22.1104	88	22.076							NGO0565
								0	no quant - no residues to label	0	99	GQQYTPQDKDQLMFYK	Oxidation(M)@13		-0.000892115	2004.92	669.315	2004.93	669.316	3	15	27.1.1.1953.2	24.0311	2947	23.9512							NGO0565
								0	no quant - no residues to label	0	99	GQQYTPQDKDQLMFYK	Oxidation(M)@13		-0.000892115	2004.92	669.315	2004.93	669.316	3	14	27.1.1.1954.2	24.0755	3000	23.9512							NGO0565
								0	no quant - no residues to label	0	97.08	GQQYTPQDKDQLMFYK	Oxidation(M)@13		-0.00125825	2004.92	669.315	2004.93	669.316	3	11	27.1.1.1956.2	24.1643	3071	23.9512							NGO0565
								0	no quant - no residues to label	0	99	GYGMGASGEGQNVAHQAK	Oxidation(M)@4		-0.0604616	1776.72	593.249	1776.78	593.269	3	23	27.1.1.1765.2	15.8346	6670	15.9304							NGO0565
								0	no quant - no residues to label	0	99	GYGMGASGEGQNVAHQAK	Dioxidation(M)@4		-0.0291568	1792.75	598.591	1792.78	598.601	3	21	27.1.1.1769.2	16.0087	2017	16.1047							NGO0565
								0	no quant - no residues to label	0	99	GYGMGASGEGQNVAHQAK	Oxidation(M)@4		-0.0604616	1776.72	593.249	1776.78	593.269	3	24	27.1.1.1772.2	16.1396	7147	15.9304							NGO0565
								0	no quant - no residues to label	0	99	GYGMGASGEGQNVAHQAK	Oxidation(M)@4		-0.0560679	1776.73	593.25	1776.78	593.269	3	21	27.1.1.1777.2	16.3576	7470	15.9304							NGO0565
								0	no quant - no residues to label	0	99	GYGMGASGEGQNVAHQAK	Oxidation(M)@4		-0.00652839	1776.78	593.267	1776.78	593.269	3	18	28.1.1.1791.2	15.9908	219	16.0426							NGO0565
								0	no quant - no residues to label	0	99	GYGMGASGEGQNVAHQAK	Oxidation(M)@4		-0.0254964	1776.76	593.26	1776.78	593.269	3	16	25.1.1.1768.2	15.8963	320	15.9918							NGO0565
								0	no quant - no residues to label	0	98.07	GYGMGASGEGQNVAHQAK	Oxidation(M)@4; Deamidated(Q)@11		-0.0202181	1777.75	593.59	1777.77	593.597	3	12	27.1.1.1766.2	15.8781	540	15.9304							NGO0565
								0	no quant - no residues to label	0	97.94	GYGMGASGEGQNVAHQAK	Oxidation(M)@4; Deamidated(Q)@11		-0.0211334	1777.75	593.59	1777.77	593.597	3	12	27.1.1.1771.2	16.0959	585	15.9304							NGO0565
								0	no quant - no residues to label	0	99	ILSTLLK			0.00805318	786.529	394.272	786.521	394.268	2	10	26.1.1.1969.2	24.8262	3634	24.9235							NGO0565
								0	no quant - no residues to label	0	99	ILSTLLK			0.00611351	786.528	394.271	786.521	394.268	2	9	28.1.1.2010.2	24.948	813	24.9567							NGO0565
								0	no quant - no residues to label	0	98.38	ILSTLLK			0.00679571	786.528	394.271	786.521	394.268	2	10	27.1.1.1970.2	24.7872	5985	24.8405							NGO0565
								0	no quant - no residues to label	0	71.79	ILSTLLK			0.0023384	786.524	394.269	786.521	394.268	2	8	24.1.1.2006.2	25.0328	232	25.0415							NGO0565
								0	no quant - no residues to label	0	99	KPTQEVLEVPELSAFDAQLK			0.00860913	2241.2	748.073	2241.19	748.07	3	15	26.1.1.2018.2	26.9867	1715	27.0832							NGO0565
								0	no quant - no residues to label	0	99	KPTQEVLEVPELSAFDAQLK			0.00860913	2241.2	748.073	2241.19	748.07	3	16	26.1.1.2019.2	27.0305	1715	27.0832							NGO0565
								0	no quant - no residues to label	0	99	KPTQEVLEVPELSAFDAQLK			0.00860913	2241.2	748.073	2241.19	748.07	3	19	26.1.1.2020.2	27.0744	1706	27.0832							NGO0565
								0	no quant - no residues to label	0	99	KPTQEVLEVPELSAFDAQLK			0.00860913	2241.2	748.073	2241.19	748.07	3	17	26.1.1.2023.2	27.2059	1706	27.0832							NGO0565
								0	no quant - no residues to label	0	99	KPTQEVLEVPELSAFDAQLK			0.00860913	2241.2	748.073	2241.19	748.07	3	15	26.1.1.2025.2	27.2934	1706	27.0832							NGO0565
								0	no quant - no residues to label	0	99	KPTQEVLEVPELSAFDAQLK			0.00921008	2241.2	748.073	2241.19	748.07	3	20	27.1.1.2020.2	27.0037	3003	27.1449							NGO0565
								0	no quant - no residues to label	0	99	KPTQEVLEVPELSAFDAQLK			0.00921008	2241.2	748.073	2241.19	748.07	3	18	27.1.1.2027.2	27.3125	3003	27.1449							NGO0565
								0	no quant - no residues to label	0	99	KPTQEVLEVPELSAFDAQLK			0.00994234	2241.2	748.074	2241.19	748.07	3	22	27.1.1.2028.2	27.3565	3003	27.1449							NGO0565
								0	no quant - no residues to label	0	99	KPTQEVLEVPELSAFDAQLK			0.0101254	2241.2	748.074	2241.19	748.07	3	21	27.1.1.2031.2	27.4883	3003	27.1449							NGO0565
								0	no quant - no residues to label	0	99	KPTQEVLEVPELSAFDAQLK			0.00115519	2241.19	748.071	2241.19	748.07	3	18	27.1.1.2034.2	27.6199	868	27.5848							NGO0565
								0	no quant - no residues to label	0	99	KPTQEVLEVPELSAFDAQLK			0.00624491	2241.2	748.072	2241.19	748.07	3	15	28.1.1.2063.2	27.2459	87	27.1677							NGO0565
								0	no quant - no residues to label	0	99	KPTQEVLEVPELSAFDAQLK			0.104373	2241.29	748.105	2241.19	748.07	3	16	28.1.1.2064.2	27.2892	44	27.2113							NGO0565
								0	no quant - no residues to label	0	99	KPTQEVLEVPELSAFDAQLK			0.991906	2242.18	748.401	2241.19	748.07	3	17	27.1.1.2025.2	27.2243	187	27.2331							NGO0565
								0	no quant - no residues to label	0	99	KPTQEVLEVPELSAFDAQLK			0.00624491	2241.2	748.072	2241.19	748.07	3	12	28.1.1.2061.2	27.159	89	27.1677							NGO0565
								0	no quant - no residues to label	0	99	KPTQEVLEVPELSAFDAQLK			0.978909	2242.17	748.397	2241.19	748.07	3	16	27.1.1.2032.2	27.5323	1949	27.1449							NGO0565
								0	no quant - no residues to label	0	98.63	KPTQEVLEVPELSAFDAQLK			1.01406	2242.2	748.408	2241.19	748.07	3	13	27.1.1.2055.2	28.5385	74	28.5036							NGO0565
								0	no quant - no residues to label	0	71.4	KPTQEVLEVPELSAFDAQLK			-0.120626	2241.07	748.03	2241.19	748.07	3	11	28.1.1.2065.2	27.3325	9	27.2979							NGO0565
								0	no quant - no residues to label	0	95.86	LHPLEAEK			0.00277911	935.51	468.762	935.508	468.761	2	9	27.1.1.1781.2	16.5323	3167	16.4537							NGO0565
								0	auto - shared MS/MS	0	99	LTEDQLNNFR	Label:13C(6)(R)@10		0.00875256	1254.64	628.327	1254.63	628.322	2	12	26.1.1.1961.2	24.4715	1258	24.436	1.54726	3.54535	1969	44.37	1335	36.54	NGO0565
								1	auto	0	99	LTEDQLNNFR			0.0017629	1248.61	625.313	1248.61	625.312	2	12	28.1.1.1997.2	24.382	493	24.4343	1.51182	10.0625	241	15.52	167.23	12.93	NGO0565
								0	auto - shared MS/MS	0	99	LTEDQLNNFR	Label:13C(6)(R)@10		0.00857812	1254.64	628.327	1254.63	628.322	2	12	28.1.1.1998.2	24.4256	323	24.4343	1.43789	8.00247	370.13	19.24	270.04	16.43	NGO0565
								1	auto	0	99	LTEDQLNNFR			-0.02033	1248.59	625.302	1248.61	625.312	2	15	27.1.1.1960.2	24.3419	4829	24.3508	1.45998	2.46814	3926	62.66	2821	53.11	NGO0565
								1	auto	0	99	LTEDQLNNFR			-0.02033	1248.59	625.302	1248.61	625.312	2	15	27.1.1.1961.2	24.3865	4829	24.3508	1.45559	2.21921	4848	69.63	3494	59.11	NGO0565
								1	auto	0	99	LTEDQLNNFR			-0.02033	1248.59	625.302	1248.61	625.312	2	14	27.1.1.1962.2	24.431	4829	24.3508	1.42656	2.43407	3983	63.11	2929	54.12	NGO0565
								1	auto	0	99	LTEDQLNNFR	Label:13C(6)(R)@10		-0.00451039	1254.63	628.32	1254.63	628.322	2	13	27.1.1.1959.2	24.2975	4098	24.3508	1.22901	3.1976	2124	46.09	1813	42.58	NGO0565
								0	auto - shared MS/MS	0	97.08	LTEDQLNNFR	Label:13C(6)(R)@10		0.00366658	1254.63	628.324	1254.63	628.322	2	12	27.1.1.1969.2	24.7427	1786	24.6625	1.37944	3.78022	1620	40.25	1232	35.1	NGO0565
								0	auto - shared MS/MS	0	86.65	LTEDQLNNFR	Label:13C(6)(R)@10		0.062614	1254.69	628.354	1254.63	628.322	2	9	27.1.1.2038.2	27.7951	93	27.7163	1.92813	14.6648	132.04	11.49	71.84	8.48	NGO0565
								0	no quant - weak signal	0	77.85	LTEDQLNNFR	Label:13C(6)(R)@10		-0.0189116	1254.61	628.313	1254.63	628.322	2	9	27.1.1.2140.2	32.02	34	31.9421			0	0	23.63	4.86	NGO0565
								0	no quant - no residues to label	0	99	MPHGTTTPYLNTVSVENEK	Oxidation(M)@1		-0.0268013	2132.98	712	2133	712.009	3	20	27.1.1.1942.2	23.5433	4934	23.5965							NGO0565
								0	no quant - no residues to label	0	99	MPHGTTTPYLNTVSVENEK	Oxidation(M)@1		-0.0268013	2132.98	712	2133	712.009	3	19	27.1.1.1943.2	23.5876	4934	23.5965							NGO0565
								0	no quant - no residues to label	0	99	MPHGTTTPYLNTVSVENEK	Oxidation(M)@1		-0.0268013	2132.98	712	2133	712.009	3	18	27.1.1.1944.2	23.632	4934	23.5965							NGO0565
								1	auto	0	99	PGDQNIEHR	Label:13C(6)(R)@9	cleaved I-P@N-term	0.00458191	1070.52	536.27	1070.52	536.267	2	13	26.1.1.1796.2	17.2888	694	17.254	1.56256	5.06158	972	31.18	652.57	25.55	NGO0565
								0	manual	0	99	PGDQNIEHR		cleaved I-P@N-term	0.0123158	1064.51	533.263	1064.5	533.257	2	13	28.1.1.1825.2	17.4614	148	17.5133	1.72409	15.4366	111	10.54	67.54	8.22	NGO0565
								1	auto	0	99	PGDQNIEHR		cleaved I-P@N-term	-0.00365183	1064.5	533.255	1064.5	533.257	2	15	27.1.1.1794.2	17.1008	3130	17.2845	1.50229	6.59878	558.61	23.64	390.08	19.75	NGO0565
								1	auto	0	99	PGDQNIEHR	Label:13C(6)(R)@9	cleaved I-P@N-term	-0.000496305	1070.52	536.267	1070.52	536.267	2	15	27.1.1.1796.2	17.1883	2555	17.2845	1.51705	3.47468	2026	45.01	1401	37.43	NGO0565
								1	auto	0	99	PGDQNIEHR	Label:13C(6)(R)@9	cleaved I-P@N-term	-0.00159471	1070.52	536.266	1070.52	536.267	2	15	27.1.1.1798.2	17.2757	2555	17.2845	1.57599	2.91436	2946	54.28	1961	44.28	NGO0565
								1	auto	0	99	PGDQNIEHR		cleaved I-P@N-term	-0.00365183	1064.5	533.255	1064.5	533.257	2	15	27.1.1.1801.2	17.407	3130	17.2845	1.98199	3.1011	3004	54.81	1590	39.87	NGO0565
								1	auto	0	99	PGDQNIEHR	Label:13C(6)(R)@9	cleaved I-P@N-term	-0.00159471	1070.52	536.266	1070.52	536.267	2	15	27.1.1.1800.2	17.3632	2555	17.2845	1.81023	2.85705	3339	57.78	1935	43.99	NGO0565
								1	auto	0	99	PGDQNIEHR		cleaved I-P@N-term	1.00651	1065.51	533.76	1064.5	533.257	2	15	27.1.1.1805.2	17.5818	100	17.5906	2.2063	3.72237	2240	47.33	1065.08	32.64	NGO0565
								1	auto	0	99	PIVPDESR		cleaved V-P@N-term	0.0102321	911.481	456.748	911.471	456.743	2	12	27.1.1.1947.2	23.7651	2650	23.7739	1.5079	3.53779	1947	44.12	1354.54	36.8	NGO0565
								0	auto - shared MS/MS	0	98.89	PIVPDESR	Label:13C(6)(R)@8	cleaved V-P@N-term	0.0184825	917.51	459.762	917.491	459.753	2	11	27.1.1.1948.2	23.8094	1967	23.7739	1.50397	2.83969	3018	54.94	2105.13	45.88	NGO0565
								1	auto	0	99	PNDYHVLGTDGFGR		cleaved I-P@N-term	-0.00196555	1546.71	774.365	1546.72	774.365	2	16	27.1.1.1986.2	25.4973	1526	25.5505	1.15463	4.52015	1028	32.06	934	30.56	NGO0565
								0	no quant - no residues to label	0	85.74	PTVILAK		cleaved K-P@N-term	0.016506	740.496	371.255	740.48	371.247	2	8	27.1.1.1847.2	19.4128	177	19.3781							NGO0565
								1	auto	0	99	QRMEECLDGDYQTYK	Label:13C(6)(R)@2; Oxidation(M)@3; Carbamidomethyl(C)@6	missed R-M@2	-0.0331631	1956.8	653.273	1956.83	653.284	3	14	27.1.1.1874.2	20.5859	334	20.5512	1.62006	7.22142	488	22.09	316	17.78	NGO0565
								1	auto	0	99	QRMEECLDGDYQTYK	Label:13C(6)(R)@2; Oxidation(M)@3; Carbamidomethyl(C)@6	missed R-M@2	-0.0331631	1956.8	653.273	1956.83	653.284	3	13	27.1.1.1877.2	20.7161	334	20.5512	2.09811	8.49176	416	20.4	208	14.42	NGO0565
								0	manual	0	98.96	RVVPIVPDESR		missed R-V@1	-0.0122041	1265.7	633.856	1265.71	633.862	2	11	27.1.1.1912.2	22.2344	191	22.1997	1.62202	11.6189	188.54	13.73	121.94	11.04	NGO0565
								0	manual	0	96.64	RVVPIVPDESR		missed R-V@1	-6.1672e-05	1265.71	422.91	1265.71	422.91	3	10	27.1.1.1911.2	22.191	248	22.3299	1.94029	11.6774	209	14.46	113	10.63	NGO0565
								1	auto	0	98.68	TFGMEGMFR	Oxidation(M)@4; Oxidation(M)@7		0.00475352	1106.46	554.236	1106.45	554.234	2	11	27.1.1.1935.2	23.2353	3486	23.3757	1.47585	3.52892	1933	43.97	1374	37.07	NGO0565
								1	auto	0	92.76	TFGMEGMFR	Oxidation(M)@4; Oxidation(M)@7; Label:13C(6)(R)@9		0.00521693	1112.48	557.246	1112.47	557.244	2	10	27.1.1.1936.2	23.2791	2431	23.3757	1.42368	3.11087	2436	49.36	1795	42.37	NGO0565
								1	auto	0	72.58	TFGMEGMFR	Oxidation(M)@4; Oxidation(M)@7		0.037172	1106.49	554.252	1106.45	554.234	2	8	28.1.1.1981.2	23.6856	302	23.6508	1.67349	9.83974	268	16.37	168	12.96	NGO0565
								0	manual	0	71.4	TFGMEGMFR	Oxidation(M)@4; Oxidation(M)@7; Label:13C(6)(R)@9		0.0306953	1112.5	557.259	1112.47	557.244	2	8	28.1.1.1977.2	23.5117	145	23.477	1.15461	10.8351	178.95	13.38	162.59	12.75	NGO0565
								0	auto - shared MS/MS	0	60.5	TFGMEGMFR	Oxidation(M)@4; Oxidation(M)@7; Label:13C(6)(R)@9		-0.000129924	1112.47	557.244	1112.47	557.244	2	9	26.1.1.1938.2	23.4548	1016	23.5517	1.37365	4.61522	1084	32.92	827.85	28.77	NGO0565
								0	no quant - no residues to label	0	99	VSKETVQQAIEK			-0.00784898	1358.73	453.918	1358.74	453.921	3	18	27.1.1.1817.2	18.1058	2029	18.2894							NGO0565
								0	no quant - no residues to label	0	99	VSKETVQQAIEK			-0.00784898	1358.73	453.918	1358.74	453.921	3	20	27.1.1.1822.2	18.3243	2176	18.2894							NGO0565
								1	auto	0	99	VVPIVPDESR	Label:13C(6)(R)@10		0.00775987	1115.64	558.825	1115.63	558.821	2	11	26.1.1.1950.2	23.9847	1418	23.9051	1.64331	3.77304	1803	42.46	1151	33.93	NGO0565
								1	auto	0	99	VVPIVPDESR			-0.0159761	1109.59	555.803	1109.61	555.811	2	13	27.1.1.1946.2	23.7208	3830	23.8182	1.38895	3.64543	1749	41.82	1321	36.35	NGO0565
								1	auto	0	99	VVPIVPDESR	Label:13C(6)(R)@10		0.0055854	1115.63	558.824	1115.63	558.821	2	10	28.1.1.1987.2	23.9466	350	23.9118	1.37288	7.53204	407	20.17	311	17.64	NGO0565
								1	auto	0	99	VVPIVPDESR	Label:13C(6)(R)@10		0.00120698	1115.63	558.822	1115.63	558.821	2	13	27.1.1.1949.2	23.8537	2927	23.8182	1.38295	2.51065	3678	60.65	2790	52.82	NGO0565
								1	auto	0	98.54	VVPIVPDESR			-0.0159761	1109.59	555.803	1109.61	555.811	2	11	27.1.1.1952.2	23.9867	4395	23.8182	1.30806	2.68754	3111	55.78	2495	49.95	NGO0565
								1	auto	0	96.18	VVPIVPDESR			-0.010883	1109.6	555.806	1109.61	555.811	2	9	28.1.1.1986.2	23.903	454	23.8682	1.43456	7.84173	385	19.62	281.54	16.78	NGO0565
								0	no quant - weak signal	0	58.22	VVPIVPDESR			0.0201492	1109.63	555.821	1109.61	555.811	2	8	27.1.1.2265.2	35.5659	26	35.5313			20.04	4.48	0	0	NGO0565
								1	auto	0	87.92	VYNAYDR	Label:13C(6)(R)@7		0.00440864	905.438	453.726	905.434	453.724	2	9	27.1.1.1793.2	17.0571	2334	17.0222	1.3983	2.70903	3179	56.38	2385	48.84	NGO0565
								1	auto	0	86.65	VYNAYDR			0.00018303	899.414	450.714	899.414	450.714	2	9	27.1.1.1792.2	17.0134	3159	17.0222	1.37433	2.76516	3021	54.96	2306	48.02	NGO0565
								1	auto	0	83.77	VYNAYDR			-0.00024413	899.413	450.714	899.414	450.714	2	8	27.1.1.1787.2	16.7948	3044	16.9348	1.33516	6.62309	518	22.76	407	20.17	NGO0565
								1	auto	0	73.61	VYNAYDR	Label:13C(6)(R)@7		0.00440864	905.438	453.726	905.434	453.724	2	8	27.1.1.1788.2	16.8386	2327	17.0222	1.52125	4.32792	1308	36.17	902	30.03	NGO0565
								1	auto	0	99	WNAAAIVLR	Label:13C(6)(R)@9		0.00811292	1018.61	510.312	1018.6	510.308	2	12	26.1.1.1999.2	26.1525	1047	26.1612	1.46571	4.33631	1275	35.71	912.56	30.21	NGO0565
								0	manual	0	99	WNAAAIVLR			0.00941412	1012.59	507.303	1012.58	507.298	2	11	28.1.1.2039.2	26.2063	186	26.1717	1.52582	12.7965	150	12.25	103.13	10.16	NGO0565
								0	manual	0	99	WNAAAIVLR	Label:13C(6)(R)@9		0.0028853	1018.6	510.31	1018.6	510.308	2	11	28.1.1.2041.2	26.293	131	26.215	1.58235	11.7588	181.35	13.47	120.23	10.96	NGO0565
								1	auto	0	99	WNAAAIVLR			0.00937711	1012.59	507.303	1012.58	507.298	2	12	27.1.1.2007.2	26.4295	4366	26.1723	1.55173	2.88341	2982	54.61	2016	44.9	NGO0565
								1	auto	0	99	WNAAAIVLR	Label:13C(6)(R)@9		0.0111996	1018.61	510.314	1018.6	510.308	2	12	27.1.1.1999.2	26.0748	3305	26.1723	1.53304	3.62611	1872	43.27	1281	35.79	NGO0565
								1	auto	0	99	WNAAAIVLR	Label:13C(6)(R)@9		0.0111996	1018.61	510.314	1018.6	510.308	2	12	27.1.1.2001.2	26.1635	3305	26.1723	1.49233	2.30625	4555	67.49	3202	56.59	NGO0565
								0	no quant - weak signal	0	99	WNAAAIVLR			0.124954	1012.71	507.361	1012.58	507.298	2	11	27.1.1.2183.2	33.4672	77	33.4759			31.08	5.57	0	0	NGO0565
								1	auto	0	98.81	WNAAAIVLR	Ammonia-loss(N)@2		0.0148329	995.57	498.792	995.555	498.785	2	13	27.1.1.2000.2	26.1192	605	26.1723	1.53002	7.48325	439	20.95	301	17.35	NGO0565
								1	auto	0	97.94	WNAAAIVLR			0.0242056	1012.61	507.31	1012.58	507.298	2	10	27.1.1.1998.2	26.0304	3293	26.1723	0.878543	5.82832	541	23.26	646	25.42	NGO0565
								1	auto	0	97.08	WNAAAIVLR	Label:13C(6)(R)@9		0.0126031	1018.61	510.315	1018.6	510.308	2	10	27.1.1.2014.2	26.7389	2709	26.261	1.54984	4.94732	1012	31.81	685	26.17	NGO0565
								0	manual	0	97.08	WNAAAIVLR			0.030796	1012.61	507.314	1012.58	507.298	2	9	27.1.1.2047.2	28.1891	160	28.1541	1.31817	12.1824	152.04	12.33	121	11	NGO0565
								0	manual	0	96.87	WNAAAIVLR	Label:13C(6)(R)@9		0.0147999	1018.62	510.316	1018.6	510.308	2	10	27.1.1.2050.2	28.3202	167	28.329	1.11036	13.2636	117	10.82	110.54	10.51	NGO0565
								1	auto	0	85.74	WNAAAIVLR	Trp->Kynurenin(W)@1		0.0120512	1016.59	509.302	1016.58	509.296	2	10	27.1.1.1992.2	25.7638	664	25.7281	1.63266	7.48745	456	21.35	293	17.12	NGO0565
								1	auto	0	76.49	WNAAAIVLR	Ammonia-loss(N)@2; Label:13C(6)(R)@9		0.0136685	1001.59	501.802	1001.58	501.795	2	11	27.1.1.2004.2	26.2965	487	26.1723	1.89566	6.73879	618	24.86	342	18.49	NGO0565
								0	manual	0	76.49	WNAAAIVLR			0.017188	1012.6	507.307	1012.58	507.298	2	7	27.1.1.2077.2	29.4962	98	29.4615	100		97.09	9.85	0	0	NGO0565
								0	manual	0	73.61	WNAAAIVLR	Label:13C(6)(R)@9		0.0136405	1018.62	510.315	1018.6	510.308	2	8	27.1.1.2097.2	30.3635	104	30.3722	1.31335	22.3338	45.17	6.72	36.08	6.01	NGO0565
								1	auto	0	58.22	WNAAAIVLR	FormaldehydeAdduct(W)@1		0.0102579	1024.59	513.303	1024.58	513.298	2	9	27.1.1.2011.2	26.6064	503	26.571	1.36516	7.65206	393	19.82	302	17.38	NGO0565
								0	no quant - no residues to label	0	99	YNVAVAALAALAEQGK			0.00908468	1587.87	794.943	1587.86	794.938	2	19	27.1.1.2062.2	28.8439	695	28.8963							NGO0565
								0	no quant - no residues to label	0	99	YNVAVAALAALAEQGK			0.00762016	1587.87	794.942	1587.86	794.938	2	18	27.1.1.2066.2	29.0182	716	28.9833							NGO0565
								0	no quant - no residues to label	0	99	YNVAVAALAALAEQGK			0.828485	1588.69	795.352	1587.86	794.938	2	15	27.1.1.2072.2	29.2791	143	29.2444							NGO0565
NGO0574	Cah; K01674 carbonic anhydrase [EC:4.2.1.1]	54	22	22	35.32	35.32	35.32	0	manual	2	99	AVGSENNRPVQPL		cleaved L-N@C-term	0.00975129	1379.73	690.87	1379.72	690.865	2	12	6.1.1.1855.2	21.1262	87	21.0916	6.98862	29.6976	87.07	9.33	13.07	3.62	NGO0574
								1	auto	2	99	AVGSENNRPVQPLNAR			-0.0261063	1720.87	574.631	1720.9	574.64	3	22	5.1.1.1721.2	16.8114	2505	16.7765	4.02524	4.17314	2778	52.71	724	26.91	NGO0574
								0	no quant - no residues to label	2	99	DHIDQAQAEK		cleaved Y-D@N-term	-0.00239075	1153.53	577.774	1153.54	577.775	2	17	6.1.1.1744.2	16.3136	386	16.279							NGO0574
								1	auto	2	99	GSENNRPVQPLNAR		cleaved V-G@N-term	-0.0186507	1550.77	776.394	1550.79	776.403	2	15	6.1.1.1756.2	16.8342	3016	16.9733	3.93714	6.87301	1006	31.72	268.05	16.37	NGO0574
								0	no quant - no residues to label	2	99	LNQPFDASTLLPK			-0.00927946	1442.77	722.391	1442.78	722.396	2	10	6.1.1.1963.2	25.8445	2521	26.1148							NGO0574
								0	no quant - no residues to label	2	99	LSSIWNVMPMTAGK	Oxidation(M)@8; Oxidation(M)@10		-0.00440248	1565.75	783.884	1565.76	783.886	2	10	6.1.1.2030.2	28.7511	30	28.7598							NGO0574
								0	no quant - no residues to label	2	99	NQSPVNITETVSGK			0.0029385	1472.75	737.382	1472.75	737.381	2	18	5.1.1.1873.2	23.4158	3860	23.4246							NGO0574
								0	no quant - no residues to label	2	99	NQSPVNITETVSGKLPAIK		missed K-L@14	0.00297771	1995.1	666.042	1995.1	666.041	3	17	6.1.1.1939.2	24.7934	1321	24.846							NGO0574
								0	no quant - no residues to label	2	99	QPLVLAVLYEAGK			0.00170507	1399.81	700.912	1399.81	700.911	2	13	6.1.1.2012.2	27.9717	492	28.067							NGO0574
								0	no quant - no residues to label	2	99	TYDHIDQAQAEK			-0.00757832	1417.64	473.554	1417.65	473.556	3	18	5.1.1.1705.2	16.1149	1746	16.1672							NGO0574
								0	no quant - no residues to label	2	99	VKLNQPFDASTLLPK		missed K-L@2	0.00952476	1669.95	557.657	1669.94	557.654	3	15	6.1.1.1962.2	25.8009	1272	25.3721							NGO0574
								0	manual	0	99	AVGSENNRPVQPLNAR			-0.00486634	1720.89	574.638	1720.9	574.64	3	12	5.1.1.1734.2	17.3774	618	17.4731	6.58489	10.4265	669	25.87	106.58	10.32	NGO0574
								1	auto	0	99	AVGSENNRPVQPLNAR			-0.0508933	1720.85	574.623	1720.9	574.64	3	16	6.1.1.1754.2	16.7475	7147	16.9733	2.38723	9.30942	378	19.44	166.11	12.89	NGO0574
								1	auto	0	99	AVGSENNRPVQPLNAR	Label:13C(6)(R)@8; Label:13C(6)(R)@16		-0.0214405	1732.92	578.646	1732.94	578.653	3	19	6.1.1.1755.2	16.7908	2927	16.9299	4.62423	5.71871	1653	40.66	375	19.36	NGO0574
								1	auto	0	99	AVGSENNRPVQPLNAR			-0.0497947	1720.85	574.623	1720.9	574.64	3	24	6.1.1.1758.2	16.921	7293	16.9733	3.07905	2.30382	7414	86.1	2526	50.26	NGO0574
								1	auto	0	99	AVGSENNRPVQPLNAR			-0.0497947	1720.85	574.623	1720.9	574.64	3	22	6.1.1.1761.2	17.0515	7293	16.9733	2.96347	2.21316	7808	88.36	2764	52.57	NGO0574
								1	auto	0	99	AVGSENNRPVQPLNAR			-0.0488792	1720.85	574.623	1720.9	574.64	3	22	6.1.1.1766.2	17.2689	7293	16.9733	3.61135	3.08466	4668	68.32	1356	36.82	NGO0574
								0	manual	0	99	AVGSENNRPVQPLNAR	Formyl@N-term		-0.00644131	1748.89	583.969	1748.89	583.971	3	14	6.1.1.1771.2	17.4861	259	17.408	100		294.04	17.15	0	0	NGO0574
								0	manual	0	99	AVGSENNRPVQPLNAR			-0.0159203	1720.88	574.634	1720.9	574.64	3	16	6.1.1.1802.2	18.8318	352	18.6672	4.49298	12.7719	324	18	75.65	8.7	NGO0574
								0	manual	0	99	AVGSENNRPVQPLNAR			-0.0300194	1720.87	574.63	1720.9	574.64	3	11	6.1.1.1826.2	19.8715	193	19.8369	100		180	13.42	0	0	NGO0574
								1	auto	0	99	AVGSENNRPVQPLNAR			-0.032434	1720.86	574.629	1720.9	574.64	3	17	7.1.1.1735.2	16.8957	761	16.9478	5.60128	9.54006	697	26.4	130.54	11.43	NGO0574
								0	manual	0	98.77	AVGSENNRPVQPLNAR			-0.00932856	1720.89	574.636	1720.9	574.64	3	10	6.1.1.1850.2	20.9099	123	20.832	2.09494	18.0009	92.54	9.62	46.34	6.81	NGO0574
								1	auto	0	99	GSENNRPVQPLNAR		cleaved V-G@N-term	-0.0186507	1550.77	776.394	1550.79	776.403	2	17	6.1.1.1757.2	16.8776	3016	16.9733	4.34925	5.13897	1948.56	44.14	470	21.68	NGO0574
								0	no quant - no residues to label	0	99	LNQPFDASTLLPK			-0.00842497	1442.77	722.391	1442.78	722.396	2	16	6.1.1.1972.2	26.2367	2145	26.1148							NGO0574
								0	no quant - no residues to label	0	99	LNQPFDASTLLPK			-0.00842497	1442.77	722.391	1442.78	722.396	2	15	6.1.1.1973.2	26.2802	2145	26.1148							NGO0574
								0	no quant - no residues to label	0	99	LNQPFDASTLLPK			0.00347031	1442.78	722.398	1442.78	722.396	2	11	5.1.1.1935.2	26.1431	578	26.0644							NGO0574
								0	no quant - no residues to label	0	99	LSSIWNVMPMTAGK	Dioxidation(W)@5; Oxidation(M)@8; Oxidation(M)@10		0.0133211	1597.76	799.888	1597.75	799.881	2	13	6.1.1.1928.2	24.3105	1324	24.4071							NGO0574
								0	no quant - no residues to label	0	99	LSSIWNVMPMTAGK	Oxidation(M)@8; Oxidation(M)@10		0.00572927	1565.76	783.889	1565.76	783.886	2	16	6.1.1.1942.2	24.925	3548	25.0215							NGO0574
								0	no quant - no residues to label	0	99	LSSIWNVMPMTAGK	Oxidation(M)@8; Oxidation(M)@10		0.00572927	1565.76	783.889	1565.76	783.886	2	16	6.1.1.1946.2	25.1004	3943	25.0215							NGO0574
								0	no quant - no residues to label	0	99	LSSIWNVMPMTAGK	Oxidation(M)@8; Oxidation(P)@9; Oxidation(M)@10		0.0169113	1581.77	791.892	1581.75	791.884	2	16	6.1.1.1950.2	25.2758	1227	25.3283							NGO0574
								0	no quant - no residues to label	0	99	LSSIWNVMPMTAGK	Oxidation(M)@8; Oxidation(P)@9; Oxidation(M)@10		0.0169113	1581.77	791.892	1581.75	791.884	2	12	6.1.1.1957.2	25.5823	1227	25.3283							NGO0574
								0	no quant - no residues to label	0	71.09	LSSIWNVMPMTAGK	Deamidated(N)@6; Oxidation(M)@8; Oxidation(M)@10		0.0795666	1566.82	784.418	1566.74	784.378	2	10	6.1.1.1943.2	24.9689	1262	25.0215							NGO0574
								0	no quant - no residues to label	0	99	NQSPVNITETVSGK			0.0029385	1472.75	737.382	1472.75	737.381	2	14	5.1.1.1872.2	23.3717	3825	23.4246							NGO0574
								0	no quant - no residues to label	0	99	NQSPVNITETVSGK			-0.0154181	1472.73	737.373	1472.75	737.381	2	17	6.1.1.1907.2	23.3868	12124	23.4836							NGO0574
								0	no quant - no residues to label	0	99	NQSPVNITETVSGK			0.991166	1473.74	737.876	1472.75	737.381	2	16	6.1.1.1916.2	23.783	587	23.5276							NGO0574
								0	no quant - no residues to label	0	99	NQSPVNITETVSGK			-5.9154	1466.83	734.423	1472.75	737.381	2	15	6.1.1.1922.2	24.0469	1866	24.0996							NGO0574
								0	no quant - no residues to label	0	99	NQSPVNITETVSGK			-5.91516	1466.83	734.423	1472.75	737.381	2	14	6.1.1.1924.2	24.1348	1862	24.0996							NGO0574
								0	no quant - no residues to label	0	99	NQSPVNITETVSGK			0.00496746	1472.75	737.383	1472.75	737.381	2	10	6.1.1.1978.2	26.4976	136	26.4194							NGO0574
								0	no quant - no residues to label	0	99	NQSPVNITETVSGK			0.0264517	1472.77	737.394	1472.75	737.381	2	11	6.1.1.2010.2	27.8852	84	27.8506							NGO0574
								0	no quant - no residues to label	0	99	NQSPVNITETVSGK			0.00997231	1472.76	737.386	1472.75	737.381	2	10	6.1.1.2026.2	28.578	60	28.5434							NGO0574
								0	no quant - no residues to label	0	99	NQSPVNITETVSGK			0.053429	1472.8	737.408	1472.75	737.381	2	9	6.1.1.2108.2	30.7803	53	30.7369							NGO0574
								0	no quant - no residues to label	0	65.9	NQSPVNITETVSGK			-0.0358037	1472.71	737.363	1472.75	737.381	2	8	6.1.1.2232.2	32.935	0	32.9005							NGO0574
								0	no quant - no residues to label	0	99	QPLVLAVLYEAGK			0.00170507	1399.81	700.912	1399.81	700.911	2	12	6.1.1.2011.2	27.9284	492	28.067							NGO0574
								0	no quant - no residues to label	0	99	QPLVLAVLYEAGK			0.00170507	1399.81	700.912	1399.81	700.911	2	13	6.1.1.2015.2	28.1017	492	28.067							NGO0574
								0	no quant - no residues to label	0	99	TYDHIDQAQAEK			-0.00757832	1417.64	473.554	1417.65	473.556	3	17	5.1.1.1706.2	16.1584	1746	16.1672							NGO0574
								0	no quant - no residues to label	0	99	TYDHIDQAQAEK			-0.00757832	1417.64	473.554	1417.65	473.556	3	18	5.1.1.1707.2	16.2019	1746	16.1672							NGO0574
								0	no quant - no residues to label	0	99	TYDHIDQAQAEK			1.00398	1418.65	473.891	1417.65	473.556	3	14	5.1.1.1712.2	16.4195	970	16.1672							NGO0574
								0	no quant - no residues to label	0	99	TYDHIDQAQAEK			-0.0219315	1417.63	473.549	1417.65	473.556	3	18	6.1.1.1741.2	16.1835	5179	16.3224							NGO0574
								0	no quant - no residues to label	0	99	TYDHIDQAQAEK			0.981851	1418.63	473.884	1417.65	473.556	3	16	6.1.1.1745.2	16.357	415	16.3224							NGO0574
								0	no quant - no residues to label	0	99	TYDHIDQAQAEK			-0.0219315	1417.63	473.549	1417.65	473.556	3	19	6.1.1.1746.2	16.4005	5179	16.3224							NGO0574
								0	no quant - no residues to label	0	99	VKLNQPFDASTLLPK		missed K-L@2	0.0131869	1669.95	557.658	1669.94	557.654	3	17	6.1.1.1951.2	25.3196	1272	25.3721							NGO0574
NGO0604	rpsA; 30S ribosomal protein S1; K02945 small subunit ribosomal protein S1	15	38.3	38.3	39.57	34.4	29.23	1	auto	2	99	AFLPGSLVDVRPVK			0.00847011	1496.88	499.967	1496.87	499.964	3	13	22.1.1.1992.2	26.0349	750	25.9558	1.37057	5.8894	665	25.79	509	22.56	NGO0604
								0	no quant - no residues to label	2	99	ALLENLQEGSVIK			0.0166551	1412.8	707.409	1412.79	707.401	2	15	21.1.1.1964.2	25.7402	1381	25.749							NGO0604
								1	auto	2	99	AVLEATLGEER			0.00590779	1186.63	594.32	1186.62	594.317	2	13	22.1.1.1953.2	24.3147	2230	24.2793	1.39307	3.30588	2130	46.15	1604	40.05	NGO0604
								1	auto	2	99	AVLEATLGEERK		missed R-K@11	0.0121565	1314.73	439.25	1314.71	439.245	3	11	22.1.1.1927.2	23.1706	987	23.1793	1.63912	5.11812	978.11	31.27	626	25.02	NGO0604
								1	auto	2	99	GGLTVMISSIR	Oxidation(M)@6		0.00375528	1148.63	575.32	1148.62	575.318	2	11	22.1.1.1968.2	24.9771	1480	25.03	1.52465	5.25647	888	29.8	611	24.72	NGO0604
								0	no quant - no residues to label	2	99	HPSEVLEVGQEVEAK			0.0192248	1649.85	550.956	1649.83	550.949	3	19	22.1.1.1941.2	23.7854	1381	23.7942							NGO0604
								0	no quant - no residues to label	2	99	KALLENLQEGSVIK		missed K-A@1	0.00633322	1540.89	514.637	1540.88	514.635	3	11	22.1.1.1961.2	24.6677	1887	24.8088							NGO0604
								1	auto	2	99	LKEGDEVEAVIVTVDRK	Label:13C(6)(R)@16	missed R-K@16	-0.0369515	1905.01	636.012	1905.05	636.024	3	19	22.1.1.1975.2	25.2859	412	25.2506	0.92496	6.70984	418	20.45	474.08	21.77	NGO0604
								0	no quant - no residues to label	2	99	LKFDQEK		cleaved V-L@N-term; missed K-F@2	0.00136211	906.482	454.248	906.481	454.248	2	11	22.1.1.1819.2	18.4936	524	18.5456							NGO0604
								0	no quant - no residues to label	2	99	NAQGEIEVK			-0.0180896	986.485	494.25	986.503	494.259	2	12	22.1.1.1789.2	17.1916	5091	17.2872							NGO0604
								1	auto	2	99	PGSLVDVRPVK		cleaved L-P@N-term	-0.00693447	1165.68	583.845	1165.68	583.848	2	16	22.1.1.1989.2	25.903	786	25.8677	1.2382	6.04727	596.05	24.41	505	22.47	NGO0604
								0	no quant - no residues to label	2	99	QLEGDPFGNFISVNDK			-0.00621221	1778.84	890.428	1778.85	890.431	2	15	22.1.1.2026.2	27.5245	536	27.4021							NGO0604
								0	no quant - no residues to label	2	99	QLEGDPFGNFISVNDKGSLVK		missed K-G@16	0.00313705	2263.15	755.391	2263.15	755.39	3	19	22.1.1.2009.2	26.7809	1438	26.7897							NGO0604
								1	auto	2	99	QLGEDPWSGLTR			0.0146243	1357.68	679.846	1357.66	679.839	2	16	22.1.1.1997.2	26.2546	884	26.1316	1.08157	6.37999	499	22.34	484	22	NGO0604
								0	manual	2	99	RAVLEATLGEERK		missed R-A@1; missed R-K@12	-0.0132743	1470.8	491.275	1470.82	491.279	3	13	22.1.1.1851.2	19.8799	349	19.9752	1.22457	11.747	157.05	12.53	134.54	11.6	NGO0604
								0	no quant - no residues to label	2	99	SESLIDVAEFK			0.0119913	1236.64	619.325	1236.62	619.319	2	14	21.1.1.1984.2	26.6259	1873	26.5464							NGO0604
								0	no quant - no residues to label	2	99	VGDFVTVTIESVENGFGETK			-0.0263619	2127.01	1064.51	2127.04	1064.53	2	13	22.1.1.2097.2	30.5751	74	30.5838							NGO0604
								0	no quant - no residues to label	2	99	VLKFDQEK		missed K-F@3	0.00250632	1005.55	503.783	1005.55	503.782	2	12	22.1.1.1818.2	18.4502	893	18.589							NGO0604
								0	no quant - no residues to label	1.10791	93.97	DTSHFEGKEIEFK			0.0165883	1565.75	522.925	1565.74	522.919	3	10	22.1.1.1939.2	23.6973	748	23.4863							NGO0604
								1	auto	0.879426	92.03	NNVVVSR	Label:13C(6)(R)@7		0.0128144	792.468	397.241	792.455	397.235	2	8	22.1.1.1761.2	15.9769	450	15.9856	0.988937	7.68435	329	18.14	349	18.68	NGO0604
								0	auto - shared MS/MS	0.0213631	52.05	GETKLSR		cleaved F-G@N-term; missed K-L@4	-0.0452588	789.389	395.702	789.434	395.725	2	7	17.1.1.1730.2	16.7545	295	16.7196	3.13998	12.1429	271	16.46	90.54	9.52	NGO0604
								0	no quant - no residues to label	0.00966115	80.6	ISGAVK			0.0749696	573.424	574.431	573.349	574.356	1	7	5.1.1.1737.2	17.5078	1213	17.4731							NGO0604
								0	no quant - no residues to label	0	99	ALLENLQEGSVIK			-0.00643102	1412.78	707.398	1412.79	707.401	2	16	22.1.1.1984.2	25.6825	3747	25.7795							NGO0604
								0	no quant - no residues to label	0	99	ALLENLQEGSVIK			-0.00643102	1412.78	707.398	1412.79	707.401	2	16	22.1.1.1987.2	25.8148	3261	25.7795							NGO0604
								0	no quant - no residues to label	0	99	ALLENLQEGSVIK			-0.00618693	1412.78	707.398	1412.79	707.401	2	16	22.1.1.1991.2	25.991	3891	25.7795							NGO0604
								1	auto	0	99	AVLEATLGEER			0.00590779	1186.63	594.32	1186.62	594.317	2	13	22.1.1.1951.2	24.2264	2230	24.2793	1.59289	5.15172	949	30.81	625	25	NGO0604
								1	auto	0	99	AVLEATLGEER	Label:13C(6)(R)@11		0.0035357	1192.64	597.329	1192.64	597.327	2	14	22.1.1.1952.2	24.2705	1745	24.2793	1.18372	3.6084	1635	40.44	1449	38.07	NGO0604
								1	auto	0	99	AVLEATLGEER			0.0121733	1186.63	594.323	1186.62	594.317	2	13	21.1.1.1930.2	24.2339	892	24.2427	1.52932	5.50192	812	28.5	557	23.6	NGO0604
								1	auto	0	99	AVLEATLGEER	Label:13C(6)(R)@11		0.0101813	1192.65	597.332	1192.64	597.327	2	13	21.1.1.1932.2	24.3226	800	24.287	1.07597	5.05171	793.86	28.18	774	27.82	NGO0604
								1	auto	0	99	AVLEATLGEERK	Label:13C(6)(R)@11	missed R-K@11	0.0041989	1320.74	441.253	1320.73	441.252	3	10	22.1.1.1928.2	23.2143	758	23.1793	1.62293	4.70472	1151	33.93	744	27.28	NGO0604
								1	auto	0	99	GGLTVMISSIR	Oxidation(M)@6; Label:13C(6)(R)@11		0.00968488	1154.65	578.333	1154.64	578.328	2	13	22.1.1.1969.2	25.0212	1190	25.0742	1.31754	4.30578	1217	34.89	969	31.13	NGO0604
								0	no quant - no residues to label	0	99	KALLENLQEGSVIK		missed K-A@1	0.0227812	1540.91	514.642	1540.88	514.635	3	14	21.1.1.1943.2	24.81	760	24.7302							NGO0604
								0	no quant - no residues to label	0	99	NAQGEIEVK			-0.0180896	986.485	494.25	986.503	494.259	2	11	22.1.1.1787.2	17.1048	5091	17.2872							NGO0604
								0	no quant - no residues to label	0	99	NAQGEIEVK			-0.00577737	986.497	494.256	986.503	494.259	2	12	21.1.1.1766.2	17.0742	2345	17.2139							NGO0604
								0	no quant - no residues to label	0	99	NAQGEIEVK	Deamidated(N)@1		0.00431501	987.492	494.753	987.487	494.751	2	10	22.1.1.1795.2	17.4521	254	17.2872							NGO0604
								0	no quant - no residues to label	0	98.91	NAQGEIEVK			-0.00847718	986.495	494.255	986.503	494.259	2	9	23.1.1.1771.2	17.3102	259	17.2756							NGO0604
								0	no quant - no residues to label	0	84.76	NAQGEIEVK			-0.0182727	986.485	494.25	986.503	494.259	2	9	22.1.1.1811.2	18.1463	741	18.2853							NGO0604
								1	auto	0	60.94	NNVVVSR			-0.00151189	786.433	394.224	786.435	394.225	2	8	22.1.1.1760.2	15.9336	432	15.9856	1.32988	9.08004	275.09	16.59	217	14.73	NGO0604
								0	no quant - no residues to label	0	99	QLEGDPFGNFISVNDK			1.04725	1779.89	890.955	1778.85	890.431	2	13	22.1.1.2021.2	27.3061	347	27.4021							NGO0604
								0	no quant - no residues to label	0	99	QLEGDPFGNFISVNDK			0.0391871	1778.89	890.451	1778.85	890.431	2	14	22.1.1.2032.2	27.7861	490	27.4021							NGO0604
								0	no quant - no residues to label	0	99	QLEGDPFGNFISVNDK			0.311583	1779.16	890.587	1778.85	890.431	2	12	22.1.1.2025.2	27.4808	243	27.4021							NGO0604
								0	no quant - no residues to label	0	99	QLEGDPFGNFISVNDKGSLVK		missed K-G@16	0.00350317	2263.15	755.391	2263.15	755.39	3	13	22.1.1.2010.2	26.8248	1438	26.7897							NGO0604
								0	no quant - no residues to label	0	99	QLEGDPFGNFISVNDKGSLVK		missed K-G@16	0.00350317	2263.15	755.391	2263.15	755.39	3	16	22.1.1.2012.2	26.9124	1422	26.7897							NGO0604
								1	auto	0	99	QLGEDPWSGLTR	Label:13C(6)(R)@12		0.00028084	1363.68	682.849	1363.68	682.849	2	13	22.1.1.1994.2	26.1229	623	26.1316	1.42167	5.62656	744	27.28	549	23.43	NGO0604
								1	auto	0	99	RAVLEATLGEERK	Label:13C(6)(R)@1; Label:13C(6)(R)@12	missed R-A@1; missed R-K@12	-0.0119124	1482.84	495.288	1482.86	495.293	3	11	22.1.1.1852.2	19.9232	331	19.9752	1.19723	10.2931	202	14.21	177	13.3	NGO0604
								0	no quant - no residues to label	0	99	SESLIDVAEFK			-0.0114391	1236.61	619.313	1236.62	619.319	2	14	22.1.1.2002.2	26.4739	4813	26.5704							NGO0604
								0	no quant - no residues to label	0	99	SESLIDVAEFK			1.04556	1237.67	619.842	1236.62	619.319	2	13	22.1.1.2005.2	26.6055	2362	26.5704							NGO0604
								0	no quant - no residues to label	0	99	SESLIDVAEFK			-0.0114391	1236.61	619.313	1236.62	619.319	2	15	22.1.1.2006.2	26.6494	4168	26.5704							NGO0604
								0	no quant - no residues to label	0	99	SESLIDVAEFK			-0.0114391	1236.61	619.313	1236.62	619.319	2	16	22.1.1.2008.2	26.7371	4168	26.5704							NGO0604
								0	no quant - no residues to label	0	99	SESLIDVAEFK			0.0191934	1236.64	619.329	1236.62	619.319	2	11	22.1.1.2048.2	28.4825	150	28.3608							NGO0604
								0	no quant - no residues to label	0	99	SESLIDVAEFK			-8.88753	1227.74	614.875	1236.62	619.319	2	12	22.1.1.2018.2	27.175	523	26.702							NGO0604
								0	no quant - no residues to label	0	99	SESLIDVAEFK			-0.0334066	1236.59	619.303	1236.62	619.319	2	9	22.1.1.2192.2	32.9304	40	32.8959							NGO0604
								0	no quant - no residues to label	0	99	SESLIDVAEFK			0.00480308	1236.63	619.322	1236.62	619.319	2	11	23.1.1.1989.2	26.7792	204	26.6576							NGO0604
								0	no quant - no residues to label	0	99	SESLIDVAEFK			0.0119913	1236.64	619.325	1236.62	619.319	2	12	21.1.1.1981.2	26.4934	1968	26.5464							NGO0604
								0	no quant - no residues to label	0	99	SESLIDVAEFK			-8.88025	1227.74	614.879	1236.62	619.319	2	12	23.1.1.1990.2	26.8226	106	26.7879							NGO0604
								0	no quant - no residues to label	0	99	SESLIDVAEFK			0.167352	1236.79	619.403	1236.62	619.319	2	10	22.1.1.2062.2	29.0913	423	29.0565							NGO0604
								0	no quant - no residues to label	0	99	VGDFVTVTIESVENGFGETK			0.0317295	2127.07	1064.54	2127.04	1064.53	2	16	22.1.1.2092.2	30.3585	64	30.3238							NGO0604
								0	no quant - no residues to label	0	99	VGDFVTVTIESVENGFGETK			-0.0248974	2127.01	1064.51	2127.04	1064.53	2	15	22.1.1.2094.2	30.4452	155	30.4539							NGO0604
								0	no quant - no residues to label	0	99	VGDFVTVTIESVENGFGETK			0.986577	2128.02	1065.02	2127.04	1064.53	2	14	22.1.1.2095.2	30.4885	115	30.4539							NGO0604
								0	no quant - no residues to label	0	99	VGDFVTVTIESVENGFGETK			0.0112267	2127.05	1064.53	2127.04	1064.53	2	13	22.1.1.2096.2	30.5318	116	30.5838							NGO0604
								0	no quant - no residues to label	0	99	VGDFVTVTIESVENGFGETK			1.01538	2128.05	1065.03	2127.04	1064.53	2	15	22.1.1.2098.2	30.6184	79	30.5838							NGO0604
								0	no quant - no residues to label	0	99	VGDFVTVTIESVENGFGETK			0.00780953	2127.05	1064.53	2127.04	1064.53	2	16	22.1.1.2100.2	30.6706	125	30.6359							NGO0604
								0	no quant - no residues to label	0	99	VGDFVTVTIESVENGFGETK			0.00780953	2127.05	1064.53	2127.04	1064.53	2	18	22.1.1.2101.2	30.7139	125	30.6359							NGO0604
NGO0614	ribonucleotide-diphosphate reductase subunit alpha (EC:1.17.4.1); K00525 ribonucleoside-diphosphate reductase alpha chain [EC:1.17.4.1]	74	18.46	18.46	22.92	13.7	12.91	1	auto	2	99	AGIGINAGR	Label:13C(6)(R)@9		0.000180695	833.482	417.748	833.482	417.748	2	12	25.1.1.1835.2	18.8097	609	18.9924	0.80591	11.197	141	11.87	183.54	13.55	NGO0614
								0	no quant - no residues to label	2	99	FVDQAISANTAYDPGKFEGNK		missed K-F@16	-0.00932413	2271.07	758.031	2271.08	758.034	3	18	25.1.1.1968.2	24.6128	1078	24.533							NGO0614
								0	no quant - no residues to label	2	99	FYDAVSTFK			0.0183257	1076.54	539.275	1076.52	539.266	2	11	25.1.1.1978.2	25.0564	1117	25.0209							NGO0614
								0	no quant - no residues to label	2	99	MFQAAVK	Oxidation(M)@1		0.00439717	809.415	405.715	809.411	405.713	2	10	25.1.1.1794.2	17.0268	769	17.0791							NGO0614
								0	no quant - no residues to label	2	99	QVVPEFETLK			0.0140005	1188.65	595.334	1188.64	595.327	2	11	25.1.1.1984.2	25.3223	1284	25.3311							NGO0614
								0	no quant - no residues to label	2	99	TFEAIQYYLLK			-0.00864304	1387.73	694.872	1387.74	694.877	2	13	25.1.1.2045.2	28.0097	307	28.1056							NGO0614
								1	auto	2	99	VSLPTPIMSGVR	Oxidation(M)@8; Label:13C(6)(R)@12		0.0207994	1277.73	639.873	1277.71	639.863	2	11	25.1.1.1971.2	24.7458	926	24.7545	0.494396	6.04997	402	20.05	853	29.21	NGO0614
								1	auto	2	99	YSDGSALGLTHR	Label:13C(6)(R)@12		-0.00916181	1281.63	428.218	1281.64	428.221	3	14	25.1.1.1908.2	21.9792	353	22.1615	0.74519	11.8886	121	11	170.34	13.05	NGO0614
								0	no quant - no residues to label	1.74473	99	LVGVMQK	Oxidation(M)@5		0.0034201	789.445	395.73	789.442	395.728	2	9	25.1.1.1781.2	16.4608	806	16.4696							NGO0614
								0	auto - shared MS/MS	0.643974	89.88	YLVQNR	Label:13C(6)(R)@6		0.00443003	797.453	399.734	797.449	399.732	2	8	25.1.1.1792.2	16.9397	531	16.9049	0.66415	6.81104	352	18.76	556	23.58	NGO0614
								1	auto	0	99	AGIGINAGR			-0.00188705	827.459	414.737	827.461	414.738	2	10	25.1.1.1838.2	18.9402	387	18.9924	0.662039	7.10523	323	17.97	511.82	22.62	NGO0614
								0	auto - shared MS/MS	0	67.49	AGIGINAGR	Label:13C(6)(R)@9		-0.0561975	833.425	417.72	833.482	417.748	2	8	17.1.1.1728.2	16.6673	624	16.6761	0.145702	11.2527	90	9.49	648	25.46	NGO0614
								1	auto	0	99	YSDGSALGLTHR			-0.0106464	1275.61	426.211	1275.62	426.214	3	11	25.1.1.1910.2	22.066	200	22.2049	0.638612	10.3249	150.97	12.29	248	15.75	NGO0614
NGO0617	eno; phosphopyruvate hydratase (EC:4.2.1.11); K01689 enolase [EC:4.2.1.11]	34	26.83	26.83	51.87	31.54	29.21	1	auto	2	99	AAAEDSGLPLYR			0.00265831	1261.63	631.824	1261.63	631.822	2	17	16.1.1.1894.2	23.9682	3165	24.0214	2.70356	5.14126	1353	36.78	525	22.91	NGO0617
								0	no quant - no residues to label	2	99	AAFYQLGK			0.00728274	896.483	449.249	896.476	449.245	2	10	16.1.1.1891.2	23.8349	3137	23.8882							NGO0617
								0	no quant - no residues to label	2	99	AAVPSGASTGQK			-0.0392329	1072.51	537.263	1072.55	537.283	2	17	16.1.1.1692.2	15.1376	4692	15.1896							NGO0617
								0	no quant - no residues to label	2	99	GFPTTVGDEGGFAPNLNSHK			0.0306868	2044	682.339	2043.96	682.329	3	21	16.1.1.1903.2	24.369	2923	24.3331							NGO0617
								0	no quant - no residues to label	2	99	GVANALLVK			0.00432254	883.553	442.784	883.549	442.782	2	13	16.1.1.1887.2	23.6572	3388	23.7105							NGO0617
								0	no quant - no residues to label	2	99	IEEELAEAAYYPGK			0.00906857	1581.77	791.89	1581.76	791.885	2	14	15.1.1.1885.2	24.2727	1471	24.1922							NGO0617
								0	no quant - no residues to label	2	99	ILAEGIEK			-0.0109376	871.491	436.753	871.501	436.758	2	10	16.1.1.1809.2	20.2438	4458	20.4699							NGO0617
								0	no quant - no residues to label	2	99	KVQLVGDDLFVTNPK		missed K-V@1	0.0361172	1671.96	558.326	1671.92	558.314	3	17	16.1.1.1910.2	24.6807	1741	24.7786							NGO0617
								0	no quant - no residues to label	2	99	PSGASTGQK		cleaved V-P@N-term	-0.00894008	831.4	416.707	831.409	416.712	2	12	16.1.1.1693.2	15.1809	836	15.1896							NGO0617
								1	auto	2	99	SAIVDIFAR		cleaved M-S@N-term	0.0106482	990.56	496.288	990.55	496.282	2	11	16.1.1.1942.2	26.1027	4051	26.2	2.46596	4.53466	1629	40.36	693	26.32	NGO0617
								0	no quant - no residues to label	2	99	VNQIGTLSETLK			0.0147444	1301.73	651.874	1301.72	651.867	2	14	15.1.1.1877.2	23.9154	960	23.9242							NGO0617
								0	no quant - no residues to label	2	99	VQLVGDDLFVTNPK			0.0110955	1543.84	772.925	1543.82	772.92	2	15	15.1.1.1918.2	25.7425	1308	25.6625							NGO0617
								1	auto	2	99	YNQLLR			-0.00400127	805.441	403.728	805.445	403.73	2	9	16.1.1.1803.2	19.9831	2018	20.3395	1.79568	10.2888	256.09	16	149.61	12.23	NGO0617
								0	auto - shared MS/MS	0.630784	83.41	EALELRDGDK		missed R-D@6	0.0244331	1144.6	573.306	1144.57	573.293	2	8	32.1.1.2210.2	26.6582	239	26.58	100		221	14.87	0	0	NGO0617
								1	auto	0	99	AAAEDSGLPLYR			0.00290244	1261.63	631.824	1261.63	631.822	2	16	16.1.1.1895.2	24.0126	3165	24.0214	2.26672	3.48119	2608	51.07	1207	34.74	NGO0617
								1	auto	0	99	AAAEDSGLPLYR	Label:13C(6)(R)@12		0.0171522	1267.67	634.841	1267.65	634.832	2	16	16.1.1.1896.2	24.0571	1601	24.0214	2.29142	3.2142	3082	55.52	1411	37.56	NGO0617
								0	no quant - no residues to label	0	99	AAFYQLGK			0.00671314	896.482	449.248	896.476	449.245	2	10	17.1.1.1897.2	24.0465	491	24.0552							NGO0617
								0	no quant - no residues to label	0	94.91	AAFYQLGK			0.0382686	896.514	449.264	896.476	449.245	2	9	15.1.1.1872.2	23.6922	853	23.701							NGO0617
								0	no quant - no residues to label	0	99	AAVPSGASTGQK			-0.0392329	1072.51	537.263	1072.55	537.283	2	13	16.1.1.1691.2	15.0943	4314	15.1896							NGO0617
								0	no quant - no residues to label	0	99	AAVPSGASTGQK			-0.0286771	1072.52	537.269	1072.55	537.283	2	11	17.1.1.1695.2	15.2318	899	15.2838							NGO0617
								0	no quant - no residues to label	0	99	AAVPSGASTGQK			1.95296	1074.5	538.259	1072.55	537.283	2	10	17.1.1.1698.2	15.3617	248	15.4137							NGO0617
								0	no quant - no residues to label	0	99	GFPTTVGDEGGFAPNLNSHK			0.0306868	2044	682.339	2043.96	682.329	3	20	16.1.1.1901.2	24.2797	2923	24.3331							NGO0617
								0	no quant - no residues to label	0	99	GVANALLVK	Deamidated(N)@4		-0.0461551	884.487	443.251	884.533	443.274	2	11	16.1.1.1889.2	23.7461	1274	23.7105							NGO0617
								0	no quant - no residues to label	0	99	GVANALLVK			0.0211628	883.57	442.792	883.549	442.782	2	11	15.1.1.1867.2	23.4693	941	23.5226							NGO0617
								0	no quant - no residues to label	0	99	IEEELAEAAYYPGK			0.0110843	1581.77	791.891	1581.76	791.885	2	20	16.1.1.1902.2	24.3243	6228	24.4224							NGO0617
								0	no quant - no residues to label	0	99	IEEELAEAAYYPGK			0.0110843	1581.77	791.891	1581.76	791.885	2	20	16.1.1.1905.2	24.4581	6228	24.4224							NGO0617
								0	no quant - no residues to label	0	99	ILAEGIEK			-0.00990005	871.492	436.753	871.501	436.758	2	9	16.1.1.1806.2	20.1134	4458	20.4699							NGO0617
								0	no quant - no residues to label	0	99	ILAEGIEK			1.00121	872.503	437.259	871.501	436.758	2	10	16.1.1.1830.2	21.1564	93	21.0349							NGO0617
								0	no quant - no residues to label	0	99	ILAEGIEK			-0.00706677	871.494	436.755	871.501	436.758	2	9	17.1.1.1815.2	20.4544	1042	20.5064							NGO0617
								1	auto	0	99	SAIVDIFAR	Label:13C(6)(R)@9	cleaved M-S@N-term	0.0165695	996.586	499.3	996.57	499.292	2	11	16.1.1.1944.2	26.1913	1673	26.2	2.20827	3.20274	3027	55.02	1438	37.92	NGO0617
								1	auto	0	99	SAIVDIFAR		cleaved M-S@N-term	0.0110754	990.561	496.288	990.55	496.282	2	11	16.1.1.1951.2	26.5008	3624	26.2	2.76963	4.5945	1724	41.52	653	25.55	NGO0617
								1	auto	0	99	SAIVDIFAR		cleaved M-S@N-term	0.0156437	990.565	496.29	990.55	496.282	2	10	17.1.1.1949.2	26.3598	564	26.2799	1.93706	6.78276	618.57	24.87	335	18.3	NGO0617
								0	auto - shared MS/MS	0	99	SAIVDIFAR	Label:13C(6)(R)@9	cleaved M-S@N-term	0.0167731	996.587	499.301	996.57	499.292	2	9	17.1.1.1952.2	26.4927	460	26.2799	1.9562	8.70081	378.54	19.46	203	14.25	NGO0617
								1	auto	0	99	SAIVDIFAR		cleaved M-S@N-term	0.0411072	990.591	496.303	990.55	496.282	2	11	15.1.1.1923.2	25.9648	658	25.9291	2.19953	6.67871	694	26.34	331	18.19	NGO0617
								1	auto	0	96.89	SAIVDIFAR	Label:13C(6)(R)@9	cleaved M-S@N-term	0.0501273	996.62	499.317	996.57	499.292	2	8	15.1.1.1925.2	26.0537	355	25.9291	2.60895	7.80962	572	23.92	230	15.17	NGO0617
								0	no quant - no residues to label	0	99	VNQIGTLSETLK			-0.000276717	1301.72	651.867	1301.72	651.867	2	14	16.1.1.1897.2	24.1016	4229	24.155							NGO0617
								0	no quant - no residues to label	0	99	VNQIGTLSETLK			-0.000276717	1301.72	651.867	1301.72	651.867	2	16	16.1.1.1898.2	24.1461	4229	24.155							NGO0617
								0	no quant - no residues to label	0	99	VNQIGTLSETLK			-0.000276717	1301.72	651.867	1301.72	651.867	2	15	16.1.1.1900.2	24.2352	4588	24.155							NGO0617
								0	no quant - no residues to label	0	99	VQLVGDDLFVTNPK			0.00211778	1543.83	772.921	1543.82	772.92	2	16	16.1.1.1934.2	25.7478	8570	25.8897							NGO0617
								0	no quant - no residues to label	0	99	VQLVGDDLFVTNPK			0.00211778	1543.83	772.921	1543.82	772.92	2	17	16.1.1.1935.2	25.7921	8570	25.8897							NGO0617
								0	no quant - no residues to label	0	99	VQLVGDDLFVTNPK	Deamidated(Q)@2		-0.0233488	1544.79	773.4	1544.81	773.412	2	17	16.1.1.1936.2	25.8365	3433	25.8897							NGO0617
								0	no quant - no residues to label	0	99	VQLVGDDLFVTNPK			0.00211778	1543.83	772.921	1543.82	772.92	2	17	16.1.1.1943.2	26.147	8570	25.8897							NGO0617
								0	no quant - no residues to label	0	99	VQLVGDDLFVTNPK			0.00272808	1543.83	772.921	1543.82	772.92	2	15	16.1.1.1947.2	26.324	8265	25.8897							NGO0617
								0	no quant - no residues to label	0	99	VQLVGDDLFVTNPK			0.0112724	1543.84	772.925	1543.82	772.92	2	11	16.1.1.2059.2	31.174	43	31.1394							NGO0617
								0	no quant - no residues to label	0	99	VQLVGDDLFVTNPK			0.003025	1543.83	772.921	1543.82	772.92	2	15	17.1.1.1940.2	25.9601	1738	25.9689							NGO0617
								0	no quant - no residues to label	0	93.51	VQLVGDDLFVTNPK			0.0188402	1543.84	772.929	1543.82	772.92	2	10	16.1.1.1994.2	28.3861	95	28.3512							NGO0617
								1	auto	0	99	YNQLLR	Label:13C(6)(R)@6		-0.00557946	811.459	406.737	811.465	406.74	2	8	17.1.1.1810.2	20.2377	168	20.203	1.85695	9.64327	298	17.26	168.35	12.98	NGO0617
								1	auto	0	99	YNQLLR			-0.00162104	805.443	403.729	805.445	403.73	2	9	16.1.1.1812.2	20.3742	2116	20.383	2.1813	3.78487	2150	46.37	1034	32.16	NGO0617
								1	auto	0	99	YNQLLR	Label:13C(6)(R)@6		0.0265168	811.491	406.753	811.465	406.74	2	9	15.1.1.1793.2	20.2199	228	20.0981	2.33214	9.10204	389.04	19.72	175	13.23	NGO0617
								0	auto - shared MS/MS	0	88.93	YNQLLR			-0.00557199	805.439	403.727	805.445	403.73	2	7	17.1.1.1806.2	20.0642	409	20.2897	2.53035	14.1614	170	13.04	70.48	8.39	NGO0617
								0	auto - shared MS/MS	0	53.16	YNQLLR			-0.00636538	805.438	403.726	805.445	403.73	2	6	17.1.1.1807.2	20.1076	409	20.2897	1.8391	12.3494	180.57	13.44	103	10.15	NGO0617
NGO0715	glucose-6-phosphate 1-dehydrogenase (EC:1.1.1.49); K00036 glucose-6-phosphate 1-dehydrogenase [EC:1.1.1.49]	130	12.11	12.11	28.69	14.55	14.55	1	auto	2	99	ESLQNLLALR			0.0171794	1155.68	578.846	1155.66	578.838	2	11	18.1.1.2001.2	27.0374	680	27.0462	1.79374	6.68152	607	24.64	355	18.84	NGO0715
								1	auto	2	99	GEFYDITGALR			0.0262749	1240.64	621.325	1240.61	621.312	2	10	18.1.1.1987.2	26.4201	478	26.3404	1.36563	7.23229	440	20.98	338	18.38	NGO0715
								0	no quant - no residues to label	2	99	LLLDVINGK			0.0223512	983.624	492.819	983.602	492.808	2	12	18.1.1.1983.2	26.2431	1902	26.2076							NGO0715
								0	no quant - no residues to label	2	99	SELDTEGFLAK			0.0327501	1208.63	605.32	1208.59	605.304	2	13	18.1.1.1957.2	25.0886	1362	25.0974							NGO0715
								0	no quant - no residues to label	2	99	VDVTQPDDFAALGDLVK			0.0221139	1801.93	901.973	1801.91	901.962	2	15	18.1.1.2018.2	27.7824	431	27.7473							NGO0715
								0	no quant - no residues to label	2	99	VEVTPLGVDLGK			0.0202142	1225.71	613.863	1225.69	613.853	2	17	18.1.1.1975.2	25.8883	1825	25.9415							NGO0715
								1	auto	0	99	ESLQNLLALR			0.00416178	1155.67	578.84	1155.66	578.838	2	11	19.1.1.1990.2	27.1353	923	27.1882	1.98644	7.02198	587	24.23	310	17.61	NGO0715
								1	auto	0	99	ESLQNLLALR	Label:13C(6)(R)@10		0.00335011	1161.68	581.85	1161.68	581.848	2	10	19.1.1.1991.2	27.1795	511	27.1882	1.69401	5.54351	851	29.17	527	22.96	NGO0715
								1	auto	0	92.65	ESLQNLLALR	Label:13C(6)(R)@10		0.0183233	1161.7	581.857	1161.68	581.848	2	9	18.1.1.2004.2	27.1692	582	27.0462	1.21983	6.93175	450	21.21	387	19.67	NGO0715
								0	no quant - no residues to label	0	99	LLLDVINGK			0.00900857	983.611	492.813	983.602	492.808	2	12	19.1.1.1971.2	26.2936	2381	26.3468							NGO0715
								0	no quant - no residues to label	0	99	SELDTEGFLAK			0.0342147	1208.63	605.321	1208.59	605.304	2	13	18.1.1.1956.2	25.0443	1362	25.0974							NGO0715
								0	no quant - no residues to label	0	57.95	SELDTEGFLAK			0.0290527	1208.62	605.318	1208.59	605.304	2	9	19.1.1.1949.2	25.3164	1234	25.2807							NGO0715
								0	no quant - no residues to label	0	99	VDVTQPDDFAALGDLVK			0.0304292	1801.94	901.977	1801.91	901.962	2	13	19.1.1.2008.2	27.9284	516	27.8932							NGO0715
								0	no quant - no residues to label	0	99	VEVTPLGVDLGK			0.00765467	1225.7	613.857	1225.69	613.853	2	16	19.1.1.1965.2	26.0272	1993	26.0803							NGO0715
								0	no quant - no residues to label	0	99	VEVTPLGVDLGK			0.00765467	1225.7	613.857	1225.69	613.853	2	15	19.1.1.1968.2	26.1604	1993	26.0803							NGO0715
NGO0716	hypothetical protein; K01057 6-phosphogluconolactonase [EC:3.1.1.31]	174	10	10	21.65	21.65	21.65	1	auto	2	99	AVFDQAAQGENR			-0.00682267	1304.6	653.309	1304.61	653.313	2	17	5.1.1.1776.2	19.2006	476	19.296	1.34823	8.11507	347	18.63	270	16.43	NGO0716
								0	manual	2	99	GGAVLAVSGGR			0.00756731	942.532	472.273	942.525	472.27	2	11	5.1.1.1765.2	18.7239	511	18.906	1.86299	13.2527	158	12.57	88.97	9.43	NGO0716
								1	auto	2	99	IVPTNHADSNTGLVR			-0.0247979	1592.8	531.941	1592.83	531.95	3	14	5.1.1.1731.2	17.2469	1040	17.3426	1.31668	6.37471	554.76	23.55	442	21.02	NGO0716
								1	auto	2	99	PTNHADSNTGLVR		cleaved V-P@N-term	-0.000423665	1380.67	691.344	1380.67	691.345	2	15	5.1.1.1738.2	17.5513	420	17.3426	1.2926	9.17975	265	16.28	215.07	14.67	NGO0716
								0	no quant - no residues to label	2	99	SPIAFFNALSQK			0.00421809	1321.71	661.861	1321.7	661.859	2	16	5.1.1.1960.2	27.232	676	27.2841							NGO0716
								0	manual	0	99	AVFDQAAQGENR			-0.00621233	1304.6	653.31	1304.61	653.313	2	14	5.1.1.1772.2	19.0273	480	19.296	2.79681	17.1178	125.09	11.18	46.92	6.85	NGO0716
								1	auto	0	99	AVFDQAAQGENR	Label:13C(6)(R)@12		-0.00701748	1310.62	656.319	1310.63	656.323	2	13	5.1.1.1782.2	19.4606	332	19.3826	1.65216	8.13659	389	19.72	247	15.72	NGO0716
								0	manual	0	99	AVFDQAAQGENR	Label:13C(6)(R)@12		-0.0022568	1310.63	656.322	1310.63	656.323	2	11	5.1.1.1773.2	19.0706	359	19.2093	1.24834	10.8905	184.54	13.58	155.08	12.45	NGO0716
								1	auto	0	99	GGAVLAVSGGR	Label:13C(6)(R)@11		-0.00163158	948.543	475.279	948.545	475.28	2	11	5.1.1.1766.2	18.7673	539	18.9494	0.915859	10.1162	183.04	13.53	209.66	14.48	NGO0716
								1	auto	0	99	IVPTNHADSNTGLVR	Label:13C(6)(R)@15		-0.0162469	1598.83	533.951	1598.85	533.956	3	13	5.1.1.1733.2	17.3339	826	17.3426	1.25713	4.65366	1015	31.86	847	29.1	NGO0716
								0	no quant - no residues to label	0	99	SPIAFFNALSQK			0.00421809	1321.71	661.861	1321.7	661.859	2	17	5.1.1.1958.2	27.1451	705	27.2841							NGO0716
								0	no quant - no residues to label	0	99	SPIAFFNALSQK			0.00763601	1321.71	661.863	1321.7	661.859	2	13	5.1.1.1970.2	27.6659	202	27.6746							NGO0716
								0	no quant - no residues to label	0	99	SPIAFFNALSQK			1.02439	1322.73	662.371	1321.7	661.859	2	13	6.1.1.1995.2	27.2356	101	27.1575							NGO0716
								0	no quant - no residues to label	0	99	SPIAFFNALSQK			-3.01478	1318.69	660.351	1321.7	661.859	2	12	5.1.1.1975.2	27.8827	71	27.8481							NGO0716
NGO0717	glk; glucokinase (EC:2.7.1.2); K00845 glucokinase [EC:2.7.1.2]	121	13.03	13.03	38.72	23.17	23.17	0	manual	2	99	ALNCESPLCR	Carbamidomethyl(C)@4; Carbamidomethyl(C)@9		0.00716981	1218.56	610.285	1218.55	610.282	2	12	11.1.1.1860.2	22.4351	1528	22.6181	2.13456	11.8066	217.82	14.76	107.05	10.35	NGO0717
								1	auto	2	99	AYLNQSGATGVR			-0.0188864	1235.61	618.811	1235.63	618.82	2	14	11.1.1.1779.2	18.9168	1178	18.9689	2.58851	5.81879	1024	32	415	20.37	NGO0717
								0	no quant - no residues to label	2	99	DLMQVGGQKPVEFAPK	Oxidation(M)@3		0.00583615	1758.9	587.308	1758.9	587.306	3	17	10.1.1.1883.2	23.352	2208	23.4047							NGO0717
								0	no quant - no residues to label	2	99	FALETAPCVIEK	Carbamidomethyl(C)@8		0.00361728	1376.7	689.36	1376.7	689.358	2	14	11.1.1.1919.2	25.0382	878	24.9141							NGO0717
								1	auto	2	99	LVADIGGTNAR			-9.94502	1075.64	538.826	1085.58	543.799	2	13	11.1.1.1826.2	20.9598	324	20.9251	2.36637	5.47757	1085	32.94	481	21.93	NGO0717
								0	no quant - no residues to label	1.72125	99	MLDYFK	Oxidation(M)@1		0.0246959	831.408	416.712	831.384	416.699	2	9	11.1.1.1897.2	24.0638	850	24.0726							NGO0717
								0	no quant - no residues to label	1.17393	97.12	LMPSEITEK	Oxidation(M)@2		-0.0136518	1062.51	532.264	1062.53	532.271	2	9	11.1.1.1774.2	18.6996	1955	18.7083							NGO0717
								1	auto	0	99	ALNCESPLCR	Carbamidomethyl(C)@4; Carbamidomethyl(C)@9; Label:13C(6)(R)@10		0.00532704	1224.57	613.294	1224.57	613.292	2	12	10.1.1.1866.2	22.6074	739	22.5726	1.96065	5.07444	1114	33.38	596.05	24.41	NGO0717
								0	manual	0	99	ALNCESPLCR	Carbamidomethyl(C)@4; Carbamidomethyl(C)@9; Label:13C(6)(R)@10		0.00624101	1224.57	613.295	1224.57	613.292	2	10	11.1.1.1864.2	22.6094	379	22.5745	6.01991	6.2362	1733	41.63	302	17.38	NGO0717
								1	auto	0	99	ALNCESPLCR	Carbamidomethyl(C)@4; Carbamidomethyl(C)@9		0.00554766	1218.55	610.284	1218.55	610.282	2	11	10.1.1.1863.2	22.4768	1491	22.6162	2.02967	9.50155	325.04	18.03	168	12.96	NGO0717
								1	auto	0	99	AYLNQSGATGVR			-0.0188864	1235.61	618.811	1235.63	618.82	2	14	11.1.1.1777.2	18.8299	1178	18.9689	2.66807	7.31921	661.54	25.72	260.11	16.13	NGO0717
								1	auto	0	99	AYLNQSGATGVR	Label:13C(6)(R)@12		-0.00944094	1241.64	621.826	1241.65	621.83	2	14	11.1.1.1778.2	18.8734	523	18.8821	2.61867	6.26693	890	29.83	356.54	18.88	NGO0717
								1	auto	0	99	AYLNQSGATGVR			-0.0122964	1235.61	618.814	1235.63	618.82	2	15	10.1.1.1777.2	18.7529	1355	18.7183	1.78236	4.4527	1361.05	36.89	801.08	28.3	NGO0717
								1	auto	0	99	AYLNQSGATGVR			1.95508	1237.58	619.798	1235.63	618.82	2	13	11.1.1.1781.2	19.0036	339	19.3602	2.34519	5.37449	1120	33.47	501	22.38	NGO0717
								1	auto	0	99	AYLNQSGATGVR			-0.0125406	1235.61	618.814	1235.63	618.82	2	13	10.1.1.1771.2	18.4929	1355	18.7183	1.61157	10.032	252	15.87	164.04	12.81	NGO0717
								1	auto	0	99	AYLNQSGATGVR	Label:13C(6)(R)@12		-0.00775746	1241.64	621.826	1241.65	621.83	2	13	10.1.1.1772.2	18.5362	818	18.7616	1.77086	7.79747	442	21.02	261.84	16.18	NGO0717
								0	no quant - no residues to label	0	99	DLMQVGGQKPVEFAPK	Oxidation(M)@3		0.00425506	1758.9	587.308	1758.9	587.306	3	19	11.1.1.1883.2	23.4448	1464	23.4978							NGO0717
								0	no quant - no residues to label	0	99	FALETAPCVIEK	Carbamidomethyl(C)@8		0.00986189	1376.71	689.363	1376.7	689.358	2	12	10.1.1.1916.2	24.8046	933	24.8573							NGO0717
								0	no quant - no residues to label	0	97.05	LMPSEITEK	Oxidation(M)@2		-0.0129925	1062.51	532.264	1062.53	532.271	2	10	10.1.1.1767.2	18.3195	2247	18.5016							NGO0717
								1	auto	0	99	LVADIGGTNAR			-0.00397403	1085.58	543.797	1085.58	543.799	2	12	11.1.1.1816.2	20.5251	1113	20.7947	2.11071	9.77759	315	17.75	156.56	12.51	NGO0717
								1	auto	0	99	LVADIGGTNAR			-0.00629334	1085.58	543.796	1085.58	543.799	2	13	11.1.1.1825.2	20.9164	1156	20.8382	2.88413	5.6309	1182.54	34.39	430.13	20.74	NGO0717
								1	auto	0	99	LVADIGGTNAR	Label:13C(6)(R)@11		-0.0146409	1091.59	546.802	1091.6	546.809	2	13	10.1.1.1820.2	20.6147	803	20.883	1.61871	6.40536	620	24.9	401.81	20.05	NGO0717
								1	auto	0	99	LVADIGGTNAR			-0.00417627	1085.58	543.797	1085.58	543.799	2	13	10.1.1.1824.2	20.7877	1284	20.7965	2.01839	4.65651	1348.81	36.73	701.04	26.48	NGO0717
								1	auto	0	99	LVADIGGTNAR			-0.00417627	1085.58	543.797	1085.58	543.799	2	13	10.1.1.1819.2	20.5714	1295	20.7965	1.56435	7.49955	443.05	21.05	297.11	17.24	NGO0717
								1	auto	0	99	LVADIGGTNAR			-9.93463	1075.65	538.831	1085.58	543.799	2	14	10.1.1.1825.2	20.831	118	20.7965	1.83397	4.46936	1376	37.09	787.09	28.06	NGO0717
								1	auto	0	99	LVADIGGTNAR	Label:13C(6)(R)@11		-0.00330236	1091.6	546.807	1091.6	546.809	2	10	11.1.1.1822.2	20.7858	505	20.7947	2.11816	5.28227	1082	32.89	535.88	23.15	NGO0717
								1	auto	0	99	LVADIGGTNAR			-0.00515283	1085.58	543.796	1085.58	543.799	2	11	10.1.1.1817.2	20.4849	1284	20.7965	1.45592	10.3545	222.61	14.92	160.4	12.66	NGO0717
								1	auto	0	94.62	LVADIGGTNAR	Label:13C(6)(R)@11		-0.0146409	1091.59	546.802	1091.6	546.809	2	10	10.1.1.1834.2	21.2203	757	20.883	2.04892	5.79903	878	29.63	449.54	21.2	NGO0717
								1	auto	0	70.62	LVADIGGTNAR	Label:13C(6)(R)@11		-0.00646217	1091.6	546.806	1091.6	546.809	2	9	10.1.1.1816.2	20.4416	742	20.7965	1.52493	11.5946	182.56	13.51	125.59	11.21	NGO0717
								0	no quant - no residues to label	0	66.13	MLDYFK	Oxidation(M)@1		0.0113052	831.395	416.705	831.384	416.699	2	8	10.1.1.1897.2	23.969	1624	24.0218							NGO0717
NGO0718	RpiR family transcriptional regulator	124	12.55	12.55	37.23	26.95	24.11	1	auto	2	99	ASVSQPTVIR	Label:13C(6)(R)@10		-0.00975201	1062.6	532.309	1062.61	532.314	2	11	8.1.1.1742.2	18.2034	794	18.3422	1.16111	9.87945	215.95	14.7	195.11	13.97	NGO0718
								1	auto	2	99	ISESLADLSGAER			0.0126987	1346.68	674.347	1346.67	674.341	2	15	8.1.1.1883.2	24.3322	839	24.1646	0.714283	6.02602	463	21.52	680	26.08	NGO0718
								0	no quant - no residues to label	2	99	LGDAASLQLQK			-0.00191041	1142.63	572.321	1142.63	572.322	2	18	8.1.1.1860.2	23.3195	2327	23.1964							NGO0718
								0	no quant - no residues to label	2	99	VAECALAEPK	Carbamidomethyl(C)@4		-0.00752136	1086.53	544.273	1086.54	544.276	2	14	8.1.1.1740.2	18.1168	324	18.2121							NGO0718
								1	auto	2	99	VLGNAAAALLGER			-0.00262391	1253.71	627.861	1253.71	627.862	2	17	8.1.1.1910.2	25.5178	642	25.4828	0.996538	5.00626	778	27.89	819	28.62	NGO0718
								1	auto	1.72125	99	ENGASVIALTR	Label:13C(6)(R)@11		0.0126876	1135.64	568.828	1135.63	568.822	2	11	8.1.1.1871.2	23.8034	863	23.7682	0.794154	4.73964	782	27.96	1033	32.14	NGO0718
								0	no quant - no residues to label	0.826814	93.35	KVAECALAEPK	Carbamidomethyl(C)@5	missed K-V@1	0.0501288	1214.68	608.349	1214.63	608.324	2	9	31.1.1.1909.2	21.2745	142	21.2831							NGO0718
								0	no quant - no residues to label	0.00130484	62.67	MANVVEK		cleaved D-M@N-term	-0.0162669	789.389	395.702	789.405	395.71	2	8	17.1.1.1730.2	16.7545	295	16.7196							NGO0718
								1	auto	0	99	ASVSQPTVIR			-0.00239151	1056.59	529.303	1056.59	529.304	2	11	8.1.1.1746.2	18.3769	680	18.3856	0.790889	5.50326	579	24.06	768	27.71	NGO0718
								1	auto	0	99	ISESLADLSGAER	Label:13C(6)(R)@13		-0.00432392	1352.68	677.349	1352.69	677.351	2	13	8.1.1.1879.2	24.1558	1052	24.2087	0.746002	5.13702	648.54	25.47	912	30.2	NGO0718
								0	no quant - no residues to label	0	99	LGDAASLQLQK			-0.00191041	1142.63	572.321	1142.63	572.322	2	17	8.1.1.1855.2	23.1	2327	23.1964							NGO0718
								0	no quant - no residues to label	0	99	VAECALAEPK	Carbamidomethyl(C)@4		-0.00752136	1086.53	544.273	1086.54	544.276	2	15	8.1.1.1741.2	18.1601	324	18.2121							NGO0718
								1	auto	0	99	VLGNAAAALLGER	Label:13C(6)(R)@13		-0.00511481	1259.72	630.869	1259.73	630.872	2	16	8.1.1.1909.2	25.474	725	25.4828	0.920397	5.36961	651	25.51	742	27.24	NGO0718
NGO0794	BfrA; K03594 bacterioferritin	200	8.18	8.18	43.51	35.71	25.32	1	auto	2	99	ADLQTEYEVR	Label:13C(6)(R)@10		0.00925435	1228.61	615.313	1228.6	615.309	2	13	1.1.1.1961.2	23.8418	725	23.8069	1.75605	4.82631	1148	33.88	685.81	26.19	NGO0794
								0	no quant - no residues to label	2	99	ILMLGGTPK	Oxidation(M)@3		0.00380815	944.54	473.277	944.536	473.276	2	12	1.1.1.1966.2	24.0602	2759	24.1126							NGO0794
								1	auto	2	99	LCEEAQDYVTR	Carbamidomethyl(C)@2		0.0183968	1382.63	692.323	1382.61	692.314	2	13	1.1.1.1951.2	23.4055	602	23.4142	1.32315	6.85184	481.57	21.94	381.81	19.54	NGO0794
								0	no quant - no residues to label	1.40894	98.86	LYSEWGYTK			-0.00213864	1145.54	573.776	1145.54	573.777	2	10	1.1.1.1985.2	24.8901	736	24.8989							NGO0794
								0	manual	0.417937	88.47	DQYFIHSR	Label:13C(6)(R)@8		0.0264502	1070.55	536.283	1070.52	536.269	2	9	1.1.1.1907.2	21.5013	78	21.4668	1.49048	15.0665	106.63	10.33	75.05	8.66	NGO0794
								0	no quant - no residues to label	0.299296	77.89	DLMVAQLK	Oxidation(M)@3		0.00656162	932.507	467.261	932.5	467.257	2	9	1.1.1.1971.2	24.2784	603	24.2872							NGO0794
								1	auto	0	99	ADLQTEYEVR			0.00941732	1222.59	612.303	1222.58	612.299	2	12	1.1.1.1960.2	23.7981	1385	23.8069	1.79996	4.99567	1088	32.98	634.11	25.18	NGO0794
NGO0799	inosine 5'-monophosphate dehydrogenase (EC:1.1.1.205); K00088 IMP dehydrogenase [EC:1.1.1.205]	23	32.57	32.57	50.51	43.94	42.09	0	no quant - no residues to label	2	99	AALDLVTVGADAVK			-0.00386061	1341.75	671.881	1341.75	671.882	2	19	19.1.1.1966.2	26.0715	4028	26.2136							NGO0799
								0	auto - shared MS/MS	2	99	DPVTVAPTTLIR			-0.0163498	1281.71	641.864	1281.73	641.872	2	11	19.1.1.1954.2	25.5388	1056	25.4141	3.12968	7.45819	716	26.76	240	15.49	NGO0799
								0	no quant - no residues to label	2	99	ETYPHIQVIGGNIATAK			0.00825076	1810.97	604.663	1810.96	604.66	3	18	19.1.1.1932.2	24.5595	2363	24.5684							NGO0799
								1	auto	2	99	FENRVDLPVSAIMTPR	Oxidation(M)@13	missed R-V@4	0.00651596	1859.96	620.995	1859.96	620.993	3	15	19.1.1.1939.2	24.8712	1374	24.88	2.36037	5.80959	963	31.03	428	20.69	NGO0799
								0	no quant - no residues to label	2	99	FSGDIAK			0.00199723	736.378	369.196	736.376	369.195	2	9	19.1.1.1763.2	17.1836	3751	17.2797							NGO0799
								1	auto	2	99	GMGSLGAMSQGSADR	Oxidation(M)@2; Oxidation(M)@8		-0.0390946	1455.57	728.792	1455.61	728.811	2	18	19.1.1.1733.2	15.8733	1155	15.8821	1.95396	5.41548	976	31.24	524	22.89	NGO0799
								1	auto	2	99	GTGVPLIADGGIR			0.00862062	1224.69	613.353	1224.68	613.349	2	13	19.1.1.1950.2	25.3608	2386	25.2807	3.35249	4.83393	1796	42.38	562	23.71	NGO0799
								0	no quant - no residues to label	2	99	IVAGVGVPQLTAIHNVAEALK			0.0233556	2099.23	700.752	2099.21	700.744	3	18	19.1.1.2000.2	27.5769	967	27.2767							NGO0799
								0	no quant - no residues to label	2	99	LAISMAQEGGIGIIHK	Oxidation(M)@5		0.0267435	1652.92	551.98	1652.89	551.971	3	24	19.1.1.1928.2	24.3816	2363	24.3015							NGO0799
								0	manual	2	99	LVTVPEGTSIDEAR			-0.0121008	1485.76	743.885	1485.77	743.891	2	16	19.1.1.1920.2	24.0261	6586	24.0794	2.80344	3.12522	3760	61.32	1407	37.51	NGO0799
								0	no quant - no residues to label	2	99	MSGLPVVENGK	Oxidation(M)@1		-0.0200712	1145.56	573.785	1145.58	573.795	2	15	19.1.1.1885.2	22.4833	3699	22.8414							NGO0799
								1	auto	2	99	TTEFPNANKDSEGR			-0.0156052	1564.7	522.573	1564.71	522.578	3	16	19.1.1.1749.2	16.5719	2263	16.6681	2.66224	5.06644	1378	37.12	543	23.3	NGO0799
								1	auto	2	99	VGAAVGTGGDTDER			-0.0241773	1303.58	652.795	1303.6	652.807	2	15	19.1.1.1740.2	16.1787	2713	16.2312	3.48436	5.97888	1209	34.77	364	19.08	NGO0799
								1	auto	2	99	VGAAVGTGGDTDERVK		missed R-V@14	-0.0107418	1530.75	511.258	1530.76	511.262	3	18	19.1.1.1744.2	16.3535	1940	16.2312	3.14032	4.66531	1835	42.84	613	24.76	NGO0799
								0	no quant - no residues to label	2	99	VLVLNEKDELK			0.0339791	1298.78	433.933	1298.74	433.922	3	12	19.1.1.1911.2	23.6271	1791	23.6359							NGO0799
								1	auto	2	99	VVGIVTNR			-0.0108898	856.502	429.258	856.513	429.264	2	11	19.1.1.1813.2	19.3603	2877	19.369	2.48262	3.59949	2598	50.97	1097.81	33.13	NGO0799
								1	auto	0.254145	53.06	NMPPEMQAR	Oxidation(M)@2; Oxidation(M)@6		-0.0218678	1104.45	553.231	1104.47	553.242	2	8	19.1.1.1713.2	15.0414	533	14.912	3.41359	10.1828	410	20.25	126	11.22	NGO0799
								0	no quant - no residues to label	0	99	AALDLVTVGADAVK			-0.00386061	1341.75	671.881	1341.75	671.882	2	19	19.1.1.1967.2	26.116	4028	26.2136							NGO0799
								0	no quant - no residues to label	0	99	AALDLVTVGADAVK			-0.00386061	1341.75	671.881	1341.75	671.882	2	18	19.1.1.1969.2	26.2048	4028	26.2136							NGO0799
								1	auto	0	99	GTGVPLIADGGIR			0.00862062	1224.69	613.353	1224.68	613.349	2	13	19.1.1.1947.2	25.2274	2386	25.2807	2.48671	4.86071	1427	37.78	602	24.54	NGO0799
								0	auto - shared MS/MS	0	99	GTGVPLIADGGIR	Label:13C(6)(R)@13		0.0128048	1230.72	616.365	1230.7	616.359	2	12	19.1.1.1951.2	25.4053	798	25.4141	2.81345	4.57107	1762	41.98	657	25.63	NGO0799
								0	no quant - no residues to label	0	99	IVAGVGVPQLTAIHNVAEALK			0.0239048	2099.23	700.752	2099.21	700.744	3	15	19.1.1.1992.2	27.2237	967	27.2767							NGO0799
								0	no quant - no residues to label	0	99	LAISMAQEGGIGIIHK	Oxidation(M)@5		0.0267435	1652.92	551.98	1652.89	551.971	3	25	19.1.1.1926.2	24.2927	2363	24.3015							NGO0799
								1	auto	0	99	LVTVPEGTSIDEAR			-0.0121008	1485.76	743.885	1485.77	743.891	2	16	19.1.1.1921.2	24.0705	6586	24.0794	2.52612	2.53559	5300	72.8	2201	46.91	NGO0799
								1	auto	0	99	LVTVPEGTSIDEAR			-0.0121008	1485.76	743.885	1485.77	743.891	2	17	19.1.1.1923.2	24.1595	6586	24.0794	2.42109	2.23032	6649	81.54	2881	53.67	NGO0799
								1	auto	0	99	LVTVPEGTSIDEAR			-0.0121008	1485.76	743.885	1485.77	743.891	2	16	19.1.1.1927.2	24.3372	6586	24.0794	2.69597	2.95123	4099	64.02	1595	39.94	NGO0799
								0	no quant - no residues to label	0	99	MSGLPVVENGK	Oxidation(M)@1		-0.0178745	1145.56	573.786	1145.58	573.795	2	17	19.1.1.1891.2	22.745	3224	22.8414							NGO0799
								1	auto	0	99	TTEFPNANKDSEGR	Label:13C(6)(R)@14		-0.0163412	1570.72	524.579	1570.73	524.585	3	13	19.1.1.1750.2	16.6156	950	16.6681	2.50552	4.19475	1926	43.89	806.41	28.4	NGO0799
								1	auto	0	99	VGAAVGTGGDTDER	Label:13C(6)(R)@14		-0.0143874	1309.61	655.81	1309.62	655.818	2	14	19.1.1.1742.2	16.2661	1053	16.2749	2.25484	3.49813	2574	50.73	1197.54	34.61	NGO0799
								1	auto	0	99	VGAAVGTGGDTDERVK		missed R-V@14	-0.0107418	1530.75	511.258	1530.76	511.262	3	19	19.1.1.1741.2	16.2224	1940	16.2312	2.58619	4.6081	1632	40.4	662	25.73	NGO0799
								1	auto	0	99	VGAAVGTGGDTDERVK	Label:13C(6)(R)@14	missed R-V@14	-0.019621	1536.76	513.262	1536.78	513.269	3	15	19.1.1.1743.2	16.3098	794	16.2312	3.14571	4.30334	2159	46.47	720	26.83	NGO0799
								1	auto	0	99	VVGIVTNR	Label:13C(6)(R)@8		-0.017515	862.516	432.265	862.533	432.274	2	10	19.1.1.1811.2	19.2735	1138	19.2822	2.1647	3.96616	1948	44.14	944.04	30.73	NGO0799
								0	auto - shared MS/MS	0	98.91	VVGIVTNR			-0.0105237	856.503	429.259	856.513	429.264	2	9	19.1.1.1807.2	19.0997	3249	19.369	1.20545	5.7878	641.58	25.33	558.34	23.63	NGO0799
								1	auto	0	98.01	VVGIVTNR	Label:13C(6)(R)@8		-0.0170879	862.516	432.265	862.533	432.274	2	9	19.1.1.1809.2	19.1866	1165	19.2822	2.0356	4.77884	1287.54	35.88	663.54	25.76	NGO0799
								0	auto - shared MS/MS	0	73.91	VVGIVTNR			0.00290122	856.516	429.265	856.513	429.264	2	8	19.1.1.1873.2	21.9627	154	21.9714	1.32982	15.285	97.05	9.85	76.56	8.75	NGO0799
NGO0829	hscA; chaperone protein HscA; K04044 molecular chaperone HscA	77	18.05	18.05	39.35	17.42	16.13	0	manual	2	99	ATGGNSALGGDDFDHR	Label:13C(6)(R)@16		0.00574963	1594.71	532.578	1594.71	532.576	3	12	23.1.1.1855.2	20.9465	93	20.9552	0.719575	15.7263	68.14	8.25	99.34	9.97	NGO0829
								0	manual	2	99	DSMGNAAEDMAAR	Oxidation(M)@3; Oxidation(M)@10; Label:13C(6)(R)@13		-0.00269023	1375.54	688.778	1375.54	688.779	2	12	23.1.1.1734.2	15.7065	148	15.672	0.608652	14.5975	74.16	8.61	127.82	11.31	NGO0829
								1	auto	2	99	EQLTTQTEAR	Label:13C(6)(R)@10		0.000412335	1181.6	591.807	1181.6	591.806	2	10	23.1.1.1753.2	16.5297	403	16.495	0.621981	8.56717	217	14.73	366	19.13	NGO0829
								1	auto	2	99	GVVMVGGSTR	Oxidation(M)@4		0.0102354	977.507	489.761	977.496	489.755	2	11	23.1.1.1770.2	17.2668	244	17.2322	0.667188	8.2926	237.86	15.42	374	19.34	NGO0829
								0	manual	2	99	LKDGKAEDIR	Label:13C(6)(R)@10	missed K-A@5	-0.0154364	1149.63	384.217	1149.64	384.222	3	10	23.1.1.1726.2	15.3611	43	15.3698	0.952345	25.6341	29.05	5.39	32	5.66	NGO0829
								0	no quant - no residues to label	2	99	TDPLNTVSSAK			0.00277027	1131.58	566.797	1131.58	566.796	2	12	23.1.1.1882.2	22.1142	368	22.2959							NGO0829
								0	no quant - no residues to label	2	99	TPVEVSAEILK			-0.00378473	1184.66	593.338	1184.67	593.34	2	17	23.1.1.1953.2	25.2105	568	25.1755							NGO0829
								0	no quant - no residues to label	2	99	YLENGGIEVGK			0.0161269	1177.61	589.814	1177.6	589.806	2	13	23.1.1.1918.2	23.6778	717	23.7302							NGO0829
								0	manual	1.21467	97.57	LAGLNVLR	Label:13C(6)(R)@8		0.00944291	860.563	431.289	860.554	431.284	2	9	23.1.1.1956.2	25.3417	439	25.2629	0.93683	7.02256	384	19.6	430	20.74	NGO0829
								1	auto	0.681937	90.93	DIADLQGR	Label:13C(6)(R)@8		0.00266823	892.474	447.244	892.471	447.243	2	8	23.1.1.1904.2	23.0671	323	23.0759	0.799046	10.3978	163	12.77	214	14.63	NGO0829
								0	no quant - weak signal	0	99	GVVMVGGSTR	Oxidation(M)@4; Label:13C(6)(R)@10		-0.0442996	983.472	492.743	983.517	492.766	2	10	23.1.1.1767.2	17.1367	440	17.2756			72.41	8.51	0	0	NGO0829
								0	no quant - no residues to label	0	99	TDPLNTVSSAK			1.00109	1132.58	567.296	1131.58	566.796	2	11	23.1.1.1877.2	21.8979	98	22.0363							NGO0829
NGO0845	hypothetical protein	261	6.01	6.01	16.49	7.979	7.979	0	manual	2	99	IDDLGSTVQGR			0.00218094	1159.59	580.8	1159.58	580.799	2	12	14.1.1.1818.2	20.8424	84	20.8078	2.41833	18.9217	92.21	9.6	40	6.32	NGO0845
								0	no quant - no residues to label	2	99	ISALEAQFK			0.0206706	1005.57	503.792	1005.55	503.782	2	11	14.1.1.1883.2	23.6763	1329	23.6409							NGO0845
								0	auto - shared MS/MS	2	99	LLDSQDPTAR			0.00201187	1114.56	558.289	1114.56	558.288	2	11	14.1.1.1756.2	18.1581	721	17.8196	2.42489	8.92328	416.07	20.4	180	13.42	NGO0845
								1	auto	0	99	IDDLGSTVQGR	Label:13C(6)(R)@11		-0.00871841	1165.59	583.805	1165.6	583.809	2	14	14.1.1.1828.2	21.2748	247	21.2402	1.93911	9.12899	341.61	18.48	184.81	13.59	NGO0845
								0	auto - shared MS/MS	0	99	IDDLGSTVQGR	Label:13C(6)(R)@11		-0.00334736	1165.6	583.807	1165.6	583.809	2	11	14.1.1.1817.2	20.7991	213	21.0673	1.23097	21.328	47.84	6.92	40.77	6.39	NGO0845
								1	auto	0	99	IDDLGSTVQGR			-5.00132	1154.58	578.298	1159.58	580.799	2	12	14.1.1.1826.2	21.1883	41	21.197	1.66154	9.62136	279.01	16.7	176.16	13.27	NGO0845
								1	auto	0	99	LLDSQDPTAR	Label:13C(6)(R)@10		0.00320147	1120.59	561.3	1120.58	561.298	2	11	14.1.1.1747.2	17.7674	472	17.8196	2.15257	6.37421	751	27.4	366	19.13	NGO0845
								0	manual	0	96.33	LLDSQDPTAR			0.0305931	1114.59	558.303	1114.56	558.288	2	10	13.1.1.1792.2	18.9182	10	18.8402	100		99	9.95	0	0	NGO0845
NGO0905	hypothetical protein; K00782 hypothetical protein	165	10.07	10.07	45.49	34.76	27.9	1	auto	2	99	AALAGSNIDPIAFER			0.00362681	1543.8	772.909	1543.8	772.907	2	15	5.1.1.1920.2	25.4863	1380	25.5389	1.26152	4.64905	1019	31.92	847.38	29.11	NGO0905
								0	no quant - no residues to label	2	99	MYNEFHNAVEGEK	Oxidation(M)@1		-0.0133177	1582.66	528.56	1582.67	528.565	3	10	5.1.1.1791.2	19.8508	601	20.1194							NGO0905
								1	auto	2	99	NILLPLATEHGQIAR			0.00908602	1644.94	549.321	1644.93	549.318	3	14	5.1.1.1912.2	25.1351	819	25.0119	1.20034	5.96408	603	24.56	527	22.96	NGO0905
								0	no quant - no residues to label	2	99	TEIYWVTK			0.0318654	1038.57	520.293	1038.54	520.277	2	10	5.1.1.1903.2	24.7393	1454	24.792							NGO0905
								1	auto	2	99	TGTLMLFSSPEEPR	Oxidation(M)@5		0.00809695	1579.76	790.889	1579.76	790.885	2	15	5.1.1.1918.2	25.3986	1348	25.4074	1.88106	4.16228	1612	40.15	899	29.98	NGO0905
								0	manual	0.0254883	55.44	AAAMRAVK		cleaved W-A@N-term; missed R-A@5	0.00640956	816.47	409.243	816.464	409.239	2	8	25.1.1.1864.2	20.0702	276	20.0789	100		173	13.15	0	0	NGO0905
								0	auto - shared MS/MS	0.00130484	83.06	ARENILAK	Formyl(K)@8	cleaved S-A@N-term; missed R-E@2	0.0276594	941.557	471.786	941.529	471.772	2	11	36.1.1.1968.2	24.1457	689	24.0673	0.01		0	0	137	11.7	NGO0905
								1	auto	0	99	AALAGSNIDPIAFER	Label:13C(6)(R)@15		0.00354077	1549.82	775.919	1549.82	775.917	2	18	5.1.1.1922.2	25.574	999	25.5389	1.48755	3.99744	1513	38.9	1067	32.66	NGO0905
NGO0906	hypothetical protein	178	9.74	9.74	28.31	11.57	11.57	1	auto	2	99	IPITEQMQR	Oxidation(M)@7		-0.0073783	1130.57	566.291	1130.58	566.295	2	10	19.1.1.1767.2	17.3583	742	17.4106	2.46602	8.2207	496	22.27	211	14.53	NGO0906
								0	no quant - no residues to label	2	99	LPALLEQLEENLTK			0.0278479	1609.92	805.967	1609.89	805.954	2	17	19.1.1.2060.2	30.1962	146	30.292							NGO0906
								1	auto	2	99	LSDVPPLYSLLPR			0.00881243	1468.84	735.426	1468.83	735.422	2	13	19.1.1.2023.2	28.5851	606	28.7251	2.65125	11.265	278	16.67	110	10.49	NGO0906
								1	auto	2	99	SPTETVPHPIR			-0.00647513	1232.64	411.889	1232.65	411.891	3	11	19.1.1.1777.2	17.7942	761	17.8901	2.00198	7.79166	479	21.89	251	15.84	NGO0906
								0	no quant - no residues to label	1.63827	99	TAMDMLMTK	Oxidation(M)@3; Oxidation(M)@5; Oxidation(M)@7		-0.00561027	1088.45	545.232	1088.46	545.235	2	10	19.1.1.1736.2	16.0042	882	16.0129							NGO0906
								0	no quant - no residues to label	0	99	LPALLEQLEENLTK			1.10268	1611	806.505	1609.89	805.954	2	16	19.1.1.2063.2	30.3267	110	30.292							NGO0906
								0	no quant - no residues to label	0	99	LPALLEQLEENLTK			0.144521	1610.04	806.026	1609.89	805.954	2	11	19.1.1.2062.2	30.2833	56	30.2049							NGO0906
								1	auto	0	99	LSDVPPLYSLLPR			0.00881243	1468.84	735.426	1468.83	735.422	2	13	19.1.1.2030.2	28.8911	586	28.7251	3.13212	9.90612	406.05	20.15	136	11.66	NGO0906
								1	auto	0	99	LSDVPPLYSLLPR	Label:13C(6)(R)@13		-0.00447887	1474.84	738.43	1474.85	738.432	2	12	19.1.1.2026.2	28.7163	290	28.6813	1.59313	7.17527	489	22.11	322	17.94	NGO0906
								1	auto	0	98.44	SPTETVPHPIR	Label:13C(6)(R)@11		-0.00570972	1238.67	413.896	1238.67	413.898	3	10	19.1.1.1780.2	17.9249	406	17.8901	1.88878	5.97288	785	28.02	436	20.88	NGO0906
								0	auto - shared MS/MS	0	83.24	SPTETVPHPIR	Oxidation(P)@7; Delta:H(2)C(2)(H)@8		0.0405849	1274.7	638.359	1274.66	638.338	2	11	15.1.1.1902.2	25.031	600	24.906	6.98363	13.5598	416	20.4	62.49	7.9	NGO0906
NGO0915	dihydrolipoamide dehydrogenase (EC:1.8.1.4); K00382 dihydrolipoamide dehydrogenase [EC:1.8.1.4]	76	18.21	18.21	33.12	20.96	20.96	0	no quant - no residues to label	2	99	AAQLGFK			-0.0230657	733.389	367.702	733.412	367.713	2	10	18.1.1.1851.2	20.4468	845	20.8015							NGO0915
								1	auto	2	99	ASDEGVAVAER			-0.0187376	1102.51	552.261	1102.53	552.27	2	15	18.1.1.1770.2	16.9288	2219	17.0245	1.69681	6.07687	709	26.63	438.34	20.94	NGO0915
								1	auto	2	99	GTSGFGANGR			0.00656467	922.432	462.223	922.426	462.22	2	9	18.1.1.1751.2	16.103	373	16.1552	2.13331	9.47714	337.57	18.37	166	12.88	NGO0915
								0	no quant - no residues to label	2	99	GVSVAYETAAGEAK			-8.70913	1342.95	672.484	1351.66	676.838	2	14	18.1.1.1918.2	23.3582	1396	23.1025							NGO0915
								1	auto	2	99	LIVAIGR			0.0222987	740.513	371.264	740.491	371.253	2	10	18.1.1.1940.2	24.3333	761	24.2977	1.81901	6.80097	591	24.31	340.84	18.46	NGO0915
								0	no quant - no residues to label	2	99	NGDAYQIEVDNKGEK		missed K-G@12	-0.0594097	1678.72	560.581	1678.78	560.601	3	15	18.1.1.1831.2	19.5803	811	19.372							NGO0915
								0	no quant - no residues to label	2	99	TACVDAGVNK	Carbamidomethyl(C)@3		-0.00359084	1033.48	517.749	1033.49	517.75	2	12	18.1.1.1748.2	15.9726	1031	15.9379							NGO0915
								0	no quant - no residues to label	2	99	TEEQLKAEGVEYK		missed K-A@6	-0.0368857	1522.71	508.579	1522.75	508.591	3	14	18.1.1.1816.2	18.929	292	18.9811							NGO0915
								0	no quant - no residues to label	2	99	VTSLFGTASFAGK			0.0282338	1284.7	643.357	1284.67	643.343	2	15	18.1.1.1974.2	25.8439	2230	25.8972							NGO0915
								1	auto	0	99	ASDEGVAVAER	Label:13C(6)(R)@11		-0.0122182	1108.53	555.274	1108.55	555.28	2	17	18.1.1.1771.2	16.9723	856	17.0245	2.49064	4.85132	1434	37.87	604	24.58	NGO0915
								1	auto	0	99	ASDEGVAVAER			-0.0187376	1102.51	552.261	1102.53	552.27	2	16	18.1.1.1774.2	17.1028	1915	17.0245	2.40014	4.33801	1747	41.8	763.58	27.63	NGO0915
								0	no quant - no residues to label	0	99	GVSVAYETAAGEAK			-0.0111776	1351.65	676.833	1351.66	676.838	2	16	18.1.1.1910.2	23.0054	1873	22.97							NGO0915
								0	no quant - no residues to label	0	99	NGDAYQIEVDNKGEK		missed K-G@12	-0.0594097	1678.72	560.581	1678.78	560.601	3	14	18.1.1.1822.2	19.1895	811	19.372							NGO0915
								0	no quant - no residues to label	0	99	NGDAYQIEVDNKGEK		missed K-G@12	-0.0594097	1678.72	560.581	1678.78	560.601	3	17	18.1.1.1826.2	19.3632	811	19.372							NGO0915
NGO0918	gltA; type II citrate synthase (EC:2.3.3.1); K01647 citrate synthase [EC:2.3.3.1]	190	8.94	8.94	16.39	12.18	12.18	0	no quant - no residues to label	2	99	GYPIEQLAEK			0.0227519	1146.61	574.315	1146.59	574.303	2	11	15.1.1.1878.2	23.96	1286	24.0135							NGO0918
								1	auto	2	99	ITYIDGDQGLLYYR			0.0205957	1688.86	845.438	1688.84	845.428	2	14	15.1.1.1916.2	25.6537	1780	25.6625	1.76904	4.20936	1516	38.94	899	29.98	NGO0918
								0	no quant - no residues to label	2	99	YSNGLPFNYPK			0.0379854	1298.67	650.341	1298.63	650.322	2	14	15.1.1.1892.2	24.5851	1358	24.5493							NGO0918
								1	auto	1.88606	99	QLYTGSER			0.0191212	952.48	477.248	952.461	477.238	2	9	15.1.1.1704.2	16.3251	781	16.2461	1.91161	6.18337	738	27.17	405	20.12	NGO0918
								0	no quant - no residues to label	1.03152	97.1	ELGLEDSPK			0.00791445	986.5	494.257	986.492	494.253	2	9	15.1.1.1836.2	22.094	1870	22.1907							NGO0918
								1	auto	0	99	ITYIDGDQGLLYYR	Label:13C(6)(R)@14		0.0303725	1694.89	848.453	1694.86	848.438	2	14	15.1.1.1919.2	25.787	1240	25.6625	1.45514	3.87375	1591	39.89	1147	33.87	NGO0918
NGO0926	putative peroxiredoxin family protein/glutaredoxin	11	42.17	42.17	73.88	71.84	71.84	0	no quant - no residues to label	2	99	AQESVAIFTKPGCQFCAK	Carbamidomethyl(C)@13; Carbamidomethyl(C)@16		-0.0377473	2040.94	1021.48	2040.98	1021.5	2	23	7.1.1.1902.2	24.1695	4213	24.1783							NGO0926
								0	auto - shared MS/MS	2	99	DATVTSVR			-0.0135569	847.426	424.721	847.44	424.727	2	11	7.1.1.1724.2	16.4169	3992	16.3386	0.729333	2.15726	3643	60.36	5240	72.39	NGO0926
								0	no quant - no residues to label	2	99	DVSTDDLFK			0.00476778	1038.49	520.253	1038.49	520.251	2	10	7.1.1.1923.2	25.1028	4579	25.1116							NGO0926
								1	auto	2	99	EDLGFGKR		missed K-R@7	-0.00657155	920.465	461.24	920.472	461.243	2	11	7.1.1.1771.2	18.4608	1346	18.6868	0.468884	8.00072	226	15.03	505.64	22.49	NGO0926
								0	no quant - no residues to label	2	99	FVAPDWK			0.0543058	861.493	431.754	861.438	431.727	2	10	7.1.1.2155.2	34.4213	54	34.3868							NGO0926
								0	no quant - no residues to label	2	99	GLSYEEIVLGK			0.0129078	1206.66	604.339	1206.65	604.332	2	12	6.1.1.1961.2	25.7572	371	25.7659							NGO0926
								0	no quant - no residues to label	2	99	MFIEPEEPGDPFK	Oxidation(M)@1		-0.0278754	1550.67	776.341	1550.7	776.355	2	15	7.1.1.1925.2	25.1918	13123	25.2451							NGO0926
								0	no quant - no residues to label	2	99	MFIEPEEPGDPFKVSDADTMLK	Oxidation(M)@1; Oxidation(M)@20	missed K-V@13	0.00109213	2527.15	843.391	2527.15	843.391	3	13	7.1.1.1928.2	25.3252	5604	25.2006							NGO0926
								0	no quant - no residues to label	2	99	MTAPQVFIGGK	Oxidation(M)@1		0.0101293	1163.61	582.813	1163.6	582.808	2	14	9.1.1.1899.2	23.782	1042	23.7467							NGO0926
								0	no quant - no residues to label	2	99	PGCQFCAK	Carbamidomethyl(C)@3; Carbamidomethyl(C)@6	cleaved K-P@N-term	0.0165412	966.422	484.218	966.405	484.21	2	11	7.1.1.1729.2	16.6346	1370	16.5563							NGO0926
								1	auto	2	99	TGQKVPSVVFR		missed K-V@4	0.00411865	1216.7	406.573	1216.69	406.572	3	18	7.1.1.1876.2	23.0172	2112	23.07	0.659528	2.96388	1854	43.06	2949	54.3	NGO0926
								0	no quant - no residues to label	2	99	VGDTWKDVSTDDLFK			0.0729417	1724.9	575.973	1724.83	575.949	3	14	7.1.1.2046.2	30.4982	89	30.4635							NGO0926
								0	no quant - no residues to label	2	99	VKQALQDK		missed K-Q@2	-0.00360302	928.531	465.273	928.534	465.274	2	11	7.1.1.1678.2	14.7012	50	14.6668							NGO0926
								0	auto - shared MS/MS	2	99	VPSVVFR			-0.00482718	802.465	402.24	802.47	402.242	2	10	7.1.1.1894.2	23.8148	4583	23.9122	0.811404	2.44492	2967	54.47	3836	61.94	NGO0926
								0	no quant - no residues to label	2	99	VSDADTMLK	Oxidation(M)@7		-0.0380567	994.426	498.22	994.464	498.239	2	12	7.1.1.1722.2	16.3298	6815	16.208							NGO0926
								1	auto	2	99	VVVFSLPGAFTPTCSSSHLPR	Carbamidomethyl(C)@14		0.0214097	2258.17	753.732	2258.15	753.725	3	13	7.1.1.1950.2	26.3025	1543	26.3113	0.651219	3.13423	1650	40.62	2658	51.56	NGO0926
								0	no quant - no residues to label	2	99	YIGGSEDLEAYLAK			0.0150791	1527.76	764.888	1527.75	764.88	2	16	7.1.1.1941.2	25.9034	3296	25.9122							NGO0926
								0	no quant - no residues to label	2	99	YIGGSEDLEAYLAKN		missed K-N@14	0.00145643	1641.79	821.902	1641.79	821.902	2	16	7.1.1.1938.2	25.7699	5719	25.8678							NGO0926
								0	no quant - no residues to label	2	99	YNELFGAFK			-0.0291506	1087.5	544.76	1087.53	544.774	2	13	7.1.1.1946.2	26.125	8261	26.1338							NGO0926
								0	no quant - no residues to label	2	99	YSMLVNDGVVEK	Oxidation(M)@3		-0.111574	1368.55	685.281	1368.66	685.337	2	13	7.1.1.2068.2	31.4516	56	31.417							NGO0926
								0	no quant - no residues to label	0.841638	88.12	EDLGFGK			0.00432572	764.375	383.195	764.37	383.193	2	8	8.1.1.1843.2	22.5749	2051	22.7145							NGO0926
								0	no quant - no residues to label	0.636388	80.57	VGDTWK			-6.56058e-05	704.349	353.182	704.349	353.182	2	8	7.1.1.1744.2	17.2871	2361	17.4262							NGO0926
								1	auto	0.505845	95.93	PSVVFR		cleaved V-P@N-term	0.0230229	703.425	352.72	703.402	352.708	2	9	7.1.1.1898.2	23.9921	1573	23.8679	0.73582	3.43749	1440	37.95	2053	45.31	NGO0926
								0	no quant - no residues to label	0.163043	92.35	SMLVNDGVVEK	Oxidation(M)@2	cleaved Y-S@N-term	-0.00194563	1205.59	603.804	1205.6	603.805	2	10	7.1.1.1812.2	20.2396	153	20.2483							NGO0926
								0	auto - shared MS/MS	0.00524306	63.01	DLGFGKR	Label:13C(6)(R)@7	cleaved E-D@N-term; missed K-R@6	0.00250773	797.452	399.733	797.449	399.732	2	8	7.1.1.1774.2	18.5912	568	18.6433	0.146516	15.0954	50	7.07	358	18.92	NGO0926
								0	no quant - no residues to label	0	99	AQESVAIFTKPGCQFCAK	Carbamidomethyl(C)@13; Carbamidomethyl(C)@16		-0.0142321	2040.96	681.328	2040.98	681.333	3	20	7.1.1.1900.2	24.0807	5575	24.2227							NGO0926
								0	no quant - no residues to label	0	99	AQESVAIFTKPGCQFCAK	Carbamidomethyl(C)@13; Carbamidomethyl(C)@16		0.0282468	2041	681.342	2040.98	681.333	3	14	7.1.1.2037.2	30.108	101	30.1167							NGO0926
								0	no quant - no residues to label	0	99	AQESVAIFTKPGCQFCAK	Carbamidomethyl(C)@13; Carbamidomethyl(C)@16		0.0309933	2041.01	681.343	2040.98	681.333	3	11	7.1.1.2055.2	30.8885	105	30.8971							NGO0926
								0	no quant - no residues to label	0	96.35	AQESVAIFTKPGCQFCAK	Carbamidomethyl(C)@13; Carbamidomethyl(C)@16		0.0324581	2041.01	681.343	2040.98	681.333	3	10	7.1.1.2078.2	31.85	51	31.8154							NGO0926
								0	no quant - no residues to label	0	95.47	AQESVAIFTKPGCQFCAK	Carbamidomethyl(C)@13; Carbamidomethyl(C)@16		-0.000133494	2040.98	681.333	2040.98	681.333	3	10	7.1.1.2110.2	33.0958	56	33.1045							NGO0926
								0	auto - shared MS/MS	0	99	DATVTSVR	Label:13C(6)(R)@8		-0.0254798	853.435	427.725	853.46	427.737	2	10	7.1.1.1718.2	16.1558	5327	16.295	0.802514	5.25993	638	25.26	834	28.88	NGO0926
								0	auto - shared MS/MS	0	99	DATVTSVR			-0.0135569	847.426	424.721	847.44	424.727	2	10	7.1.1.1719.2	16.1992	3992	16.3386	0.743801	3.23327	1635	40.44	2306	48.02	NGO0926
								0	auto - shared MS/MS	0	96.72	DATVTSVR	Label:13C(6)(R)@8		-0.020231	853.44	427.727	853.46	427.737	2	9	7.1.1.1733.2	16.8086	5472	16.3386	0.734631	3.67767	1257	35.45	1795	42.37	NGO0926
								0	auto - shared MS/MS	0	95.85	DATVTSVR			-0.00399576	847.436	424.725	847.44	424.727	2	9	8.1.1.1694.2	16.1194	1806	16.1717	0.688265	3.88878	1095	33.09	1669	40.85	NGO0926
								0	auto - shared MS/MS	0	82.04	DATVTSVR	Label:13C(6)(R)@8		-0.00645454	853.454	427.734	853.46	427.737	2	8	8.1.1.1693.2	16.076	2595	16.1717	0.651321	5.76342	488	22.09	786	28.04	NGO0926
								0	auto - shared MS/MS	0	68.37	DATVTSVR	Dehydrated(T)@3		-0.000946039	829.428	415.721	829.429	415.722	2	10	7.1.1.1721.2	16.2863	1270	16.3386	0.654478	3.76925	1143	33.81	1832.1	42.8	NGO0926
								0	no quant - no residues to label	0	97.87	DVSTDDLFK			0.0104144	1038.5	520.256	1038.49	520.251	2	10	8.1.1.1897.2	24.9477	2635	25.0003							NGO0926
								0	no quant - no residues to label	0	96.35	DVSTDDLFK			0.00537811	1038.49	520.253	1038.49	520.251	2	9	7.1.1.1930.2	25.4142	4649	25.1116							NGO0926
								0	no quant - no residues to label	0	92.89	DVSTDDLFK			0.00858332	1038.5	520.255	1038.49	520.251	2	8	8.1.1.1953.2	27.3883	89	27.3537							NGO0926
								0	no quant - no residues to label	0	88.51	DVSTDDLFK			0.0492332	1038.54	520.275	1038.49	520.251	2	8	8.1.1.1958.2	27.6047	72	27.6566							NGO0926
								0	no quant - no residues to label	0	68.77	DVSTDDLFK			0.03019	1038.52	520.266	1038.49	520.251	2	7	8.1.1.2038.2	30.0992	55	30.0559							NGO0926
								0	no quant - no residues to label	0	55.05	DVSTDDLFK			-0.00426514	1038.48	520.249	1038.49	520.251	2	8	7.1.1.2018.2	29.284	117	29.3362							NGO0926
								0	no quant - no residues to label	0	50	DVSTDDLFK			0.0207585	1038.51	520.261	1038.49	520.251	2	8	7.1.1.1972.2	27.2748	264	27.1954							NGO0926
								1	auto	0	99	EDLGFGKR		missed K-R@7	-0.00657155	920.465	461.24	920.472	461.243	2	11	7.1.1.1777.2	18.7215	1277	18.6868	0.630836	3.70106	1169	34.19	1944	44.09	NGO0926
								1	auto	0	99	EDLGFGKR	Label:13C(6)(R)@8	missed K-R@7	-0.00929172	926.482	464.248	926.492	464.253	2	11	7.1.1.1782.2	18.9384	1773	18.6868	0.657093	4.45233	820.54	28.65	1310	36.19	NGO0926
								1	auto	0	98.54	EDLGFGKR		missed K-R@7	-0.0033647	920.468	461.241	920.472	461.243	2	10	8.1.1.1749.2	18.5069	402	18.4723	0.697609	6.628	379.07	19.47	570.04	23.88	NGO0926
								0	manual	0	82.11	EDLGFGKR	Label:13C(6)(R)@8	missed K-R@7	-0.0100852	926.482	464.248	926.492	464.253	2	8	7.1.1.1820.2	20.5861	118	20.4216	0.573434	17.3073	51.59	7.18	94.38	9.71	NGO0926
								1	auto	0	71.77	EDLGFGKR	Label:13C(6)(R)@8	missed K-R@7	0.00301944	926.495	464.255	926.492	464.253	2	8	8.1.1.1747.2	18.4202	665	18.5156	0.690586	7.12593	326.54	18.07	496.04	22.27	NGO0926
								0	no quant - no residues to label	0	99	FVAPDWK			-0.00190611	861.437	431.726	861.438	431.727	2	10	7.1.1.1906.2	24.3473	4988	24.4005							NGO0926
								0	no quant - no residues to label	0	98.1	FVAPDWK			0.0395357	861.478	431.746	861.438	431.727	2	8	7.1.1.1964.2	26.922	368	26.9307							NGO0926
								0	no quant - no residues to label	0	97.53	FVAPDWK			0.00505954	861.444	431.729	861.438	431.727	2	10	8.1.1.1880.2	24.1999	3793	24.2528							NGO0926
								0	no quant - no residues to label	0	97.06	FVAPDWK			0.0261083	861.465	431.74	861.438	431.727	2	8	7.1.1.2010.2	28.9364	196	28.9015							NGO0926
								0	no quant - no residues to label	0	58.04	FVAPDWK	Oxidation(W)@6		0.00360953	877.437	439.726	877.433	439.724	2	9	7.1.1.1805.2	19.9362	481	20.1617							NGO0926
								0	no quant - no residues to label	0	55.05	FVAPDWK			0.0154884	861.454	431.734	861.438	431.727	2	7	7.1.1.2330.2	37.9838	39	37.9493							NGO0926
								0	no quant - no residues to label	0	99	GLSYEEIVLGK			0.0115631	1206.66	604.338	1206.65	604.332	2	12	9.1.1.1944.2	25.7648	678	25.861							NGO0926
								0	no quant - no residues to label	0	99	GLSYEEIVLGK			-0.0398937	1206.61	604.312	1206.65	604.332	2	15	7.1.1.1936.2	25.6807	7144	25.8235							NGO0926
								0	no quant - no residues to label	0	99	GLSYEEIVLGK			-0.0398937	1206.61	604.312	1206.65	604.332	2	16	7.1.1.1937.2	25.7255	7144	25.8235							NGO0926
								0	no quant - no residues to label	0	99	GLSYEEIVLGK			-0.0398937	1206.61	604.312	1206.65	604.332	2	16	7.1.1.1939.2	25.8147	7144	25.8235							NGO0926
								0	no quant - no residues to label	0	99	GLSYEEIVLGK			0.0136933	1206.66	604.339	1206.65	604.332	2	13	7.1.1.1982.2	27.7138	807	27.6788							NGO0926
								0	no quant - no residues to label	0	99	GLSYEEIVLGK			0.0129609	1206.66	604.339	1206.65	604.332	2	12	7.1.1.1988.2	27.9761	612	27.9848							NGO0926
								0	no quant - no residues to label	0	99	GLSYEEIVLGK			0.0129609	1206.66	604.339	1206.65	604.332	2	12	7.1.1.1991.2	28.1071	612	27.9848							NGO0926
								0	no quant - no residues to label	0	99	GLSYEEIVLGK			0.00881063	1206.66	604.337	1206.65	604.332	2	13	7.1.1.2024.2	29.5444	329	29.4663							NGO0926
								0	no quant - no residues to label	0	99	GLSYEEIVLGK			0.0514117	1206.7	604.358	1206.65	604.332	2	12	7.1.1.2028.2	29.718	197	29.6833							NGO0926
								0	no quant - no residues to label	0	99	GLSYEEIVLGK			0.0265102	1206.68	604.345	1206.65	604.332	2	13	7.1.1.2161.2	34.6116	81	34.6203							NGO0926
								0	no quant - no residues to label	0	99	GLSYEEIVLGK			0.0309046	1206.68	604.347	1206.65	604.332	2	12	7.1.1.2204.2	35.6071	68	35.5726							NGO0926
								0	no quant - no residues to label	0	99	GLSYEEIVLGK			0.0226041	1206.67	604.343	1206.65	604.332	2	12	7.1.1.2309.2	37.6283	66	37.6457							NGO0926
								0	no quant - no residues to label	0	99	GLSYEEIVLGK			-0.136814	1206.51	604.264	1206.65	604.332	2	11	7.1.1.2376.2	38.764	0	38.7295							NGO0926
								0	no quant - no residues to label	0	99	GLSYEEIVLGK			0.0135712	1206.66	604.339	1206.65	604.332	2	11	7.1.1.2071.2	31.5815	221	31.6335							NGO0926
								0	no quant - no residues to label	0	99	GLSYEEIVLGK			0.177994	1206.83	604.421	1206.65	604.332	2	11	7.1.1.2475.2	40.1458	36	40.1113							NGO0926
								0	no quant - no residues to label	0	99	GLSYEEIVLGK			0.00636931	1206.66	604.335	1206.65	604.332	2	11	7.1.1.2069.2	31.4949	210	31.5036							NGO0926
								0	no quant - no residues to label	0	99	GLSYEEIVLGK			-0.00785635	1206.64	604.328	1206.65	604.332	2	15	8.1.1.1912.2	25.6054	4496	25.6579							NGO0926
								0	no quant - no residues to label	0	99	GLSYEEIVLGK			0.00691432	1206.66	604.336	1206.65	604.332	2	14	8.1.1.1928.2	26.3036	3080	25.8328							NGO0926
								0	no quant - no residues to label	0	99	GLSYEEIVLGK			1.00694	1207.66	604.836	1206.65	604.332	2	12	7.1.1.1953.2	26.4354	2030	26.3556							NGO0926
								0	no quant - no residues to label	0	99	GLSYEEIVLGK			-0.00119879	1206.65	604.332	1206.65	604.332	2	9	7.1.1.2321.2	37.7674	55	37.7242							NGO0926
								0	no quant - no residues to label	0	99	GLSYEEIVLGK			-0.00785635	1206.64	604.328	1206.65	604.332	2	13	8.1.1.1911.2	25.5616	4781	25.6579							NGO0926
								0	no quant - no residues to label	0	99	GLSYEEIVLGK			0.00917683	1206.66	604.337	1206.65	604.332	2	10	7.1.1.2091.2	32.4122	176	32.2479							NGO0926
								0	no quant - no residues to label	0	99	GLSYEEIVLGK	Iodo(Y)@4		0.0329429	1332.58	667.297	1332.55	667.28	2	11	7.1.1.1968.2	27.0984	622	27.1071							NGO0926
								0	no quant - no residues to label	0	99	GLSYEEIVLGK			0.026144	1206.68	604.345	1206.65	604.332	2	10	7.1.1.2210.2	35.7629	83	35.6765							NGO0926
								0	no quant - no residues to label	0	99	GLSYEEIVLGK			1.0305	1207.68	604.847	1206.65	604.332	2	10	7.1.1.2509.2	41.1338	26	41.0993							NGO0926
								0	no quant - no residues to label	0	99	GLSYEEIVLGK			0.0209525	1206.67	604.342	1206.65	604.332	2	11	8.1.1.1957.2	27.5614	110	27.5268							NGO0926
								0	no quant - no residues to label	0	98.59	GLSYEEIVLGK			1.00009	1207.65	604.832	1206.65	604.332	2	12	8.1.1.1915.2	25.7366	3260	25.6579							NGO0926
								0	no quant - no residues to label	0	98.59	GLSYEEIVLGK			0.139728	1206.79	604.402	1206.65	604.332	2	11	8.1.1.2012.2	29.4576	62	29.423							NGO0926
								0	no quant - no residues to label	0	89.25	GLSYEEIVLGK			-0.0829304	1206.57	604.291	1206.65	604.332	2	9	8.1.1.2008.2	29.3881	58	29.4055							NGO0926
								0	no quant - no residues to label	0	89.25	GLSYEEIVLGK			0.0294976	1206.68	604.347	1206.65	604.332	2	9	8.1.1.2019.2	29.6568	58	29.6655							NGO0926
								0	no quant - no residues to label	0	80.92	GLSYEEIVLGK			-0.0149365	1206.63	604.325	1206.65	604.332	2	8	8.1.1.2111.2	31.8416	32	31.8071							NGO0926
								0	no quant - no residues to label	0	73.21	GLSYEEIVLGK	Iodo(Y)@4		0.125551	1332.67	667.343	1332.55	667.28	2	10	8.1.1.1942.2	26.9115	196	26.8768							NGO0926
								0	no quant - no residues to label	0	64.77	GLSYEEIVLGK			-0.0604008	1206.59	604.302	1206.65	604.332	2	9	7.1.1.2124.2	33.5288	78	33.5463							NGO0926
								0	no quant - no residues to label	0	99	MFIEPEEPGDPFK	Oxidation(M)@1		-0.0275092	1550.67	776.342	1550.7	776.355	2	15	7.1.1.1924.2	25.1473	13123	25.2451							NGO0926
								0	no quant - no residues to label	0	99	MFIEPEEPGDPFK	Dioxidation(M)@1		0.0172133	1566.71	784.361	1566.69	784.353	2	14	7.1.1.1932.2	25.5031	3073	25.5562							NGO0926
								0	no quant - no residues to label	0	99	MFIEPEEPGDPFK	Oxidation(M)@1		0.0147254	1550.71	776.363	1550.7	776.355	2	14	7.1.1.1970.2	27.1867	768	27.2394							NGO0926
								0	no quant - no residues to label	0	99	MFIEPEEPGDPFK	Oxidation(M)@1		-0.00114312	1550.7	776.355	1550.7	776.355	2	13	7.1.1.2016.2	29.1972	311	29.1625							NGO0926
								0	no quant - no residues to label	0	99	MFIEPEEPGDPFK	Oxidation(M)@1		-0.0165234	1550.68	776.347	1550.7	776.355	2	13	7.1.1.2022.2	29.4577	270	29.5097							NGO0926
								0	no quant - no residues to label	0	99	MFIEPEEPGDPFK	Oxidation(M)@1		0.0110634	1550.71	776.361	1550.7	776.355	2	13	7.1.1.2038.2	30.1514	226	30.16							NGO0926
								0	no quant - no residues to label	0	99	MFIEPEEPGDPFK	Oxidation(M)@1		0.0171667	1550.71	776.364	1550.7	776.355	2	13	7.1.1.2063.2	31.235	191	31.2004							NGO0926
								0	no quant - no residues to label	0	99	MFIEPEEPGDPFK	Oxidation(M)@1		0.0248568	1550.72	776.368	1550.7	776.355	2	13	7.1.1.2130.2	33.7193	109	33.6848							NGO0926
								0	no quant - no residues to label	0	99	MFIEPEEPGDPFK	Oxidation(M)@1		0.0116738	1550.71	776.361	1550.7	776.355	2	12	7.1.1.2039.2	30.1947	226	30.16							NGO0926
								0	no quant - no residues to label	0	99	MFIEPEEPGDPFK	Oxidation(M)@1		0.0113076	1550.71	776.361	1550.7	776.355	2	12	7.1.1.2058.2	31.0185	207	31.0271							NGO0926
								0	no quant - no residues to label	0	99	MFIEPEEPGDPFK	Oxidation(M)@1		0.0507347	1550.75	776.381	1550.7	776.355	2	10	7.1.1.2299.2	37.3342	52	37.3429							NGO0926
								0	no quant - no residues to label	0	99	MFIEPEEPGDPFK	Oxidation(M)@1		0.00808362	1550.7	776.359	1550.7	776.355	2	16	8.1.1.1902.2	25.1673	2126	25.0882							NGO0926
								0	no quant - no residues to label	0	99	MFIEPEEPGDPFK	Oxidation(M)@1		0.0213169	1550.72	776.366	1550.7	776.355	2	10	7.1.1.2183.2	35.1482	77	35.1137							NGO0926
								0	no quant - no residues to label	0	99	MFIEPEEPGDPFK	Oxidation(M)@1		0.0160681	1550.71	776.364	1550.7	776.355	2	10	7.1.1.1976.2	27.4508	707	27.3276							NGO0926
								0	no quant - no residues to label	0	99	MFIEPEEPGDPFK	Oxidation(M)@1		0.00166439	1550.7	776.356	1550.7	776.355	2	10	7.1.1.2017.2	29.2406	311	29.1625							NGO0926
								0	no quant - no residues to label	0	99	MFIEPEEPGDPFK	Oxidation(M)@1		0.0160681	1550.71	776.364	1550.7	776.355	2	10	7.1.1.2061.2	31.1484	188	31.2004							NGO0926
								0	no quant - no residues to label	0	96.79	MFIEPEEPGDPFK	Oxidation(M)@1		0.0857209	1550.78	776.398	1550.7	776.355	2	9	8.1.1.2041.2	30.16	32	30.1255							NGO0926
								0	no quant - no residues to label	0	96.35	MFIEPEEPGDPFK	Oxidation(M)@1		0.015946	1550.71	776.363	1550.7	776.355	2	9	7.1.1.2123.2	33.4856	121	33.451							NGO0926
								0	no quant - no residues to label	0	96.35	MFIEPEEPGDPFK	Oxidation(M)@1		0.0225376	1550.72	776.367	1550.7	776.355	2	9	7.1.1.2193.2	35.3044	68	35.2699							NGO0926
								0	no quant - no residues to label	0	89.66	MFIEPEEPGDPFK	Oxidation(M)@1		0.0397488	1550.74	776.375	1550.7	776.355	2	9	7.1.1.2200.2	35.5033	57	35.4688							NGO0926
								0	no quant - no residues to label	0	84.96	MFIEPEEPGDPFK	Oxidation(M)@1		0.0127723	1550.71	776.362	1550.7	776.355	2	9	7.1.1.2259.2	36.64	49	36.6054							NGO0926
								0	no quant - no residues to label	0	84.96	MFIEPEEPGDPFK	Oxidation(M)@1		-0.00590367	1550.69	776.352	1550.7	776.355	2	9	7.1.1.2323.2	37.8193	48	37.7329							NGO0926
								0	no quant - no residues to label	0	58.04	MFIEPEEPGDPFK	Oxidation(M)@1		0.00117613	1550.7	776.356	1550.7	776.355	2	9	7.1.1.2086.2	32.196	150	32.1614							NGO0926
								0	no quant - no residues to label	0	58.04	MFIEPEEPGDPFK	Oxidation(M)@1		0.015946	1550.71	776.363	1550.7	776.355	2	9	7.1.1.2104.2	32.8708	143	32.7411							NGO0926
								0	no quant - no residues to label	0	99	MFIEPEEPGDPFKVSDADTMLK	Oxidation(M)@1; Oxidation(M)@20	missed K-V@13	0.00109213	2527.15	843.391	2527.15	843.391	3	20	7.1.1.1926.2	25.2363	5160	25.2006							NGO0926
								0	no quant - no residues to label	0	99	MFIEPEEPGDPFKVSDADTMLK	Oxidation(M)@1; Oxidation(M)@20	missed K-V@13	0.00109213	2527.15	843.391	2527.15	843.391	3	15	7.1.1.1927.2	25.2808	5160	25.2006							NGO0926
								0	no quant - no residues to label	0	99	MFIEPEEPGDPFKVSDADTMLK	Oxidation(M)@1; Oxidation(M)@20	missed K-V@13	0.0163579	2527.17	843.396	2527.15	843.391	3	18	8.1.1.1898.2	24.9916	2740	25.0443							NGO0926
								0	no quant - no residues to label	0	99	MFIEPEEPGDPFKVSDADTMLK	Oxidation(M)@1; Oxidation(M)@20	missed K-V@13	0.0163579	2527.17	843.396	2527.15	843.391	3	12	8.1.1.1900.2	25.0795	2740	25.0443							NGO0926
								0	no quant - no residues to label	0	97.02	MFIEPEEPGDPFKVSDADTMLK	Oxidation(M)@1; Oxidation(M)@20	missed K-V@13	0.0106816	2527.16	843.394	2527.15	843.391	3	11	8.1.1.1959.2	27.6479	45	27.6133							NGO0926
								0	no quant - no residues to label	0	99	MTAPQVFIGGK	Oxidation(M)@1		-0.0570746	1163.54	582.779	1163.6	582.808	2	17	7.1.1.1890.2	23.6373	6177	23.7349							NGO0926
								0	no quant - no residues to label	0	99	MTAPQVFIGGK	Oxidation(M)@1		-0.0570746	1163.54	582.779	1163.6	582.808	2	17	7.1.1.1891.2	23.6817	6177	23.7349							NGO0926
								0	no quant - no residues to label	0	99	MTAPQVFIGGK	Dioxidation(M)@1		0.0308373	1179.63	590.821	1179.6	590.805	2	15	7.1.1.1901.2	24.1251	1537	24.1339							NGO0926
								0	no quant - no residues to label	0	99	MTAPQVFIGGK	Oxidation(M)@1		0.015921	1163.62	582.816	1163.6	582.808	2	13	7.1.1.1977.2	27.4947	303	27.4595							NGO0926
								0	no quant - no residues to label	0	99	MTAPQVFIGGK	Oxidation(M)@1		0.0167755	1163.62	582.816	1163.6	582.808	2	12	7.1.1.2047.2	30.5415	168	30.5936							NGO0926
								0	no quant - no residues to label	0	99	MTAPQVFIGGK	Oxidation(M)@1		0.0455831	1163.65	582.831	1163.6	582.808	2	12	7.1.1.2107.2	33.0005	86	33.0092							NGO0926
								0	no quant - no residues to label	0	99	MTAPQVFIGGK	Oxidation(M)@1		0.0197051	1163.62	582.818	1163.6	582.808	2	11	7.1.1.2023.2	29.5011	179	29.4663							NGO0926
								0	no quant - no residues to label	0	99	MTAPQVFIGGK	Oxidation(M)@1		0.0181182	1163.62	582.817	1163.6	582.808	2	11	7.1.1.2052.2	30.7584	139	30.7237							NGO0926
								0	no quant - no residues to label	0	99	MTAPQVFIGGK	Oxidation(M)@1		0.0240994	1163.63	582.82	1163.6	582.808	2	11	7.1.1.2203.2	35.564	49	35.5726							NGO0926
								0	no quant - no residues to label	0	99	MTAPQVFIGGK	Oxidation(M)@1		0.0215361	1163.62	582.818	1163.6	582.808	2	10	7.1.1.2159.2	34.5252	61	34.4907							NGO0926
								0	no quant - no residues to label	0	99	MTAPQVFIGGK	Oxidation(M)@1		0.0187285	1163.62	582.817	1163.6	582.808	2	10	7.1.1.2341.2	38.2522	35	38.2609							NGO0926
								0	no quant - no residues to label	0	99	MTAPQVFIGGK	Oxidation(M)@1		-0.0256334	1163.58	582.795	1163.6	582.808	2	15	8.1.1.1866.2	23.5836	7981	23.5483							NGO0926
								0	no quant - no residues to label	0	99	MTAPQVFIGGK	Oxidation(M)@1		-0.0244127	1163.58	582.795	1163.6	582.808	2	14	8.1.1.1863.2	23.4515	7872	23.5924							NGO0926
								0	no quant - no residues to label	0	99	MTAPQVFIGGK	Oxidation(M)@1; Deamidated(Q)@5		0.0522566	1164.64	583.326	1164.58	583.3	2	10	7.1.1.2345.2	38.3904	23	38.3559							NGO0926
								0	no quant - no residues to label	0	99	MTAPQVFIGGK	Oxidation(M)@1		0.0281276	1163.63	582.822	1163.6	582.808	2	10	7.1.1.2208.2	35.7109	45	35.7196							NGO0926
								0	no quant - no residues to label	0	99	MTAPQVFIGGK	Dioxidation(M)@1		0.0216183	1179.62	590.816	1179.6	590.805	2	14	8.1.1.1875.2	23.9794	1248	24.0322							NGO0926
								0	no quant - no residues to label	0	99	MTAPQVFIGGK	Oxidation(M)@1		0.0161151	1163.62	582.816	1163.6	582.808	2	11	8.1.1.1996.2	29.0761	71	29.0848							NGO0926
								0	no quant - no residues to label	0	99	MTAPQVFIGGK	Oxidation(M)@1		0.000734077	1163.6	582.808	1163.6	582.808	2	9	8.1.1.2086.2	31.4164	40	31.3819							NGO0926
								0	no quant - no residues to label	0	97.79	MTAPQVFIGGK	Oxidation(M)@1		0.0307637	1163.63	582.823	1163.6	582.808	2	10	8.1.1.1980.2	28.5566	75	28.5221							NGO0926
								0	no quant - no residues to label	0	96.35	MTAPQVFIGGK	Oxidation(M)@1		0.015921	1163.62	582.816	1163.6	582.808	2	9	7.1.1.2075.2	31.7546	134	31.6767							NGO0926
								0	no quant - no residues to label	0	93.38	MTAPQVFIGGK	Oxidation(M)@1		0.0167255	1163.62	582.816	1163.6	582.808	2	9	8.1.1.2020.2	29.7001	58	29.6223							NGO0926
								0	no quant - no residues to label	0	91.53	MTAPQVFIGGK	Oxidation(M)@1		0.030569	1163.63	582.823	1163.6	582.808	2	8	7.1.1.2243.2	36.3622	61	36.3708							NGO0926
								0	no quant - no residues to label	0	77.28	MTAPQVFIGGK	Oxidation(M)@1		0.0131854	1163.61	582.814	1163.6	582.808	2	8	8.1.1.1926.2	26.2166	169	26.1382							NGO0926
								0	no quant - no residues to label	0	59.06	MTAPQVFIGGK	Oxidation(M)@1		0.0176806	1163.62	582.817	1163.6	582.808	2	8	5.1.1.1883.2	23.8576	944	23.778							NGO0926
								0	no quant - no residues to label	0	52.36	MTAPQVFIGGK	Oxidation(M)@1		0.0281276	1163.63	582.822	1163.6	582.808	2	8	7.1.1.2151.2	34.3519	57	34.3606							NGO0926
								1	auto	0	91.54	PSVVFR		cleaved V-P@N-term	0.0150411	703.417	352.716	703.402	352.708	2	9	8.1.1.1870.2	23.7595	1057	23.7243	0.705642	3.99098	1050	32.4	1561	39.51	NGO0926
								1	auto	0	89.66	PSVVFR		cleaved V-P@N-term	0.0230229	703.425	352.72	703.402	352.708	2	9	7.1.1.1896.2	23.9034	1573	23.8679	0.714712	3.19588	1646	40.57	2416	49.15	NGO0926
								1	auto	0	87.73	PSVVFR	Label:13C(6)(R)@6	cleaved V-P@N-term	0.0104026	709.432	355.723	709.422	355.718	2	9	8.1.1.1869.2	23.7156	1426	23.7243	0.747788	4.19561	973	31.19	1365	36.95	NGO0926
								1	auto	0	84.96	PSVVFR	Label:13C(6)(R)@6	cleaved V-P@N-term	0.0143668	709.436	355.725	709.422	355.718	2	9	7.1.1.1895.2	23.8592	3020	23.8679	0.727865	3.33848	1520	38.99	2190.74	46.81	NGO0926
								1	auto	0	99	TGQKVPSVVFR	Label:13C(6)(R)@11	missed K-V@4	-0.0131372	1222.7	408.574	1222.71	408.578	3	19	7.1.1.1877.2	23.0612	3010	23.026	0.669259	2.86663	1993	44.64	3124	55.89	NGO0926
								1	auto	0	99	TGQKVPSVVFR		missed K-V@4	0.0012185	1216.69	406.572	1216.69	406.572	3	17	8.1.1.1849.2	22.8368	1624	22.8456	0.683528	3.76487	1165	34.13	1788	42.28	NGO0926
								1	auto	0	99	TGQKVPSVVFR	Label:13C(6)(R)@11	missed K-V@4	-0.0061801	1222.71	408.576	1222.71	408.578	3	17	8.1.1.1850.2	22.8806	2267	22.8456	0.731121	3.13477	1727	41.56	2478	49.78	NGO0926
								0	no quant - no residues to label	0	71.03	VGDTWK			0.00663717	704.356	353.185	704.349	353.182	2	7	8.1.1.1718.2	17.1627	511	17.3015							NGO0926
								0	no quant - no residues to label	0	99	VGDTWKDVSTDDLFK	Dioxidation(W)@5		0.0165416	1756.83	586.618	1756.82	586.612	3	22	7.1.1.1920.2	24.9693	1454	25.0226							NGO0926
								0	no quant - no residues to label	0	99	VGDTWKDVSTDDLFK			0.0103217	1724.84	575.953	1724.83	575.949	3	22	7.1.1.1931.2	25.4586	4037	25.6007							NGO0926
								0	no quant - no residues to label	0	99	VGDTWKDVSTDDLFK			0.00554834	1724.83	863.423	1724.83	863.42	2	23	7.1.1.1933.2	25.5475	3414	25.5562							NGO0926
								0	no quant - no residues to label	0	99	VGDTWKDVSTDDLFK			0.0238711	1724.85	575.957	1724.83	575.949	3	14	7.1.1.1980.2	27.6263	246	27.5473							NGO0926
								0	no quant - no residues to label	0	99	VGDTWKDVSTDDLFK			0.0300965	1724.86	575.959	1724.83	575.949	3	17	7.1.1.1984.2	27.8014	231	27.8101							NGO0926
								0	no quant - no residues to label	0	99	VGDTWKDVSTDDLFK			0.0324767	1724.86	575.96	1724.83	575.949	3	16	7.1.1.1987.2	27.9325	231	27.8975							NGO0926
								0	no quant - no residues to label	0	99	VGDTWKDVSTDDLFK			0.0187443	1724.84	575.955	1724.83	575.949	3	18	7.1.1.2045.2	30.4548	144	30.4635							NGO0926
								0	no quant - no residues to label	0	99	VGDTWKDVSTDDLFK			0.0020006	1724.83	575.95	1724.83	575.949	3	17	8.1.1.1907.2	25.3864	600	25.3951							NGO0926
								0	no quant - no residues to label	0	89.66	VGDTWKDVSTDDLFK			0.0235049	1724.85	575.957	1724.83	575.949	3	11	7.1.1.2066.2	31.365	42	31.287							NGO0926
								1	auto	0	99	VPSVVFR	Label:13C(6)(R)@7		-0.0232716	808.467	405.241	808.49	405.252	2	10	7.1.1.1893.2	23.7705	5810	23.9122	0.713709	3.39237	1460	38.21	2146	46.32	NGO0926
								0	auto - shared MS/MS	0	99	VPSVVFR			0.00289783	802.473	402.244	802.47	402.242	2	10	8.1.1.1868.2	23.6716	3919	23.7243	0.780034	2.55247	2676.07	51.73	3599	59.99	NGO0926
								1	auto	0	97.02	VPSVVFR	Label:13C(6)(R)@7		-0.00913865	808.481	405.248	808.49	405.252	2	9	8.1.1.1867.2	23.6277	5701	23.7243	0.746954	3.55639	1353.56	36.79	1901	43.6	NGO0926
								0	manual	0	96.35	VPSVVFR	Label:13C(6)(R)@7		0.0101138	808.5	405.257	808.49	405.252	2	8	7.1.1.2012.2	29.0234	176	29.0321	0.671944	12.939	98	9.9	153	12.37	NGO0926
								0	auto - shared MS/MS	0	84.96	VPSVVFR			0.0253845	802.495	402.255	802.47	402.242	2	8	7.1.1.1979.2	27.5824	208	27.4156	0.616801	10.4976	144.05	12	245	15.65	NGO0926
								0	no quant - weak signal	0	77.28	VPSVVFR	Label:13C(6)(R)@7		-0.0123125	808.478	405.246	808.49	405.252	2	7	8.1.1.2287.2	34.5483	54	34.5138			0	0	35.04	5.92	NGO0926
								0	manual	0	75.39	VPSVVFR			0.0199475	802.49	402.252	802.47	402.242	2	8	6.1.1.1920.2	23.959	471	23.8798	1.42096	7.62356	405	20.12	299	17.29	NGO0926
								0	auto - shared MS/MS	0	55.79	VPSVVFR			0.00912352	802.479	402.247	802.47	402.242	2	7	8.1.1.1924.2	26.1295	147	26.0946	0.803341	13.356	98.9	9.94	129.15	11.36	NGO0926
								0	no quant - no residues to label	0	99	VSDADTMLK	Oxidation(M)@7		-0.0380567	994.426	498.22	994.464	498.239	2	11	7.1.1.1716.2	16.069	8310	16.208							NGO0926
								0	no quant - no residues to label	0	99	VSDADTMLK	Dioxidation(M)@7		-0.00568507	1010.45	506.234	1010.46	506.237	2	12	7.1.1.1731.2	16.7216	2029	16.7304							NGO0926
								0	no quant - no residues to label	0	99	VSDADTMLK	Dioxidation(M)@7		-0.00544093	1010.45	506.234	1010.46	506.237	2	11	7.1.1.1730.2	16.6781	2029	16.7304							NGO0926
								0	no quant - no residues to label	0	99	VSDADTMLK	Oxidation(M)@7		0.0023474	994.466	498.24	994.464	498.239	2	9	7.1.1.1817.2	20.4562	95	20.4216							NGO0926
								0	no quant - no residues to label	0	99	VSDADTMLK	Oxidation(M)@7		-0.015704	994.448	498.231	994.464	498.239	2	11	8.1.1.1692.2	16.0326	4176	16.0847							NGO0926
								0	no quant - no residues to label	0	99	VSDADTMLK	Carbamyl(M)@7		-0.00320768	1021.47	511.743	1021.48	511.745	2	11	7.1.1.1734.2	16.8522	325	16.8174							NGO0926
								0	no quant - no residues to label	0	99	VSDADTMLK	Dioxidation(M)@7		0.00258901	1010.46	506.238	1010.46	506.237	2	11	8.1.1.1705.2	16.5978	722	16.6065							NGO0926
								0	no quant - no residues to label	0	89.66	VSDADTMLK	Oxidation(M)@7		-0.00046013	994.464	498.239	994.464	498.239	2	8	7.1.1.1766.2	18.2436	230	18.2088							NGO0926
								1	auto	0	99	VVVFSLPGAFTPTCSSSHLPR	Carbamidomethyl(C)@14; Label:13C(6)(R)@21		0.015874	2264.19	755.736	2264.17	755.731	3	17	7.1.1.1949.2	26.2582	2354	26.3113	0.482792	3.94755	937	30.61	2036	45.12	NGO0926
								1	auto	0	99	VVVFSLPGAFTPTCSSSHLPR	Carbamidomethyl(C)@14; Label:13C(6)(R)@21		0.0164233	2264.19	755.737	2264.17	755.731	3	17	7.1.1.1951.2	26.3468	2354	26.3113	0.64342	2.96126	1840	42.9	3000	54.77	NGO0926
								1	auto	0	99	VVVFSLPGAFTPTCSSSHLPR	Carbamidomethyl(C)@14; Label:13C(6)(R)@21		0.00736332	2264.18	755.734	2264.17	755.731	3	17	8.1.1.1929.2	26.3471	1076	26.1382	0.67175	6.01162	454	21.31	709	26.63	NGO0926
								1	auto	0	99	VVVFSLPGAFTPTCSSSHLPR	Carbamidomethyl(C)@14; Label:13C(6)(R)@21		0.00736332	2264.18	755.734	2264.17	755.731	3	15	8.1.1.1922.2	26.0423	1076	26.1382	0.471004	7.40921	264	16.25	588	24.25	NGO0926
								1	auto	0	99	VVVFSLPGAFTPTCSSSHLPR	Carbamidomethyl(C)@14; Label:13C(6)(R)@21		0.00736332	2264.18	755.734	2264.17	755.731	3	15	8.1.1.1925.2	26.173	1076	26.1382	0.625567	4.7344	712	26.68	1194	34.55	NGO0926
								1	auto	0	97.23	VVVFSLPGAFTPTCSSSHLPR	Carbamidomethyl(C)@14		0.0109658	2258.16	753.728	2258.15	753.725	3	11	8.1.1.1923.2	26.0859	766	26.1382	0.635827	5.4687	537	23.17	886	29.77	NGO0926
								0	no quant - weak signal	0	87.73	VVVFSLPGAFTPTCSSSHLPR	Carbamidomethyl(C)@14; Label:13C(6)(R)@21		0.0232936	2264.2	755.739	2264.17	755.731	3	10	8.1.1.1951.2	27.3017	76	27.3104			0	0	65.34	8.08	NGO0926
								1	auto	0	77.28	VVVFSLPGAFTPTCSSSHLPR	Carbamidomethyl(C)@14		0.00144426	2258.15	753.725	2258.15	753.725	3	9	8.1.1.1932.2	26.4774	279	26.4861	0.627021	7.8381	260	16.12	435	20.86	NGO0926
								0	no quant - no residues to label	0	99	YIGGSEDLEAYLAKN		missed K-N@14	0.00145643	1641.79	821.902	1641.79	821.902	2	18	7.1.1.1942.2	25.9477	5749	25.8678							NGO0926
								0	no quant - no residues to label	0	99	YIGGSEDLEAYLAKN		missed K-N@14	0.00304328	1641.79	821.903	1641.79	821.902	2	15	7.1.1.1947.2	26.1693	5749	25.8678							NGO0926
								0	no quant - no residues to label	0	99	YIGGSEDLEAYLAKN		missed K-N@14	-0.0103404	1641.78	821.896	1641.79	821.902	2	13	8.1.1.1913.2	25.6492	592	25.6579							NGO0926
								0	no quant - no residues to label	0	72.01	YIGGSEDLEAYLAKN		missed K-N@14	0.0301418	1641.82	821.917	1641.79	821.902	2	9	7.1.1.2073.2	31.668	47	31.6335							NGO0926
								0	no quant - no residues to label	0	99	YNELFGAFK			0.0292329	1087.56	544.789	1087.53	544.774	2	10	5.1.1.1936.2	26.1868	275	26.1518							NGO0926
								0	no quant - no residues to label	0	99	YNELFGAFK			0.0102768	1087.54	544.779	1087.53	544.774	2	11	7.1.1.1989.2	28.0198	849	28.0285							NGO0926
								0	no quant - no residues to label	0	99	YNELFGAFK			0.0114975	1087.55	544.78	1087.53	544.774	2	11	7.1.1.2035.2	30.0214	410	29.9867							NGO0926
								0	no quant - no residues to label	0	99	YNELFGAFK			0.00685896	1087.54	544.778	1087.53	544.774	2	11	7.1.1.2040.2	30.238	394	30.2467							NGO0926
								0	no quant - no residues to label	0	99	YNELFGAFK			-0.0296389	1087.5	544.759	1087.53	544.774	2	11	7.1.1.1943.2	25.992	7986	26.0451							NGO0926
								0	no quant - no residues to label	0	99	YNELFGAFK			0.0177229	1087.55	544.783	1087.53	544.774	2	10	7.1.1.2268.2	36.8221	85	36.7875							NGO0926
								0	no quant - no residues to label	0	99	YNELFGAFK			-0.0291506	1087.5	544.76	1087.53	544.774	2	11	7.1.1.1948.2	26.2135	8369	26.1338							NGO0926
								0	no quant - no residues to label	0	99	YNELFGAFK			-0.0296389	1087.5	544.759	1087.53	544.774	2	11	7.1.1.1944.2	26.0363	7986	26.0451							NGO0926
								0	no quant - no residues to label	0	99	YNELFGAFK			0.00795755	1087.54	544.778	1087.53	544.774	2	10	7.1.1.1992.2	28.1508	723	28.1158							NGO0926
								0	no quant - no residues to label	0	99	YNELFGAFK			0.00405143	1087.54	544.776	1087.53	544.774	2	10	7.1.1.2050.2	30.6716	375	30.6803							NGO0926
								0	no quant - no residues to label	0	99	YNELFGAFK			0.0178449	1087.55	544.783	1087.53	544.774	2	10	7.1.1.2146.2	34.2048	134	34.2135							NGO0926
								0	no quant - no residues to label	0	99	YNELFGAFK			0.0193097	1087.55	544.784	1087.53	544.774	2	10	7.1.1.2277.2	36.9698	77	36.9353							NGO0926
								0	no quant - no residues to label	0	99	YNELFGAFK			0.00331903	1087.54	544.776	1087.53	544.774	2	10	7.1.1.2082.2	32.023	240	31.9884							NGO0926
								0	no quant - no residues to label	0	99	YNELFGAFK			-0.00473735	1087.53	544.772	1087.53	544.774	2	10	7.1.1.2105.2	32.9141	179	32.9228							NGO0926
								0	no quant - no residues to label	0	99	YNELFGAFK			-0.986517	1086.55	544.281	1087.53	544.774	2	11	7.1.1.2167.2	34.8018	68	34.8105							NGO0926
								0	no quant - no residues to label	0	99	YNELFGAFK			0.0267558	1087.56	544.788	1087.53	544.774	2	9	7.1.1.2356.2	38.5207	64	38.4775							NGO0926
								0	no quant - no residues to label	0	99	YNELFGAFK			0.0249248	1087.56	544.787	1087.53	544.774	2	9	7.1.1.2417.2	39.2594	52	39.2249							NGO0926
								0	no quant - no residues to label	0	99	YNELFGAFK			0.012581	1087.55	544.78	1087.53	544.774	2	11	8.1.1.2027.2	29.8648	106	29.8128							NGO0926
								0	no quant - no residues to label	0	99	YNELFGAFK			-0.0108568	1087.52	544.769	1087.53	544.774	2	11	8.1.1.1917.2	25.824	5090	25.9638							NGO0926
								0	no quant - no residues to label	0	99	YNELFGAFK			0.0192949	1087.55	544.784	1087.53	544.774	2	11	8.1.1.2035.2	30.0384	113	30.0559							NGO0926
								0	no quant - no residues to label	0	99	YNELFGAFK			-0.0108568	1087.52	544.769	1087.53	544.774	2	11	8.1.1.1918.2	25.8677	5090	25.9638							NGO0926
								0	no quant - no residues to label	0	99	YNELFGAFK			0.0129172	1087.55	544.781	1087.53	544.774	2	10	9.1.1.1951.2	26.0712	749	26.1237							NGO0926
								0	no quant - no residues to label	0	99	YNELFGAFK			0.0208819	1087.55	544.785	1087.53	544.774	2	10	8.1.1.2323.2	34.9998	30	34.9566							NGO0926
								0	no quant - no residues to label	0	99	YNELFGAFK			0.0195539	1087.55	544.784	1087.53	544.774	2	9	7.1.1.2251.2	36.5011	94	36.5097							NGO0926
								0	no quant - no residues to label	0	98.79	YNELFGAFK			0.0017166	1087.54	544.775	1087.53	544.774	2	10	8.1.1.1940.2	26.8247	1962	26.3558							NGO0926
								0	no quant - no residues to label	0	98.59	YNELFGAFK			0.012581	1087.55	544.78	1087.53	544.774	2	10	8.1.1.2024.2	29.8041	106	29.8128							NGO0926
								0	no quant - no residues to label	0	98.59	YNELFGAFK			0.0257647	1087.56	544.787	1087.53	544.774	2	10	8.1.1.2031.2	29.9688	97	29.9342							NGO0926
								0	no quant - no residues to label	0	98.47	YNELFGAFK			0.0167463	1087.55	544.783	1087.53	544.774	2	9	7.1.1.2168.2	34.845	112	34.7673							NGO0926
								0	no quant - no residues to label	0	98.36	YNELFGAFK			0.0315021	1087.57	544.79	1087.53	544.774	2	10	8.1.1.2117.2	31.9284	69	31.937							NGO0926
								0	no quant - no residues to label	0	98.23	YNELFGAFK			0.0129472	1087.55	544.781	1087.53	544.774	2	10	8.1.1.1964.2	27.8642	223	27.8729							NGO0926
								0	no quant - no residues to label	0	97.79	YNELFGAFK			0.0577475	1087.59	544.803	1087.53	544.774	2	9	8.1.1.2595.2	38.2674	33	38.2329							NGO0926
								0	no quant - no residues to label	0	96.35	YNELFGAFK			0.00624863	1087.54	544.777	1087.53	544.774	2	9	7.1.1.2325.2	37.8712	74	37.8367							NGO0926
								0	no quant - no residues to label	0	95.37	YNELFGAFK			0.0289386	1087.56	544.789	1087.53	544.774	2	9	8.1.1.2183.2	33.2278	56	33.1846							NGO0926
								0	no quant - no residues to label	0	94.4	YNELFGAFK			0.00868995	1087.54	544.779	1087.53	544.774	2	9	7.1.1.2140.2	34.0489	132	33.9712							NGO0926
								0	no quant - no residues to label	0	87.73	YNELFGAFK			0.0191729	1087.55	544.784	1087.53	544.774	2	8	8.1.1.2051.2	30.5237	104	30.3505							NGO0926
								0	no quant - no residues to label	0	77.28	YNELFGAFK			0.027962	1087.56	544.788	1087.53	544.774	2	8	8.1.1.2122.2	32.0065	66	32.0152							NGO0926
								0	no quant - no residues to label	0	77.28	YNELFGAFK	Deamidated(N)@2		0.00916783	1088.53	545.271	1088.52	545.266	2	8	8.1.1.2127.2	32.1191	47	32.0846							NGO0926
								0	no quant - no residues to label	0	77.28	YNELFGAFK			0.0367512	1087.57	544.793	1087.53	544.774	2	8	8.1.1.2135.2	32.2233	68	32.2408							NGO0926
								0	no quant - no residues to label	0	65.57	YNELFGAFK			0.0110111	1087.54	544.78	1087.53	544.774	2	8	6.1.1.1967.2	26.019	360	26.1148							NGO0926
								0	no quant - no residues to label	0	55.05	YNELFGAFK	Iodo(Y)@1		0.0442168	1213.47	607.745	1213.43	607.723	2	10	7.1.1.1963.2	26.8779	562	26.8866							NGO0926
								0	no quant - no residues to label	0	99	YSMLVNDGVVEK	Oxidation(M)@3		-0.0638467	1368.6	685.305	1368.66	685.337	2	17	7.1.1.1878.2	23.1053	7330	23.2024							NGO0926
								0	no quant - no residues to label	0	99	YSMLVNDGVVEK	Oxidation(M)@3		-0.0638467	1368.6	685.305	1368.66	685.337	2	19	7.1.1.1879.2	23.1494	7560	23.2024							NGO0926
								0	no quant - no residues to label	0	99	YSMLVNDGVVEK	Oxidation(M)@3		-0.0638467	1368.6	685.305	1368.66	685.337	2	17	7.1.1.1885.2	23.4146	6650	23.2024							NGO0926
								0	no quant - no residues to label	0	99	YSMLVNDGVVEK	Dioxidation(M)@3		-0.00113875	1384.65	693.334	1384.65	693.334	2	14	7.1.1.1887.2	23.5032	2236	23.5564							NGO0926
								0	no quant - no residues to label	0	99	YSMLVNDGVVEK	Oxidation(M)@3		0.0257496	1368.69	685.35	1368.66	685.337	2	12	7.1.1.2062.2	31.1917	76	31.1571							NGO0926
								0	no quant - no residues to label	0	99	YSMLVNDGVVEK	Oxidation(M)@3		0.0417402	1368.7	685.358	1368.66	685.337	2	12	7.1.1.2113.2	33.2255	68	33.1477							NGO0926
								0	no quant - no residues to label	0	99	YSMLVNDGVVEK	Oxidation(M)@3		-0.0268608	1368.63	685.324	1368.66	685.337	2	13	7.1.1.2131.2	33.7625	44	33.728							NGO0926
								0	no quant - no residues to label	0	99	YSMLVNDGVVEK	Oxidation(M)@3		0.0237965	1368.68	685.349	1368.66	685.337	2	12	7.1.1.2126.2	33.5809	60	33.5463							NGO0926
								0	no quant - no residues to label	0	99	YSMLVNDGVVEK	Oxidation(M)@3		-0.0108287	1368.65	685.332	1368.66	685.337	2	17	8.1.1.1851.2	22.9244	6355	22.9771							NGO0926
								0	no quant - no residues to label	0	99	YSMLVNDGVVEK	Carbamyl(M)@3		-0.000694855	1395.67	698.842	1395.67	698.842	2	15	7.1.1.1886.2	23.4589	1695	23.5564							NGO0926
								0	no quant - no residues to label	0	99	YSMLVNDGVVEK	Oxidation(M)@3		0.0425946	1368.7	685.358	1368.66	685.337	2	11	7.1.1.2015.2	29.1538	127	29.0756							NGO0926
								0	no quant - no residues to label	0	99	YSMLVNDGVVEK	Oxidation(M)@3		0.0306322	1368.69	685.352	1368.66	685.337	2	10	7.1.1.2212.2	35.8149	43	35.7804							NGO0926
								0	no quant - no residues to label	0	99	YSMLVNDGVVEK	Oxidation(M)@3		-0.0108287	1368.65	685.332	1368.66	685.337	2	16	8.1.1.1854.2	23.056	6355	22.9771							NGO0926
								0	no quant - no residues to label	0	99	YSMLVNDGVVEK	Oxidation(M)@3		-0.0349989	1368.62	685.319	1368.66	685.337	2	13	8.1.1.1982.2	28.6432	0	28.6086							NGO0926
								0	no quant - no residues to label	0	99	YSMLVNDGVVEK			0.0211409	1352.69	677.35	1352.66	677.34	2	10	7.1.1.1910.2	24.525	1106	24.3117							NGO0926
								0	no quant - no residues to label	0	64.77	YSMLVNDGVVEK	Oxidation(M)@3		0.0679843	1368.73	685.371	1368.66	685.337	2	9	7.1.1.2440.2	39.6327	27	39.5982							NGO0926
NGO0928	5-methyltetrahydropteroyltriglutamate--homocysteine S-methyltransferase (EC:2.1.1.14); K00549 5-methyltetrahydropteroyltriglutamate--homocysteine methyltransferase [EC:2.1.1.14]	13	40.17	40.17	44.46	29.29	28.36	0	no quant - no residues to label	2	99	APEQLDAFAGYDK			-1.02435	1422.64	712.326	1423.66	712.838	2	13	26.1.1.2178.2	32.3036	33	32.2691							NGO0928
								0	no quant - no residues to label	2	99	DVYATLNK			0.000242939	922.476	462.245	922.476	462.245	2	9	26.1.1.1926.2	22.9296	637	22.8947							NGO0928
								0	no quant - no residues to label	2	99	EISEQELLDVAK			0.00290591	1372.71	687.363	1372.71	687.362	2	15	26.1.1.1996.2	26.0202	1949	25.9406							NGO0928
								0	no quant - no residues to label	2	99	GNKDQFAIEMTK	Oxidation(M)@10		-0.00147776	1396.66	466.562	1396.67	466.562	3	15	26.1.1.1821.2	18.3763	910	18.4721							NGO0928
								0	no quant - no residues to label	2	99	ILLGTYFGSVAEHAALLK			-0.00590163	1902.06	635.026	1902.06	635.028	3	12	26.1.1.2049.2	28.3398	214	28.305							NGO0928
								1	auto	2	99	KAIEVVPVER		missed K-A@1	-0.00145564	1138.67	570.342	1138.67	570.343	2	13	26.1.1.1869.2	20.4591	229	20.4677	1.23195	10.127	212.04	14.56	180.56	13.44	NGO0928
								0	no quant - no residues to label	2	99	KGELSASDYEAAMKK	Oxidation(M)@13	missed K-G@1; missed K-K@14	-0.00368775	1642.78	548.602	1642.79	548.603	3	21	26.1.1.1782.2	16.6781	1689	16.7742							NGO0928
								1	auto	2	99	LADLPVNAGQR			2.9908e-05	1152.63	577.32	1152.63	577.32	2	15	26.1.1.1946.2	23.8079	2725	23.7725	1.39281	2.91528	2739	52.34	2063	45.42	NGO0928
								0	no quant - no residues to label	2	99	PTVVGPLTFLWVGK		cleaved K-P@N-term	0.354566	1513.23	757.62	1512.87	757.443	2	14	26.1.1.2099.2	30.4023	122	30.3677							NGO0928
								1	auto	2	99	PVDGLHIDLVR		cleaved L-P@N-term	-0.0144936	1232.67	617.344	1232.69	617.351	2	15	26.1.1.2003.2	26.3284	493	26.3372	1.31873	6.79284	489	22.11	389	19.72	NGO0928
								0	no quant - no residues to label	2	99	QIALALNDEVLDLEK			-0.00861324	1682.9	842.457	1682.91	842.462	2	14	26.1.1.2042.2	28.0356	198	28.0443							NGO0928
								1	auto	2	99	RLADLPVNAGQR		missed R-L@1	0.00232535	1308.73	437.25	1308.73	437.249	3	14	26.1.1.1934.2	23.2793	422	23.1568	1.08172	8.25522	298	17.26	289	17	NGO0928
								0	no quant - no residues to label	2	99	SDMELLAAFGEFK	Oxidation(M)@3		-0.0218115	1472.66	737.339	1472.69	737.35	2	10	26.1.1.2055.2	28.6001	110	28.6088							NGO0928
								1	auto	2	99	SLPVDGLHIDLVR			0.0143928	1432.82	478.613	1432.8	478.609	3	13	26.1.1.2002.2	26.2845	522	26.3372	1.30323	6.85658	477.04	21.84	384	19.6	NGO0928
								1	auto	2	99	TTLHFSGFPR		cleaved M-T@N-term	0.0164988	1161.61	388.211	1161.59	388.205	3	13	26.1.1.1968.2	24.7819	976	24.7463	1.35798	5.21337	844	29.05	652	25.53	NGO0928
								1	auto	2	99	VIQIDEPAIR			0.00502343	1152.66	577.335	1152.65	577.332	2	12	26.1.1.1966.2	24.6932	3305	24.6576	1.81581	2.78832	3512	59.26	2029	45.04	NGO0928
								0	no quant - no residues to label	2	99	VLETVGPLQAK			-0.00775689	1153.66	577.839	1153.67	577.843	2	13	26.1.1.1955.2	24.2057	3845	24.303							NGO0928
								1	auto	2	99	VLSAGVIDGR			0.00200972	985.558	493.786	985.556	493.785	2	14	26.1.1.1944.2	23.7196	2148	23.7725	1.23367	3.21521	2105	45.88	1790	42.31	NGO0928
								1	auto	2	99	VPTEAEVEHLLR			0.0102225	1391.75	464.924	1391.74	464.921	3	13	26.1.1.1984.2	25.4901	1048	25.4546	1.169	4.31577	1135	33.69	1018.54	31.91	NGO0928
								0	auto - shared MS/MS	1.72125	98.91	GSVEFDR	Label:13C(6)(R)@7		0.0159495	814.408	408.211	814.392	408.203	2	8	26.1.1.1813.2	18.0284	682	18.1675	1.26783	6.77588	481	21.93	398	19.95	NGO0928
								0	auto - shared MS/MS	0.00921731	57.46	VRNDIPR	Deamidated(N)@3	cleaved F-V@N-term; missed R-N@2	0.0544588	869.526	435.771	869.472	435.743	2	9	1.1.1.1959.2	23.7545	4795	23.8069	61.2321	12.2268	3972	63.02	68.05	8.25	NGO0928
								0	no quant - no residues to label	0	99	APEQLDAFAGYDK			-0.0108699	1423.65	712.833	1423.66	712.838	2	22	26.1.1.1980.2	25.3131	4005	25.3661							NGO0928
								0	no quant - no residues to label	0	99	APEQLDAFAGYDK			-0.0108699	1423.65	712.833	1423.66	712.838	2	21	26.1.1.1986.2	25.5785	4005	25.3661							NGO0928
								0	no quant - no residues to label	0	99	APEQLDAFAGYDK			-0.0108699	1423.65	712.833	1423.66	712.838	2	20	26.1.1.1987.2	25.6227	4005	25.3661							NGO0928
								0	no quant - no residues to label	0	99	APEQLDAFAGYDK			0.038681	1423.7	712.858	1423.66	712.838	2	12	26.1.1.2036.2	27.7736	162	27.7388							NGO0928
								0	no quant - no residues to label	0	99	APEQLDAFAGYDK			-0.0329603	1423.63	712.822	1423.66	712.838	2	12	26.1.1.2098.2	30.359	50	30.2723							NGO0928
								0	no quant - no residues to label	0	99	APEQLDAFAGYDK			-0.0264919	1423.64	712.825	1423.66	712.838	2	11	26.1.1.2203.2	32.7297	27	32.6951							NGO0928
								0	no quant - no residues to label	0	99	APEQLDAFAGYDK			0.00556734	1423.67	712.841	1423.66	712.838	2	21	25.1.1.1985.2	25.3666	2193	25.4197							NGO0928
								0	no quant - no residues to label	0	99	EISEQELLDVAK			0.00327205	1372.71	687.363	1372.71	687.362	2	13	26.1.1.2000.2	26.1966	1802	25.9406							NGO0928
								0	no quant - no residues to label	0	99	EISEQELLDVAK			0.0142476	1372.72	687.369	1372.71	687.362	2	13	25.1.1.2000.2	26.0316	1403	25.9961							NGO0928
								0	no quant - no residues to label	0	99	GNKDQFAIEMTK	Oxidation(M)@10		-0.0063532	1396.66	466.56	1396.67	466.562	3	13	25.1.1.1837.2	18.8967	404	18.8184							NGO0928
								0	no quant - no residues to label	0	99	ILLGTYFGSVAEHAALLK			-0.00590163	1902.06	635.026	1902.06	635.028	3	12	26.1.1.2045.2	28.1659	231	28.1746							NGO0928
								1	auto	0	99	KAIEVVPVER	Label:13C(6)(R)@10	missed K-A@1	-0.014548	1144.68	573.346	1144.69	573.353	2	10	26.1.1.1865.2	20.2857	268	20.2511	0.96217	9.31278	221.04	14.87	241	15.52	NGO0928
								0	no quant - no residues to label	0	99	KGELSASDYEAAMKK	Oxidation(M)@13	missed K-G@1; missed K-K@14	-0.0139192	1642.77	548.598	1642.79	548.603	3	22	25.1.1.1793.2	16.9832	770	16.9049							NGO0928
								1	auto	0	99	LADLPVNAGQR	Label:13C(6)(R)@11		-0.00195741	1158.64	580.329	1158.65	580.33	2	13	26.1.1.1945.2	23.7637	2405	23.7725	1.2165	3.3554	1918	43.79	1654	40.67	NGO0928
								1	auto	0	99	LADLPVNAGQR			-0.00493214	1152.62	577.317	1152.63	577.32	2	12	25.1.1.1951.2	23.8596	1325	23.8242	1.07523	4.19993	1148	33.88	1120.05	33.47	NGO0928
								0	no quant - no residues to label	0	99	PTVVGPLTFLWVGK		cleaved K-P@N-term	-0.00498355	1512.87	757.44	1512.87	757.443	2	10	26.1.1.2109.2	30.6972	134	30.6626							NGO0928
								0	no quant - no residues to label	0	99	PTVVGPLTFLWVGK		cleaved K-P@N-term	0.178016	1513.05	757.532	1512.87	757.443	2	12	25.1.1.2106.2	30.5556	81	30.4777							NGO0928
								0	no quant - no residues to label	0	99	PTVVGPLTFLWVGK		cleaved K-P@N-term	0.00544411	1512.88	757.445	1512.87	757.443	2	11	25.1.1.2100.2	30.3647	52	30.3301							NGO0928
								0	no quant - no residues to label	0	60.5	PTVVGPLTFLWVGK		cleaved K-P@N-term	-0.00779062	1512.86	757.439	1512.87	757.443	2	10	26.1.1.2115.2	30.8535	80	30.8101							NGO0928
								0	no quant - no residues to label	0	51.83	PTVVGPLTFLWVGK		cleaved K-P@N-term	0.00722111	1512.88	757.446	1512.87	757.443	2	10	26.1.1.2095.2	30.2637	162	30.2811							NGO0928
								1	auto	0	99	PVDGLHIDLVR	Label:13C(6)(R)@11	cleaved L-P@N-term	0.0022891	1238.71	413.911	1238.71	413.91	3	14	26.1.1.2004.2	26.3723	288	26.2932	1.0722	8.52706	278	16.67	272	16.49	NGO0928
								1	auto	0	99	PVDGLHIDLVR		cleaved L-P@N-term	-0.00799536	1232.68	617.347	1232.69	617.351	2	14	25.1.1.2009.2	26.4295	502	26.3499	1.10952	7.4887	367	19.16	347	18.63	NGO0928
								0	manual	0	99	PVDGLHIDLVR		cleaved L-P@N-term	-9.02496	1223.66	612.839	1232.69	617.351	2	12	25.1.1.2005.2	26.2528	504	26.2174	1.50579	10.7424	211	14.53	147	12.12	NGO0928
								0	no quant - no residues to label	0	99	QIALALNDEVLDLEK			-0.00495185	1682.9	842.459	1682.91	842.462	2	16	26.1.1.2028.2	27.4246	972	27.477							NGO0928
								0	no quant - no residues to label	0	99	QIALALNDEVLDLEK			-0.00495185	1682.9	842.459	1682.91	842.462	2	17	26.1.1.2029.2	27.4683	972	27.477							NGO0928
								0	no quant - no residues to label	0	99	QIALALNDEVLDLEK			-0.00702664	1682.9	842.458	1682.91	842.462	2	16	26.1.1.2031.2	27.5556	1028	27.5644							NGO0928
								0	no quant - no residues to label	0	99	QIALALNDEVLDLEK			-0.000231767	1682.91	842.462	1682.91	842.462	2	17	25.1.1.2033.2	27.4857	702	27.5819							NGO0928
								0	no quant - no residues to label	0	99	QIALALNDEVLDLEK			-0.000597902	1682.91	842.462	1682.91	842.462	2	16	25.1.1.2037.2	27.6606	590	27.6693							NGO0928
								0	no quant - no residues to label	0	99	QIALALNDEVLDLEK			-0.000231767	1682.91	842.462	1682.91	842.462	2	12	25.1.1.2043.2	27.9225	590	27.6693							NGO0928
								1	auto	0	99	RLADLPVNAGQR	Label:13C(6)(R)@1; Label:13C(6)(R)@12	missed R-L@1	0.00671148	1320.77	441.265	1320.77	441.263	3	12	26.1.1.1933.2	23.2356	323	23.2443	1.30887	8.2903	327	18.08	262.09	16.19	NGO0928
								0	no quant - no residues to label	0	99	SDMELLAAFGEFK	Oxidation(M)@3		0.00918833	1472.69	737.355	1472.69	737.35	2	12	26.1.1.2043.2	28.079	395	28.0877							NGO0928
								0	no quant - no residues to label	0	99	SDMELLAAFGEFK	Oxidation(M)@3		0.00242815	1472.69	737.351	1472.69	737.35	2	13	25.1.1.2052.2	28.315	281	28.2801							NGO0928
								1	auto	0	99	SLPVDGLHIDLVR	Label:13C(6)(R)@13		0.0171248	1438.84	480.621	1438.82	480.615	3	13	26.1.1.2001.2	26.2405	394	26.2493	0.868183	8.72591	240	15.49	290	17.03	NGO0928
								1	auto	0	86.57	SLPVDGLHIDLVR	Label:13C(6)(R)@13		0.0121102	1438.84	480.619	1438.82	480.615	3	9	25.1.1.2007.2	26.3412	310	26.3499	1.32643	7.79208	373	19.31	295	17.18	NGO0928
								1	auto	0	99	VIQIDEPAIR			1.01765	1153.67	577.841	1152.65	577.332	2	12	26.1.1.1967.2	24.7375	2082	24.7463	1.49201	2.57311	3658	60.48	2572	50.71	NGO0928
								1	auto	0	97.74	VIQIDEPAIR	Label:13C(6)(R)@10		-4.75968e-05	1158.67	580.342	1158.67	580.342	2	10	25.1.1.1973.2	24.8345	1325	24.7545	1.49252	3.93481	1565	39.56	1100	33.17	NGO0928
								1	auto	0	97.09	VIQIDEPAIR	Label:13C(6)(R)@10		-0.00187828	1158.67	580.342	1158.67	580.342	2	10	25.1.1.1970.2	24.7014	1251	24.6659	1.54228	3.49693	2020	44.94	1374	37.07	NGO0928
								0	no quant - no residues to label	0	99	VLETVGPLQAK			0.00350037	1153.67	577.844	1153.67	577.843	2	12	25.1.1.1959.2	24.2139	2154	24.267							NGO0928
								0	no quant - no residues to label	0	99	VLETVGPLQAK			0.00350037	1153.67	577.844	1153.67	577.843	2	12	25.1.1.1963.2	24.3911	2154	24.267							NGO0928
								1	auto	0	99	VLSAGVIDGR	Label:13C(6)(R)@10		0.000954609	991.577	496.796	991.576	496.795	2	14	26.1.1.1943.2	23.6754	2248	23.7725	1.20253	3.81738	1473	38.38	1285	35.85	NGO0928
								1	auto	0	99	VLSAGVIDGR	Label:13C(6)(R)@10		0.00118877	991.577	496.796	991.576	496.795	2	14	25.1.1.1948.2	23.727	1336	23.7358	1.23558	4.57652	1040	32.25	883	29.72	NGO0928
								1	auto	0	99	VLSAGVIDGR			0.00652702	985.562	493.788	985.556	493.785	2	14	25.1.1.1949.2	23.7712	1344	23.7358	1.11026	3.7899	1433	37.85	1354	36.8	NGO0928
								1	auto	0	99	VPTEAEVEHLLR	Label:13C(6)(R)@12		0.0162531	1397.78	466.933	1397.76	466.928	3	14	26.1.1.1982.2	25.4017	1009	25.4546	1.18237	4.9219	878	29.63	779	27.91	NGO0928
								1	auto	0	99	VPTEAEVEHLLR			0.0102225	1391.75	464.924	1391.74	464.921	3	15	26.1.1.1983.2	25.4459	1048	25.4546	1.11536	4.27879	1127	33.57	1060	32.56	NGO0928
								1	auto	0	99	VPTEAEVEHLLR			0.0213328	1391.76	464.928	1391.74	464.921	3	13	25.1.1.1988.2	25.4995	741	25.464	1.24911	5.34096	768	27.71	645	25.4	NGO0928
NGO0977	acetate kinase; K00925 acetate kinase [EC:2.7.2.1]	25	30.09	30.09	45.59	42.16	40.2	0	no quant - no residues to label	2	99	AAQSIFK			0.00999913	763.433	382.724	763.423	382.719	2	8	15.1.1.1781.2	19.6975	1508	20.0546							NGO0977
								0	no quant - no residues to label	2	99	ADETAHFLGK		cleaved V-A@N-term	0.0264166	1087.56	544.785	1087.53	544.772	2	16	14.1.1.1891.2	24.0298	1025	23.9944							NGO0977
								1	auto	2	99	DTSMGLTPLEGLVMGTR	Oxidation(M)@4; Oxidation(M)@14; Label:13C(6)(R)@17		-0.00353628	1814.88	908.448	1814.89	908.45	2	16	14.1.1.1947.2	26.4905	1052	26.5865	0.863828	5.962	513	22.65	623	24.96	NGO0977
								0	no quant - no residues to label	2	99	FGNAGVITTADSK			-0.0223235	1279.62	640.817	1279.64	640.828	2	15	14.1.1.1849.2	22.1837	6299	22.4102							NGO0977
								0	no quant - no residues to label	2	99	FVADETAHFLGK			0.0101111	1333.68	445.566	1333.67	445.563	3	14	14.1.1.1888.2	23.8972	2158	23.906							NGO0977
								0	manual	2	99	GAHGTSYR	Label:13C(6)(R)@8	cleaved Y-G@N-term	0.016765	853.431	427.723	853.414	427.714	2	10	14.1.1.1684.2	15.0327	131	14.9117	0.724273	17.0602	58.07	7.62	84.11	9.17	NGO0977
								0	no quant - no residues to label	2	99	GAVLDNGSGEVLLSCLAEK	Carbamidomethyl(C)@15		-0.00390803	1930.96	966.489	1930.97	966.491	2	21	15.1.1.1928.2	26.1872	843	26.1515							NGO0977
								0	no quant - no residues to label	2	99	GLPNVVVFDTSFHQTMPEVAYK	Oxidation(M)@16		-0.0133513	2494.21	832.409	2494.22	832.414	3	17	14.1.1.1923.2	25.4398	1015	25.5363							NGO0977
								1	auto	2	99	LALDMFIYR	Oxidation(M)@5		0.0104732	1156.61	579.31	1156.6	579.305	2	12	14.1.1.1945.2	26.4031	919	26.2807	0.588118	4.52224	763	27.62	1361	36.89	NGO0977
								0	no quant - no residues to label	2	99	LILVLNCGSSSLK	Carbamidomethyl(C)@7		0.0044634	1402.79	702.402	1402.79	702.4	2	14	14.1.1.1917.2	25.1762	1068	25.185							NGO0977
								0	no quant - no residues to label	2	99	LNLPDAYITFK			0.0355727	1293.73	647.874	1293.7	647.856	2	12	15.1.1.1927.2	26.1427	1222	26.1959							NGO0977
								1	auto	2	99	SGLLGISGLSNDCR	Carbamidomethyl(C)@13; Label:13C(6)(R)@14		0.000772154	1453.73	727.872	1453.73	727.872	2	15	14.1.1.1918.2	25.2203	670	25.1409	0.752415	5.93866	487	22.07	679	26.06	NGO0977
								0	no quant - no residues to label	2	99	TIEEEAAK			0.000585001	889.44	445.727	889.439	445.727	2	8	14.1.1.1691.2	15.3356	1087	15.431							NGO0977
								0	no quant - no residues to label	2	99	YAVPQELYEK			0.00400037	1238.62	620.318	1238.62	620.316	2	13	14.1.1.1892.2	24.074	3967	23.7292							NGO0977
								0	manual	2	99	YGAHGTSYR	Label:13C(6)(R)@9		0.0149823	1016.49	509.253	1016.48	509.246	2	12	14.1.1.1683.2	14.9895	90	14.9549	2.56542	12.9047	206.91	14.38	84.61	9.2	NGO0977
								0	no quant - no residues to label	0.0731433	87.81	SGDIDPSV		cleaved V-F@C-term	0.0861518	788.441	395.228	788.355	395.185	2	9	32.1.1.2155.2	24.2705	904	24.2792							NGO0977
								0	no quant - no residues to label	0	98.42	AAQSIFK			-0.00542267	763.417	382.716	763.423	382.719	2	9	14.1.1.1805.2	20.2799	1672	20.2454							NGO0977
								0	no quant - no residues to label	0	94.5	AAQSIFK			-0.0032254	763.42	382.717	763.423	382.719	2	8	14.1.1.1796.2	19.8905	1672	20.2454							NGO0977
								0	no quant - no residues to label	0	90.91	AAQSIFK			-0.00121124	763.422	382.718	763.423	382.719	2	8	14.1.1.1843.2	21.9235	269	21.8889							NGO0977
								1	auto	0	99	DTSMGLTPLEGLVMGTR	Oxidation(M)@4; Dioxidation(M)@14; Label:13C(6)(R)@17		0.0119325	1830.89	916.453	1830.88	916.447	2	14	14.1.1.1960.2	27.0564	237	27.0216	0.807013	10.683	155.04	12.45	201.54	14.2	NGO0977
								1	auto	0	99	DTSMGLTPLEGLVMGTR	Oxidation(M)@4; Oxidation(M)@14; Label:13C(6)(R)@17		0.0186362	1814.9	908.459	1814.89	908.45	2	14	15.1.1.1937.2	26.5872	2022	26.6403	0.786297	3.82751	1194	34.55	1593	39.91	NGO0977
								1	auto	0	99	DTSMGLTPLEGLVMGTR	Oxidation(M)@4; Oxidation(M)@14; Label:13C(6)(R)@17		0.0166833	1814.9	908.458	1814.89	908.45	2	16	15.1.1.1942.2	26.8087	2022	26.6403	0.826609	3.81258	1230	35.07	1561	39.51	NGO0977
								1	auto	0	99	DTSMGLTPLEGLVMGTR	Oxidation(M)@4; Oxidation(P)@8; Oxidation(M)@14; Label:13C(6)(R)@17		-0.00714732	1830.87	916.444	1830.88	916.447	2	14	15.1.1.1947.2	27.0302	461	27.0831	0.69937	8.36838	238	15.43	357	18.89	NGO0977
								1	auto	0	99	DTSMGLTPLEGLVMGTR	Oxidation(M)@4; Oxidation(M)@14		-0.00468102	1808.86	905.437	1808.86	905.44	2	12	14.1.1.1949.2	26.5777	713	26.5865	0.714182	5.04609	660.07	25.69	969.57	31.14	NGO0977
								1	auto	0	99	DTSMGLTPLEGLVMGTR	Oxidation(M)@4; Oxidation(M)@14; Label:13C(6)(R)@17		-0.00365835	1814.88	908.448	1814.89	908.45	2	12	14.1.1.1954.2	26.7956	949	26.5865	0.586064	7.51428	276	16.61	494.04	22.23	NGO0977
								1	auto	0	99	DTSMGLTPLEGLVMGTR	Oxidation(M)@4; Oxidation(M)@14		0.010335	1808.88	905.445	1808.86	905.44	2	13	15.1.1.1939.2	26.6759	1479	26.6847	0.646058	3.48703	1329	36.46	2158	46.45	NGO0977
								0	manual	0	77.32	DTSMGLTPLEGLVMGTR	Oxidation(M)@4; Dioxidation(M)@14; Label:13C(6)(R)@17		-0.0344535	1830.85	916.43	1830.88	916.447	2	11	14.1.1.1959.2	27.0129	154	27.0216	100		120	10.95	0	0	NGO0977
								1	auto	0	72.3	DTSMGLTPLEGLVMGTR	Oxidation(M)@4; Oxidation(M)@14		-0.00468102	1808.86	905.437	1808.86	905.44	2	9	14.1.1.1948.2	26.5341	713	26.5865	0.901949	5.53548	607	24.64	706	26.57	NGO0977
								0	no quant - no residues to label	0	99	FGNAGVITTADSK			-0.0219573	1279.62	640.817	1279.64	640.828	2	18	14.1.1.1855.2	22.4456	6388	22.4102							NGO0977
								0	no quant - no residues to label	0	99	FGNAGVITTADSK			-0.0200042	1279.62	640.818	1279.64	640.828	2	17	14.1.1.1861.2	22.708	5126	22.4102							NGO0977
								0	no quant - no residues to label	0	99	FGNAGVITTADSK			-0.00572286	1279.64	640.825	1279.64	640.828	2	19	15.1.1.1839.2	22.226	3785	22.3231							NGO0977
								0	no quant - no residues to label	0	99	FGNAGVITTADSK			-0.00572286	1279.64	640.825	1279.64	640.828	2	19	15.1.1.1842.2	22.3585	3785	22.3231							NGO0977
								0	no quant - no residues to label	0	99	FGNAGVITTADSK			-0.00572286	1279.64	640.825	1279.64	640.828	2	17	15.1.1.1844.2	22.4469	3785	22.3231							NGO0977
								0	no quant - no residues to label	0	99	FGNAGVITTADSK			0.997378	1280.64	641.326	1279.64	640.828	2	17	15.1.1.1845.2	22.4912	107	22.4557							NGO0977
								0	no quant - no residues to label	0	99	FVADETAHFLGK			0.0527693	1333.72	445.58	1333.67	445.563	3	14	15.1.1.1876.2	23.8707	1702	23.9242							NGO0977
								1	auto	0	99	LALDMFIYR	Oxidation(M)@5; Label:13C(6)(R)@9		-0.00384379	1162.61	582.313	1162.62	582.315	2	12	14.1.1.1944.2	26.3593	1480	26.2807	0.621935	4.14098	929	30.48	1567	39.59	NGO0977
								1	auto	0	99	LALDMFIYR	Oxidation(M)@5		0.0307937	1156.63	579.32	1156.6	579.305	2	12	15.1.1.1930.2	26.2761	1108	26.3293	0.798858	4.6604	811	28.48	1065	32.63	NGO0977
								1	auto	0	99	LALDMFIYR	Oxidation(M)@5		0.0104732	1156.61	579.31	1156.6	579.305	2	11	14.1.1.1940.2	26.1844	994	26.2807	0.370246	4.6903	615	24.8	1742.54	41.74	NGO0977
								1	auto	0	99	LALDMFIYR	Oxidation(M)@5; Label:13C(6)(R)@9		0.0268442	1162.64	582.328	1162.62	582.315	2	11	15.1.1.1929.2	26.2316	1259	26.3293	0.822336	5.27169	642	25.34	819	28.62	NGO0977
								0	no quant - no residues to label	0	99	LILVLNCGSSSLK	Carbamidomethyl(C)@7		-9.0323	1393.75	697.884	1402.79	702.4	2	11	14.1.1.1942.2	26.2719	364	26.1494							NGO0977
								0	no quant - no residues to label	0	99	LNLPDAYITFK			0.0116927	1293.71	647.862	1293.7	647.856	2	10	14.1.1.1937.2	26.0531	552	26.1494							NGO0977
								0	no quant - no residues to label	0	99	YAVPQELYEK			0.00339002	1238.62	620.318	1238.62	620.316	2	12	14.1.1.1882.2	23.6321	3814	23.7292							NGO0977
								0	no quant - no residues to label	0	99	YAVPQELYEK			0.00339002	1238.62	620.318	1238.62	620.316	2	12	14.1.1.1886.2	23.8088	3814	23.7292							NGO0977
								0	no quant - no residues to label	0	99	YAVPQELYEK			0.016734	1238.64	620.325	1238.62	620.316	2	10	15.1.1.1875.2	23.8261	2288	23.701							NGO0977
NGO0999	RNA polymerase sigma factor RpoD; K03086 RNA polymerase primary sigma factor	56	20.69	20.69	39.1	16.98	12.31	0	no quant - no residues to label	2	99	EINKNMVSSEKETAAAK	Oxidation(M)@6	missed K-N@4	-0.0353046	1864.88	467.228	1864.92	467.237	4	14	25.1.1.1759.2	15.5068	154	15.5155							NGO0999
								0	no quant - no residues to label	2	99	HAILEK			-0.00490926	709.407	355.711	709.412	355.713	2	8	25.1.1.1764.2	15.723	227	15.6885							NGO0999
								0	no quant - no residues to label	2	99	IPVHMIETINK	Oxidation(M)@5		-0.0106792	1309.7	437.572	1309.71	437.576	3	12	25.1.1.1865.2	20.1136	350	20.2524							NGO0999
								0	no quant - no residues to label	2	99	NMVSSEKETAAAK	Oxidation(M)@2		-0.0193124	1380.64	461.219	1380.66	461.226	3	10	25.1.1.1736.2	15.1347	68	15.1003							NGO0999
								0	no quant - no residues to label	2	99	PVHMIETINK	Oxidation(M)@4	cleaved I-P@N-term	0.0284608	1196.65	599.333	1196.62	599.318	2	13	25.1.1.1869.2	20.287	143	20.2524							NGO0999
								0	no quant - no residues to label	2	99	QHLQETGEEPDSAK			-0.0319542	1567.68	523.567	1567.71	523.578	3	16	25.1.1.1763.2	15.6797	580	15.6885							NGO0999
								0	no quant - no residues to label	2	99	VIGHFAQIEK			0.00493923	1140.63	381.219	1140.63	381.217	3	12	25.1.1.1933.2	23.067	581	23.0319							NGO0999
								1	auto	1.74473	99	QEMIQANLR	Oxidation(M)@3; Label:13C(6)(R)@9		-0.00801419	1123.57	562.791	1123.58	562.795	2	10	25.1.1.1842.2	19.1141	414	19.1662	1.55062	7.51196	439	20.95	297	17.23	NGO0999
								0	no quant - no residues to label	1.58503	99	ADMEKET	Oxidation(M)@3	cleaved L-A@N-term; cleaved T-R@C-term	0.0881059	838.426	420.22	838.338	420.176	2	10	3.1.1.1717.2	15.7734	1528	15.8255							NGO0999
								1	auto	1.34679	98.15	QTELADMEKETR	Oxidation(M)@7; Label:13C(6)(R)@12		-0.0217911	1471.67	491.564	1471.69	491.571	3	10	25.1.1.1769.2	15.9397	340	15.9484	1.50299	8.44783	341	18.47	238.01	15.43	NGO0999
								0	no quant - no residues to label	0.562249	82.4	QLIIMGK	Oxidation(M)@5		-0.00472326	817.468	409.741	817.473	409.744	2	8	25.1.1.1872.2	20.417	429	20.4258							NGO0999
								1	auto	0.539102	85.28	EILESLTPR	Label:13C(6)(R)@9		0.0153364	1062.62	532.316	1062.6	532.308	2	9	25.1.1.1980.2	25.1452	709	25.154	1.51932	5.26898	882	29.7	609	24.68	NGO0999
								0	no quant - no residues to label	0.381952	71.4	ISIEELK			0.00932682	830.484	416.249	830.475	416.245	2	8	25.1.1.1967.2	24.5685	1255	24.5773							NGO0999
								0	no quant - no residues to label	0.356547	69.26	LVISIAK			0.0106881	742.506	372.26	742.495	372.255	2	8	25.1.1.1964.2	24.4355	1184	24.4443							NGO0999
								0	no quant - no residues to label	0	92.64	ADMEKET	Oxidation(M)@3	cleaved L-A@N-term; cleaved T-R@C-term	0.089881	838.428	420.221	838.338	420.176	2	10	2.1.1.1690.2	15.7079	944	15.7167							NGO0999
								1	auto	0	97.85	QEMIQANLR	Oxidation(M)@3		-0.00595636	1117.55	559.782	1117.55	559.785	2	9	25.1.1.1841.2	19.0706	485	19.1228	1.38313	7.23461	443	21.05	336	18.33	NGO0999
NGO1028	transketolase (EC:2.2.1.1); K00615 transketolase [EC:2.2.1.1]	78	17.39	17.39	35.2	15.78	12.75	0	no quant - no residues to label	2	99	AFGFTVDNVVDTVK			0.00618115	1510.77	756.394	1510.77	756.391	2	12	23.1.1.1999.2	27.213	284	27.2651							NGO1028
								0	no quant - no residues to label	2	99	ASQNSIEILAK			0.0147852	1172.65	587.335	1172.64	587.327	2	11	23.1.1.1934.2	24.3784	574	24.3871							NGO1028
								0	no quant - no residues to label	2	99	FGESAPADLLFK			0.0112277	1293.67	647.843	1293.66	647.838	2	12	23.1.1.2001.2	27.2998	280	27.2218							NGO1028
								0	no quant - no residues to label	2	99	FLNHNPANPK			-0.00599666	1150.58	384.535	1150.59	384.537	3	13	23.1.1.1752.2	16.4863	368	16.5384							NGO1028
								0	no quant - no residues to label	2	99	FLSADAVQK			-0.0134986	977.505	489.76	977.518	489.766	2	10	23.1.1.1894.2	22.6333	1107	22.7287							NGO1028
								0	no quant - no residues to label	2	99	ILAAEFNK			0.00987751	904.512	453.263	904.502	453.258	2	10	23.1.1.1923.2	23.8963	821	23.9051							NGO1028
								1	auto	2	99	SEQQLNDIKR		missed K-R@9	0.000689085	1229.64	410.886	1229.64	410.886	3	10	23.1.1.1756.2	16.6598	356	16.6685	0.756467	7.22643	329.54	18.15	457	21.38	NGO1028
								1	auto	2	99	YPAEAAEFVR	Label:13C(6)(R)@10		0.0185094	1157.6	579.807	1157.58	579.798	2	12	23.1.1.1939.2	24.5976	572	24.6502	0.789388	8.76793	228	15.1	303	17.41	NGO1028
								0	no quant - weak signal	0.642065	89.93	DKGGNYIHYGVR	Label:13C(6)(R)@12	missed K-G@2	0.107169	1383.81	462.276	1383.7	462.24	3	9	23.1.1.1822.2	19.5199	98	19.4853			0	0	0	0	NGO1028
								1	auto	0.603801	88.84	SQLANVIR	Label:13C(6)(R)@8	cleaved M-S@N-term	0.0083109	905.547	453.781	905.539	453.777	2	8	23.1.1.1911.2	23.3722	379	23.4246	0.86216	8.62347	245	15.65	298.11	17.27	NGO1028
								1	auto	0	99	SEQQLNDIKR	Label:13C(6)(R)@10	missed K-R@9	-0.00861286	1235.65	412.89	1235.66	412.893	3	10	23.1.1.1755.2	16.6164	460	16.6251	0.793384	8.98006	217.81	14.76	288	16.97	NGO1028
								1	auto	0	99	YPAEAAEFVR			0.0206394	1151.58	576.798	1151.56	576.788	2	11	23.1.1.1941.2	24.6852	483	24.6502	0.837721	6.39368	440	20.98	551	23.47	NGO1028
NGO1285	nusA; transcription elongation factor NusA; K02600 N utilization substance protein A	122	12.8	12.8	41.8	15.8	10.4	0	no quant - no residues to label	2	99	EDIVSGTVK			0.000960698	946.498	474.256	946.497	474.256	2	11	20.1.1.1838.2	19.6935	946	19.7023							NGO1285
								0	auto - shared MS/MS	2	99	LDALIPR	Label:13C(6)(R)@7		0.0256737	802.526	402.271	802.501	402.258	2	10	20.1.1.1948.2	24.5134	944	24.4776	1.15823	4.6379	978	31.27	885.81	29.76	NGO1285
								0	no quant - no residues to label	2	99	TSGDFLVK			0.0339448	865.488	433.752	865.455	433.735	2	11	20.1.1.1931.2	23.7564	1600	23.854							NGO1285
								1	auto	2	99	VEEIGNTGR	Label:13C(6)(R)@9		-0.00516616	979.498	490.756	979.503	490.759	2	12	20.1.1.1765.2	16.5056	1030	16.5582	0.754915	5.36219	598	24.45	831	28.83	NGO1285
								1	auto	2	99	VNAVSNELSGER			-0.0128925	1273.61	637.814	1273.63	637.82	2	12	20.1.1.1883.2	21.6507	659	21.877	0.607797	6.0812	427	20.66	737	27.15	NGO1285
								1	auto	1.4318	98.83	LALAIGR	Label:13C(6)(R)@7		0.018277	718.498	360.256	718.48	360.247	2	9	20.1.1.1946.2	24.4243	1046	24.4776	0.56592	5.57686	495	22.25	917.59	30.29	NGO1285
								1	auto	0.576754	90.63	LGEVSDDMR	Oxidation(M)@8; Label:13C(6)(R)@9		-0.00833666	1042.46	522.238	1042.47	522.242	2	9	20.1.1.1768.2	16.637	864	16.6458	0.581853	6.18851	406	20.15	732	27.06	NGO1285
								0	auto - shared MS/MS	0.371611	76.77	AVILTAR			0.00214977	742.472	372.243	742.47	372.242	2	8	20.1.1.1853.2	20.3464	564	20.4421	0.591687	6.70292	348	18.65	617	24.84	NGO1285
								0	manual	0.272459	68.08	DPGQRAKVAVK		missed R-A@5; missed K-V@7	0.188059	1167.86	390.294	1167.67	390.231	3	9	29.1.1.1996.2	24.1689	732	24.1776	100		703	26.51	0	0	NGO1285
								0	manual	0	61.78	AVILTAR	Label:13C(6)(R)@7		-0.00431456	748.486	375.25	748.49	375.252	2	8	20.1.1.1848.2	20.1286	784	20.3551	0.512517	11.8492	106.04	10.3	217.05	14.73	NGO1285
								0	no quant - no residues to label	0	99	EDIVSGTVK			0.000960698	946.498	474.256	946.497	474.256	2	10	20.1.1.1835.2	19.563	946	19.7023							NGO1285
								0	no quant - no residues to label	0	98.91	EDIVSGTVK			0.000960698	946.498	474.256	946.497	474.256	2	9	20.1.1.1839.2	19.7371	946	19.7023							NGO1285
								0	auto - shared MS/MS	0	98.91	LDALIPR			0.0455728	796.526	399.27	796.481	399.248	2	9	20.1.1.1945.2	24.3797	1115	24.3885	5.26166	7.90526	963	31.03	192	13.86	NGO1285
								1	auto	0	99	VNAVSNELSGER	Label:13C(6)(R)@12		-0.0150961	1279.63	640.823	1279.65	640.83	2	13	20.1.1.1880.2	21.5202	1307	21.79	0.423708	9.14003	168	12.96	415.95	20.39	NGO1285
								1	auto	0	99	VNAVSNELSGER	Label:13C(6)(R)@12		-0.0150961	1279.63	640.823	1279.65	640.83	2	13	20.1.1.1890.2	21.9553	1128	21.877	0.511596	5.32273	525	22.91	1076.54	32.81	NGO1285
								1	auto	0	99	VNAVSNELSGER	Deamidated(N)@2; Label:13C(6)(R)@12		-0.0139011	1280.62	641.316	1280.63	641.322	2	11	20.1.1.1889.2	21.9117	52	21.9205	0.665336	5.24957	593	24.35	935	30.58	NGO1285
NGO1336	D-lactate dehydrogenase; K03778 D-lactate dehydrogenase [EC:1.1.1.28]	115	13.39	13.39	31.93	20.18	18.07	0	no quant - no residues to label	2	99	AAEELGLK			-0.00653659	829.448	415.731	829.455	415.735	2	9	11.1.1.1805.2	20.0472	589	20.3165							NGO1336
								0	no quant - no residues to label	2	99	GGLIDSAAAIEALK			-0.00463122	1327.73	664.872	1327.73	664.875	2	15	12.1.1.1948.2	26.1943	458	26.2468							NGO1336
								1	auto	2	99	SNDVITDDVFR	Label:13C(6)(R)@11		0.0180384	1285.64	643.829	1285.62	643.82	2	13	12.1.1.1926.2	25.2284	612	25.1489	0.820326	6.11225	477	21.84	610	24.7	NGO1336
								1	auto	2	99	SNDVITDDVFRR	Label:13C(6)(R)@11; Label:13C(6)(R)@12	missed R-R@11	0.0162327	1447.76	483.595	1447.75	483.589	3	13	12.1.1.1905.2	24.2997	468	24.3084	0.649699	7.03653	327	18.08	528	22.98	NGO1336
								0	no quant - no residues to label	2	99	TAGVIGTGK			0.000308265	802.455	402.235	802.455	402.235	2	9	11.1.1.1719.2	16.3048	1059	16.27							NGO1336
								1	auto	2	99	YVDLDELYAR			0.0161062	1255.62	628.82	1255.61	628.812	2	13	12.1.1.1936.2	25.6685	993	25.6773	0.683943	4.55019	798	28.25	1224	34.99	NGO1336
								0	no quant - no residues to label	1.13668	96.77	LAQIGVK			0.00409342	727.463	364.739	727.459	364.737	2	8	11.1.1.1762.2	18.1781	727	18.2737							NGO1336
								0	no quant - no residues to label	0.225483	61.68	IAIYGTK			0.00143459	764.445	383.23	764.443	383.229	2	8	12.1.1.1825.2	20.805	893	20.8137							NGO1336
								0	no quant - no residues to label	0	99	AAEELGLK			-0.00437233	829.45	415.732	829.455	415.735	2	12	12.1.1.1801.2	19.7653	1500	19.774							NGO1336
								0	no quant - no residues to label	0	93.86	AAEELGLK			-0.00241921	829.452	415.733	829.455	415.735	2	9	12.1.1.1792.2	19.375	1492	19.7306							NGO1336
								0	no quant - no residues to label	0	69.91	LAQIGVK			0.00397644	727.463	364.739	727.459	364.737	2	8	12.1.1.1753.2	17.6804	1845	17.8197							NGO1336
								0	no quant - no residues to label	0	99	TAGVIGTGK			-0.000136206	802.455	402.235	802.455	402.235	2	11	12.1.1.1716.2	16.0687	1929	16.0774							NGO1336
								0	no quant - no residues to label	0	98.22	TAGVIGTGK			0.000291041	802.455	402.235	802.455	402.235	2	10	12.1.1.1726.2	16.5039	1605	16.0774							NGO1336
								1	auto	0	99	YVDLDELYAR	Label:13C(6)(R)@10		0.0108163	1261.64	631.827	1261.63	631.822	2	12	12.1.1.1935.2	25.6246	1402	25.6773	0.915103	5.37199	649	25.48	744	27.28	NGO1336
NGO1358	glutamate dehydrogenase (EC:1.4.1.4); K00262 glutamate dehydrogenase (NADP+) [EC:1.4.1.4]	14	38.52	38.52	54.28	46.4	46.17	0	no quant - no residues to label	2	99	AGILYAPGK			8.80034e-05	888.507	445.261	888.507	445.261	2	13	17.1.1.1878.2	23.2019	3606	23.255							NGO1358
								0	no quant - no residues to label	2	99	AIQLGAK			-0.0118579	699.416	350.715	699.428	350.721	2	8	17.1.1.1745.2	17.4082	2680	17.5913							NGO1358
								1	auto	2	99	ASNAGGVATSGLEMSQNAIR	Oxidation(M)@14		-0.0265972	1948.9	975.458	1948.93	975.471	2	17	17.1.1.1879.2	23.2461	2446	23.1663	1.54349	3.21901	2385	48.84	1621	40.26	NGO1358
								0	no quant - no residues to label	2	99	EIGYLFGQYK			0.00916395	1216.62	609.318	1216.61	609.314	2	13	17.1.1.1941.2	26.0046	2790	26.0133							NGO1358
								0	no quant - no residues to label	2	99	FHPTVDLGVLK			0.0212613	1224.71	409.243	1224.69	409.236	3	15	17.1.1.1910.2	24.6251	1799	24.6339							NGO1358
								0	no quant - no residues to label	2	99	FLAFEQVFK			0.00230724	1127.6	564.809	1127.6	564.808	2	10	17.1.1.1966.2	27.1114	4845	27.2525							NGO1358
								0	no quant - no residues to label	2	99	GGSDFDPK			-0.0166425	821.339	411.677	821.356	411.685	2	11	17.1.1.1722.2	16.406	2302	16.5454							NGO1358
								0	manual	2	99	HIGADTDVPAGDIGVGGR			-0.997721	1704.84	569.288	1705.84	569.62	3	14	17.1.1.1880.2	23.2906	2266	22.9892	1.81181	4.05535	1658	40.72	960	30.98	NGO1358
								1	auto	2	99	IRNEFTSVLTGK		missed R-N@2	0.0231343	1363.77	455.597	1363.75	455.589	3	15	17.1.1.1905.2	24.4025	1069	24.4113	1.55509	4.86032	1051	32.42	709	26.63	NGO1358
								0	no quant - no residues to label	2	99	NALTTLPMGGGK	Oxidation(M)@8		-0.0224134	1174.58	588.297	1174.6	588.308	2	15	17.1.1.1867.2	22.715	5329	22.5915							NGO1358
								0	no quant - no residues to label	2	99	NEFTSVLTGK			0.0178266	1094.58	548.297	1094.56	548.288	2	12	17.1.1.1928.2	25.4263	3069	25.257							NGO1358
								0	no quant - no residues to label	2	99	TDLNTLFANLK		cleaved M-T@N-term	0.0231925	1248.69	625.355	1248.67	625.343	2	12	16.1.1.1972.2	27.4249	497	27.2145							NGO1358
								0	no quant - no residues to label	2	99	VADAMLAQGF	Oxidation(M)@5		0.0421379	1037.53	519.771	1037.49	519.75	2	11	17.1.1.1924.2	25.2482	1432	25.168							NGO1358
								0	no quant - no residues to label	2	99	VLISGSGNVAQYAAEK			-0.0231784	1605.81	803.914	1605.84	803.925	2	21	17.1.1.1889.2	23.6903	8681	23.7882							NGO1358
								0	no quant - no residues to label	2	99	VNYVNGANIAGFVK			-0.00306764	1464.77	733.392	1464.77	733.394	2	16	17.1.1.1925.2	25.2927	4259	25.1234							NGO1358
								0	no quant - no residues to label	2	99	VQMSSAIGPYK	Oxidation(M)@3		-0.0302719	1195.56	598.788	1195.59	598.803	2	15	17.1.1.1766.2	18.3234	2879	18.5065							NGO1358
								0	manual	2	99	VQMSSAIGPYKGGLR	Oxidation(M)@3	missed K-G@11	-0.0129922	1578.81	527.276	1578.82	527.28	3	11	17.1.1.1829.2	21.061	218	21.1996	1.43221	14.3088	115.54	10.75	84.63	9.2	NGO1358
								1	auto	2	99	VTWQDDKGQVQVNR		missed K-G@7	-0.0203871	1671.81	558.278	1671.83	558.285	3	15	17.1.1.1846.2	21.7976	1909	22.1104	2.44665	9.30836	384.82	19.62	165	12.85	NGO1358
								1	auto	2	99	YTQQSLLER			-0.00836764	1136.57	569.294	1136.58	569.299	2	13	17.1.1.1871.2	22.8919	2335	22.9007	1.57422	3.17414	2482	49.82	1654	40.67	NGO1358
								0	no quant - no residues to label	0.266803	52.68	EIGYLFGQYKK		missed K-K@10	0.0288689	1344.74	449.253	1344.71	449.243	3	8	17.1.1.1913.2	24.7585	943	24.6339							NGO1358
								0	no quant - no residues to label	0.0301184	58.01	ASNAGGVATSGLEMSQN	Oxidation(M)@14	cleaved N-A@C-term	-0.00412082	1608.7	805.358	1608.7	805.36	2	9	17.1.1.1832.2	21.1909	145	21.2429							NGO1358
								0	no quant - no residues to label	0	99	AGILYAPGK			8.80034e-05	888.507	445.261	888.507	445.261	2	13	17.1.1.1881.2	23.335	3099	23.255							NGO1358
								0	no quant - no residues to label	0	99	AGILYAPGK			0.0143093	888.521	445.268	888.507	445.261	2	12	18.1.1.1922.2	23.5347	449	23.4993							NGO1358
								0	no quant - no residues to label	0	93.64	AIQLGAK			-0.00229399	699.426	350.72	699.428	350.721	2	8	18.1.1.1791.2	17.8426	352	17.8079							NGO1358
								0	no quant - no residues to label	0	99	EIGYLFGQYK			0.00916395	1216.62	609.318	1216.61	609.314	2	13	17.1.1.1944.2	26.138	2790	26.0133							NGO1358
								0	no quant - no residues to label	0	54.46	EIGYLFGQYK			0.0474905	1216.66	609.337	1216.61	609.314	2	8	17.1.1.2113.2	32.7078	31	32.6211							NGO1358
								0	no quant - no residues to label	0	99	FLAFEQVFK			0.00230724	1127.6	564.809	1127.6	564.808	2	11	17.1.1.1976.2	27.5516	4845	27.2525							NGO1358
								0	no quant - no residues to label	0	99	FLAFEQVFK			0.00609108	1127.61	564.811	1127.6	564.808	2	11	17.1.1.1983.2	27.8585	4007	27.3845							NGO1358
								0	no quant - no residues to label	0	99	FLAFEQVFK			0.0313574	1127.63	564.824	1127.6	564.808	2	12	17.1.1.2012.2	29.1244	225	29.0026							NGO1358
								0	no quant - no residues to label	0	99	FLAFEQVFK			0.0123161	1127.61	564.814	1127.6	564.808	2	11	17.1.1.2025.2	29.6891	183	29.6978							NGO1358
								0	no quant - no residues to label	0	99	FLAFEQVFK			0.0392912	1127.64	564.828	1127.6	564.808	2	12	17.1.1.2102.2	32.4042	82	32.3696							NGO1358
								0	no quant - no residues to label	0	99	FLAFEQVFK			0.0405118	1127.64	564.828	1127.6	564.808	2	11	17.1.1.2104.2	32.4563	74	32.4217							NGO1358
								0	no quant - no residues to label	0	99	FLAFEQVFK			0.0236676	1127.63	564.82	1127.6	564.808	2	9	17.1.1.2186.2	34.3825	49	34.3393							NGO1358
								0	no quant - no residues to label	0	99	FLAFEQVFK			0.0366514	1127.64	564.826	1127.6	564.808	2	11	18.1.1.2012.2	27.5199	750	27.6161							NGO1358
								0	no quant - no residues to label	0	99	FLAFEQVFK			0.0366514	1127.64	564.826	1127.6	564.808	2	11	18.1.1.2015.2	27.6511	750	27.6161							NGO1358
								0	no quant - no residues to label	0	64.35	FLAFEQVFK			0.0297706	1127.63	564.823	1127.6	564.808	2	8	17.1.1.2098.2	32.3001	97	32.2656							NGO1358
								0	no quant - no residues to label	0	63.6	FLAFEQVFK			0.0219588	1127.62	564.819	1127.6	564.808	2	8	17.1.1.2068.2	31.3813	90	31.39							NGO1358
								0	no quant - no residues to label	0	61.02	FLAFEQVFK			0.0219588	1127.62	564.819	1127.6	564.808	2	8	17.1.1.2216.2	34.8173	40	34.7827							NGO1358
								0	no quant - no residues to label	0	58.18	FLAFEQVFK			0.0297706	1127.63	564.823	1127.6	564.808	2	8	17.1.1.2105.2	32.4996	77	32.5515							NGO1358
								1	auto	0	99	IRNEFTSVLTGK	Label:13C(6)(R)@2	missed R-N@2	0.0213435	1369.79	457.603	1369.77	457.596	3	12	17.1.1.1906.2	24.4471	737	24.4113	1.82283	4.72712	1225	35	705	26.55	NGO1358
								0	no quant - no residues to label	0	99	NALTTLPMGGGK	Oxidation(M)@8		-0.0224134	1174.58	588.297	1174.6	588.308	2	14	17.1.1.1862.2	22.4948	4615	22.5915							NGO1358
								0	no quant - no residues to label	0	99	NEFTSVLTGK			0.0178266	1094.58	548.297	1094.56	548.288	2	12	17.1.1.1923.2	25.2037	3069	25.257							NGO1358
								0	no quant - no residues to label	0	99	NEFTSVLTGK	Deamidated(N)@1		0.0317682	1095.58	548.796	1095.54	548.78	2	11	17.1.1.1927.2	25.3817	132	25.346							NGO1358
								0	no quant - no residues to label	0	99	NEFTSVLTGK			0.0312565	1094.59	548.303	1094.56	548.288	2	9	16.1.1.1924.2	25.3039	449	25.2239							NGO1358
								0	no quant - no residues to label	0	99	TDLNTLFANLK		cleaved M-T@N-term	-0.00193857	1248.67	625.342	1248.67	625.343	2	13	17.1.1.1967.2	27.1556	4149	27.3405							NGO1358
								0	no quant - no residues to label	0	99	TDLNTLFANLK		cleaved M-T@N-term	-0.00193857	1248.67	625.342	1248.67	625.343	2	14	17.1.1.1968.2	27.1997	4149	27.3405							NGO1358
								0	no quant - no residues to label	0	99	TDLNTLFANLK		cleaved M-T@N-term	-0.00193857	1248.67	625.342	1248.67	625.343	2	15	17.1.1.1970.2	27.2877	3889	27.3405							NGO1358
								0	no quant - no residues to label	0	99	TDLNTLFANLK		cleaved M-T@N-term	1.05717	1249.73	625.872	1248.67	625.343	2	13	17.1.1.1973.2	27.4197	2534	27.3405							NGO1358
								0	no quant - no residues to label	0	99	TDLNTLFANLK		cleaved M-T@N-term	0.0185674	1248.69	625.352	1248.67	625.343	2	10	17.1.1.2026.2	29.7325	83	29.6978							NGO1358
								0	no quant - no residues to label	0	99	TDLNTLFANLK		cleaved M-T@N-term	0.00976646	1248.68	625.348	1248.67	625.343	2	13	18.1.1.2014.2	27.6074	432	27.7036							NGO1358
								0	no quant - no residues to label	0	65.59	TDLNTLFANLK		cleaved M-T@N-term	-0.0359931	1248.64	625.325	1248.67	625.343	2	9	17.1.1.2083.2	31.858	40	31.8235							NGO1358
								0	no quant - no residues to label	0	99	VLISGSGNVAQYAAEK			-0.0231784	1605.81	803.914	1605.84	803.925	2	22	17.1.1.1890.2	23.7348	8960	23.7882							NGO1358
								0	no quant - no residues to label	0	99	VLISGSGNVAQYAAEK			-0.0231784	1605.81	803.914	1605.84	803.925	2	22	17.1.1.1891.2	23.7793	8960	23.7882							NGO1358
								0	no quant - no residues to label	0	99	VLISGSGNVAQYAAEK			0.983195	1606.82	804.417	1605.84	803.925	2	18	17.1.1.1895.2	23.9576	409	23.7437							NGO1358
								0	no quant - no residues to label	0	99	VLISGSGNVAQYAAEK			-0.0101596	1605.83	803.92	1605.84	803.925	2	20	18.1.1.1935.2	24.1111	1252	24.0755							NGO1358
								0	no quant - no residues to label	0	63.23	VLISGSGNVAQYAAEK			0.122438	1605.96	803.987	1605.84	803.925	2	9	17.1.1.2109.2	32.6037	30	32.5691							NGO1358
								0	no quant - no residues to label	0	99	VNYVNGANIAGFVK			-0.00306764	1464.77	733.392	1464.77	733.394	2	15	17.1.1.1922.2	25.1591	3971	25.1234							NGO1358
								0	no quant - no residues to label	0	99	VNYVNGANIAGFVK	Deamidated(N)@8		0.0380886	1465.79	733.905	1465.76	733.886	2	11	17.1.1.1926.2	25.3372	144	25.346							NGO1358
								0	no quant - no residues to label	0	99	VQMSSAIGPYK	Oxidation(M)@3		-0.0302719	1195.56	598.788	1195.59	598.803	2	15	17.1.1.1770.2	18.4977	3112	18.5065							NGO1358
								0	no quant - no residues to label	0	99	VQMSSAIGPYK	Oxidation(M)@3		-0.0302719	1195.56	598.788	1195.59	598.803	2	15	17.1.1.1772.2	18.5849	3112	18.5065							NGO1358
								0	no quant - no residues to label	0	99	VQMSSAIGPYK	Dioxidation(M)@3		-0.0182262	1211.57	606.791	1211.59	606.8	2	11	17.1.1.1801.2	19.8469	444	19.9427							NGO1358
								0	no quant - no residues to label	0	99	VQMSSAIGPYK	Oxidation(M)@3		-0.0320225	1195.56	598.787	1195.59	598.803	2	12	18.1.1.1811.2	18.7119	386	18.8076							NGO1358
								0	manual	0	99	VQMSSAIGPYKGGLR	Oxidation(M)@3; Label:13C(6)(R)@15	missed K-G@11	-0.0166292	1584.82	529.281	1584.84	529.287	3	12	17.1.1.1830.2	21.1043	149	21.1563	1.93386	13.7686	150	12.25	81.37	9.02	NGO1358
								0	auto - shared MS/MS	0	99	VTWQDDKGQVQVNR	Label:13C(6)(R)@14	missed K-G@7	-0.0287901	1677.82	560.282	1677.85	560.292	3	11	17.1.1.1847.2	21.841	1321	22.1104	1.49434	7.45814	436	20.88	306.08	17.5	NGO1358
								1	auto	0	99	VTWQDDKGQVQVNR		missed K-G@7	-0.0189224	1671.81	558.279	1671.83	558.285	3	15	17.1.1.1849.2	21.9278	1909	22.1104	1.69934	5.08267	1014.04	31.84	626	25.02	NGO1358
								1	auto	0	99	VTWQDDKGQVQVNR	Label:13C(6)(R)@14	missed K-G@7	-0.0291563	1677.82	560.282	1677.85	560.292	3	16	17.1.1.1855.2	22.1888	1205	22.1104	1.64764	3.69794	1880	43.36	1197	34.6	NGO1358
								0	auto - shared MS/MS	0	99	YTQQSLLER	Label:13C(6)(R)@9		-0.0026748	1142.6	572.307	1142.6	572.309	2	12	17.1.1.1870.2	22.8477	1865	22.9007	1.36709	3.37992	2016	44.9	1547	39.33	NGO1358
NGO1489	aspartyl-tRNA synthetase (EC:6.1.1.12); K01876 aspartyl-tRNA synthetase [EC:6.1.1.12]	50	22.56	22.56	34.88	24.22	24.22	0	no quant - no residues to label	2	99	AQCLLTDAPNSVDDK	Carbamidomethyl(C)@3		-0.00819507	1645.75	823.884	1645.76	823.888	2	16	23.1.1.1929.2	24.1591	1270	24.1678							NGO1489
								0	manual	2	99	DALNVDLGDFPR			0.0195912	1330.67	666.343	1330.65	666.333	2	13	23.1.1.1997.2	27.1263	113	27.0916	1.17538	12.9471	126.54	11.25	112.94	10.63	NGO1489
								0	no quant - no residues to label	2	99	FGFLLDNLK			0.00316207	1065.59	533.802	1065.59	533.8	2	11	22.1.1.2042.2	28.2215	258	28.3173							NGO1489
								0	manual	2	99	FLSENALKEIIER	Label:13C(6)(R)@13		0.00905356	1566.88	523.301	1566.87	523.298	3	12	23.1.1.1986.2	26.6489	152	26.6576	0.620556	12.8643	96.19	9.81	162.61	12.75	NGO1489
								0	no quant - no residues to label	2	99	ISPEEQQEK			0.00431133	1086.52	544.269	1086.52	544.267	2	10	22.1.1.1752.2	15.5878	243	15.5965							NGO1489
								1	auto	2	99	QLLMVAGFDR	Oxidation(M)@4; Label:13C(6)(R)@10		-0.00316944	1170.61	586.314	1170.62	586.315	2	12	23.1.1.1968.2	25.8658	1034	25.8746	0.808019	5.47788	590	24.29	766	27.68	NGO1489
								0	no quant - no residues to label	2	99	TAAQNGDIIFFGADK			0.0134778	1566.78	784.398	1566.77	784.391	2	17	22.1.1.2001.2	26.4301	905	26.5265							NGO1489
								1	auto	2	99	VVNEAVGALR			-0.00130897	1026.58	514.298	1026.58	514.298	2	11	22.1.1.1924.2	23.0396	435	23.0484	0.516988	7.8863	240	15.49	487	22.07	NGO1489
								0	no quant - no residues to label	1.58503	98.46	FLSENALK			0.00701374	920.504	461.259	920.497	461.256	2	9	23.1.1.1922.2	23.8525	2061	23.9051							NGO1489
								1	auto	1.5376	98.27	YQVATGVR			-0.000460613	892.476	447.245	892.477	447.246	2	9	23.1.1.1786.2	17.961	899	18.0564	0.842984	5.48437	599.46	24.48	746	27.31	NGO1489
								0	no quant - no residues to label	1.48149	98.06	EIDEYTK			0.00167383	896.414	449.214	896.413	449.214	2	8	23.1.1.1772.2	17.3536	717	17.4926							NGO1489
								0	no quant - no residues to label	0.91364	99	PEEQQEK		cleaved S-P@N-term	0.00888672	886.412	444.213	886.403	444.209	2	10	23.1.1.1733.2	15.6633	283	15.6288							NGO1489
								0	no quant - no residues to label	0.860121	99	VHPGEFFALPQSPQLFK			0.93419	1941.95	648.324	1941.01	648.012	3	13	23.1.1.1998.2	27.1696	116	27.3085							NGO1489
								0	manual	0	99	DALNVDLGDFPR	Label:13C(6)(R)@12		0.0143992	1336.69	669.35	1336.67	669.343	2	13	23.1.1.1994.2	26.9962	172	27.0482	0.553516	13.9003	79.05	8.89	149.82	12.24	NGO1489
								0	no quant - no residues to label	0	99	FGFLLDNLK			-0.00785088	1065.58	533.796	1065.59	533.8	2	11	23.1.1.2026.2	28.3828	404	28.3482							NGO1489
								0	no quant - no residues to label	0	99	FGFLLDNLK			-0.00785088	1065.58	533.796	1065.59	533.8	2	10	23.1.1.2021.2	28.1664	404	28.3482							NGO1489
								0	no quant - no residues to label	0	99	ISPEEQQEK			-0.00898094	1086.51	544.263	1086.52	544.267	2	10	23.1.1.1730.2	15.5338	1774	15.672							NGO1489
								0	no quant - no residues to label	0	99	ISPEEQQEK			-0.00898094	1086.51	544.263	1086.52	544.267	2	10	23.1.1.1732.2	15.6201	1657	15.672							NGO1489
								0	no quant - no residues to label	0	62.53	PEEQQEK		cleaved S-P@N-term	0.0941024	886.497	887.505	886.403	887.411	1	10	23.1.1.1736.2	15.7929	209	15.672							NGO1489
								1	auto	0	99	QLLMVAGFDR	Oxidation(M)@4; Label:13C(6)(R)@10		-0.0336805	1170.58	586.299	1170.62	586.315	2	10	23.1.1.1966.2	25.7785	593	25.8746	0.495495	10.7222	128	11.31	271	16.46	NGO1489
								1	auto	0	97.71	QLLMVAGFDR	Oxidation(M)@4		0.00689435	1164.6	583.309	1164.6	583.305	2	9	23.1.1.1967.2	25.8222	518	25.8746	0.769948	6.58454	400	20	545	23.35	NGO1489
								0	no quant - no residues to label	0	99	TAAQNGDIIFFGADK			-0.00449562	1566.76	784.389	1566.77	784.391	2	16	23.1.1.1982.2	26.475	1672	26.5706							NGO1489
								0	no quant - no residues to label	0	99	TAAQNGDIIFFGADK			-0.00449562	1566.76	784.389	1566.77	784.391	2	17	23.1.1.1983.2	26.5184	1672	26.5706							NGO1489
								0	no quant - no residues to label	0	99	TAAQNGDIIFFGADK			-0.00449562	1566.76	784.389	1566.77	784.391	2	17	23.1.1.1985.2	26.6054	1672	26.5706							NGO1489
								0	no quant - no residues to label	0	99	TAAQNGDIIFFGADK	Deamidated(N)@5		0.00724371	1567.76	784.887	1567.75	784.883	2	15	23.1.1.1988.2	26.7358	84	26.6576							NGO1489
								0	no quant - no residues to label	0	85.63	TAAQNGDIIFFGADK			0.11584	1566.88	784.449	1566.77	784.391	2	9	23.1.1.2046.2	29.2489	31	29.2143							NGO1489
								1	auto	0	99	VVNEAVGALR	Label:13C(6)(R)@10		-0.0157502	1032.59	517.301	1032.6	517.308	2	11	22.1.1.1922.2	22.9527	717	23.1793	1.09531	10.7006	178.54	13.36	171	13.08	NGO1489
								1	auto	0	99	VVNEAVGALR	Label:13C(6)(R)@10		0.231455	1032.83	517.424	1032.6	517.308	2	13	23.1.1.1900.2	22.8933	1608	23.0759	0.626009	7.8973	256	16	429	20.71	NGO1489
								1	auto	0	99	VVNEAVGALR			0.00205778	1026.58	514.299	1026.58	514.298	2	12	23.1.1.1903.2	23.0236	1747	23.0759	0.655815	3.41829	1391	37.3	2225.07	47.17	NGO1489
NGO1494	putative ABC transporter, periplasmic binding protein, polyamine; K02055 putative spermidine/putrescine transport system substrate-binding protein	66	19.9	19.9	37.89	24.21	24.21	0	no quant - no residues to label	2	99	AAAEVLK			-0.00318808	700.409	351.212	700.412	351.213	2	9	14.1.1.1706.2	15.9867	633	15.9519							NGO1494
								1	auto	2	99	EKMPAELVNTR	Oxidation(M)@3	missed K-M@2	-0.000944457	1302.66	435.227	1302.66	435.227	3	11	14.1.1.1718.2	16.5083	485	16.517	3.48749	10.5969	385	19.62	115.81	10.76	NGO1494
								0	manual	2	99	FSPSIIDELAR			0.00981444	1246.67	624.34	1246.66	624.335	2	11	14.1.1.1938.2	26.0969	754	26.1494	100		484	22	0	0	NGO1494
								0	no quant - no residues to label	2	99	GSNPEDLKAAAEVLK	Deamidated(N)@3	missed K-A@8	0.0149139	1541.81	514.943	1541.79	514.939	3	13	14.1.1.1881.2	23.5879	571	23.5083							NGO1494
								1	auto	2	99	MPAELVNTR	Oxidation(M)@1		-0.00188585	1045.52	523.768	1045.52	523.769	2	13	14.1.1.1737.2	17.3334	685	17.3855	4.14681	8.61074	668.04	25.85	169	13	NGO1494
								1	auto	2	99	SGYDLVVPGIAFLPR			0.0039736	1602.88	802.448	1602.88	802.446	2	13	14.1.1.1985.2	28.1407	396	28.106	3.33013	12.5026	267	16.34	84.11	9.17	NGO1494
								0	no quant - no residues to label	2	99	VNKDLIPNYK			0.0158072	1202.68	401.901	1202.67	401.896	3	12	14.1.1.1858.2	22.5768	735	22.5419							NGO1494
								0	no quant - no residues to label	2	99	YINYTLDPEIAAK			0.00221125	1509.77	755.894	1509.77	755.893	2	14	14.1.1.1905.2	24.6475	2252	24.7002							NGO1494
								0	no quant - no residues to label	1.65758	98.79	QIEAGAYQK			-0.00204065	1006.51	504.26	1006.51	504.261	2	9	14.1.1.1708.2	16.0735	1439	16.1257							NGO1494
								0	no quant - no residues to label	1.3098	97.32	NIDPELLK			0.0276928	940.551	471.283	940.523	471.269	2	9	14.1.1.1887.2	23.853	1636	23.8176							NGO1494
								0	no quant - no residues to label	0.928118	93.35	GSNPEDLK			0.00502362	858.413	430.214	858.408	430.211	2	8	14.1.1.1697.2	15.5958	679	15.6045							NGO1494
								1	auto	0	96.73	MPAELVNTR	Oxidation(M)@1; Label:13C(6)(R)@9		0.00614641	1051.55	526.782	1051.54	526.779	2	9	14.1.1.1736.2	17.29	226	17.3855	2.72303	8.52334	495	22.25	190.7	13.81	NGO1494
								0	manual	0	99	SGYDLVVPGIAFLPR			0.00543842	1602.88	802.448	1602.88	802.446	2	13	14.1.1.1982.2	28.0107	396	28.106	5.07997	21.5283	126	11.22	26.02	5.1	NGO1494
								0	manual	0	99	SGYDLVVPGIAFLPR	Label:13C(6)(R)@15		0.0103775	1608.91	805.461	1608.9	805.456	2	12	14.1.1.1987.2	28.2273	93	28.1494	2.45624	13.1581	193	13.89	82.43	9.08	NGO1494
								1	auto	0	94.5	SGYDLVVPGIAFLPR	Label:13C(6)(R)@15		0.0118423	1608.91	805.462	1608.9	805.456	2	10	14.1.1.1984.2	28.0973	93	28.1494	3.8029	11.8656	328.54	18.13	90.63	9.52	NGO1494
								0	no quant - no residues to label	0	99	YINYTLDPEIAAK			0.00221125	1509.77	755.894	1509.77	755.893	2	13	14.1.1.1904.2	24.6034	2252	24.7002							NGO1494
								0	no quant - no residues to label	0	99	YINYTLDPEIAAK	Deamidated(N)@3		0.0314891	1510.79	756.401	1510.76	756.385	2	12	14.1.1.1908.2	24.7796	1164	24.7002							NGO1494
NGO1513	OpaD	236	6.87	6.87	27.7	13.67	9.712	0	manual	2	99	FKTHEASLGMR	Oxidation(M)@10	missed K-T@2	-0.0183031	1291.62	431.546	1291.63	431.552	3	14	4.1.1.1703.2	15.5435	326	15.6387	100		239.85	15.49	0	0	NGO1513
								1	auto	2	99	IAADYAR			0.00555008	778.403	390.209	778.397	390.206	2	9	5.1.1.1711.2	16.376	587	16.3847	1.65226	8.25259	378	19.44	240	15.49	NGO1513
								0	manual	2	99	ISTVSDYFR	Label:13C(6)(R)@9		0.0158685	1092.57	547.293	1092.55	547.285	2	11	9.1.1.1925.2	24.9295	599	24.8942	0.534002	6.97803	310	17.61	609	24.68	NGO1513
								1	manual	0.68403	94.05	VSVGYDFGGWR			0.0159734	1241.6	621.807	1241.58	621.799	2	9	8.1.1.1916.2	25.7803	404	25.7454	7.58531	15.1488	359	18.95	49.65	7.05	NGO1513
								0	manual	0	99	FKTHEASLGMR	Oxidation(M)@10	missed K-T@2	-0.00713729	1291.63	431.55	1291.63	431.552	3	14	8.1.1.1682.2	15.5988	492	15.5208	100		517	22.74	0	0	NGO1513
								1	auto	0	95.2	IAADYAR	Label:13C(6)(R)@7		0.00183847	784.419	393.217	784.417	393.216	2	8	8.1.1.1702.2	16.4675	464	16.4327	8.21029	6.02338	2434	49.34	311	17.64	NGO1513
								0	manual	0	94.74	IAADYAR			-0.00263339	778.395	390.205	778.397	390.206	2	8	4.1.1.1722.2	16.3665	1073	16.4619	100		402	20.05	0	0	NGO1513
								1	auto	0	94.26	IAADYAR			-0.00572051	778.392	390.203	778.397	390.206	2	9	8.1.1.1699.2	16.3369	2256	16.3892	5.78902	7.86411	1054	32.47	191	13.82	NGO1513
								0	auto - shared MS/MS	0	98.1	ISTVSDYFR	Label:13C(6)(R)@9		-0.00303459	1092.55	547.283	1092.55	547.285	2	8	5.1.1.1905.2	24.8272	527	25.0119	0.762699	7.89528	277	16.64	381	19.52	NGO1513
NGO1528	cell division protein FtsZ; K03531 cell division protein FtsZ	102	14.25	14.25	36.22	23.21	20.92	1	auto	2	99	GIAMMGSGYAQGIDR	Oxidation(M)@4; Oxidation(M)@5		-0.0205232	1557.67	779.843	1557.69	779.853	2	17	15.1.1.1841.2	22.3143	1208	22.3231	0.65372	4.09273	969	31.13	1555	39.43	NGO1528
								1	auto	2	99	GLGAGANPDIGR			-0.000252573	1096.56	549.288	1096.56	549.289	2	14	15.1.1.1765.2	18.9998	1107	19.2267	0.742424	6.15447	450.81	21.23	637	25.24	NGO1528
								0	no quant - no residues to label	2	99	ITIIATGLK			0.0331674	928.629	465.322	928.596	465.305	2	10	15.1.1.1881.2	24.0941	1791	24.1028							NGO1528
								1	auto	2	99	MATDQAISSPLLDDVTLDGAR	Oxidation(M)@1; Label:13C(6)(R)@21		-0.0173754	2210.07	1106.04	2210.08	1106.05	2	21	15.1.1.1931.2	26.3205	806	26.1515	0.856636	6.26398	463	21.52	567	23.81	NGO1528
								0	no quant - no residues to label	2	99	MSELSEVMK	Oxidation(M)@1; Oxidation(M)@8		0.00984837	1084.49	543.251	1084.48	543.246	2	13	15.1.1.1715.2	16.8085	1241	16.8613							NGO1528
								0	no quant - no residues to label	2	99	SVEFISANTDAQSLAK			0.004322	1679.84	840.928	1679.84	840.926	2	19	15.1.1.1880.2	24.0494	3817	24.1028							NGO1528
								0	no quant - no residues to label	1.42022	99	ISANTDAQSLAK		cleaved F-I@N-term	-0.0613898	1217.56	609.789	1217.63	609.82	2	12	19.1.1.1745.2	16.3972	1413	16.3623							NGO1528
								0	no quant - no residues to label	0.651695	88.54	EVEAVAPSK			0.00152461	928.488	465.251	928.487	465.251	2	8	15.1.1.1687.2	15.5794	539	15.5444							NGO1528
								1	auto	0	99	GIAMMGSGYAQGIDR	Oxidation(M)@4; Oxidation(M)@5; Label:13C(6)(R)@15		-0.022451	1563.69	782.852	1563.71	782.863	2	18	15.1.1.1840.2	22.2702	1890	22.3231	0.586944	4.74304	693	26.32	1238.61	35.19	NGO1528
								1	auto	0	99	GLGAGANPDIGR	Label:13C(6)(R)@12		-0.00919622	1102.57	552.294	1102.58	552.299	2	15	15.1.1.1764.2	18.9562	1819	19.2267	0.522116	7.68945	253.35	15.92	509.04	22.56	NGO1528
								1	auto	0	99	GLGAGANPDIGR	Label:13C(6)(R)@12		-0.00846385	1102.57	552.294	1102.58	552.299	2	15	15.1.1.1771.2	19.2616	1589	19.2267	0.709847	3.97124	1063.05	32.6	1571.04	39.64	NGO1528
								0	manual	0	99	GLGAGANPDIGR	Label:13C(6)(R)@12		-0.0115088	1102.57	552.293	1102.58	552.299	2	14	16.1.1.1794.2	19.5917	196	19.6439	0.488234	12.2284	98	9.9	210.57	14.51	NGO1528
								1	auto	0	99	GLGAGANPDIGR	Deamidated(N)@7; Label:13C(6)(R)@12		0.00366813	1103.57	552.792	1103.57	552.791	2	10	15.1.1.1773.2	19.3488	74	19.183	0.720267	4.27259	924.05	30.4	1345.86	36.69	NGO1528
								0	no quant - no residues to label	0	99	SVEFISANTDAQSLAK			1.02816	1680.86	841.44	1679.84	840.926	2	17	15.1.1.1879.2	24.0047	1443	24.1028							NGO1528
NGO1573	putative ABC transporter ATP-binding protein	49	22.75	22.75	40.14	25.45	23.66	0	no quant - no residues to label	2	99	DISLSFFPGAK			0.0128766	1180.63	591.32	1180.61	591.314	2	10	22.1.1.2035.2	27.9167	296	28.0997							NGO1573
								0	no quant - no residues to label	2	99	EEVESGLGEVAAAQK			0.000607403	1515.74	758.878	1515.74	758.878	2	16	22.1.1.1947.2	24.0499	907	23.9705							NGO1573
								0	no quant - no residues to label	2	99	FEEMSNYEYQK	Oxidation(M)@4		-0.00855119	1482.59	742.302	1482.6	742.306	2	11	22.1.1.1874.2	20.875	386	21.0134							NGO1573
								0	no quant - no residues to label	2	99	IGLLGLNGTGK			0.00456197	1041.62	521.819	1041.62	521.816	2	14	22.1.1.1986.2	25.7707	1470	25.7795							NGO1573
								0	no quant - no residues to label	2	99	IGYLPQEPELDPEK			-0.00302031	1626.81	814.413	1626.81	814.414	2	14	22.1.1.1983.2	25.6385	669	25.6913							NGO1573
								0	no quant - no residues to label	2	99	LGNEVIEFVNVSK			-0.0116354	1446.76	724.387	1446.77	724.393	2	15	22.1.1.2000.2	26.3863	522	26.4388							NGO1573
								1	auto	2	99	MSLIDQSR	Oxidation(M)@1; Label:13C(6)(R)@8		-0.00261946	970.482	486.248	970.485	486.25	2	9	22.1.1.1828.2	18.8839	597	18.9793	0.575771	10.3767	143.82	11.99	262.04	16.19	NGO1573
								1	auto	2	99	NETQEIFIPVAER	Label:13C(6)(R)@13		0.00651859	1550.81	776.412	1550.8	776.409	2	14	22.1.1.1988.2	25.859	1247	25.8236	0.678646	4.60983	775	27.84	1198	34.61	NGO1573
								1	auto	2	99	TVFDNIAEGR	Label:13C(6)(R)@10		0.0274738	1126.6	564.307	1126.57	564.293	2	10	22.1.1.1971.2	25.1095	794	25.0742	0.654918	6.06155	442	21.02	708	26.61	NGO1573
								0	no quant - no residues to label	2	99	VLIDGLSFK			0.0066671	990.582	496.298	990.575	496.295	2	9	22.1.1.2004.2	26.5616	745	26.6143							NGO1573
								0	no quant - no residues to label	2	99	VPAGAIVGIIGPNGAGK			-0.00143349	1489.86	745.937	1489.86	745.938	2	24	22.1.1.1985.2	25.7266	1736	25.7354							NGO1573
								0	no quant - no residues to label	0.688246	86.82	IMAGVDK			-0.0813194	732.303	367.159	732.384	367.199	2	6	32.1.1.1848.2	18.4951	50	18.4606							NGO1573
								0	auto - shared MS/MS	0.0127808	50.87	DPEKTVR		cleaved L-D@N-term; missed K-T@4	0.0297756	843.475	422.745	843.445	422.73	2	9	9.1.1.1725.2	16.2188	975	16.0101	0.96691	5.83218	565	23.77	613	24.76	NGO1573
								0	no quant - no residues to label	0	93.06	DISLSFFPGAK			0.0104357	1180.62	591.319	1180.61	591.314	2	9	22.1.1.2036.2	27.9603	296	28.0997							NGO1573
								0	no quant - no residues to label	0	99	IGLLGLNGTGK	Deamidated(N)@7		0.0117715	1042.61	522.314	1042.6	522.308	2	13	22.1.1.2003.2	26.5178	543	26.5265							NGO1573
								0	no quant - no residues to label	0	84.76	VPAGAIVGIIGPNGAGK	Deamidated(N)@13		-0.00765353	1490.84	746.426	1490.85	746.43	2	14	22.1.1.1995.2	26.1668	1100	26.2195							NGO1573
NGO1577	Omp3	92	15.31	15.31	50.42	40.25	23.73	0	manual	2	99	AYVVANNLVSNGVPASR			0.00725175	1729.92	865.966	1729.91	865.963	2	21	8.1.1.1876.2	24.0235	2431	24.0763	1.81972	4.01908	1693	41.15	976	31.24	NGO1577
								0	no quant - no residues to label	2	99	EGHTDFMGSEK	Oxidation(M)@7	cleaved V-E@N-term	-0.00131136	1252.5	627.258	1252.5	627.259	2	15	9.1.1.1714.2	15.7406	238	15.7059							NGO1577
								1	auto	2	99	TLFGFDKDSLR			0.0173705	1297.68	433.569	1297.67	433.563	3	11	9.1.1.1931.2	25.1938	1001	25.2466	2.00187	6.82613	624	24.98	327	18.08	NGO1577
								0	no quant - no residues to label	2	99	VEGHTDFMGSEK	Oxidation(M)@8		-0.0218441	1351.55	451.524	1351.57	451.531	3	13	9.1.1.1711.2	15.6104	1730	15.7059							NGO1577
								0	auto - shared MS/MS	2	99	YNQALSER			-0.00759058	979.465	490.74	979.472	490.743	2	10	9.1.1.1728.2	16.3495	1351	16.4018	1.60028	4.9787	1019	31.92	668	25.85	NGO1577
								1	auto	1.65758	99	FGFDKDSLR		cleaved L-F@N-term	0.0175745	1083.55	542.784	1083.53	542.775	2	14	8.1.1.1903.2	25.2112	1116	25.1321	1.59766	5.21157	929	30.48	610	24.7	NGO1577
								0	no quant - no residues to label	1.63827	98.92	AEAQDNLK			0.00809907	887.443	444.729	887.435	444.725	2	9	8.1.1.1672.2	15.1656	139	15.2175							NGO1577
								0	manual	0.555955	84.62	EALIACIEPDRR	Carbamidomethyl(C)@6	missed R-R@11	0.0166073	1441.75	481.591	1441.73	481.586	3	9	8.1.1.1874.2	23.9354	929	23.8561	1.44834	4.92062	983	31.35	712	26.68	NGO1577
								1	auto	0.488117	81.49	YNQALSERR		missed R-R@8	-0.0123912	1135.56	379.528	1135.57	379.532	3	8	8.1.1.1681.2	15.5554	509	15.434	1.74953	7.11615	527	22.96	316	17.78	NGO1577
								0	manual	0.35164	72.5	TNVQSVR			0.0169385	802.447	402.231	802.43	402.222	2	7	8.1.1.1671.2	15.1224	225	15.2608	1.48154	14.2633	118.63	10.89	84	9.17	NGO1577
								0	no quant - no residues to label	0.321482	69.91	TLFGFDK			0.0124149	826.435	414.225	826.422	414.219	2	8	9.1.1.1939.2	25.5456	813	25.5543							NGO1577
								0	no quant - no residues to label	0.119186	73.92	NNYGECWK	Deamidated(N)@1; Carbamidomethyl(C)@6		0.0426581	1070.46	536.235	1070.41	536.214	2	8	8.1.1.1815.2	21.3626	17	21.328							NGO1577
								0	manual	0.0154727	61.59	TVSGQSNEIVR		cleaved Y-T@N-term	-0.0168917	1188.59	595.304	1188.61	595.312	2	9	8.1.1.1707.2	16.6846	517	16.5631	0.01		0	0	105.15	10.25	NGO1577
								1	auto	0	99	AYVVANNLVSNGVPASR	Label:13C(6)(R)@17		-0.00160896	1735.93	868.972	1735.93	868.973	2	20	8.1.1.1878.2	24.1117	1403	24.0763	1.72242	3.32928	2384	48.83	1452	38.11	NGO1577
								1	auto	0	99	AYVVANNLVSNGVPASR			-0.010927	1729.9	865.957	1729.91	865.963	2	22	9.1.1.1911.2	24.3117	1381	24.2322	2.14286	5.0422	1197	34.6	586	24.21	NGO1577
								0	no quant - no residues to label	0	99	EGHTDFMGSEK	Oxidation(M)@7	cleaved V-E@N-term	0.00150615	1252.5	627.26	1252.5	627.259	2	17	8.1.1.1683.2	15.6422	445	15.6075							NGO1577
								0	no quant - no residues to label	0	68.77	NNYGECWK	Carbamidomethyl(C)@6		0.006886	1069.44	535.725	1069.43	535.722	2	7	8.1.1.1804.2	20.8869	178	20.9388							NGO1577
								1	auto	0	99	TLFGFDKDSLR	Label:13C(6)(R)@11		0.0193965	1303.71	435.576	1303.69	435.57	3	11	8.1.1.1901.2	25.1234	1158	25.0882	1.50847	3.59367	1888	43.45	1313	36.24	NGO1577
								1	auto	0	96.28	TLFGFDKDSLR			0.00464481	1297.67	433.564	1297.67	433.563	3	10	8.1.1.1899.2	25.0355	1863	25.1321	2.03287	5.0476	1153	33.96	595	24.39	NGO1577
								0	no quant - no residues to label	0	99	VEGHTDFMGSEK	Oxidation(M)@8		-0.016907	1351.55	451.526	1351.57	451.531	3	16	7.1.1.1708.2	15.7221	550	15.7308							NGO1577
								0	no quant - no residues to label	0	99	VEGHTDFMGSEK	Oxidation(M)@8		-0.0232103	1351.55	451.523	1351.57	451.531	3	17	8.1.1.1680.2	15.512	3308	15.6075							NGO1577
								0	no quant - no residues to label	0	99	VEGHTDFMGSEK	Dioxidation(M)@8		-0.00806821	1367.56	456.86	1367.57	456.863	3	12	8.1.1.1687.2	15.8156	764	15.9112							NGO1577
								1	auto	0	99	YNQALSER	Label:13C(6)(R)@8		-0.00872184	985.484	493.749	985.492	493.754	2	10	9.1.1.1730.2	16.4365	989	16.4018	1.5844	4.2485	1391	37.3	921	30.35	NGO1577
								1	auto	0	99	YNQALSER			-0.0092665	979.463	490.739	979.472	490.743	2	11	8.1.1.1700.2	16.3805	2833	16.2587	1.65073	3.07854	2716	52.12	1726.04	41.55	NGO1577
								1	auto	0	98.59	YNQALSER			-0.0092665	979.463	490.739	979.472	490.743	2	10	8.1.1.1695.2	16.1629	2833	16.2587	1.91389	6.14519	748	27.35	410	20.25	NGO1577
								0	auto - shared MS/MS	0	97.79	YNQALSER	Label:13C(6)(R)@8		-0.0075264	985.485	493.75	985.492	493.754	2	10	8.1.1.1701.2	16.424	2057	16.2587	1.61854	3.30414	2329	48.26	1509.54	38.85	NGO1577
								1	auto	0	96.79	YNQALSER	Label:13C(6)(R)@8		-0.0075264	985.485	493.75	985.492	493.754	2	10	8.1.1.1696.2	16.2064	2057	16.2587	1.80337	3.88111	1805	42.49	1050	32.4	NGO1577
NGO1610	transaldolase (EC:2.2.1.2); K00616 transaldolase [EC:2.2.1.2]	28	28.39	28.39	51.57	45.3	45.3	0	no quant - no residues to label	2	99	AACDVCLAEHESTGGK	Carbamidomethyl(C)@3; Carbamidomethyl(C)@6		-0.0122973	1703.71	568.911	1703.72	568.915	3	18	12.1.1.1747.2	17.4193	1699	17.5151							NGO1610
								0	no quant - no residues to label	2	99	AFIDHGTAK			0.000845011	958.488	480.251	958.487	480.251	2	11	12.1.1.1713.2	15.9381	1145	15.9904							NGO1610
								1	auto	2	99	ALGQQIWLDNLSR	Label:13C(6)(R)@13		0.00245676	1518.83	760.421	1518.82	760.42	2	17	12.1.1.1954.2	26.4566	537	26.4217	0.834507	6.48919	426.38	20.65	536	23.15	NGO1610
								1	auto	2	99	ATLTESADEAR			-0.00464089	1162.54	582.278	1162.55	582.281	2	13	12.1.1.1734.2	16.8525	1663	16.8176	0.674539	3.15778	1648	40.6	2563	50.63	NGO1610
								1	auto	2	99	DAQGTVEEAR	Label:13C(6)(R)@10		-0.00231393	1080.51	541.263	1080.51	541.264	2	12	12.1.1.1717.2	16.1123	1207	16.121	0.625545	4.95209	651.04	25.52	1091.81	33.04	NGO1610
								0	no quant - no residues to label	2	99	LQEDGLKQFEEAFEK		missed K-Q@7	0.0230999	1809.9	604.308	1809.88	604.3	3	17	12.1.1.1950.2	26.2818	318	26.2905							NGO1610
								0	no quant - no residues to label	2	99	QGVCGVTSNPAIFQK	Carbamidomethyl(C)@4		0.00460776	1604.8	803.409	1604.8	803.406	2	16	12.1.1.1902.2	24.1668	2821	24.0872							NGO1610
								0	no quant - no residues to label	2	99	SLVQSGELAQMLK	Oxidation(M)@11		0.00634741	1418.75	710.382	1418.74	710.379	2	16	12.1.1.1903.2	24.2111	3218	24.2642							NGO1610
								0	no quant - no residues to label	2	99	TGFVSLEVSPELAK			-0.00776454	1475.78	738.897	1475.79	738.901	2	14	12.1.1.1937.2	25.7124	916	25.7212							NGO1610
								1	auto	2	99	VDSALDATLPDR	Label:13C(6)(R)@12		0.027217	1277.68	639.849	1277.66	639.835	2	16	12.1.1.1900.2	24.0784	1016	23.9987	0.650041	5.22624	593	24.35	957	30.94	NGO1610
								0	no quant - no residues to label	2	99	VQLLWASTGVK			0.00820199	1200.69	601.355	1200.69	601.351	2	14	12.1.1.1938.2	25.7563	1695	25.809							NGO1610
								1	auto	2	99	YETMAVADVR	Oxidation(M)@4; Label:13C(6)(R)@10		0.00270838	1175.56	588.788	1175.56	588.787	2	14	12.1.1.1768.2	18.333	491	18.3417	0.743634	7.13127	336	18.33	474	21.77	NGO1610
								1	auto	1.31876	97.51	AYAAYAR	Label:13C(6)(R)@7		0.00977936	790.417	396.216	790.407	396.211	2	10	12.1.1.1727.2	16.5475	1076	16.5562	0.691275	6.23276	427	20.66	648	25.46	NGO1610
								0	manual	1.11919	98.75	DAQGTVEEARR	Label:13C(6)(R)@10; Label:13C(6)(R)@11	missed R-R@10	-0.00697653	1242.63	415.217	1242.64	415.219	3	11	13.1.1.1722.2	15.8793	146	15.9313	0.589108	14.7903	71.38	8.45	127.11	11.27	NGO1610
								0	no quant - no residues to label	1.0655	99	IDHGTAK		cleaved F-I@N-term	0.00334883	740.385	371.2	740.382	371.198	2	10	12.1.1.1714.2	15.9816	698	15.9904							NGO1610
								1	auto	0.790485	97.25	QRYETMAVADVR	Label:13C(6)(R)@2; Oxidation(M)@6; Label:13C(6)(R)@12	missed R-Y@2	-0.0129855	1465.73	489.582	1465.74	489.587	3	11	12.1.1.1746.2	17.3757	845	17.1666	0.457676	7.33446	267	16.34	612	24.74	NGO1610
								0	no quant - no residues to label	0	99	AACDVCLAEHESTGGK	Carbamidomethyl(C)@3; Carbamidomethyl(C)@6		-0.0104106	1703.71	568.912	1703.72	568.915	3	14	13.1.1.1773.2	18.0934	249	18.1021							NGO1610
								0	no quant - no residues to label	0	99	AACDVCLAEHESTGGK	Carbamidomethyl(C)@3; Carbamidomethyl(C)@6		-9.03346	1694.69	848.353	1703.72	852.869	2	14	12.1.1.1837.2	21.3247	191	21.2035							NGO1610
								1	auto	0	99	ALGQQIWLDNLSR			-0.00480622	1512.8	757.407	1512.8	757.41	2	13	12.1.1.1956.2	26.5439	419	26.4217	0.640327	7.56073	281.65	16.78	461.43	21.48	NGO1610
								1	auto	0	99	ATLTESADEAR	Label:13C(6)(R)@11		-0.0138281	1168.55	585.284	1168.57	585.291	2	13	12.1.1.1732.2	16.7652	2914	16.8176	0.686597	3.89078	1093	33.06	1670	40.87	NGO1610
								1	auto	0	99	ATLTESADEAR	Label:13C(6)(R)@11		-0.0125097	1168.55	585.284	1168.57	585.291	2	11	13.1.1.1751.2	17.1386	479	17.1907	0.67035	7.91456	261.57	16.17	409.34	20.23	NGO1610
								1	auto	0	93.27	AYAAYAR			0.00829529	784.395	393.205	784.387	393.201	2	9	12.1.1.1728.2	16.591	653	16.5997	0.624521	5.46602	534	23.11	897	29.95	NGO1610
								1	auto	0	99	DAQGTVEEAR			0.00442243	1074.5	538.257	1074.49	538.254	2	11	12.1.1.1721.2	16.2864	690	16.121	0.698851	6.0916	449	21.19	674	25.96	NGO1610
								1	auto	0	98.31	DAQGTVEEARR	Label:13C(6)(R)@10; Label:13C(6)(R)@11	missed R-R@10	-0.00863371	1242.63	415.216	1242.64	415.219	3	11	12.1.1.1707.2	15.6775	901	15.7731	0.702308	8.3571	239	15.46	357	18.89	NGO1610
								1	auto	0	74.6	DAQGTVEEARR		missed R-R@10	0.00461604	1230.6	411.207	1230.6	411.206	3	9	12.1.1.1708.2	15.7209	486	15.7296	0.721225	6.04269	462	21.49	672	25.92	NGO1610
								0	no quant - no residues to label	0	98.91	QGVCGVTSNPAIFQK	Carbamidomethyl(C)@4		-9.02298	1595.78	798.895	1604.8	803.406	2	12	12.1.1.1919.2	24.9192	1109	24.9721							NGO1610
								0	no quant - no residues to label	0	99	SLVQSGELAQMLK	Oxidation(M)@11		0.00683569	1418.75	710.383	1418.74	710.379	2	17	12.1.1.1904.2	24.2553	2952	24.2642							NGO1610
								0	no quant - no residues to label	0	99	SLVQSGELAQMLK	Oxidation(M)@11		0.00683569	1418.75	710.383	1418.74	710.379	2	16	12.1.1.1906.2	24.344	2928	24.2642							NGO1610
								0	no quant - no residues to label	0	98.03	VQLLWASTGVK			0.00457422	1200.69	601.353	1200.69	601.351	2	10	13.1.1.1953.2	25.94	352	25.905							NGO1610
								1	auto	0	99	YETMAVADVR	Oxidation(M)@4		0.00725766	1169.55	585.78	1169.54	585.777	2	12	12.1.1.1771.2	18.4633	380	18.3851	0.58861	7.93404	248	15.75	442	21.02	NGO1610
NGO1767	KatA (EC:1.11.1.6); K03781 catalase [EC:1.11.1.6]	24	31.94	31.94	48.41	30.56	29.17	0	no quant - no residues to label	2	99	ALFNLMNDAQK	Oxidation(M)@6		0.0150381	1279.64	640.826	1279.62	640.819	2	14	20.1.1.1961.2	25.0935	2874	25.1469							NGO1767
								0	no quant - no residues to label	2	99	ATDPALGQAGLL			0.0312329	1125.63	563.824	1125.6	563.809	2	18	20.1.1.2002.2	26.9223	1647	26.9756							NGO1767
								0	no quant - no residues to label	2	99	CDPAYGEGVAK	Carbamidomethyl(C)@1		-0.00931406	1165.5	583.756	1165.51	583.761	2	13	20.1.1.1788.2	17.5119	2059	17.5643							NGO1767
								1	auto	2	99	DLYEAIER			0.0307199	1007.52	504.769	1007.49	504.753	2	10	20.1.1.1962.2	25.1381	1502	25.1469	2.03075	4.2466	1628	40.35	841	29	NGO1767
								1	auto	2	99	FTTVAGER			-0.00215603	879.443	440.729	879.445	440.73	2	11	20.1.1.1784.2	17.3371	2657	17.4769	2.02384	4.38061	1526	39.06	791	28.12	NGO1767
								0	no quant - no residues to label	2	99	GSGAFGTFTVTHDITK			0.00296772	1637.81	819.911	1637.8	819.91	2	16	20.1.1.1957.2	24.9149	2248	24.7453							NGO1767
								0	no quant - no residues to label	2	99	IFSEVGKK		missed K-K@7	-0.00379188	906.514	454.264	906.517	454.266	2	9	20.1.1.1772.2	16.8122	938	16.7334							NGO1767
								1	auto	2	99	IIADDRESHQR		missed R-E@6	-0.0320397	1338.63	447.218	1338.66	447.229	3	10	20.1.1.1732.2	15.0693	984	15.1212	1.94102	10.5815	254.54	15.95	137.57	11.73	NGO1767
								1	auto	2	99	LFNYADAQR			0.0189702	1096.55	549.282	1096.53	549.272	2	12	20.1.1.1936.2	23.9786	2106	23.9429	1.90467	3.49559	2304	48	1269	35.62	NGO1767
								1	auto	2	99	LGVNFR			0.0221811	704.419	353.217	704.397	353.206	2	9	20.1.1.1932.2	23.8007	2122	23.854	2.06269	4.92476	1223	34.97	622	24.94	NGO1767
								0	no quant - no residues to label	2	99	NLTNEEAAK			-0.00304242	988.479	495.247	988.483	495.249	2	11	20.1.1.1749.2	15.8061	2055	15.8584							NGO1767
								0	no quant - no residues to label	2	99	QALFDNTAAAMGDAPDFIK	Oxidation(M)@11		0.0188347	2010.96	1006.49	2010.94	1006.48	2	16	20.1.1.1990.2	26.3872	2758	26.2176							NGO1767
								0	auto - shared MS/MS	1.85387	98.98	LADFVR			0.0257275	719.422	360.718	719.397	360.706	2	9	20.1.1.1927.2	23.5789	1550	23.5433	1.86145	4.18905	1581	39.76	891	29.85	NGO1767
								1	auto	1.79588	99	ADDRESHQR		cleaved I-A@N-term; missed R-E@4	-0.026533	1112.47	557.242	1112.5	557.255	2	13	20.1.1.1733.2	15.1125	556	15.1645	2.28995	8.80649	410.38	20.26	188	13.71	NGO1767
								0	no quant - no residues to label	1.69897	99	GAFGTFTVTHDITK		cleaved S-G@N-term	0.0143801	1493.77	747.89	1493.75	747.883	2	18	20.1.1.1954.2	24.781	1147	24.7453							NGO1767
								0	no quant - no residues to label	1.36653	99	GPLLTQDLWLNEK			-1.00301	1524.81	763.413	1525.81	763.914	2	12	20.1.1.2029.2	28.121	379	28.0415							NGO1767
								0	no quant - no residues to label	0.943095	91.72	KFPDLNK		missed K-F@1	-0.00163695	860.474	431.244	860.476	431.245	2	8	20.1.1.1886.2	21.7812	357	21.616							NGO1767
								0	no quant - no residues to label	0	99	ALFNLMNDAQK	Oxidation(M)@6		0.0150381	1279.64	640.826	1279.62	640.819	2	15	20.1.1.1964.2	25.2274	2874	25.1469							NGO1767
								0	no quant - no residues to label	0	83.99	ATDPALGQAGLL	Oxidation(P)@4; Deamidated(Q)@8		0.0364249	1142.62	381.88	1142.58	381.868	3	10	36.1.1.1791.2	16.4726	261	16.4813							NGO1767
								0	no quant - no residues to label	0	99	CDPAYGEGVAK	Carbamidomethyl(C)@1		-0.00931406	1165.5	583.756	1165.51	583.761	2	13	20.1.1.1787.2	17.4681	2059	17.5643							NGO1767
								0	no quant - no residues to label	0	99	CDPAYGEGVAK	Carbamidomethyl(C)@1		0.959057	1166.47	584.24	1165.51	583.761	2	13	20.1.1.1792.2	17.6867	834	17.6081							NGO1767
								1	auto	0	98.14	DLYEAIER	Label:13C(6)(R)@8		0.0394065	1013.55	507.783	1013.51	507.764	2	9	20.1.1.1963.2	25.1828	1051	25.1469	1.73004	4.03048	1631	40.39	989	31.45	NGO1767
								1	auto	0	98.91	FTTVAGER	Label:13C(6)(R)@8		-0.00284807	885.462	443.738	885.465	443.74	2	9	20.1.1.1786.2	17.4244	1422	17.4769	1.87395	3.33313	2508	50.08	1404	37.47	NGO1767
								0	no quant - no residues to label	0	99	GPLLTQDLWLNEK	Dioxidation(W)@9		0.0480323	1557.85	779.933	1557.8	779.909	2	13	20.1.1.1999.2	26.7886	1843	26.7973							NGO1767
								0	no quant - no residues to label	0	99	GPLLTQDLWLNEK			0.00770165	1525.82	763.918	1525.81	763.914	2	16	20.1.1.2011.2	27.3233	2785	27.3321							NGO1767
								0	no quant - no residues to label	0	99	GPLLTQDLWLNEK			0.00818979	1525.82	763.918	1525.81	763.914	2	17	20.1.1.2012.2	27.3678	2882	27.3321							NGO1767
								0	no quant - no residues to label	0	99	GPLLTQDLWLNEK			0.00818979	1525.82	763.918	1525.81	763.914	2	16	20.1.1.2014.2	27.4567	2882	27.3321							NGO1767
								0	no quant - no residues to label	0	99	GPLLTQDLWLNEK			0.00855591	1525.82	763.919	1525.81	763.914	2	13	20.1.1.2026.2	27.9886	1529	27.51							NGO1767
								0	no quant - no residues to label	0	99	GPLLTQDLWLNEK			1.05747	1526.87	764.443	1525.81	763.914	2	11	20.1.1.2027.2	28.0327	193	27.9973							NGO1767
								0	no quant - no residues to label	0	99	GSGAFGTFTVTHDITK			1.0664	1638.87	820.443	1637.8	819.91	2	16	20.1.1.1953.2	24.7365	982	24.7453							NGO1767
								1	auto	0	75.57	IIADDRESHQR	Label:13C(6)(R)@6; Label:13C(6)(R)@11	missed R-E@6	-0.029828	1350.67	451.232	1350.7	451.242	3	9	20.1.1.1734.2	15.1557	525	15.1212	1.76537	5.28384	961.04	31	571.09	23.9	NGO1767
								1	auto	0	99	LFNYADAQR			0.0203127	1096.55	549.283	1096.53	549.272	2	13	20.1.1.1938.2	24.0676	1996	24.0765	1.4853	3.68876	1775.47	42.14	1254	35.41	NGO1767
								0	auto - shared MS/MS	0	98.91	LFNYADAQR	Label:13C(6)(R)@9		0.0316733	1102.58	552.298	1102.55	552.282	2	10	20.1.1.1941.2	24.2013	995	24.2102	1.49947	4.31471	1305	36.12	913	30.22	NGO1767
NGO1769	CcpR (EC:1.11.1.5); K00428 cytochrome c peroxidase [EC:1.11.1.5]	267	6	6	16.28	8.269	8.269	0	manual	2	99	GNVNALSEQER			-0.956695	1214.63	608.321	1215.58	608.799	2	11	16.1.1.1742.2	17.321	603	17.1985	100		455	21.33	0	0	NGO1769
								0	auto - shared MS/MS	2	99	IRPFTEEQVK			-0.00734178	1245.66	416.229	1245.67	416.231	3	9	17.1.1.1812.2	20.3243	185	20.3331	100		122.34	11.06	0	0	NGO1769
								1	auto	2	99	NITTALGAFER			0.0220674	1191.65	596.831	1191.62	596.82	2	10	17.1.1.1931.2	25.5598	741	25.5686	9.04985	12.1978	647	25.44	75	8.66	NGO1769
								1	auto	0	99	GNVNALSEQER			-0.0127888	1215.57	608.793	1215.58	608.799	2	13	16.1.1.1736.2	17.0586	500	17.0237	10.477	15.3641	465	21.56	46.56	6.82	NGO1769
NGO1796	frr; ribosome recycling factor; K02838 ribosome recycling factor	52	22.07	22.07	60	52.43	52.43	0	manual	2	99	DSNLGLNPAAVGDLIR			-0.0120198	1623.85	812.93	1623.86	812.936	2	13	4.1.1.1984.2	27.519	683	27.095	0.63001	12.2281	107	10.34	178.17	13.35	NGO1796
								0	no quant - no residues to label	2	99	EVLKENLAK		cleaved V-E@N-term	-0.00557549	1042.6	522.306	1042.6	522.308	2	13	4.1.1.1867.2	22.4289	1212	22.5246							NGO1796
								0	no quant - no residues to label	2	99	GVKPFEGNMAAK	Oxidation(M)@9	cleaved I-G@N-term	-0.0104708	1263.62	632.816	1263.63	632.821	2	15	4.1.1.1832.2	20.9155	558	20.8809							NGO1796
								1	auto	2	99	LLKDKEISEDEAR			0.00719913	1544.81	515.944	1544.8	515.942	3	17	4.1.1.1726.2	16.5399	365	16.4186	0.88627	8.6769	245	15.65	290	17.03	NGO1796
								0	no quant - no residues to label	2	99	LTDKYIAEADK		missed K-Y@4	0.00150689	1265.65	422.891	1265.65	422.891	3	14	4.1.1.1784.2	19.0489	151	19.0576							NGO1796
								0	no quant - no residues to label	2	99	MINDIQK	Oxidation(M)@1		-0.00225537	876.435	439.225	876.438	439.226	2	10	4.1.1.1709.2	15.803	1723	15.8551							NGO1796
								0	no quant - no residues to label	2	99	SVEVLKENLAK			-0.0151143	1228.69	410.57	1228.7	410.575	3	11	4.1.1.1865.2	22.3422	2126	22.5246							NGO1796
								0	no quant - no residues to label	2	99	TIGVKPFEGNMAAK	Oxidation(M)@11		0.00117701	1477.76	493.594	1477.76	493.594	3	12	3.1.1.1833.2	20.7933	81	20.802							NGO1796
								0	no quant - no residues to label	2	99	TIGVKPFEGNMAAKVEK	Oxidation(M)@11	missed K-V@14	-0.0180497	1833.95	459.494	1833.97	459.499	4	13	4.1.1.1813.2	20.1292	91	20.1898							NGO1796
								0	no quant - no residues to label	2	99	VLAAKEEDLMAV	Oxidation(M)@10		0.00476277	1303.67	652.844	1303.67	652.842	2	15	4.1.1.1893.2	23.5637	780	23.5288							NGO1796
								1	auto	2	99	VPMPMLTEER	Oxidation(M)@3; Oxidation(M)@5		-0.00345574	1233.57	617.792	1233.57	617.794	2	13	4.1.1.1852.2	21.7799	1082	22.1346	0.837156	6.11309	481.04	21.93	602.8	24.55	NGO1796
								0	manual	0	99	DSNLGLNPAAVGDLIR	Label:13C(6)(R)@16		-0.0118706	1629.87	815.94	1629.88	815.946	2	18	4.1.1.1971.2	26.9564	779	27.095	0.722333	11.4365	129.18	11.37	187.61	13.7	NGO1796
								1	auto	0	99	DSNLGLNPAAVGDLIR			-0.00933433	1623.85	812.932	1623.86	812.936	2	16	4.1.1.1972.2	26.9997	620	27.095	1.03533	8.4468	278.35	16.68	282.04	16.79	NGO1796
								1	auto	0	99	DSNLGLNPAAVGDLIR	Label:13C(6)(R)@16		-0.0116264	1629.87	815.941	1629.88	815.946	2	16	4.1.1.1974.2	27.0863	779	27.095	0.867352	5.49017	606.04	24.62	733	27.07	NGO1796
								1	auto	0	99	DSNLGLNPAAVGDLIR			-0.00933433	1623.85	812.932	1623.86	812.936	2	16	4.1.1.1975.2	27.1296	620	27.095	0.872521	5.25965	662.05	25.73	796	28.21	NGO1796
								1	auto	0	99	DSNLGLNPAAVGDLIR			-0.00933433	1623.85	812.932	1623.86	812.936	2	17	4.1.1.1976.2	27.1729	620	27.095	0.842041	5.47305	602	24.54	750	27.39	NGO1796
								1	auto	0	99	DSNLGLNPAAVGDLIR	Label:13C(6)(R)@16		-0.0113823	1629.87	815.941	1629.88	815.946	2	16	4.1.1.1977.2	27.2161	818	27.095	0.927852	6.11998	503.34	22.44	569.09	23.86	NGO1796
								1	auto	0	99	DSNLGLNPAAVGDLIR	Label:13C(6)(R)@16		-0.0113823	1629.87	815.941	1629.88	815.946	2	16	4.1.1.1978.2	27.2594	818	27.095	0.834238	6.69962	400	20	503	22.43	NGO1796
								0	manual	0	99	DSNLGLNPAAVGDLIR	Label:13C(6)(R)@16		0.00155691	1629.88	815.947	1629.88	815.946	2	17	4.1.1.1985.2	27.5623	145	27.571	0.01		0	0	117.84	10.86	NGO1796
								0	manual	0	99	DSNLGLNPAAVGDLIR	Label:13C(6)(R)@16		0.00814859	1629.89	815.95	1629.88	815.946	2	14	4.1.1.1988.2	27.6575	92	27.6661	0.767414	15.73	70	8.37	95.69	9.78	NGO1796
								0	manual	0	99	DSNLGLNPAAVGDLIR			-0.00274265	1623.86	812.935	1623.86	812.936	2	12	4.1.1.1996.2	27.9687	45	27.891	0.765195	22.0469	35.61	5.97	48.82	6.99	NGO1796
								0	no quant - no residues to label	0	99	GVKPFEGNMAAK	Oxidation(M)@9	cleaved I-G@N-term	-0.00705289	1263.62	632.818	1263.63	632.821	2	12	4.1.1.1829.2	20.7858	461	20.7945							NGO1796
								1	auto	0	99	LLKDKEISEDEAR	Label:13C(6)(R)@13		-0.00750196	1550.82	517.946	1550.82	517.949	3	18	4.1.1.1725.2	16.4966	316	16.4619	0.785412	8.17006	262.04	16.19	350	18.71	NGO1796
								0	no quant - no residues to label	0	99	LTDKYIAEADK		missed K-Y@4	0.0172517	1265.67	633.841	1265.65	633.832	2	14	4.1.1.1789.2	19.2303	64	19.239							NGO1796
								0	no quant - no residues to label	0	82.14	MINDIQK	Oxidation(M)@1; Deamidated(N)@3		0.079826	877.501	439.758	877.422	439.718	2	8	27.1.1.1927.2	22.8858	560	23.0254							NGO1796
								0	no quant - no residues to label	0	58.26	MINDIQK	Dioxidation(M)@1		0.00971923	892.442	447.228	892.432	447.223	2	9	4.1.1.1718.2	16.193	449	16.245							NGO1796
								0	no quant - no residues to label	0	99	TIGVKPFEGNMAAK	Oxidation(M)@11		-0.0177417	1477.74	493.588	1477.76	493.594	3	14	4.1.1.1827.2	20.6993	1410	20.8809							NGO1796
								0	no quant - no residues to label	0	99	TIGVKPFEGNMAAK	Oxidation(M)@11		-0.00219629	1477.76	739.886	1477.76	739.887	2	12	4.1.1.1831.2	20.8722	262	20.9674							NGO1796
								0	no quant - no residues to label	0	99	TIGVKPFEGNMAAK	Oxidation(M)@11		-0.00219629	1477.76	739.886	1477.76	739.887	2	13	4.1.1.1833.2	20.9587	262	20.9674							NGO1796
								0	no quant - no residues to label	0	99	TIGVKPFEGNMAAK	Dioxidation(M)@11		-0.00180204	1493.75	498.925	1493.75	498.926	3	11	4.1.1.1863.2	22.2557	223	22.3077							NGO1796
								0	no quant - no residues to label	0	99	TIGVKPFEGNMAAK	Oxidation(M)@11		-0.0159107	1477.74	493.589	1477.76	493.594	3	10	4.1.1.1822.2	20.4834	1234	20.8377							NGO1796
								0	manual	0	99	VPMPMLTEER	Oxidation(M)@3; Oxidation(M)@5		-0.00211299	1233.57	617.793	1233.57	617.794	2	10	4.1.1.1840.2	21.2612	311	21.6156	1.25017	14.5283	103.81	10.19	87.11	9.33	NGO1796
								0	manual	0	99	VPMPMLTEER	Oxidation(M)@3; Oxidation(M)@5; Label:13C(6)(R)@10		-0.0139023	1239.58	620.797	1239.59	620.804	2	11	4.1.1.1843.2	21.3908	617	21.7453	0.860315	12.3252	119.79	10.94	146.07	12.09	NGO1796
								1	auto	0	99	VPMPMLTEER	Oxidation(M)@3; Oxidation(M)@5; Label:13C(6)(R)@10		-0.0158554	1239.58	620.796	1239.59	620.804	2	10	4.1.1.1851.2	21.7366	1139	22.0048	1.01388	6.97498	404.15	20.1	418.17	20.45	NGO1796
								1	auto	0	99	VPMPMLTEER	Oxidation(M)@3; Oxidation(P)@4; Oxidation(M)@5; Label:13C(6)(R)@10		-0.00257074	1255.59	628.8	1255.59	628.801	2	15	4.1.1.1875.2	22.7773	577	22.6986	0.716981	6.85758	358	18.92	523.81	22.89	NGO1796
NGO1812	major outer membrane protein porin P.IB	37	26.08	26.08	52.59	41.67	34.77	0	no quant - no residues to label	2	99	AGSLNSPLK			-0.0192868	885.473	443.744	885.492	443.753	2	14	12.1.1.1774.2	18.5936	4818	18.5155							NGO1812
								0	manual	2	99	FGNVTPR			0.0123107	789.426	395.72	789.413	395.714	2	9	14.1.1.1724.2	16.769	285	16.7777	4.08488	14.7172	226	15.03	58.04	7.62	NGO1812
								0	no quant - no residues to label	2	99	FTGNVLEISGMAQ	Oxidation(M)@11	cleaved Q-R@C-term	0.0486574	1381.7	691.859	1381.65	691.835	2	17	12.1.1.1911.2	24.5653	3498	24.5741							NGO1812
								1	auto	2	99	GADKIVSTASAVVLR		missed K-I@4	-0.00141459	1485.85	743.932	1485.85	743.933	2	21	12.1.1.1909.2	24.4768	3410	24.5299	6.70703	5.41775	2519	50.19	394	19.85	NGO1812
								0	no quant - no residues to label	2	99	GQEDLGNGLK			-0.00684135	1029.5	515.758	1029.51	515.762	2	13	12.1.1.1766.2	18.2461	4054	18.0373							NGO1812
								0	no quant - no residues to label	2	99	IGFKGQEDLGNGLK		missed K-G@4	0.0171873	1474.8	492.606	1474.78	492.6	3	18	12.1.1.1885.2	23.4154	1899	23.4683							NGO1812
								1	auto	2	99	IVSTASAVVLR			0.0188615	1114.69	558.352	1114.67	558.343	2	16	12.1.1.1890.2	23.6361	1857	23.6008	4.69125	5.46892	1829	42.77	409	20.22	NGO1812
								1	auto	2	99	NSHNSQTEVAATAAYR	Propionamide@N-term	cleaved G-N@N-term	-0.0148592	1789.82	597.614	1789.83	597.619	3	18	12.1.1.1733.2	16.8088	2463	16.8176	5.32856	4.75665	2687	51.84	529	23	NGO1812
								0	no quant - no residues to label	2	99	TSALVSAGWLQEGK			0.00339817	1445.75	723.885	1445.75	723.883	2	15	12.1.1.1928.2	25.3164	2683	25.4133							NGO1812
								0	no quant - no residues to label	2	99	VETGSEIADFGSK			-0.00983123	1338.62	670.317	1338.63	670.322	2	19	12.1.1.1895.2	23.8572	4984	23.8218							NGO1812
								0	no quant - no residues to label	2	99	VSKVETGSEIADFGSK		missed K-V@3	0.0164479	1652.84	551.955	1652.83	551.949	3	24	12.1.1.1880.2	23.1954	2106	23.2042							NGO1812
								0	auto - shared MS/MS	1.09152	95.97	AGVQTYR	Label:13C(6)(R)@7		0.00657308	799.435	400.725	799.428	400.721	2	9	12.1.1.1711.2	15.8512	550	15.8599	5.32369	4.8679	2563	50.63	505.05	22.47	NGO1812
								0	auto - shared MS/MS	0.896196	91.55	GGFGTIR			-0.00171696	706.374	354.195	706.376	354.195	2	9	12.1.1.1802.2	19.8086	2732	19.9906	6.54357	6.77376	1578.11	39.73	253	15.91	NGO1812
								0	no quant - no residues to label	0.756962	88.13	VSYAHGFK			0.00423193	907.459	454.737	907.455	454.735	2	8	13.1.1.1749.2	17.0516	604	17.0169							NGO1812
								0	no quant - no residues to label	0.630784	99	SYAHGFK		cleaved V-S@N-term	0.00337154	808.39	405.202	808.387	405.201	2	11	12.1.1.1730.2	16.6781	2308	16.774							NGO1812
								0	manual	0.605548	99	MSGNSHNSQTEVAATAAYR	Dethiomethyl(M)@1	cleaved A-M@N-term	0.0214456	1945.91	487.485	1945.89	487.479	4	16	12.1.1.1715.2	16.0252	1354	16.0339	100		1668	40.84	0	0	NGO1812
								0	no quant - no residues to label	0.0525663	71.61	DVTLYGAIK		cleaved A-D@N-term	0.012313	978.551	490.283	978.539	490.277	2	9	13.1.1.1928.2	24.8433	1696	24.8961							NGO1812
								0	no quant - no residues to label	0.00966115	93.57	QSFVGLK	Dehydrated(S)@2		0.00831794	759.436	380.725	759.428	380.721	2	10	12.1.1.1881.2	23.2394	1397	23.1602							NGO1812
								0	no quant - no residues to label	0	99	AGSLNSPLK			-0.0189206	885.473	443.744	885.492	443.753	2	14	12.1.1.1772.2	18.5067	5231	18.472							NGO1812
								0	no quant - no residues to label	0	99	AGSLNSPLK			0.00404495	885.496	443.755	885.492	443.753	2	11	14.1.1.1766.2	18.5917	246	18.5137							NGO1812
								0	no quant - no residues to label	0	99	AGSLNSPLK			0.993102	886.485	444.25	885.492	443.753	2	14	12.1.1.1781.2	18.8976	202	18.7327							NGO1812
								0	no quant - no residues to label	0	99	AGSLNSPLK			-0.00274946	885.489	443.752	885.492	443.753	2	12	13.1.1.1787.2	18.7014	2386	19.0569							NGO1812
								0	no quant - no residues to label	0	99	AGSLNSPLK			-7.95867	877.533	439.774	885.492	443.753	2	13	12.1.1.1778.2	18.7674	246	18.7761							NGO1812
								0	no quant - no residues to label	0	99	AGSLNSPLK			-0.0170895	885.475	443.745	885.492	443.753	2	11	12.1.1.1763.2	18.1156	5231	18.472							NGO1812
								0	no quant - no residues to label	0	99	AGSLNSPLK			-0.00134566	885.491	443.753	885.492	443.753	2	12	13.1.1.1791.2	18.8748	2386	19.0569							NGO1812
								0	no quant - no residues to label	0	99	AGSLNSPLK	Dehydrated(S)@3		0.0129675	867.494	434.755	867.481	434.748	2	12	13.1.1.1793.2	18.9616	248	19.0136							NGO1812
								0	no quant - no residues to label	0	99	AGSLNSPLK	Dehydrated(S)@3		0.00466951	867.486	434.75	867.481	434.748	2	12	12.1.1.1767.2	18.2896	787	18.5155							NGO1812
								0	no quant - no residues to label	0	99	AGSLNSPLK			0.00531034	885.497	443.756	885.492	443.753	2	11	12.1.1.1810.2	20.1551	314	20.1638							NGO1812
								0	no quant - no residues to label	0	99	AGSLNSPLK			0.0101321	885.502	443.758	885.492	443.753	2	11	12.1.1.1869.2	22.7132	293	22.7219							NGO1812
								0	no quant - no residues to label	0	96.16	AGSLNSPLK	Formyl@N-term		0.0203504	913.507	457.761	913.487	457.751	2	11	12.1.1.1811.2	20.1985	135	20.2505							NGO1812
								0	no quant - no residues to label	0	57.48	AGSLNSPLK			0.0724043	885.564	443.789	885.492	443.753	2	7	4.1.1.1786.2	19.1353	35	19.1008							NGO1812
								0	auto - shared MS/MS	0	95.7	AGVQTYR			0.0128149	793.421	397.718	793.408	397.711	2	9	13.1.1.1723.2	15.9226	1011	16.018	4.22707	13.5528	274	16.55	68	8.25	NGO1812
								0	auto - shared MS/MS	0	93.27	AGVQTYR			-0.00412567	793.404	397.709	793.408	397.711	2	9	12.1.1.1709.2	15.7643	2513	15.8599	5.04072	9.06679	706	26.57	146.93	12.12	NGO1812
								0	auto - shared MS/MS	0	78.39	AGVQTYR	Label:13C(6)(R)@7		-0.00417033	799.424	400.719	799.428	400.721	2	8	13.1.1.1725.2	16.0092	414	16.0613	1.9894	6.29132	732	27.06	386	19.65	NGO1812
								0	no quant - no residues to label	0	55.2	DVTLYGAIK		cleaved A-D@N-term	0.00201846	978.541	490.278	978.539	490.277	2	9	12.1.1.1923.2	25.096	4145	24.8395							NGO1812
								1	auto	0	99	FGNVTPR			0.00616178	789.419	395.717	789.413	395.714	2	10	13.1.1.1754.2	17.2689	2297	17.2776	4.85106	5.05782	2199	46.89	475.54	21.81	NGO1812
								1	auto	0	98.74	FGNVTPR			-0.0136095	789.4	395.707	789.413	395.714	2	10	12.1.1.1743.2	17.245	5431	17.0357	4.60385	3.74601	3840	61.97	875	29.58	NGO1812
								1	auto	0	98.54	FGNVTPR	Label:13C(6)(R)@7		0.00606212	795.44	398.727	795.433	398.724	2	10	12.1.1.1737.2	16.9833	1478	16.9921	4.12975	3.09369	5157	71.81	1310	36.19	NGO1812
								1	auto	0	98.49	FGNVTPR			0.00616178	789.419	395.717	789.413	395.714	2	10	13.1.1.1752.2	17.182	2297	17.2776	5.51342	7.30439	1172	34.23	223	14.93	NGO1812
								1	auto	0	98.22	FGNVTPR			-0.0136095	789.4	395.707	789.413	395.714	2	10	12.1.1.1735.2	16.8961	5102	17.0357	5.26419	4.43432	3061	55.33	610	24.7	NGO1812
								1	auto	0	96.18	FGNVTPR	Label:13C(6)(R)@7		0.0123708	795.446	398.73	795.433	398.724	2	9	13.1.1.1753.2	17.2255	556	17.321	4.22275	5.35776	1751	41.84	435	20.86	NGO1812
								1	auto	0	96.16	FGNVTPR			-6.95484	782.458	392.236	789.413	395.714	2	10	12.1.1.1751.2	17.5934	900	17.2101	4.92703	6.42331	1381	37.16	294.04	17.15	NGO1812
								0	manual	0	85.17	FGNVTPR			0.00677623	789.42	395.717	789.413	395.714	2	8	12.1.1.1783.2	18.9845	239	18.9933	2.48869	14.1638	168.15	12.97	70.88	8.42	NGO1812
								0	no quant - no residues to label	0	99	FTGNVLEISGMAQ	Oxidation(M)@11	cleaved Q-R@C-term	0.0487795	1381.7	691.859	1381.65	691.835	2	16	12.1.1.1910.2	24.5211	3498	24.5741							NGO1812
								0	no quant - no residues to label	0	99	FTGNVLEISGMAQ	Oxidation(M)@11	cleaved Q-R@C-term	0.0336481	1381.69	691.851	1381.65	691.835	2	14	13.1.1.1923.2	24.6228	1565	24.6758							NGO1812
								0	no quant - no residues to label	0	97.79	FTGNVLEISGMAQ	Oxidation(M)@11	cleaved Q-R@C-term	0.0336481	1381.69	691.851	1381.65	691.835	2	12	13.1.1.1925.2	24.7111	1565	24.6758							NGO1812
								1	auto	0	99	GADKIVSTASAVVLR		missed K-I@4	-0.00141459	1485.85	743.932	1485.85	743.933	2	21	12.1.1.1913.2	24.6538	3595	24.5299	5.60495	4.75474	2805	52.96	525	22.91	NGO1812
								0	auto - shared MS/MS	0	99	GADKIVSTASAVVLR	Carbamidomethyl@N-term; Label:13C(6)(R)@15	missed K-I@4	-0.0905826	1548.8	517.275	1548.89	517.305	3	11	16.1.1.1832.2	21.2433	694	21.339	0.377453	8.63588	182.42	13.51	507	22.52	NGO1812
								0	no quant - no residues to label	0	99	GQEDLGNGLK			-0.00684135	1029.5	515.758	1029.51	515.762	2	13	12.1.1.1757.2	17.8544	3801	18.0373							NGO1812
								0	no quant - no residues to label	0	99	GQEDLGNGLK			0.0012093	1029.51	515.763	1029.51	515.762	2	13	13.1.1.1779.2	18.3538	1583	18.5795							NGO1812
								0	no quant - no residues to label	0	99	GQEDLGNGLK			0.00157551	1029.51	515.763	1029.51	515.762	2	13	13.1.1.1784.2	18.5708	1583	18.5795							NGO1812
								0	no quant - no residues to label	0	97.84	GQEDLGNGLK	Deamidated(Q)@2		0.0126782	1030.51	516.26	1030.49	516.254	2	11	12.1.1.1761.2	18.0285	190	18.0373							NGO1812
								0	no quant - no residues to label	0	87.46	GQEDLGNGLK			-0.00171442	1029.51	515.761	1029.51	515.762	2	8	12.1.1.1804.2	19.8953	278	19.904							NGO1812
								0	no quant - no residues to label	0	95.34	IGFKGQEDLGNGLK		missed K-G@4	-0.00583731	1474.77	738.393	1474.78	738.396	2	10	13.1.1.1899.2	23.5652	1497	23.574							NGO1812
								1	auto	0	99	IVSTASAVVLR			0.0189693	1114.69	558.352	1114.67	558.343	2	14	13.1.1.1902.2	23.6973	1750	23.6621	3.3381	5.18379	1556	39.45	489	22.11	NGO1812
								1	auto	0	99	NSHNSQTEVAATAAYR	Propionamide@N-term	cleaved G-N@N-term	-0.0181784	1789.82	597.613	1789.83	597.619	3	17	13.1.1.1750.2	17.0951	979	17.1473	4.8563	8.26472	824	28.71	178	13.34	NGO1812
								0	no quant - no residues to label	0	90.55	QSFVGLK			0.0166463	777.455	389.735	777.438	389.727	2	8	13.1.1.1890.2	23.1699	2329	23.2663							NGO1812
								0	no quant - no residues to label	0	71.84	QSFVGLK			0.00498589	777.443	389.729	777.438	389.727	2	8	12.1.1.1876.2	23.0197	3339	23.1602							NGO1812
								0	no quant - no residues to label	0	99	TSALVSAGWLQEGK			0.00339817	1445.75	723.885	1445.75	723.883	2	17	12.1.1.1932.2	25.4927	2216	25.4133							NGO1812
								0	no quant - no residues to label	0	99	TSALVSAGWLQEGK			-0.00743343	1445.74	723.879	1445.75	723.883	2	15	13.1.1.1945.2	25.5898	501	25.467							NGO1812
								0	no quant - no residues to label	0	99	TSALVSAGWLQEGK	Dioxidation(W)@9		0.0190567	1477.76	739.888	1477.74	739.878	2	15	12.1.1.1912.2	24.6096	1341	24.6183							NGO1812
								0	no quant - no residues to label	0	99	VETGSEIADFGSK			-0.00983123	1338.62	670.317	1338.63	670.322	2	19	12.1.1.1893.2	23.7688	4984	23.8218							NGO1812
								0	no quant - no residues to label	0	99	VETGSEIADFGSK			0.00198736	1338.63	670.323	1338.63	670.322	2	15	13.1.1.1905.2	23.8292	2428	23.9696							NGO1812
								0	no quant - no residues to label	0	99	VETGSEIADFGSK			0.00247563	1338.63	670.324	1338.63	670.322	2	16	13.1.1.1907.2	23.9169	2531	23.9696							NGO1812
								0	no quant - no residues to label	0	96.51	VETGSEIADFGSK			0.0377757	1338.67	670.341	1338.63	670.322	2	10	12.1.1.1973.2	27.2836	259	27.2924							NGO1812
								0	no quant - no residues to label	0	96.51	VETGSEIADFGSK			-0.00604709	1338.62	670.319	1338.63	670.322	2	10	12.1.1.2045.2	30.1601	53	30.1256							NGO1812
								0	no quant - no residues to label	0	93.86	VETGSEIADFGSK			0.0344799	1338.66	670.34	1338.63	670.322	2	10	12.1.1.2063.2	30.6976	35	30.663							NGO1812
NGO1814	cell division topological specificity factor MinE; K03608 cell division topological specificity factor	146	11.01	11.01	67.82	48.28	48.28	0	manual	2	99	AQEGQTPDYLPTLR	Label:13C(6)(R)@14		0.0122615	1593.82	797.918	1593.81	797.912	2	13	33.1.1.2110.2	25.5078	309	25.6031	0.703839	13.9719	85.57	9.25	127.54	11.29	NGO1814
								1	auto	2	99	AQEGQTPDYLPTLRK	Label:13C(6)(R)@14	missed R-K@14	0.00964031	1721.91	574.979	1721.9	574.975	3	16	33.1.1.2085.2	24.4232	358	24.432	0.557147	9.24921	179	13.38	337.04	18.36	NGO1814
								0	no quant - no residues to label	2	99	KELMEVLSK	Oxidation(M)@4		0.0194522	1091.61	546.812	1091.59	546.802	2	10	33.1.1.1842.2	17.8917	85	17.9004							NGO1814
								1	auto	2	99	LQIIIAQER	Label:13C(6)(R)@9		0.00550937	1088.67	545.342	1088.66	545.34	2	10	33.1.1.2101.2	25.1176	603	25.1263	0.557469	7.43806	276.86	16.64	521	22.83	NGO1814
								1	auto	2	99	YVNVSLDNIR			0.00876765	1191.63	596.824	1191.62	596.82	2	13	33.1.1.2103.2	25.2044	531	25.1263	0.784645	6.18511	457	21.38	611	24.72	NGO1814
								0	no quant - no residues to label	0.869666	99	ELMEVLSK	Glu->pyro-Glu@N-term; Oxidation(M)@3		0.0112178	945.495	473.755	945.484	473.749	2	9	34.1.1.1930.2	21.0723	39	21.0983							NGO1814
								1	auto	0	99	AQEGQTPDYLPTLR	Label:13C(6)(R)@14		0.0132379	1593.82	797.919	1593.81	797.912	2	14	33.1.1.2112.2	25.5944	309	25.6031	0.665714	9.73993	172.22	13.12	271.39	16.47	NGO1814
								0	manual	0	99	AQEGQTPDYLPTLR	Label:13C(6)(R)@14		0.00120101	1593.81	797.913	1593.81	797.912	2	11	34.1.1.2084.2	25.563	198	25.5717	0.767266	13.7546	91.46	9.56	125.05	11.18	NGO1814
								1	manual	0	99	AQEGQTPDYLPTLR			0.0120419	1587.8	794.908	1587.79	794.902	2	10	33.1.1.2111.2	25.5511	192	25.6031	0.702775	11.2422	132.08	11.49	197.16	14.04	NGO1814
								1	auto	0	99	AQEGQTPDYLPTLRK		missed R-K@14	0.00506687	1715.89	572.97	1715.88	572.969	3	10	33.1.1.2084.2	24.3798	253	24.3886	0.710278	9.19321	198.38	14.08	293	17.12	NGO1814
								0	no quant - no residues to label	0	98.91	ELMEVLSK	Oxidation(M)@3		0.0181505	963.513	482.764	963.495	482.755	2	9	33.1.1.1925.2	20.5098	90	20.5185							NGO1814
								0	no quant - no residues to label	0	98.33	ELMEVLSK	Oxidation(M)@3		0.00252833	963.497	482.756	963.495	482.755	2	9	33.1.1.1943.2	20.873	650	21.0285							NGO1814
								0	no quant - no residues to label	0	97.71	ELMEVLSK	Glu->pyro-Glu@N-term; Oxidation(M)@3		-0.0725672	945.411	473.713	945.484	473.749	2	9	34.1.1.1942.2	21.3144	39	21.2799							NGO1814
								0	no quant - no residues to label	0	96.75	ELMEVLSK	Oxidation(M)@3		0.0141701	963.509	482.762	963.495	482.755	2	8	34.1.1.2002.2	22.2839	59	22.2926							NGO1814
								0	no quant - no residues to label	0	94.74	ELMEVLSK	Glu->pyro-Glu@N-term; Oxidation(M)@3		0.0263928	945.51	473.762	945.484	473.749	2	9	33.1.1.1941.2	20.7867	50	20.7522							NGO1814
								0	no quant - no residues to label	0	76.21	ELMEVLSK	Oxidation(M)@3		0.0371289	963.532	482.773	963.495	482.755	2	8	33.1.1.2039.2	22.5695	57	22.535							NGO1814
								0	no quant - no residues to label	0	76.21	ELMEVLSK	Oxidation(M)@3		0.0203473	963.515	482.765	963.495	482.755	2	8	33.1.1.2051.2	22.9497	82	22.9153							NGO1814
								0	no quant - no residues to label	0	71.29	ELMEVLSK	Glu->pyro-Glu@N-term; Oxidation(M)@3		0.0306035	945.515	473.765	945.484	473.749	2	8	33.1.1.1944.2	20.9161	91	20.9248							NGO1814
								0	auto - shared MS/MS	0	99	LQIIIAQER	Label:13C(6)(R)@9		0.00250805	1088.67	545.341	1088.66	545.34	2	10	34.1.1.2077.2	25.2593	355	25.1811	0.944196	8.86111	242.04	15.56	268.92	16.4	NGO1814
								0	auto - shared MS/MS	0	99	LQIIIAQER			2.37135e-05	1082.64	542.33	1082.64	542.33	2	9	34.1.1.2078.2	25.3027	238	25.2246	0.678067	10.1434	160	12.65	247.54	15.73	NGO1814
								0	auto - shared MS/MS	0	99	LQIIIAQER			0.00196952	1082.65	542.331	1082.64	542.33	2	10	33.1.1.2104.2	25.2478	487	25.1263	0.63839	6.85368	342.54	18.51	562.89	23.73	NGO1814
								1	auto	0	99	YVNVSLDNIR	Label:13C(6)(R)@10		0.00684514	1197.65	599.833	1197.64	599.83	2	12	34.1.1.2074.2	25.129	367	25.1811	0.806175	9.85557	182.16	13.5	237.04	15.4	NGO1814
								0	manual	0	99	YVNVSLDNIR	Label:13C(6)(R)@10		0.00754094	1197.65	599.833	1197.64	599.83	2	11	33.1.1.2099.2	25.0308	689	25.1697	0.705903	12.7442	103	10.15	153.07	12.37	NGO1814
								1	auto	0	99	YVNVSLDNIR	Label:13C(6)(R)@10		0.00754094	1197.65	599.833	1197.64	599.83	2	11	33.1.1.2106.2	25.3346	689	25.1697	0.762949	7.74423	288	16.97	396	19.9	NGO1814
								0	auto - shared MS/MS	0	99	YVNVSLDNIR			0.0136477	1191.64	596.827	1191.62	596.82	2	10	34.1.1.2080.2	25.3895	278	25.1377	0.843842	11.7846	129.94	11.4	161.54	12.71	NGO1814
NGO1818	DNA-directed RNA polymerase subunit alpha (EC:2.7.7.6); K03040 DNA-directed RNA polymerase subunit alpha [EC:2.7.7.6]	139	11.78	11.78	24.7	21.95	17.99	0	manual	2	99	MQNSTTEFLKPR	Oxidation(M)@1		-0.0136095	1466.71	489.909	1466.72	489.914	3	13	12.1.1.1818.2	20.5017	770	20.7704	2.14091	10.8579	258.1	16.07	126.47	11.25	NGO1818
								1	auto	2	99	QIDVNTFSATR			0.0143618	1250.64	626.327	1250.63	626.32	2	14	12.1.1.1898.2	23.9899	2376	23.9987	1.70459	3.87296	1750	41.83	1077	32.82	NGO1818
								0	no quant - no residues to label	2	99	SLNEIKEVLASK			0.0180761	1329.77	444.263	1329.75	444.257	3	18	12.1.1.1908.2	24.4325	1119	24.4856							NGO1818
								0	no quant - no residues to label	2	99	SQVQLVLKK		missed K-K@8	0.00856643	1041.66	521.839	1041.65	521.835	2	13	12.1.1.1777.2	18.724	305	18.8195							NGO1818
								0	no quant - no residues to label	2	99	TETELLK			-0.00464881	832.45	417.232	832.454	417.234	2	11	12.1.1.1780.2	18.8542	1717	18.9498							NGO1818
								1	auto	1.55284	99	VSMQPFER	Oxidation(M)@3; Label:13C(6)(R)@8		0.00866079	1014.5	508.257	1014.49	508.252	2	11	12.1.1.1754.2	17.7239	904	17.7761	1.80911	4.8151	1175	34.28	681.35	26.1	NGO1818
								0	manual	0.218245	63.32	AEDIYYIGDLIQR			-0.0831052	1567.71	784.86	1567.79	784.901	2	9	13.1.1.1982.2	27.2048	151	27.0832	2.08828	29.643	34	5.83	17.08	4.13	NGO1818
								1	auto	0	99	MQNSTTEFLKPR	Oxidation(M)@1; Label:13C(6)(R)@12		-0.00409859	1472.73	491.919	1472.74	491.92	3	13	12.1.1.1820.2	20.5884	432	20.7704	1.57961	7.98561	393	19.82	261	16.16	NGO1818
								0	manual	0	99	MQNSTTEFLKPR	Oxidation(M)@1		0.028208	1466.75	489.923	1466.72	489.914	3	12	13.1.1.1850.2	21.4319	134	21.3973	2.20928	14.8429	141.1	11.88	67	8.19	NGO1818
								0	manual	0	99	MQNSTTEFLKPR	Oxidation(M)@1		0.0287573	1466.75	489.923	1466.72	489.914	3	11	13.1.1.1858.2	21.7785	161	21.8306	2.43135	15.705	134.54	11.6	58.05	7.62	NGO1818
								1	auto	0	99	QIDVNTFSATR	Label:13C(6)(R)@11		0.0214014	1256.67	629.341	1256.65	629.33	2	14	12.1.1.1901.2	24.1226	1047	23.9987	1.69097	3.91164	1707	41.32	1059	32.54	NGO1818
								0	no quant - no residues to label	0	98.8	TETELLK			-0.00464881	832.45	417.232	832.454	417.234	2	10	12.1.1.1789.2	19.2449	1855	18.9498							NGO1818
								0	no quant - no residues to label	0	93.61	TETELLK			0.00625731	832.46	417.238	832.454	417.234	2	8	13.1.1.1801.2	19.3082	516	19.4902							NGO1818
								0	no quant - no residues to label	0	86.36	TETELLK			0.0127462	832.467	417.241	832.454	417.234	2	8	12.1.1.1773.2	18.5502	1419	18.9064							NGO1818
								1	auto	0	87.46	VSMQPFER	Oxidation(M)@3		0.0134361	1008.48	505.249	1008.47	505.242	2	9	12.1.1.1758.2	17.898	1517	17.7761	2.21732	4.43778	1581	39.76	748	27.35	NGO1818
								1	auto	0	86.36	VSMQPFER	Oxidation(M)@3		0.0134361	1008.48	505.249	1008.47	505.242	2	9	12.1.1.1752.2	17.6369	1514	17.7761	1.81394	6.31991	683	26.13	395	19.87	NGO1818
NGO1827	rplE; 50S ribosomal protein L5; K02931 large subunit ribosomal protein L5	26	29.49	29.49	85.47	71.51	67.6	1	auto	2	99	AGQRPVVTVAR		cleaved I-A@N-term	-0.00675287	1152.67	577.34	1152.67	577.344	2	11	3.1.1.1744.2	16.9446	836	16.9967	1.02945	5.60824	630	25.1	642	25.34	NGO1827
								0	no quant - no residues to label	2	99	ALLSLFK			0.003293	790.499	396.257	790.495	396.255	2	9	3.1.1.1965.2	26.548	2791	26.6001							NGO1827
								1	auto	2	99	DQMFEFLDR	Oxidation(M)@3		0.0173524	1215.54	608.778	1215.52	608.769	2	11	3.1.1.1946.2	25.7221	982	25.7745	1.22728	5.06149	847	29.1	724	26.91	NGO1827
								0	no quant - no residues to label	2	99	EFYKETVVPELVK			-0.00223325	1579.85	527.623	1579.85	527.624	3	16	3.1.1.1921.2	24.6297	660	24.5946							NGO1827
								0	manual	2	99	EQIIFPEIEYDKIDALR	Label:13C(6)(R)@17	missed K-I@12	0.00741319	2097.12	700.046	2097.11	700.044	3	13	3.1.1.1975.2	26.9821	62	26.9908	0.967456	17.6248	61.89	7.87	67.11	8.19	NGO1827
								0	no quant - no residues to label	2	99	ETVVPELVK			0.00713906	1012.59	507.301	1012.58	507.298	2	11	3.1.1.1908.2	24.0587	3026	24.1112							NGO1827
								1	auto	2	99	IAGQRPVVTVAR			-0.019434	1265.74	422.92	1265.76	422.926	3	13	3.1.1.1742.2	16.8578	2235	16.9967	1.20087	4.94186	878	29.63	767	27.69	NGO1827
								0	no quant - no residues to label	2	99	ITLNMGVGEAVADKK	Oxidation(M)@5	missed K-K@14	-0.000556755	1560.82	521.28	1560.82	521.28	3	18	2.1.1.1849.2	22.5203	1822	22.6162							NGO1827
								1	auto	2	99	LITIALPR			0.0045735	895.59	448.802	895.586	448.8	2	11	3.1.1.1938.2	25.3729	2621	25.4253	1.05243	3.7117	1454	38.13	1449.34	38.07	NGO1827
								1	auto	2	99	SVMEVPR	Oxidation(M)@3		-0.0048954	832.406	417.211	832.411	417.213	2	10	3.1.1.1720.2	15.9034	1614	15.8255	1.08531	3.84382	1377	37.11	1331	36.48	NGO1827
								1	auto	2	99	SVMEVPRIEK	Oxidation(M)@3	missed R-I@7	-0.000791012	1202.63	401.885	1202.63	401.885	3	9	3.1.1.1771.2	18.1144	462	17.8633	1.24519	9.07156	265.88	16.31	224	14.97	NGO1827
								0	manual	2	99	VMEHAVSDLER	Dioxidation(M)@2		0.0212306	1316.62	439.882	1316.6	439.875	3	15	3.1.1.1753.2	17.3348	285	17.3002	1.32432	8.82866	290.35	17.04	230	15.17	NGO1827
								0	auto - shared MS/MS	1.82391	99	MEVPRIEK	Oxidation(M)@1; Label:13C(6)(R)@5	cleaved V-M@N-term; missed R-I@5	0.00795061	1022.56	512.288	1022.55	512.284	2	10	3.1.1.1766.2	17.8979	149	17.9066	1.25108	12.4266	142	11.92	119.07	10.91	NGO1827
								1	auto	1.55284	98.64	GNYNMGVR	Oxidation(M)@5; Label:13C(6)(R)@8		0.0137667	931.441	466.728	931.428	466.721	2	10	2.1.1.1679.2	15.2319	283	15.2406	1.0855	8.00542	317.54	17.82	306.88	17.52	NGO1827
								1	auto	1.08619	99	GQRPVVTVAR		cleaved A-G@N-term	-0.0103815	1081.63	541.82	1081.64	541.825	2	9	3.1.1.1745.2	16.9879	646	16.9533	1.28878	5.92922	634	25.18	516.07	22.72	NGO1827
								0	no quant - no residues to label	0.623423	99	GLNITITTTAK			-2.06736	1129.58	565.799	1131.65	566.832	2	11	3.1.1.1906.2	23.971	849	23.9798							NGO1827
								0	no quant - no residues to label	0.339135	63.12	KSIAGFK		missed K-S@1	0.000771986	749.444	375.729	749.444	375.729	2	7	3.1.1.1725.2	16.1205	584	16.1292							NGO1827
								1	auto	0	99	AGQRPVVTVAR		cleaved I-A@N-term	0.000251788	1152.67	577.344	1152.67	577.344	2	11	2.1.1.1717.2	16.8788	533	16.8441	1.27523	6.46465	530.05	23.02	436.04	20.88	NGO1827
								0	manual	0	96.38	AGQRPVVTVAR		cleaved I-A@N-term	-0.0793377	1152.59	577.304	1152.67	577.344	2	10	2.1.1.1729.2	17.3988	233	17.3209	1.25808	12.3127	145.11	12.05	121	11	NGO1827
								0	no quant - no residues to label	0	99	ALLSLFK			0.00778835	790.503	396.259	790.495	396.255	2	10	2.1.1.1934.2	26.2271	1114	26.3659							NGO1827
								0	no quant - no residues to label	0	99	ALLSLFK			0.003293	790.499	396.257	790.495	396.255	2	8	3.1.1.1962.2	26.4178	2674	26.6001							NGO1827
								0	no quant - no residues to label	0	94.74	ALLSLFK			0.0109242	790.506	791.514	790.495	791.503	1	9	2.1.1.1937.2	26.3572	283	26.3659							NGO1827
								0	manual	0	99	DQMFEFLDR	Oxidation(M)@3; Label:13C(6)(R)@9		0.00833126	1221.55	611.783	1221.54	611.779	2	11	2.1.1.1917.2	25.4886	413	25.5408	1.04422	7.95042	315.54	17.76	317	17.8	NGO1827
								1	auto	0	99	DQMFEFLDR	Oxidation(M)@3; Label:13C(6)(R)@9		0.00998021	1221.55	611.784	1221.54	611.779	2	9	3.1.1.1947.2	25.7658	874	25.7745	1.18108	4.62691	993	31.51	882	29.7	NGO1827
								0	manual	0	93.42	DQMFEFLDR	Oxidation(M)@3		0.00321924	1215.53	608.77	1215.52	608.769	2	9	2.1.1.1931.2	26.0968	139	25.9753	1.03284	14.0886	100	10	101.57	10.08	NGO1827
								0	manual	0	88.16	DQMFEFLDR	Oxidation(M)@3		-0.000564921	1215.52	608.769	1215.52	608.769	2	9	2.1.1.1920.2	25.619	1164	25.5408	0.66735	7.87277	264	16.25	415	20.37	NGO1827
								0	no quant - no residues to label	0	99	EFYKETVVPELVK			-0.00884797	1579.84	527.621	1579.85	527.624	3	12	2.1.1.1891.2	24.3558	267	24.3645							NGO1827
								0	no quant - no residues to label	0	99	ETVVPELVK			0.0073832	1012.59	507.301	1012.58	507.298	2	11	3.1.1.1912.2	24.234	3239	24.1112							NGO1827
								0	no quant - no residues to label	0	99	ETVVPELVK			0.00531104	1012.59	507.3	1012.58	507.298	2	11	2.1.1.1879.2	23.8316	2003	23.9277							NGO1827
								0	no quant - no residues to label	0	99	ETVVPELVK			0.00531104	1012.59	507.3	1012.58	507.298	2	10	2.1.1.1885.2	24.0937	1894	23.9277							NGO1827
								0	manual	0	76.77	GNYNMGVR	Oxidation(M)@5		0.018887	925.426	463.721	925.408	463.711	2	8	2.1.1.1682.2	15.3615	378	15.2406	1.5141	9.34125	280	16.73	194	13.93	NGO1827
								1	auto	0	99	IAGQRPVVTVAR	Label:13C(6)(R)@5; Label:13C(6)(R)@12		-0.0318325	1277.77	426.929	1277.8	426.94	3	11	3.1.1.1741.2	16.8145	2052	16.9533	1.09566	7.50358	363	19.05	347.56	18.64	NGO1827
								0	manual	0	99	IAGQRPVVTVAR	Label:13C(6)(R)@5; Label:13C(6)(R)@12		-0.0318325	1277.77	426.929	1277.8	426.94	3	13	3.1.1.1749.2	17.1614	2052	16.9533	1.05253	3.07477	2119	46.03	2112	45.96	NGO1827
								0	manual	0	99	IAGQRPVVTVAR	Label:13C(6)(R)@5; Label:13C(6)(R)@12		-0.0318325	1277.77	426.929	1277.8	426.94	3	16	3.1.1.1750.2	17.2047	2052	16.9533	0.960532	3.38593	1671	40.88	1825	42.72	NGO1827
								1	auto	0	99	IAGQRPVVTVAR	Label:13C(6)(R)@5; Label:13C(6)(R)@12		-0.0116616	1277.79	426.936	1277.8	426.94	3	11	2.1.1.1714.2	16.7485	1175	16.8441	1.16312	5.12823	802	28.32	723.35	26.9	NGO1827
								1	auto	0	67.29	IAGQRPVVTVAR			-0.0137046	1265.74	422.922	1265.76	422.926	3	8	2.1.1.1730.2	17.4421	277	17.3642	0.994468	9.22143	229	15.13	241.57	15.54	NGO1827
								0	no quant - no residues to label	0	99	ITLNMGVGEAVADKK	Oxidation(M)@5	missed K-K@14	-6.1968e-05	1560.82	521.28	1560.82	521.28	3	21	3.1.1.1878.2	22.7428	3858	22.839							NGO1827
								1	auto	0	99	LITIALPR	Label:13C(6)(R)@8		0.00320636	901.609	451.812	901.606	451.81	2	11	3.1.1.1939.2	25.4165	2245	25.4253	1.20919	3.3173	1956.04	44.23	1697	41.19	NGO1827
								1	auto	0	99	LITIALPR			0.0016649	895.587	448.801	895.586	448.8	2	10	2.1.1.1909.2	25.1406	1069	25.2364	0.936556	7.52846	334	18.28	374.12	19.34	NGO1827
								1	auto	0	98.59	LITIALPR	Label:13C(6)(R)@8		0.00594673	901.611	451.813	901.606	451.81	2	10	2.1.1.1910.2	25.1842	1081	25.2364	1.147	5.60681	665.86	25.8	609	24.68	NGO1827
								1	auto	0	99	SVMEVPR	Oxidation(M)@3		-0.0048954	832.406	417.211	832.411	417.213	2	10	3.1.1.1716.2	15.73	1832	15.8255	0.986713	5.73053	591	24.31	628.34	25.07	NGO1827
								0	auto - shared MS/MS	0	99	SVMEVPR	Oxidation(M)@3; Label:13C(6)(R)@7		-0.00546287	838.426	420.22	838.431	420.223	2	9	3.1.1.1717.2	15.7734	1528	15.8255	0.933893	4.26768	1038	32.22	1166	34.15	NGO1827
								1	auto	0	98.9	SVMEVPR	Oxidation(M)@3		0.00185065	832.413	417.214	832.411	417.213	2	10	2.1.1.1691.2	15.7513	905	15.7167	0.993207	4.63307	907	30.12	958	30.95	NGO1827
								0	auto - shared MS/MS	0	65.58	SVMEVPR	Oxidation(M)@3; Label:13C(6)(R)@7		-0.0036878	838.428	420.221	838.431	420.223	2	8	2.1.1.1690.2	15.7079	944	15.7167	0.86437	4.85145	775	27.84	940.59	30.67	NGO1827
								0	manual	0	99	VMEHAVSDLER	Dioxidation(M)@2; Label:13C(6)(R)@11		0.0242292	1322.65	441.89	1322.62	441.882	3	15	3.1.1.1754.2	17.3782	235	17.3002	1.13141	9.37338	236.56	15.38	219.34	14.81	NGO1827
								0	manual	0	99	VMEHAVSDLER	Dioxidation(M)@2		0.0218714	1316.62	439.882	1316.6	439.875	3	13	3.1.1.1756.2	17.4649	285	17.3002	0.958964	10.1726	185	13.6	202.38	14.23	NGO1827
NGO1829	rplN; 50S ribosomal protein L14; K02874 large subunit ribosomal protein L14	79	16.96	16.96	68.85	56.56	47.54	0	no quant - no residues to label	2	99	FDNNAAVLLNNK			-0.00615727	1331.68	666.846	1331.68	666.849	2	13	37.1.1.2003.2	24.7942	436	24.8899							NGO1829
								0	manual	2	99	GDVYNAVVVR	Label:13C(6)(R)@10		0.0101461	1096.61	549.311	1096.6	549.306	2	12	37.1.1.1988.2	24.1423	495	24.1945	1.44193	8.29446	345	18.57	251	15.84	NGO1829
								1	auto	2	99	IFGPVTR			0.00506324	788.459	395.237	788.454	395.235	2	8	37.1.1.1964.2	23.1001	1553	23.2388	1.46412	6.01746	661.54	25.72	474	21.77	NGO1829
								0	manual	2	99	KGDVYNAVVVR		missed K-G@1	-0.0137852	1218.66	407.227	1218.67	407.231	3	13	37.1.1.1883.2	20.2214	167	20.0572	0.964454	12.9799	114	10.68	124	11.14	NGO1829
								0	auto - shared MS/MS	2	99	RPDGALIK			-0.0140134	868.499	435.257	868.513	435.264	2	9	37.1.1.1799.2	16.5828	403	16.7217	1.27625	10.4763	202	14.21	166.04	12.89	NGO1829
								1	auto	2	99	VAVKDAVPR	Label:13C(6)(R)@9		0.000338043	959.586	480.8	959.586	480.8	2	12	37.1.1.1805.2	16.8433	1183	16.8086	1.25548	7.69546	371	19.26	310	17.61	NGO1829
								1	auto	2	99	VKKGDVYNAVVVR		missed K-K@2; missed K-G@3	0.00478203	1445.84	482.954	1445.84	482.952	3	12	37.1.1.1835.2	18.1442	368	18.2397	1.22002	10.1091	211.66	14.55	182	13.49	NGO1829
								0	no quant - no residues to label	2	99	YASVGDIIK			-0.00237661	964.52	483.267	964.523	483.269	2	11	37.1.1.2016.2	25.3593	2969	24.9769							NGO1829
								0	no quant - no residues to label	0.614394	86.06	IVSLAPEVL			0.0187923	939.583	470.799	939.564	470.789	2	8	37.1.1.2093.2	28.4179	123	28.34							NGO1829
								0	no quant - mixed labeling	0.315155	73.79	VAVKDAVPRGR	Label:13C(6)(R)@11	missed R-G@9	-0.0491062	1172.66	587.337	1172.71	587.362	2	9	33.1.1.1877.2	19.3346	89	19.3001							NGO1829
								1	auto	0	72.6	IFGPVTR	Label:13C(6)(R)@7		0.0100768	794.485	398.25	794.475	398.245	2	7	36.1.1.1949.2	23.3188	363	23.2407	1.4537	8.18413	356.13	18.87	257	16.03	NGO1829
								1	auto	0	54.67	IFGPVTR			0.00365968	788.458	395.236	788.454	395.235	2	8	37.1.1.1971.2	23.4037	1219	23.4124	1.12776	4.12751	1218	34.9	1133	33.66	NGO1829
								0	manual	0	99	KGDVYNAVVVR	Label:13C(6)(R)@11	missed K-G@1	-0.000472891	1224.69	409.238	1224.69	409.238	3	12	37.1.1.1875.2	19.8756	123	19.8411	0.863536	13.3298	102.59	10.13	124.63	11.16	NGO1829
								0	manual	0	95.29	KGDVYNAVVVR		missed K-G@1	-0.00887093	1218.66	407.228	1218.67	407.231	3	10	36.1.1.1887.2	20.6364	0	20.6018	0.820083	16.8227	63	7.94	80.59	8.98	NGO1829
								0	no quant - weak signal	0	79.43	KGDVYNAVVVR	Label:13C(6)(R)@11	missed K-G@1	0.0227242	1224.71	409.246	1224.69	409.238	3	9	36.1.1.1884.2	20.5065	75	20.472			47	6.86	0	0	NGO1829
								0	auto - shared MS/MS	0	99	RPDGALIK	Label:13C(6)(R)@1		-0.0023863	874.531	438.273	874.533	438.274	2	10	37.1.1.1800.2	16.6262	309	16.6783	2.04566	9.16843	351	18.73	180	13.42	NGO1829
								1	auto	0	99	VKKGDVYNAVVVR	Label:13C(6)(R)@13	missed K-K@2; missed K-G@3	-0.00709546	1451.85	484.957	1451.86	484.959	3	14	37.1.1.1838.2	18.2744	301	18.2397	1.18156	7.41272	387	19.67	343.6	18.54	NGO1829
								0	no quant - no residues to label	0	99	YASVGDIIK			-0.00194944	964.521	483.268	964.523	483.269	2	10	37.1.1.2005.2	24.8811	2740	24.9769							NGO1829
								0	no quant - no residues to label	0	96.12	YASVGDIIK			0.00982654	964.533	483.274	964.523	483.269	2	9	36.1.1.1984.2	24.8439	1110	24.9399							NGO1829
NGO1835	rplB; 50S ribosomal protein L2; K02886 large subunit ribosomal protein L2	69	19.41	19.41	58.48	32.49	24.91	0	no quant - no residues to label	2	99	ATIGEVGNEEQSLK			-0.000533594	1473.73	737.873	1473.73	737.873	2	17	9.1.1.1883.2	23.0778	2816	23.1304							NGO1835
								0	no quant - no residues to label	2	99	ATIGEVGNEEQSLKK		missed K-K@14	-0.0218232	1601.8	534.942	1601.83	534.949	3	18	9.1.1.1812.2	19.9977	1400	19.9631							NGO1835
								1	auto	2	99	EGAYAQVR	Label:13C(6)(R)@8		-0.00377833	898.457	450.236	898.46	450.237	2	10	9.1.1.1731.2	16.4801	888	16.3582	1.45298	4.8835	1000	31.62	722	26.87	NGO1835
								0	no quant - no residues to label	2	99	GAPYAPLLEK			0.00242923	1057.58	529.799	1057.58	529.798	2	12	9.1.1.1920.2	24.7091	2357	24.6738							NGO1835
								0	no quant - no residues to label	2	99	GEVGNEEQSLKK		cleaved I-G@N-term; missed K-K@11	-0.00545185	1316.65	659.333	1316.66	659.336	2	13	9.1.1.1814.2	20.0844	229	20.0498							NGO1835
								1	auto	2	99	GVVMNPVDHPHGGGEGR	Oxidation(M)@4		0.00117927	1729.8	433.456	1729.8	433.456	4	15	9.1.1.1718.2	15.9143	739	15.8796	1.71553	5.1319	1000.81	31.64	612	24.74	NGO1835
								0	no quant - no residues to label	2	99	IGEVGNEEQSLKK		cleaved T-I@N-term; missed K-K@12	-0.0153254	1429.73	715.87	1429.74	715.878	2	16	9.1.1.1813.2	20.0411	247	19.9631							NGO1835
								0	no quant - no residues to label	2	99	SAGASAVLLAK			-0.000896114	986.575	494.295	986.576	494.295	2	15	9.1.1.1881.2	22.9901	3561	23.0865							NGO1835
								1	auto	2	99	VGNTLPIR			-0.0109594	868.502	435.258	868.513	435.264	2	11	9.1.1.1840.2	21.2098	1028	21.4351	1.42428	5.66053	735.86	27.13	542	23.28	NGO1835
								1	auto	0.703335	88.52	IEYDPNR			-0.00279283	905.421	453.718	905.424	453.719	2	8	9.1.1.1747.2	17.176	1092	17.2282	1.24478	4.97281	884	29.73	745	27.29	NGO1835
								1	auto	0.380907	78.08	YIIAPR	Label:13C(6)(R)@6		-0.000252152	737.453	369.734	737.453	369.734	2	8	9.1.1.1834.2	20.95	583	21.2185	1.15987	8.25347	309.09	17.58	279.56	16.72	NGO1835
								0	no quant - no residues to label	0.220404	55.8	VVTEGLHK			-0.00291103	881.494	441.754	881.497	441.756	2	8	9.1.1.1709.2	15.5238	595	15.5758							NGO1835
								0	no quant - no residues to label	0	99	ATIGEVGNEEQSLKK		missed K-K@14	-0.0212739	1601.8	534.942	1601.83	534.949	3	15	9.1.1.1804.2	19.651	1441	19.8764							NGO1835
								0	no quant - no residues to label	0	99	ATIGEVGNEEQSLKK		missed K-K@14	-0.0212739	1601.8	534.942	1601.83	534.949	3	17	9.1.1.1810.2	19.9111	1418	19.8764							NGO1835
								0	no quant - no residues to label	0	99	ATIGEVGNEEQSLKK		missed K-K@14	-0.0160268	1601.81	534.944	1601.83	534.949	3	14	10.1.1.1815.2	20.3984	219	20.4071							NGO1835
								0	auto - shared MS/MS	0	95.65	EGAYAQVR			0.000761559	892.441	447.228	892.44	447.227	2	9	9.1.1.1729.2	16.393	1220	16.3582	1.17043	4.7313	945	30.74	847	29.1	NGO1835
								0	no quant - no residues to label	0	99	GAPYAPLLEK			0.00242923	1057.58	529.799	1057.58	529.798	2	11	9.1.1.1917.2	24.5768	2347	24.6738							NGO1835
								1	auto	0	99	GVVMNPVDHPHGGGEGR	Oxidation(M)@4; Label:13C(6)(R)@17		-0.0145267	1735.8	434.958	1735.82	434.961	4	11	9.1.1.1716.2	15.8273	614	15.8796	1.54668	7.33365	460	21.45	312	17.66	NGO1835
								1	auto	0	71.33	IEYDPNR	Label:13C(6)(R)@7		-0.00275655	911.442	456.728	911.444	456.729	2	8	9.1.1.1746.2	17.1326	731	17.2282	1.36221	5.74629	696	26.38	536	23.15	NGO1835
								0	no quant - no residues to label	0	99	IGEVGNEEQSLKK		cleaved T-I@N-term; missed K-K@12	-0.0106867	1429.73	715.873	1429.74	715.878	2	18	9.1.1.1808.2	19.8244	226	19.8764							NGO1835
								1	auto	0	99	VGNTLPIR	Label:13C(6)(R)@8		-0.00286215	874.53	438.272	874.533	438.274	2	11	9.1.1.1841.2	21.2531	1052	21.3484	1.1935	5.17911	797	28.23	700.54	26.47	NGO1835
								1	auto	0	99	VGNTLPIR			-0.0103491	868.503	435.259	868.513	435.264	2	11	9.1.1.1846.2	21.4697	1028	21.4351	1.24356	4.47171	1093.04	33.06	922.08	30.37	NGO1835
								0	manual	0	99	VGNTLPIR			0.00299171	868.516	435.265	868.513	435.264	2	11	10.1.1.1846.2	21.7398	208	21.7919	1.24162	11.1292	176.35	13.28	149	12.21	NGO1835
								0	auto - shared MS/MS	0	99	VGNTLPIR	Label:13C(6)(R)@8		-0.00341147	874.53	438.272	874.533	438.274	2	9	9.1.1.1835.2	20.9933	1047	21.3484	2.76208	8.39155	516	22.72	195.98	14	NGO1835
								0	auto - shared MS/MS	0	99	VGNTLPIR	Deamidated(N)@3		0.0308477	869.528	435.771	869.497	435.756	2	10	9.1.1.1885.2	23.1654	5018	23.262	14.7367	7.52958	2655	51.53	189	13.75	NGO1835
								0	no quant - weak signal	0	69.53	VGNTLPIR	Label:13C(6)(R)@8		-0.0294379	874.504	438.259	874.533	438.274	2	7	8.1.1.1824.2	21.7517	96	21.7171			74.61	8.64	0	0	NGO1835
								0	manual	0	73.24	YIIAPR	Label:13C(6)(R)@6		0.00822327	737.461	369.738	737.453	369.734	2	8	10.1.1.1839.2	21.4365	84	21.402	1.37601	16.2061	88	9.38	67.09	8.19	NGO1835
NGO1838	rplC; 50S ribosomal protein L3; K02906 large subunit ribosomal protein L3	65	20.03	20.03	70.56	39.72	39.72	1	auto	2	99	ATVQKLEVVR		missed K-L@5	-0.01777	1141.66	381.562	1141.68	381.568	3	13	5.1.1.1762.2	18.5937	786	18.4289	1.35883	6.20531	596	24.41	460.13	21.45	NGO1838
								1	auto	2	99	GAVPGAVNSDVVVRPSVK			0.0119126	1749.99	584.336	1749.97	584.332	3	17	5.1.1.1864.2	23.0197	1901	22.9846	1.47918	3.29093	2225	47.17	1578	39.72	NGO1838
								0	no quant - no residues to label	2	99	GFSGTIK			0.00260863	708.383	355.199	708.381	355.198	2	8	5.1.1.1735.2	17.4209	1690	17.6035							NGO1838
								0	no quant - no residues to label	2	99	GKGFSGTIK		missed K-G@2	-0.00680574	893.49	447.752	893.497	447.756	2	10	5.1.1.1698.2	15.8109	587	15.9065							NGO1838
								0	no quant - no residues to label	2	99	GLIEFALTEEK			0.0083084	1248.67	625.341	1248.66	625.337	2	12	5.1.1.1947.2	26.6664	464	26.7187							NGO1838
								0	auto - shared MS/MS	2	99	TLGLVGR		cleaved M-T@N-term	0.015199	714.454	358.234	714.439	358.227	2	10	5.1.1.1863.2	22.9758	1239	22.9846	1.42466	4.55183	1138.04	33.73	838	28.95	NGO1838
								0	auto - shared MS/MS	2	99	TVQKLEVVR		cleaved A-T@N-term; missed K-L@4	-0.0370875	1070.61	536.311	1070.64	536.33	2	11	5.1.1.1759.2	18.4635	148	18.5156	1.51004	13.9706	125	11.18	86.84	9.32	NGO1838
								0	no quant - no residues to label	2	99	VNKAEAGHFAK		missed K-A@3	-0.0224882	1170.59	391.205	1170.61	391.212	3	18	5.1.1.1675.2	14.8147	565	14.8666							NGO1838
								1	auto	2	99	VPGSIGMAQDPGR	Dehydrated(D)@10		0.0483697	1265.67	633.841	1265.62	633.817	2	16	5.1.1.1852.2	22.4942	1644	22.5466	1.29676	3.8714	1492	38.63	1207	34.74	NGO1838
								0	no quant - no residues to label	1.18046	96.36	QLLLVK			0.00533096	712.49	357.252	712.485	357.25	2	8	5.1.1.1884.2	23.9017	5671	24.0427							NGO1838
								1	auto	0.716699	99	VQKLEVVR	Label:13C(6)(R)@8	cleaved T-V@N-term; missed K-L@3	-0.0113404	975.606	488.81	975.617	488.816	2	10	5.1.1.1758.2	18.4201	196	18.4289	1.5597	10.5593	223.09	14.94	150.05	12.25	NGO1838
								1	auto	0	98.92	ATVQKLEVVR	Label:13C(6)(R)@10	missed K-L@5	-0.0187989	1147.68	383.568	1147.7	383.575	3	9	5.1.1.1754.2	18.2466	639	18.3855	1.44777	7.97694	374	19.34	271	16.46	NGO1838
								1	auto	0	99	GAVPGAVNSDVVVRPSVK	Label:13C(6)(R)@14		0.00415906	1756	586.34	1755.99	586.339	3	17	5.1.1.1867.2	23.1515	1399	22.9846	1.44293	3.96273	1513	38.9	1100	33.17	NGO1838
								0	no quant - no residues to label	0	99	GLIEFALTEEK			0.00977322	1248.67	625.342	1248.66	625.337	2	13	5.1.1.1949.2	26.7535	487	26.7187							NGO1838
								0	no quant - no residues to label	0	79.13	QLLLVK			0.00520975	712.49	357.252	712.485	357.25	2	8	6.1.1.1926.2	24.2227	701	24.0996							NGO1838
								1	auto	0	99	TLGLVGR	Label:13C(6)(R)@7	cleaved M-T@N-term	0.0144516	720.473	361.244	720.459	361.237	2	9	5.1.1.1866.2	23.1075	699	23.1163	1.53754	5.05952	963	31.03	657.05	25.63	NGO1838
								1	auto	0	99	VPGSIGMAQDPGR	Dehydrated(D)@10		0.0483697	1265.67	633.841	1265.62	633.817	2	16	5.1.1.1849.2	22.3634	1617	22.5466	1.49907	5.58921	777.36	27.88	544	23.32	NGO1838
								1	auto	0	99	VPGSIGMAQDPGR	Dehydrated(D)@10; Label:13C(6)(R)@13		0.0544029	1271.69	636.854	1271.64	636.827	2	15	5.1.1.1850.2	22.407	1309	22.503	1.4225	4.75042	1044.05	32.31	769.96	27.75	NGO1838
								1	auto	0	96.65	VQKLEVVR		cleaved T-V@N-term; missed K-L@3	-0.0073267	969.59	485.802	969.597	485.806	2	9	5.1.1.1756.2	18.3334	302	18.4289	1.71384	11.5137	198.56	14.09	121.54	11.02	NGO1838
NGO1841	rpsJ, nusE; 30S ribosomal protein S10; K02946 small subunit ribosomal protein S10	182	9.46	9.46	54.37	35.92	30.1	1	auto	2	99	AYDYALIDR			0.0151169	1098.55	550.282	1098.53	550.275	2	11	35.1.1.1982.2	25.1105	896	25.1192	0.756811	4.78694	751	27.4	1041	32.26	NGO1841
								0	no quant - no residues to label	2	99	GPIPLPTK			-0.00673481	821.494	411.755	821.501	411.758	2	10	35.1.1.1957.2	24.0169	2294	24.0693							NGO1841
								0	no quant - no residues to label	2	99	SAQEIVETAK			-0.0131976	1074.54	538.279	1074.56	538.285	2	11	35.1.1.1821.2	18.1252	2552	18.1773							NGO1841
								1	auto	2	99	SAQEIVETAKR	Label:13C(6)(R)@11	missed K-R@10	-0.00026069	1236.68	413.233	1236.68	413.233	3	11	37.1.1.1813.2	17.1908	257	17.1561	0.747239	10.4037	158.13	12.57	222	14.9	NGO1841
								1	auto	1.34679	98.93	GPIPLPTKIER	Label:13C(6)(R)@11	missed K-I@8	-0.00978324	1225.74	409.587	1225.75	409.59	3	10	35.1.1.1963.2	24.279	565	24.3314	0.962045	6.876	405.34	20.13	442	21.02	NGO1841
								0	auto - shared MS/MS	0.107905	55.34	EQLEIR	Label:13C(6)(R)@6		-0.00633117	792.438	397.226	792.444	397.229	2	8	35.1.1.1850.2	19.3833	857	19.3487	0.935949	5.08624	731.59	27.05	820	28.64	NGO1841
								1	auto	0	99	AYDYALIDR	Label:13C(6)(R)@9		0.0152748	1104.57	553.292	1104.55	553.285	2	12	35.1.1.1981.2	25.0667	1029	25.1192	0.80872	6.19734	461	21.47	598	24.45	NGO1841
								1	auto	0	99	AYDYALIDR	Label:13C(6)(R)@9		0.0165883	1104.57	553.293	1104.55	553.285	2	13	36.1.1.1991.2	25.1495	2000	25.1582	0.613262	3.62496	1206	34.73	2063	45.42	NGO1841
								1	auto	0	98.99	AYDYALIDR			0.0182068	1098.55	550.284	1098.53	550.275	2	12	36.1.1.1992.2	25.1931	1540	25.1582	0.654627	3.57892	1268	35.61	2032	45.08	NGO1841
								0	manual	0	51.62	EQLEIR	Glu->pyro-Glu@N-term; Label:13C(6)(R)@6		0.000932424	774.434	388.224	774.433	388.224	2	8	36.1.1.1858.2	19.3812	274	19.4333	0.714226	12.9649	100	10	146.88	12.12	NGO1841
								0	no quant - no residues to label	0	99	GPIPLPTK			-0.00791597	821.493	411.754	821.501	411.758	2	12	36.1.1.1964.2	23.9714	3255	24.0673							NGO1841
								0	no quant - no residues to label	0	99	GPIPLPTK			-0.00791597	821.493	411.754	821.501	411.758	2	12	36.1.1.1967.2	24.1021	3516	24.0673							NGO1841
								1	auto	0	96.8	GPIPLPTKIER	Label:13C(6)(R)@11	missed K-I@8	-0.0016115	1225.75	409.59	1225.75	409.59	3	11	36.1.1.1970.2	24.2329	1167	24.3727	0.593193	7.09581	311	17.64	550	23.45	NGO1841
[truncated: 1,729 more rows]

## Sheet: Extr1_Rep2
Extract 1, Replicate 2
Peptides from quantified proteins with quantification p-values <0.05
Accessions	Names	N	Unused	Total	%Cov	%Cov(50)	%Cov(95)	Used	Annotation	Contrib	Conf	Sequence	Modifications	Cleavages	dMass	Prec MW	Prec m/z	Theor MW	Theor m/z	Theor z	Sc	Spectrum	Time	PrecursorSignal	PrecursorElution	L:H	%Err L:H	Area L	Err L	Area H	Err H	Accessions
NGO0048	carB; carbamoyl phosphate synthase large subunit (EC:6.3.5.5); K01955 carbamoyl-phosphate synthase large subunit [EC:6.3.5.5]	12	40.82	40.82	24.65	18.39	17.65	0	no quant - no residues to label	2	99	AHNEEEALVK		cleaved I-A@N-term	-0.0444223	1138.52	570.266	1138.56	570.288	2	17	23.1.1.1864.2	18.3893	89	18.3547							NGO0048
								0	manual	2	99	ALREEGYK		missed R-E@3	-0.0129583	964.485	483.25	964.498	483.256	2	10	23.1.1.1693.2	14.7664	42	14.7319	2.92865	30.2007	35.57	5.96	15.84	3.98	NGO0048
								0	no quant - no residues to label	2	99	ATGFPIAK			-0.0313143	803.423	402.719	803.454	402.734	2	12	23.1.1.1902.2	20.0354	827	20.0441							NGO0048
								0	no quant - no residues to label	2	99	ATGVPLAK			-0.00595799	755.448	378.731	755.454	378.734	2	8	22.1.1.1931.2	17.4635	44	17.4722							NGO0048
								0	no quant - no residues to label	2	99	EAVFPFIK	Glu->pyro-Glu@N-term		-0.0320859	931.485	466.75	931.517	466.766	2	11	23.1.1.2015.2	24.2696	69	24.2351							NGO0048
								0	manual	2	99	ELANPGPER	Label:13C(6)(R)@9		0.0121018	987.52	494.767	987.508	494.761	2	11	24.1.1.1800.2	16.3509	82	16.2303	1.18583	21.3538	41.88	6.47	46.06	6.79	NGO0048
								0	no quant - no residues to label	2	99	EVVPDFYAVK			-0.00655137	1165.6	583.805	1165.6	583.808	2	11	24.1.1.1955.2	22.543	329	22.5518							NGO0048
								0	manual	2	99	GLETGLCGFNPR	Carbamidomethyl(C)@7		-0.00815272	1319.62	660.818	1319.63	660.822	2	13	23.1.1.1952.2	22.2023	88	22.211	1.9141	18.1762	74.66	8.64	50.87	7.13	NGO0048
								0	no quant - no residues to label	2	99	IAHNEEEALVK			0.00937571	1251.66	418.226	1251.65	418.223	3	12	22.1.1.1964.2	18.4053	83	18.3707							NGO0048
								0	no quant - no residues to label	2	99	IGLSCPK	Carbamidomethyl(C)@5		0.00477149	773.415	387.715	773.411	387.713	2	9	24.1.1.1862.2	18.5109	250	18.5196							NGO0048
								0	no quant - no residues to label	2	99	LAQLLNVSEK			-0.00629222	1113.63	557.824	1113.64	557.827	2	15	24.1.1.1927.2	21.3301	951	21.3389							NGO0048
								1	auto	2	99	MLFVADAFR	Oxidation(M)@1		0.0114134	1084.55	543.282	1084.54	543.276	2	10	24.1.1.1974.2	23.3646	285	23.3301	1.43884	9.02773	258.16	16.07	234	15.3	NGO0048
								0	manual	2	99	SVGEVMAMGR	Oxidation(M)@6; Oxidation(M)@8		0.0283262	1067.5	534.758	1067.47	534.744	2	12	24.1.1.1747.2	15.3052	31	15.2707	1.43896	28.9608	25.09	5.01	22.74	4.77	NGO0048
								0	no quant - no residues to label	2	99	TIQESFQK			0.00455062	979.502	490.758	979.497	490.756	2	10	22.1.1.1974.2	18.8376	108	18.8031							NGO0048
								0	no quant - no residues to label	2	99	TPASFEPSIDYVVTK			-0.0135837	1652.82	827.415	1652.83	827.422	2	19	22.1.1.2067.2	22.87	287	22.8353							NGO0048
								1	auto	2	99	VLNDLGLR	Label:13C(6)(R)@8		-0.00687334	904.537	453.276	904.544	453.279	2	12	24.1.1.1928.2	21.3735	414	21.3389	1.18098	7.26202	361.38	19.01	399.08	19.98	NGO0048
								1	auto	2	99	VMILGGGPNR	Oxidation(M)@2		-0.0312748	1028.51	515.264	1028.54	515.279	2	11	23.1.1.1897.2	19.8185	438	19.8706	1.25808	10.1415	191	13.82	198	14.07	NGO0048
								0	no quant - no residues to label	2	99	VPQYTTTAGGEAMSEGAK	Oxidation(M)@13		-0.0257949	1812.79	907.404	1812.82	907.417	2	21	24.1.1.1861.2	18.4676	198	18.4763							NGO0048
								0	no quant - weak signal	1.95861	99	NFQALGYGICATR	Carbamidomethyl(C)@10; Label:13C(6)(R)@13		0.0286471	1475.76	738.886	1475.73	738.872	2	10	22.1.1.2060.2	22.5664	56	22.5751			0	0	55.11	7.42	NGO0048
								0	no quant - weak signal	1.50864	98.18	FPAADDR	Label:13C(6)(R)@7		-0.053425	796.328	399.171	796.381	399.198	2	9	23.1.1.1807.2	16.5825	79	16.6431			0	0	41.56	6.45	NGO0048
								0	manual	0.978811	93.63	NASLAVLR	Label:13C(6)(R)@8		-0.0434966	848.474	425.244	848.518	425.266	2	10	23.1.1.1915.2	20.5999	637	20.6521	5.91454	8.57593	753	27.44	166.04	12.89	NGO0048
								0	no quant - no residues to label	0	95.67	ATGFPIAK			0.00643788	803.461	402.738	803.454	402.734	2	9	24.1.1.1898.2	20.0717	394	19.9501							NGO0048
								0	no quant - no residues to label	0	99	ATGVPLAK			0.00188847	755.456	378.735	755.454	378.734	2	9	24.1.1.1821.2	17.1883	174	17.2402							NGO0048
								0	no quant - no residues to label	0	99	ATGVPLAK			-0.0322908	755.422	378.718	755.454	378.734	2	10	23.1.1.1833.2	17.3261	398	17.378							NGO0048
								0	no quant - no residues to label	0	56.75	ATGVPLAK	Dehydrated(T)@2		-0.0136912	737.43	369.722	737.444	369.729	2	9	24.1.1.1826.2	17.3697	39	17.3352							NGO0048
								0	no quant - no residues to label	0	50.32	ATGVPLAK	Dehydrated(T)@2		-0.0291114	737.414	369.714	737.444	369.729	2	10	23.1.1.1836.2	17.4212	91	17.4299							NGO0048
								0	no quant - no residues to label	0	97.33	EAVFPFIK			0.00299034	949.53	475.772	949.527	475.771	2	9	24.1.1.2002.2	24.1951	334	24.1174							NGO0048
								0	no quant - no residues to label	0	96.56	EAVFPFIK			-0.0330681	949.494	475.754	949.527	475.771	2	10	23.1.1.2014.2	24.2264	390	24.2351							NGO0048
								0	no quant - no residues to label	0	75.4	EAVFPFIK			0.00299034	949.53	475.772	949.527	475.771	2	9	24.1.1.1999.2	24.0655	310	24.1174							NGO0048
								0	no quant - no residues to label	0	51.5	EAVFPFIK			-0.0330681	949.494	475.754	949.527	475.771	2	9	23.1.1.2013.2	24.1832	390	24.2351							NGO0048
								0	manual	0	99	ELANPGPER	Label:13C(6)(R)@9		-0.0256313	987.482	494.748	987.508	494.761	2	11	23.1.1.1812.2	16.695	85	16.6605	1.50296	15.7607	86.65	9.31	75.19	8.67	NGO0048
								0	manual	0	99	ELANPGPER			0.010572	981.498	491.757	981.488	491.751	2	10	24.1.1.1795.2	16.1352	95	16.1008	1.76929	15.8041	94.34	9.71	69.54	8.34	NGO0048
								0	auto - shared MS/MS	0	99	ELANPGPER	Label:13C(6)(R)@9		-0.0406459	987.467	494.741	987.508	494.761	2	10	23.1.1.1792.2	16.1763	256	16.3145	1.06105	14.9572	81.04	9	99.61	9.98	NGO0048
								0	manual	0	99	ELANPGPER	Label:13C(6)(R)@9		-0.0243376	987.484	494.749	987.508	494.761	2	10	24.1.1.1796.2	16.1784	68	16.1439	1.2067	17.3474	64	8	69.17	8.32	NGO0048
								1	auto	0	99	ELANPGPER	Label:13C(6)(R)@9		-0.0406459	987.467	494.741	987.508	494.761	2	10	23.1.1.1794.2	16.2627	249	16.3145	1.26979	9.78858	206	14.35	211.58	14.55	NGO0048
								0	manual	0	99	ELANPGPER	Label:13C(6)(R)@9		0.00544869	987.513	494.764	987.508	494.761	2	9	24.1.1.1793.2	16.0489	107	16.1439	0.957368	22.6981	33.65	5.8	45.84	6.77	NGO0048
								0	no quant - no residues to label	0	99	EVVPDFYAVK			-0.0572745	1165.54	583.78	1165.6	583.808	2	11	23.1.1.1962.2	22.6347	509	22.6866							NGO0048
								0	no quant - no residues to label	0	99	IAHNEEEALVK			-0.00680171	1251.64	418.22	1251.65	418.223	3	18	24.1.1.1855.2	18.2082	283	18.2169							NGO0048
								0	no quant - no residues to label	0	99	IAHNEEEALVK			-0.0674339	1251.58	418.2	1251.65	418.223	3	18	23.1.1.1862.2	18.3028	460	18.3115							NGO0048
								0	no quant - no residues to label	0	52.11	IGLSCPK	Carbamidomethyl(C)@5		-0.0314971	773.379	387.697	773.411	387.713	2	9	23.1.1.1868.2	18.5623	666	18.6576							NGO0048
								0	no quant - no residues to label	0	99	LAQLLNVSEK			-0.0533409	1113.59	557.8	1113.64	557.827	2	15	23.1.1.1933.2	21.3797	1206	21.4318							NGO0048
								0	no quant - no residues to label	0	99	LAQLLNVSEK			-0.0533409	1113.59	557.8	1113.64	557.827	2	15	23.1.1.1935.2	21.4664	1206	21.4318							NGO0048
								0	manual	0	56.57	MLFVADAFR	Oxidation(M)@1; Label:13C(6)(R)@9		-0.0522138	1090.51	546.26	1090.56	546.286	2	10	23.1.1.1983.2	23.4042	137	23.4129	1.24859	15.9812	76.59	8.75	80	8.94	NGO0048
								1	manual	0	54.05	MLFVADAFR	Oxidation(M)@1; Label:13C(6)(R)@9		-0.0522138	1090.51	546.26	1090.56	546.286	2	10	23.1.1.1984.2	23.4474	137	23.4129	1.85246	12.5325	154.17	12.42	108.54	10.42	NGO0048
								0	manual	0	52.95	MLFVADAFR	Oxidation(M)@1; Label:13C(6)(R)@9		0.00689513	1090.56	546.29	1090.56	546.286	2	9	24.1.1.1975.2	23.4078	266	23.2868	2.20959	10.7724	232.11	15.24	137	11.7	NGO0048
								0	manual	0	99	SVGEVMAMGR	Oxidation(M)@6; Oxidation(M)@8; Label:13C(6)(R)@10		-0.0264691	1073.47	537.741	1073.49	537.754	2	13	23.1.1.1750.2	15.4673	62	15.4329	1.36787	18.2614	61.43	7.84	58.57	7.65	NGO0048
								0	no quant - no residues to label	0	99	TIQESFQK			-0.043996	979.453	490.734	979.497	490.756	2	10	23.1.1.1874.2	18.8221	1024	18.8742							NGO0048
								0	no quant - no residues to label	0	96.56	TIQESFQK			-0.043996	979.453	490.734	979.497	490.756	2	10	23.1.1.1876.2	18.9088	1024	18.8742							NGO0048
								0	no quant - no residues to label	0	94.5	TIQESFQK			0.00178511	979.499	490.757	979.497	490.756	2	9	24.1.1.1867.2	18.7273	399	18.736							NGO0048
								0	no quant - no residues to label	0	99	TPASFEPSIDYVVTK			-0.0541452	1652.78	827.395	1652.83	827.422	2	19	23.1.1.1969.2	22.9373	89	22.9028							NGO0048
								1	auto	0	99	VLNDLGLR			-0.0451878	898.478	450.247	898.524	450.269	2	11	23.1.1.1934.2	21.4231	996	21.4318	1.33338	5.10639	775.56	27.85	758.58	27.54	NGO0048
								1	auto	0	98.86	VLNDLGLR			-0.00956781	898.514	450.264	898.524	450.269	2	9	24.1.1.1929.2	21.4169	448	21.3389	1.36096	8.24476	300.61	17.34	288.07	16.97	NGO0048
								0	manual	0	74.65	VLNDLGLR	Label:13C(6)(R)@8		-0.0435273	904.5	453.257	904.544	453.279	2	10	23.1.1.1932.2	21.3364	903	21.4318	1.25526	15.8584	78	8.83	81.04	9	NGO0048
								0	manual	0	99	VMILGGGPNR	Oxidation(M)@2; Label:13C(6)(R)@10		0.0159296	1034.58	518.297	1034.56	518.289	2	10	24.1.1.1890.2	19.7242	193	19.7329	0.844964	13.3837	92	9.59	142	11.92	NGO0048
								0	no quant - no residues to label	0	99	VPQYTTTAGGEAMSEGAK	Dethiomethyl(M)@13		-0.0907297	1748.73	583.918	1748.82	583.948	3	22	23.1.1.1828.2	17.1101	172	17.1188							NGO0048
								0	no quant - no residues to label	0	99	VPQYTTTAGGEAMSEGAK	Oxidation(M)@13		-0.0825932	1812.74	907.376	1812.82	907.417	2	20	23.1.1.1869.2	18.6056	378	18.6143							NGO0048
NGO0053	carbamoyl phosphate synthase small subunit (EC:6.3.5.5); K01956 carbamoyl-phosphate synthase small subunit [EC:6.3.5.5]	66	17.87	17.87	39.79	33.69	33.69	0	no quant - no residues to label	2	99	AQELIAAFGSMVGK	Dethiomethyl(M)@11		-0.00340172	1372.73	458.584	1372.74	458.586	3	19	32.1.1.1829.2	22.0389	666	22.0477							NGO0053
								1	auto	2	99	ASESLHDYLVR	Label:13C(6)(R)@11		-0.00697332	1294.65	432.559	1294.66	432.561	3	14	32.1.1.1808.2	21.116	991	21.1248	0.835017	5.28324	587.58	24.24	917.72	30.29	NGO0053
								1	auto	2	99	DLPLLHSSFR	Label:13C(6)(R)@10		0.000845884	1189.66	595.835	1189.66	595.835	2	14	32.1.1.1860.2	23.3959	1080	23.361	0.607299	5.95076	414	20.35	889.07	29.82	NGO0053
								0	no quant - no residues to label	2	99	FSHHGANHPVQDLDSGK			-5.88173	1838.97	460.751	1844.86	462.221	4	20	32.1.1.1700.2	16.4522	264	16.4177							NGO0053
								0	no quant - no residues to label	2	99	GAQGGAILTGADATVEK			-0.00720251	1557.79	779.904	1557.8	779.907	2	21	32.1.1.1797.2	20.6341	3028	20.6867							NGO0053
								0	manual	2	99	IGNTGTNAEDEESR		cleaved H-I@N-term	0.0212025	1491.66	746.84	1491.64	746.829	2	15	32.1.1.1674.2	15.4669	62	15.4323	0.95209	17.3382	57.57	7.59	78.86	8.88	NGO0053
								1	auto	2	99	NETVAIADIDTR	Label:13C(6)(R)@12		0.0104263	1322.69	662.351	1322.68	662.346	2	15	32.1.1.1815.2	21.4233	962	21.432	0.752981	7.17873	306	17.49	530	23.02	NGO0053
								1	auto	2	99	VVITSQNHGFAVDADTLPANAR	Label:13C(6)(R)@22		-0.0310011	2301.15	768.057	2301.18	768.068	3	28	32.1.1.1820.2	21.643	1417	21.6078	0.783266	3.93072	1036	32.19	1725	41.53	NGO0053
								1	auto	1.82391	99	SVYAAGLIIR	Label:13C(6)(R)@10		-0.00728009	1067.64	534.825	1067.64	534.829	2	12	32.1.1.1848.2	22.8706	501	22.8794	0.896406	8.13464	255	15.97	371	19.26	NGO0053
								0	no quant - no residues to label	0	99	FSHHGANHPVQDLDSGK			-0.0297192	1844.83	462.214	1844.86	462.221	4	21	32.1.1.1689.2	15.9768	281	16.0719							NGO0053
								0	no quant - no residues to label	0	99	FSHHGANHPVQDLDSGK			-0.0297192	1844.83	462.214	1844.86	462.221	4	24	32.1.1.1690.2	16.02	281	16.0719							NGO0053
								0	no quant - no residues to label	0	99	FSHHGANHPVQDLDSGK			0.00844502	1844.86	462.223	1844.86	462.221	4	22	33.1.1.1722.2	16.0531	134	16.0186							NGO0053
								0	no quant - no residues to label	0	99	FSHHGANHPVQDLDSGK			-5.83888	1839.02	460.761	1844.86	462.221	4	17	32.1.1.1718.2	17.1961	98	17.2914							NGO0053
NGO0055	pilus-associated protein	63	18.19	18.19	28.56	11.56	7.927	0	no quant - no residues to label	2	99	DIEGNDSDLAK			-0.000903422	1175.53	588.772	1175.53	588.773	2	12	24.1.1.1866.2	18.684	128	18.6494							NGO0055
								0	no quant - no residues to label	2	99	GAYALDLSK			0.000290652	936.492	469.253	936.492	469.253	2	13	24.1.1.1919.2	20.9833	412	20.992							NGO0055
								0	no quant - no residues to label	2	99	LGYTVGTPQIGK		cleaved E-L@N-term	-0.0121986	1232.66	617.339	1232.68	617.346	2	14	24.1.1.1918.2	20.9399	520	20.9486							NGO0055
								1	auto	2	99	TAFVTIR			0.00445139	806.469	404.242	806.465	404.24	2	10	24.1.1.1915.2	20.8099	256	20.7752	1.92043	10.7934	212.13	14.56	144.06	12	NGO0055
								1	auto	2	99	VSGFDTAELNKR		missed K-R@11	0.00798991	1335.69	446.236	1335.68	446.233	3	11	24.1.1.1894.2	19.8979	232	19.9067	1.70475	11.2279	183	13.53	140	11.83	NGO0055
								1	auto	2	99	VTVKPTVVLR			-0.00539023	1110.71	371.243	1110.71	371.245	3	14	24.1.1.1886.2	19.5506	221	19.5593	2.25478	13.1844	157	12.53	90.81	9.53	NGO0055
								0	no quant - no residues to label	2	99	YAAFLASGYAAK			0.0079341	1231.63	616.823	1231.62	616.819	2	16	24.1.1.1943.2	22.0235	270	21.9889							NGO0055
								0	no quant - no residues to label	2	99	YYGNDDIFK			0.00308818	1133.51	567.76	1133.5	567.759	2	11	24.1.1.1937.2	21.7635	395	21.7722							NGO0055
								0	no quant - no residues to label	0.628932	86.66	IFLQELK			-0.00024907	889.527	445.771	889.527	445.771	2	9	24.1.1.1951.2	22.37	641	22.4219							NGO0055
								0	no quant - no residues to label	0.565431	99	KDIEGNDSDLAK			2.06251	1305.69	436.237	1303.63	435.549	3	12	24.1.1.1797.2	16.2216	109	16.2303							NGO0055
								0	no quant - no residues to label	0.519993	82.18	ENSPIYK			-0.0229911	849.4	425.707	849.423	425.719	2	9	23.1.1.1823.2	16.9287	53	16.8942							NGO0055
								0	no quant - no residues to label	0.243364	59.91	LPGGVYK			-0.0305774	732.386	367.2	732.417	367.216	2	8	23.1.1.1873.2	18.7788	439	18.7876							NGO0055
								0	no quant - no residues to label	0.0118872	68.66	SKTQNGKK	Deamidated(N)@5	cleaved N-S@N-term; missed K-T@2; missed K-K@7	-0.0206826	890.461	446.238	890.482	446.248	2	8	33.1.1.2124.2	29.3389	36	29.3045							NGO0055
								0	no quant - no residues to label	0.00130484	68.29	APSPALTAP	Oxidation(P)@2	cleaved P-A@C-term	0.0263661	839.465	420.74	839.439	420.727	2	10	37.1.1.2006.2	26.2457	41	26.2113							NGO0055
								0	no quant - no residues to label	0	99	DIEGNDSDLAK			-0.0345441	1175.5	588.755	1175.53	588.773	2	14	23.1.1.1875.2	18.8655	243	18.7443							NGO0055
								0	no quant - no residues to label	0	99	GAYALDLSK			-0.0372058	936.454	469.235	936.492	469.253	2	10	23.1.1.1925.2	21.0336	629	21.0856							NGO0055
								0	no quant - no residues to label	0	99	LGYTVGTPQIGK		cleaved E-L@N-term	-0.0635992	1232.61	617.314	1232.68	617.346	2	16	23.1.1.1924.2	20.9902	489	20.999							NGO0055
								1	auto	0	99	VTVKPTVVLR	Label:13C(6)(R)@10		-0.0737431	1116.66	373.227	1116.73	373.251	3	13	23.1.1.1893.2	19.6452	160	19.6539	1.98344	10.7292	219	14.8	144	12	NGO0055
								1	auto	0	99	VTVKPTVVLR			-0.0578255	1110.65	371.226	1110.71	371.245	3	15	23.1.1.1894.2	19.6885	242	19.6539	2.01853	10.4779	232.16	15.24	150	12.25	NGO0055
								0	no quant - no residues to label	0	99	YYGNDDIFK			-0.0453249	1133.46	567.736	1133.5	567.759	2	11	23.1.1.1943.2	21.8128	521	21.8648							NGO0055
NGO0174	rpsP; 30S ribosomal protein S16; K02959 small subunit ribosomal protein S16	142	10	10	75.31	54.32	54.32	0	manual	2	99	GFYNPVANEKQER		cleaved V-G@N-term; missed K-Q@10	0.0130969	1550.76	776.388	1550.75	776.381	2	17	4.1.1.1905.2	18.9879	99	18.9534	1.70866	16.1472	88.67	9.42	67.68	8.23	NGO0174
								1	auto	2	99	HRPFYNVIVTDSR			-0.027263	1602.8	535.274	1602.83	535.283	3	15	4.1.1.1907.2	19.0744	230	19.0831	1.52293	9.68575	231	15.2	197.82	14.06	NGO0174
								0	no quant - no residues to label	2	99	LNHWIAQGAQVSDSVAK			-0.0262974	1822.91	608.643	1822.93	608.651	3	20	4.1.1.1909.2	19.1609	99	19.1697							NGO0174
								0	no quant - no residues to label	2	99	VGFYNPVANEK			-0.129783	1236.48	619.249	1236.61	619.314	2	14	3.1.1.2138.2	19.8687	0	19.8343							NGO0174
								1	auto	2	99	VGFYNPVANEKQER		missed K-Q@11	-0.0219131	1649.79	550.939	1649.82	550.946	3	18	4.1.1.1904.2	18.9446	401	18.9534	1.888	8.90788	308.35	17.56	213	14.59	NGO0174
								0	manual	0	99	GFYNPVANEKQER	Label:13C(6)(R)@13	cleaved V-G@N-term; missed K-Q@10	0.0120082	1556.78	779.397	1556.77	779.391	2	15	4.1.1.1908.2	19.1177	61	19.0831	1.94379	17.6318	80.2	8.96	53.81	7.34	NGO0174
								1	auto	0	99	HRPFYNVIVTDSR	Label:13C(6)(R)@2; Label:13C(6)(R)@13		-0.0152082	1614.85	539.291	1614.87	539.296	3	18	4.1.1.1906.2	19.0311	205	19.0399	1.43592	10.2242	201	14.18	182.56	13.51	NGO0174
								0	no quant - no residues to label	0	99	VGFYNPVANEK			-0.0274882	1236.59	619.301	1236.61	619.314	2	15	3.1.1.2132.2	19.7822	0	19.7477							NGO0174
								0	no quant - no residues to label	0	99	VGFYNPVANEK			-0.0195231	1236.59	619.304	1236.61	619.314	2	17	4.1.1.1920.2	19.6367	1179	19.7319							NGO0174
								0	no quant - no residues to label	0	99	VGFYNPVANEK			-0.0198894	1236.59	619.304	1236.61	619.314	2	19	4.1.1.1921.2	19.6799	1179	19.7319							NGO0174
								0	no quant - no residues to label	0	99	VGFYNPVANEK			-0.0187907	1236.6	619.305	1236.61	619.314	2	19	4.1.1.1925.2	19.8529	1168	19.8184							NGO0174
								0	no quant - no residues to label	0	99	VGFYNPVANEK			-0.0187907	1236.6	619.305	1236.61	619.314	2	19	4.1.1.1926.2	19.8962	1168	19.8184							NGO0174
								0	no quant - no residues to label	0	99	VGFYNPVANEK			0.081311	1236.7	619.355	1236.61	619.314	2	13	4.1.1.2028.2	21.7151	0	21.6806							NGO0174
								0	no quant - no residues to label	0	99	VGFYNPVANEK			-0.0602963	1236.55	619.284	1236.61	619.314	2	13	4.1.1.2044.2	21.9921	0	21.9576							NGO0174
								0	no quant - no residues to label	0	99	VGFYNPVANEK			-0.067039	1236.55	619.281	1236.61	619.314	2	17	5.1.1.2055.2	19.7332	183	19.7593							NGO0174
								1	auto	0	99	VGFYNPVANEKQER	Label:13C(6)(R)@14	missed K-Q@11	-0.0134141	1655.82	552.948	1655.84	552.953	3	19	4.1.1.1903.2	18.9013	292	18.9534	1.47455	10.4656	194.57	13.95	172.09	13.12	NGO0174
								0	no quant - weak signal	0	99	VGFYNPVANEKQER		missed K-Q@11	0.0212827	1649.84	825.926	1649.82	825.915	2	12	4.1.1.1911.2	19.2475	65	19.213			69.08	8.31	0	0	NGO0174
NGO0200	phosphoenolpyruvate synthase (EC:2.7.9.2); K01007 pyruvate, water dikinase [EC:2.7.9.2]	20	34.68	34.68	34.26	22.29	20.4	1	auto	2	99	AFLAHNGLNER	Label:13C(6)(R)@11		-0.0158673	1246.64	416.553	1246.65	416.558	3	12	40.1.1.1865.2	19.5399	329	19.5487	1.62724	9.08821	272	16.49	218	14.76	NGO0200
								0	manual	2	99	ALKENGLER			-0.000839221	1028.56	515.288	1028.56	515.288	2	13	40.1.1.1767.2	15.8543	84	15.8198	1.75856	17.897	73.38	8.57	54.42	7.38	NGO0200
								0	manual	2	99	ASAIVTNR			0.00848903	830.469	416.242	830.461	416.238	2	12	40.1.1.1733.2	15.1456	151	15.1974	1.49345	16.8837	75.2	8.67	65.67	8.1	NGO0200
								0	no quant - no residues to label	2	99	DCFALECK	Carbamidomethyl(C)@2; Carbamidomethyl(C)@7		0.0162649	1041.44	521.728	1041.43	521.72	2	10	40.1.1.1897.2	20.9303	239	20.8956							NGO0200
								0	no quant - no residues to label	2	99	IAGYASPVDFYVDK			0.0157972	1543.77	772.893	1543.76	772.885	2	12	40.1.1.1962.2	23.6956	63	23.7043							NGO0200
								1	auto	2	99	LAHNGLNER		cleaved F-L@N-term	0.0155048	1022.54	512.278	1022.53	512.27	2	14	40.1.1.1867.2	19.6266	340	19.5487	1.70377	9.13572	276.38	16.62	211.56	14.55	NGO0200
								1	auto	2	99	LDVEDVSELAR			-0.00721582	1244.62	623.316	1244.62	623.32	2	16	40.1.1.1947.2	23.1159	474	23.1247	1.68715	7.22116	439.84	20.97	340	18.44	NGO0200
								1	auto	2	99	LYILQARPETVK	Label:13C(6)(R)@7		-0.022463	1435.83	479.616	1435.85	479.624	3	14	40.1.1.1907.2	21.3826	644	21.3044	1.57711	5.64225	694.12	26.35	574	23.96	NGO0200
								0	no quant - no residues to label	2	99	NASLGEMISQLTEK	Oxidation(M)@7		-0.00288059	1535.75	768.881	1535.75	768.882	2	13	22.1.1.2062.2	22.6531	177	22.6618							NGO0200
								1	auto	2	99	SVTNVEVPEEDRNR		missed R-N@12	-0.0272153	1642.76	822.389	1642.79	822.403	2	19	40.1.1.1854.2	19.0633	613	19.0287	1.69399	6.29957	579.07	24.06	445.82	21.11	NGO0200
								0	no quant - no residues to label	2	99	TLGEAEAVVK			-0.00499727	1015.55	508.782	1015.55	508.785	2	14	40.1.1.1873.2	19.8871	1752	19.7656							NGO0200
								0	manual	2	99	TNVEVPEEDRNR	Label:13C(6)(R)@10; Label:13C(6)(R)@12	cleaved V-T@N-term; missed R-N@10	-0.00946485	1468.72	735.368	1468.73	735.373	2	20	40.1.1.1852.2	18.9766	497	19.0287	0.284074	16.4377	45.11	6.72	207.1	14.39	NGO0200
								1	auto	2	99	VPGGFATTADAYR			-0.0115582	1324.63	663.322	1324.64	663.328	2	16	40.1.1.1901.2	21.1217	1168	21.1304	1.56289	5.02374	871	29.51	726.82	26.96	NGO0200
								0	no quant - no residues to label	2	99	YVGICGQGPSDHPDFAK	Carbamidomethyl(C)@5		-0.0321253	1846.8	616.607	1846.83	616.618	3	19	40.1.1.1893.2	20.7565	670	20.6782							NGO0200
								0	auto - shared MS/MS	1.92082	99	TVLCEGR	Carbamidomethyl(C)@4; Label:13C(6)(R)@7		0.0061147	839.433	420.724	839.427	420.721	2	9	40.1.1.1801.2	16.8052	121	16.7707	1.52016	12.5708	137.04	11.71	117.57	10.84	NGO0200
								0	no quant - no residues to label	1.82391	98.92	YAINGEK			0.00526189	793.402	397.708	793.397	397.706	2	9	40.1.1.1794.2	16.6408	347	16.6495							NGO0200
								0	auto - shared MS/MS	1.69897	98.58	MEFIINR			-0.000103143	921.474	461.744	921.474	461.744	2	9	40.1.1.1931.2	22.4235	400	22.4756	1.28607	11.6218	147	12.12	149.07	12.21	NGO0200
								0	no quant - no residues to label	0.630784	88.64	QIGIHPK	Gln->pyro-Glu@N-term		0.00401406	774.443	388.229	774.439	388.227	2	9	40.1.1.1861.2	19.3665	397	19.3752							NGO0200
								0	no quant - no residues to label	0.20412	87.16	TDKAEAGK		cleaved F-T@N-term; missed K-A@3	-0.0206939	818.393	410.204	818.413	410.214	2	8	40.1.1.1833.2	18.1882	89	18.1537							NGO0200
								0	auto - shared MS/MS	0	99	ASAIVTNR	Label:13C(6)(R)@8		0.00475484	836.486	419.25	836.481	419.248	2	11	40.1.1.1734.2	15.1887	133	15.1543	1.63368	12.2963	149.04	12.21	118.98	10.91	NGO0200
								0	auto - shared MS/MS	0	82.96	ASAIVTNR	Label:13C(6)(R)@8		-0.00543903	836.476	419.245	836.481	419.248	2	8	40.1.1.1762.2	15.7074	188	15.6729	1.30661	21.555	43.08	6.56	43	6.56	NGO0200
								0	no quant - no residues to label	0	99	IAGYASPVDFYVDK			0.012212	1543.77	772.891	1543.76	772.885	2	14	39.1.1.2020.2	23.7047	221	23.7134							NGO0200
								1	auto	0	99	LDVEDVSELAR	Label:13C(6)(R)@11		0.00275992	1250.65	626.331	1250.65	626.33	2	14	40.1.1.1946.2	23.0727	338	23.1247	1.23581	9.62242	210.4	14.51	222.04	14.9	NGO0200
								0	no quant - weak signal	0	99	LDVEDVSELAR			-0.967511	1243.66	622.836	1244.62	623.32	2	14	40.1.1.1955.2	23.462	61	23.3843			40.88	6.39	0	0	NGO0200
								1	auto	0	99	LYILQARPETVK			-0.0131654	1429.82	477.613	1429.83	477.617	3	13	40.1.1.1906.2	21.3391	718	21.3044	1.56541	5.25436	797	28.23	664	25.77	NGO0200
								0	auto - shared MS/MS	0	96.9	MEFIINR	Oxidation(M)@1		0.00872152	937.478	469.746	937.469	469.742	2	9	40.1.1.1898.2	20.9737	602	20.9824	2.20426	7.69148	454.65	21.32	269	16.4	NGO0200
								1	auto	0	93.73	MEFIINR	Label:13C(6)(R)@7		0.00573941	927.5	464.757	927.494	464.754	2	9	40.1.1.1932.2	22.4668	291	22.4756	1.59953	8.31507	322.13	17.95	262.65	16.21	NGO0200
								0	auto - shared MS/MS	0	89.33	MEFIINR	Oxidation(M)@1; Label:13C(6)(R)@7		0.00980179	943.499	472.757	943.489	472.752	2	9	40.1.1.1899.2	21.0171	459	20.9824	1.58858	6.33415	553	23.52	454	21.31	NGO0200
								0	no quant - no residues to label	0	99	NASLGEMISQLTEK	Oxidation(M)@7		-0.0155794	1535.73	768.875	1535.75	768.882	2	16	40.1.1.1940.2	22.8131	515	22.9083							NGO0200
								0	no quant - no residues to label	0	99	NASLGEMISQLTEK	Oxidation(M)@7		-0.0155794	1535.73	768.875	1535.75	768.882	2	17	40.1.1.1942.2	22.8996	602	22.9083							NGO0200
								0	no quant - no residues to label	0	99	NASLGEMISQLTEK			0.0148577	1519.77	760.892	1519.76	760.885	2	17	40.1.1.2056.2	25.4788	57	25.4443							NGO0200
								0	no quant - no residues to label	0	55.1	QIGIHPK	Gln->pyro-Glu@N-term		-0.0059874	774.433	388.224	774.439	388.227	2	8	39.1.1.1920.2	19.3563	107	19.3218							NGO0200
								1	auto	0	99	SVTNVEVPEEDRNR	Label:13C(6)(R)@12; Label:13C(6)(R)@14	missed R-N@12	-0.0168204	1654.81	552.612	1654.83	552.618	3	14	40.1.1.1853.2	19.0199	634	19.0287	1.54967	5.37612	757	27.51	637.08	25.24	NGO0200
								0	no quant - no residues to label	0	99	TLGEAEAVVK			-0.00499727	1015.55	508.782	1015.55	508.785	2	14	40.1.1.1870.2	19.7568	1867	19.7656							NGO0200
								0	no quant - no residues to label	0	52.78	TLGEAEAVVK			-0.0599952	1015.5	508.755	1015.55	508.785	2	8	40.1.1.2004.2	24.7164	0	24.6819							NGO0200
								0	manual	0	98.67	TVLCEGR	Carbamidomethyl(C)@4; Label:13C(6)(R)@7		0.000498917	839.427	420.721	839.427	420.721	2	9	40.1.1.1793.2	16.5976	158	16.6063	1.34346	12.3482	133.04	11.53	129.15	11.36	NGO0200
								1	auto	0	99	VPGGFATTADAYR	Label:13C(6)(R)@13		-0.0133057	1330.65	666.331	1330.66	666.338	2	17	40.1.1.1902.2	21.1652	904	21.1304	1.64272	4.70859	1019	31.92	809	28.44	NGO0200
								0	manual	0	99	VPGGFATTADAYR			0.0197249	1324.66	663.338	1324.64	663.328	2	17	39.1.1.1964.2	21.2702	286	21.1484	1.90297	13.5351	134.24	11.59	92	9.59	NGO0200
NGO0217	ABC transporter, periplasmic binding protein, iron related; K02012 iron(III) transport system substrate-binding protein	61	18.34	18.34	51.96	32.93	29	1	auto	2	99	EAAQAVADAFTR	Label:13C(6)(R)@12		0.00383215	1254.63	628.324	1254.63	628.322	2	16	29.1.1.1825.2	21.7086	716	21.6737	4.23479	4.85479	1802.13	42.45	555	23.56	NGO0217
								0	no quant - no residues to label	2	99	FVAFLAGK			0.000118595	851.491	426.753	851.491	426.753	2	11	29.1.1.1850.2	22.7981	1338	22.8504							NGO0217
								1	auto	2	99	GDQLAGQIKEEGSR			-0.0150933	1486.72	496.582	1486.74	496.586	3	17	29.1.1.1757.2	18.7344	627	18.6996	3.49275	7.19942	709.7	26.64	265	16.28	NGO0217
								0	no quant - no residues to label	2	99	KLSEKDLEK		missed K-L@1	-0.00202924	1088.61	363.876	1088.61	363.877	3	14	29.1.1.1680.2	15.3983	364	15.407							NGO0217
								1	auto	2	99	LEAPQVSATTVSEKEHATR			-0.0233888	2053.02	514.263	2053.04	514.268	4	22	29.1.1.1769.2	19.2572	923	19.266	2.49624	5.86854	846	29.09	442	21.02	NGO0217
								0	no quant - no residues to label	2	99	SVLNYATPK			-0.00311463	991.531	496.773	991.534	496.774	2	12	29.1.1.1796.2	20.4385	3101	20.4036							NGO0217
								0	no quant - no residues to label	1.67778	98.9	GDQLAGQIK			0.00962829	928.507	465.261	928.498	465.256	2	10	29.1.1.1748.2	18.3425	504	18.3947							NGO0217
								0	no quant - no residues to label	1.46852	98.25	LLEQAGMK	Oxidation(M)@7		0.00283185	904.472	453.243	904.469	453.242	2	10	29.1.1.1692.2	15.9171	540	16.0122							NGO0217
								0	auto - shared MS/MS	1.36653	97.78	DWVALSGR			0.0114977	902.472	452.243	902.461	452.238	2	10	29.1.1.1840.2	22.3634	512	22.3286	3.95026	9.44661	451.52	21.25	149.07	12.21	NGO0217
								0	no quant - no residues to label	1.26761	97.2	LKGEAAALK		missed K-G@2	0.0116051	899.556	450.785	899.544	450.779	2	10	29.1.1.1669.2	14.9231	195	14.8887							NGO0217
								0	no quant - no residues to label	0.318759	68.12	WLKGLK		missed K-G@3	-0.030392	743.439	372.727	743.469	372.742	2	8	31.1.1.1796.2	21.2842	480	21.2492							NGO0217
								0	auto - shared MS/MS	0.220404	63.53	VVVYDTR	Label:13C(6)(R)@7		0.00490473	856.48	429.247	856.475	429.245	2	8	29.1.1.1746.2	18.2556	289	18.2643	3.79387	6.84165	835	28.9	287.04	16.94	NGO0217
								0	auto - shared MS/MS	0	99	EAAQAVADAFTR	Deamidated(Q)@4		0.0243143	1249.62	625.816	1249.59	625.804	2	13	29.1.1.1823.2	21.6212	781	21.6737	4.51448	10.4978	405	20.12	117	10.82	NGO0217
NGO0219	argininosuccinate lyase (EC:4.3.2.1); K01755 argininosuccinate lyase [EC:4.3.2.1]	69	17.57	17.58	32.31	26.2	22.05	1	auto	2	99	DAHEVVAQAVR	Label:13C(6)(R)@11		-0.00148659	1199.63	600.824	1199.64	600.825	2	18	35.1.1.1853.2	19.3715	406	19.3802	0.861435	9.63144	179	13.38	271	16.46	NGO0219
								1	auto	2	99	FGFIDIADR	Label:13C(6)(R)@9		0.00464015	1058.55	530.284	1058.55	530.282	2	13	35.1.1.1975.2	24.6905	673	24.6559	0.651125	7.45928	269.54	16.42	539.88	23.24	NGO0219
								0	no quant - no residues to label	2	99	FNEPVSELVK			0.00234966	1160.61	581.312	1160.61	581.311	2	13	36.1.1.1944.2	22.0369	224	21.9152							NGO0219
								1	auto	2	99	GMSEILEEIR	Label:13C(6)(R)@10		0.00563114	1181.61	591.813	1181.61	591.81	2	14	35.1.1.1972.2	24.5604	399	24.5258	0.636015	9.79225	155.08	12.45	318	17.83	NGO0219
								1	auto	2	99	MPLGAAALAGTTYPIQR	Label:13C(6)(R)@17		-0.00708641	1735.93	868.973	1735.94	868.977	2	21	35.1.1.1945.2	23.3881	324	23.4402	0.894089	10.567	150.87	12.28	220.07	14.83	NGO0219
								0	manual	2	99	NHLGGTAPEQVR			-0.00868251	1277.64	426.887	1277.65	426.89	3	13	35.1.1.1784.2	16.4168	54	16.3823	0.687512	17.8302	48.04	6.93	91.13	9.55	NGO0219
								1	auto	2	99	SGVLSENDLTDIRR	Label:13C(6)(R)@13; Label:13C(6)(R)@14	missed R-R@13	-0.019016	1585.83	529.616	1585.85	529.623	3	14	35.1.1.1901.2	21.4668	385	21.4319	0.853025	7.87427	266.86	16.34	408	20.2	NGO0219
								1	auto	1.5376	98.94	NPDVPELVR	Label:13C(6)(R)@9		0.00207274	1043.57	522.794	1043.57	522.793	2	11	35.1.1.1900.2	21.4231	639	21.3444	0.7478	7.32928	293	17.12	511	22.61	NGO0219
								0	manual	1.4318	98.62	NDQVATDIR	Label:13C(6)(R)@9		0.00889847	1036.53	519.274	1036.52	519.27	2	11	35.1.1.1827.2	18.2425	154	18.208	0.01		0	0	155	12.45	NGO0219
								0	no quant - no residues to label	0.575118	85.01	SQPLAYNK			0.0129225	919.489	460.752	919.476	460.745	2	8	35.1.1.1806.2	17.3335	177	17.3854							NGO0219
								0	auto - shared MS/MS	0.000434512	67.59	GVTVKPGNMRA	Dethiomethyl(M)@9	cleaved A-A@C-term; missed R-A@10	-0.0209113	1080.58	541.299	1080.6	541.309	2	11	33.1.1.1887.2	23.2626	1017	23.2713	100		929.54	30.49	0	0	NGO0219
								1	auto	0	99	FGFIDIADR			0.00976689	1052.54	527.277	1052.53	527.272	2	12	35.1.1.1974.2	24.6472	335	24.6992	0.70014	8.67791	204	14.28	380	19.49	NGO0219
								0	no quant - no residues to label	0	99	FNEPVSELVK			-0.00894173	1160.6	581.307	1160.61	581.311	2	14	35.1.1.1912.2	21.9481	1026	21.9569							NGO0219
								1	manual	0	99	GMSEILEEIR			0.00306694	1175.59	588.802	1175.59	588.8	2	13	35.1.1.1971.2	24.5171	226	24.5692	0.620677	11.3811	114	10.68	239.54	15.48	NGO0219
NGO0335	polynucleotide phosphorylase/polyadenylase (EC:2.7.7.8); K00962 polyribonucleotide nucleotidyltransferase [EC:2.7.7.8]	51	20.75	20.75	41.87	19.09	16.83	1	auto	2	99	AAVAGPQELSAHAPR			-0.0276398	1473.74	492.254	1473.77	492.264	3	18	38.1.1.1879.2	19.4157	276	19.4245	1.77704	11.706	172.42	13.13	126.54	11.25	NGO0335
								1	auto	2	99	ALLDAPVREENAAE		missed R-E@8	-0.00658397	1496.74	749.378	1496.75	749.381	2	17	38.1.1.1917.2	21.0674	943	21.0762	1.87571	5.72048	745	27.29	518	22.76	NGO0335
								0	no quant - no residues to label	2	99	APETNEELVAK			-5.04343	1194.56	598.287	1199.6	600.809	2	15	38.1.1.1862.2	18.6786	208	18.6873							NGO0335
								0	no quant - no residues to label	2	99	AVLMVESEAK	Oxidation(M)@4		0.00563385	1091.56	546.787	1091.55	546.784	2	14	38.1.1.1878.2	19.3723	298	19.3811							NGO0335
								0	no quant - no residues to label	2	99	EIMQIALAQAK			0.011564	1214.68	608.348	1214.67	608.342	2	12	38.1.1.1954.2	22.6721	246	22.5509							NGO0335
								0	no quant - no residues to label	2	99	IPGGFFK			-0.00085518	764.421	383.218	764.422	383.218	2	9	38.1.1.1943.2	22.1956	594	22.2477							NGO0335
								0	auto - shared MS/MS	2	99	SQILDGQPR			0.0116005	1012.54	507.278	1012.53	507.272	2	10	38.1.1.1864.2	18.7651	200	18.8606	2.95423	15.6868	132.65	11.52	58.56	7.65	NGO0335
								0	no quant - no residues to label	2	99	SQLDLVVAGTSK			-0.00282693	1216.66	609.339	1216.67	609.34	2	17	38.1.1.1931.2	21.6752	286	21.6406							NGO0335
								0	no quant - no residues to label	2	99	VAGTTEGVTALQMDIK	Oxidation(M)@13		-0.005608	1648.83	825.422	1648.83	825.424	2	16	38.1.1.1934.2	21.8055	206	21.7273							NGO0335
								0	no quant - no residues to label	2	99	VGYINGVYVLNPTK			-0.0123896	1535.82	768.918	1535.83	768.925	2	17	38.1.1.1963.2	23.0613	482	23.07							NGO0335
								0	no quant - no residues to label	0.253366	59.61	GIAGETIK			0.0127675	787.457	394.736	787.444	394.729	2	8	21.1.1.1880.2	19.4556	400	19.3343							NGO0335
								0	no quant - no residues to label	0.00568285	72.38	ALLAVLPK	Oxidation(P)@7	cleaved K-P@C-term	-0.026703	839.521	420.768	839.548	420.781	2	10	35.1.1.1954.2	23.7793	883	23.788							NGO0335
								0	auto - shared MS/MS	0.000869459	64.58	LLDAPVR	Oxidation(P)@5	cleaved A-L@N-term	0.0338429	798.494	400.254	798.46	400.237	2	10	19.1.1.1691.2	19.632	205	19.6407	0.848306	11.2656	130.09	11.41	200	14.14	NGO0335
								1	auto	0	99	AAVAGPQELSAHAPR	Label:13C(6)(R)@15		-0.0243303	1479.76	494.262	1479.79	494.27	3	17	38.1.1.1880.2	19.4592	183	19.4245	1.91969	9.56645	270	16.43	183.43	13.54	NGO0335
								1	auto	0	99	ALLDAPVREENAAE	Label:13C(6)(R)@8	missed R-E@8	-7.52947e-05	1502.77	752.391	1502.77	752.391	2	17	38.1.1.1918.2	21.1109	634	21.0762	2.2756	5.59841	876	29.6	502.05	22.41	NGO0335
								0	no quant - no residues to label	0	99	APETNEELVAK			-0.000906614	1199.6	600.808	1199.6	600.809	2	17	38.1.1.1857.2	18.4622	333	18.5142							NGO0335
								0	no quant - no residues to label	0	99	APETNEELVAK			-0.000540364	1199.6	600.809	1199.6	600.809	2	18	38.1.1.1859.2	18.5488	361	18.5142							NGO0335
								0	no quant - no residues to label	0	99	VGYINGVYVLNPTK			-0.0123896	1535.82	768.918	1535.83	768.925	2	18	38.1.1.1964.2	23.1045	482	23.07							NGO0335
								0	no quant - no residues to label	0	99	VGYINGVYVLNPTK			0.988571	1536.82	769.419	1535.83	768.925	2	16	38.1.1.1971.2	23.407	97	23.2861							NGO0335
NGO0340	putative cysteine synthase/cystathionine beta-synthase; K01738 cysteine synthase A [EC:2.5.1.47]	31	24.24	24.24	49.68	41.29	41.29	0	no quant - no residues to label	2	99	AEAMIEAAEK	Dethiomethyl(M)@4	cleaved I-A@N-term	0.000729257	1013.5	507.759	1013.5	507.759	2	17	28.1.1.1691.2	16.7912	709	16.9297							NGO0340
								0	no quant - no residues to label	2	99	GLKAEVAVK		missed K-A@3	-0.000256762	913.559	457.787	913.56	457.787	2	11	28.1.1.1697.2	17.0508	141	17.1028							NGO0340
								0	no quant - no residues to label	2	99	IAEAMIEAAEK	Dethiomethyl(M)@5		-0.00677126	1126.58	564.297	1126.59	564.301	2	16	28.1.1.1698.2	17.0941	362	17.0163							NGO0340
								0	no quant - no residues to label	2	99	IANSITELIGNTPLVK			-0.00373379	1681.96	841.986	1681.96	841.988	2	17	28.1.1.1885.2	25.2453	756	25.2974							NGO0340
								0	no quant - no residues to label	2	99	LAITMPESMSK	Oxidation(M)@5; Oxidation(M)@9		0.004692	1238.59	620.304	1238.59	620.302	2	14	29.1.1.1767.2	19.17	379	19.1787							NGO0340
								0	no quant - no residues to label	2	99	LEFFNPGSSVK			-0.000971266	1223.62	612.816	1223.62	612.817	2	13	28.1.1.1834.2	23.029	2041	23.0378							NGO0340
								0	manual	2	99	LIVVLLPSYGER	Label:13C(6)(R)@12		-0.00470655	1363.81	682.913	1363.82	682.916	2	14	28.1.1.1875.2	24.8115	1176	24.8637	0.01		0	0	347.04	18.63	NGO0340
								1	auto	2	99	QFDNEANPEVHR			-0.00916303	1454.64	485.889	1454.65	485.892	3	17	28.1.1.1721.2	18.0903	277	18.0557	1.3315	8.65055	270	16.43	264.46	16.26	NGO0340
								1	auto	2	99	QFDNEANPEVHRK		missed R-K@12	-0.0105377	1582.74	528.587	1582.75	528.59	3	16	28.1.1.1670.2	15.8826	314	15.8481	1.66619	8.14189	343.54	18.53	268.9	16.4	NGO0340
								1	auto	2	99	VPNEAAFETAR			-0.00335325	1203.59	602.8	1203.59	602.801	2	17	28.1.1.1767.2	20.0973	3865	20.1061	1.48639	2.70338	2928	54.11	2569.07	50.69	NGO0340
								0	no quant - no residues to label	1.82391	99	IYDSIAK			-0.00834028	808.425	405.22	808.433	405.224	2	10	28.1.1.1735.2	18.6983	3834	18.7071							NGO0340
								0	no quant - no residues to label	1.55284	98.2	YLSTPLFADLA			0.00921208	1209.64	605.826	1209.63	605.821	2	11	28.1.1.1946.2	27.2639	402	27.2293							NGO0340
								1	auto	0.841638	99	AQSLVDAHPDTYFMPR	Dethiomethyl(M)@14		-0.0280096	1798.84	450.716	1798.86	450.723	4	14	28.1.1.1788.2	21.0177	957	21.0265	1.15315	4.63228	878	29.63	993	31.51	NGO0340
								0	no quant - no residues to label	0.0109954	98.61	EAMIEAAEK	Dethiomethyl(M)@3	cleaved A-E@N-term	0.0115504	942.477	472.246	942.466	472.24	2	12	28.1.1.1695.2	16.9643	177	16.8865							NGO0340
								0	no quant - no residues to label	0	99	AEAMIEAAEK	Dethiomethyl(M)@4	cleaved I-A@N-term	0.000729257	1013.5	507.759	1013.5	507.759	2	17	28.1.1.1694.2	16.921	709	16.9297							NGO0340
								1	auto	0	99	AQSLVDAHPDTYFMPR	Dethiomethyl(M)@14; Label:13C(6)(R)@16		0.000859392	1804.88	452.228	1804.88	452.228	4	14	28.1.1.1789.2	21.0616	934	21.0265	1.15565	4.28545	1027	32.05	1159	34.04	NGO0340
								1	auto	0	96.78	AQSLVDAHPDTYFMPR	Oxidation(M)@14		-0.00707112	1862.86	621.959	1862.86	621.961	3	11	28.1.1.1805.2	21.762	713	21.6831	1.86431	6.02614	669	25.87	468	21.63	NGO0340
								0	no quant - no residues to label	0	99	IAEAMIEAAEK	Oxidation(M)@5		0.00191598	1190.59	596.301	1190.59	596.3	2	16	28.1.1.1752.2	19.44	818	19.4051							NGO0340
								0	no quant - no residues to label	0	99	IAEAMIEAAEK	Dethiomethyl(M)@5		-0.0200504	1126.57	376.53	1126.59	376.536	3	15	28.1.1.1690.2	16.7479	324	16.8865							NGO0340
								0	no quant - no residues to label	0	99	IAEAMIEAAEK	Oxidation(M)@5		0.00469272	1190.59	596.302	1190.59	596.3	2	16	29.1.1.1773.2	19.4318	551	19.3969							NGO0340
								0	no quant - no residues to label	0	62.19	IAEAMIEAAEK	Oxidation(M)@5		-0.0215999	1190.56	596.289	1190.59	596.3	2	9	15.1.1.1595.2	17.5463	70	17.5118							NGO0340
								0	no quant - no residues to label	0	99	IANSITELIGNTPLVK			-0.00373379	1681.96	841.986	1681.96	841.988	2	17	28.1.1.1886.2	25.2886	756	25.2974							NGO0340
								0	no quant - no residues to label	0	99	IANSITELIGNTPLVK			-0.00312341	1681.96	841.986	1681.96	841.988	2	17	28.1.1.1892.2	25.5485	763	25.2974							NGO0340
								0	no quant - no residues to label	0	99	IANSITELIGNTPLVK			0.0388462	1682	842.007	1681.96	841.988	2	16	29.1.1.1909.2	25.2161	48	25.2248							NGO0340
								0	no quant - no residues to label	0	97.96	LAITMPESMSK	Oxidation(M)@5; Oxidation(M)@9		0.00400128	1238.59	620.304	1238.59	620.302	2	11	28.1.1.1748.2	19.2651	789	19.3614							NGO0340
								0	no quant - no residues to label	0	99	LEFFNPGSSVK			0.00362991	1223.62	612.818	1223.62	612.817	2	13	29.1.1.1853.2	22.9286	648	22.9374							NGO0340
								1	auto	0	99	LIVVLLPSYGER			-0.00392572	1357.79	679.904	1357.8	679.906	2	13	28.1.1.1876.2	24.8549	1428	24.8637	1.45569	4.83494	905	30.08	810.81	28.47	NGO0340
								0	manual	0	99	LIVVLLPSYGER			-0.00182232	1357.8	679.905	1357.8	679.906	2	12	29.1.1.1896.2	24.7918	184	24.8005	1.18433	13.5014	104.64	10.23	115.23	10.73	NGO0340
								0	manual	0	99	LIVVLLPSYGER			0.00306074	1357.8	679.907	1357.8	679.906	2	12	29.1.1.1895.2	24.7486	184	24.8005	1.78504	17.9068	73.91	8.6	54	7.35	NGO0340
								1	auto	0	99	LIVVLLPSYGER			-0.00392572	1357.79	679.904	1357.8	679.906	2	12	28.1.1.1880.2	25.0286	1428	24.8637	1.94891	6.50208	590	24.29	394.82	19.87	NGO0340
								1	auto	0	99	LIVVLLPSYGER	Label:13C(6)(R)@12		0.0109438	1363.83	682.921	1363.82	682.916	2	12	29.1.1.1897.2	24.8351	139	24.8005	1.67817	11.6239	169.26	13.01	131.54	11.47	NGO0340
								0	auto - shared MS/MS	0	96.85	LIVVLLPSYGER			-7.0825	1350.71	676.365	1357.8	679.906	2	12	29.1.1.1898.2	24.8783	36	24.8437	1.91831	13.1964	142	11.92	96.54	9.83	NGO0340
								0	manual	0	93.74	LIVVLLPSYGER			-0.000977215	1357.8	679.905	1357.8	679.906	2	10	30.1.1.1953.2	25.0394	69	25.0048	2.10333	23.2049	48.56	6.97	30.11	5.49	NGO0340
								1	auto	0	99	QFDNEANPEVHRK	Label:13C(6)(R)@12	missed R-K@12	-0.00967915	1588.76	530.594	1588.77	530.597	3	14	28.1.1.1669.2	15.8394	283	15.8481	1.52798	8.79706	280.54	16.75	239.45	15.47	NGO0340
								1	auto	0	99	QFDNEANPEVHRK	Gln->pyro-Glu@N-term	missed R-K@12	-0.00924083	1565.71	522.912	1565.72	522.915	3	14	28.1.1.1746.2	19.1775	742	19.1864	1.6359	5.32866	794	28.18	633	25.16	NGO0340
								1	auto	0	99	QFDNEANPEVHRK	Gln->pyro-Glu@N-term; Label:13C(6)(R)@12	missed R-K@12	-0.0146086	1571.73	524.917	1571.74	524.921	3	14	28.1.1.1747.2	19.2214	648	19.1864	1.53875	5.15599	820	28.64	695	26.36	NGO0340
								0	manual	0	99	QFDNEANPEVHRK	Gln->pyro-Glu@N-term	missed R-K@12	-0.0433603	1565.68	522.9	1565.72	522.915	3	12	29.1.1.1766.2	19.1264	352	19.0916	0.01		0	0	196.04	14	NGO0340
								1	auto	0	99	VPNEAAFETAR	Label:13C(6)(R)@11		-0.00853281	1209.6	605.807	1209.61	605.812	2	16	28.1.1.1768.2	20.1412	3537	20.1061	1.43574	2.28096	4038	63.55	3668	60.56	NGO0340
								1	auto	0	99	VPNEAAFETAR			-0.00335325	1203.59	602.8	1203.59	602.801	2	15	28.1.1.1771.2	20.2728	3865	20.1061	1.58057	2.96792	2511.11	50.11	2072	45.52	NGO0340
								1	auto	0	99	VPNEAAFETAR			0.011873	1203.6	602.807	1203.59	602.801	2	17	29.1.1.1787.2	20.0439	1433	20.0527	1.56577	4.35953	1158	34.03	964.54	31.06	NGO0340
								1	auto	0	99	VPNEAAFETAR	Label:13C(6)(R)@11		-0.00282973	1209.61	605.81	1209.61	605.812	2	16	29.1.1.1788.2	20.0877	1440	20.0527	1.56346	3.89427	1450	38.08	1209.54	34.78	NGO0340
								0	auto - shared MS/MS	0	99	VPNEAAFETAR			-4.91217	1198.68	600.345	1203.59	602.801	2	15	28.1.1.1774.2	20.4045	1002	20.3694	0.01		0	0	644	25.38	NGO0340
								0	no quant - weak signal	0	96.33	VPNEAAFETAR			1.16968	1204.76	603.386	1203.59	602.801	2	12	28.1.1.1918.2	26.536	67	26.5014			0	0	19.04	4.36	NGO0340
								0	no quant - weak signal	0	87.21	VPNEAAFETAR			-0.039732	1203.55	602.782	1203.59	602.801	2	10	28.1.1.1909.2	26.2155	65	26.2676			0	0	0	0	NGO0340
								0	no quant - no residues to label	0	50.31	YLSTPLFADLA			0.0172346	1209.65	605.83	1209.63	605.821	2	9	29.1.1.2043.2	27.2085	56	27.1654							NGO0340
NGO0346	putative twitching motility-like protein; K02670 twitching motility protein PilU	49	21.22	21.22	45.41	33.24	29.73	0	no quant - no residues to label	2	99	AQSSDPDLELL			0.0162637	1186.59	594.301	1186.57	594.293	2	12	31.1.1.1870.2	24.5065	165	24.5152							NGO0346
								0	no quant - no residues to label	2	99	FESLNLPPALK			-0.00456673	1227.68	614.848	1227.69	614.85	2	14	31.1.1.1844.2	23.3779	387	23.3866							NGO0346
								0	no quant - no residues to label	2	99	GEISLQDALK			0.00638146	1072.58	537.299	1072.58	537.295	2	13	31.1.1.1820.2	22.3326	611	22.3849							NGO0346
								0	no quant - no residues to label	2	99	GLVIFVGGTGSGK			0.00178603	1190.67	596.341	1190.67	596.34	2	17	31.1.1.1838.2	23.1167	621	23.1255							NGO0346
								1	auto	2	99	IINFFPEER			7.23399e-05	1163.6	582.806	1163.6	582.806	2	11	31.1.1.1859.2	24.0295	791	23.9947	1.5667	5.43186	746	27.31	621	24.92	NGO0346
								0	no quant - no residues to label	2	99	ITDEPLTAEK			0.00286433	1115.57	558.794	1115.57	558.793	2	13	31.1.1.1748.2	19.1871	1432	19.1958							NGO0346
								1	auto	2	99	QAPDVILIGEIR			-0.00626546	1322.75	662.382	1322.76	662.385	2	15	32.1.1.1879.2	24.2247	188	24.1899	1.26719	10.6436	174	13.19	179.08	13.38	NGO0346
								0	manual	2	99	STSLASLIDYR			-0.00508754	1224.63	613.322	1224.64	613.325	2	14	32.1.1.1876.2	24.0941	618	24.0158	0.730702	5.65415	488	22.09	871	29.51	NGO0346
								1	auto	1.79588	99	GATALVFR			0.00451358	833.48	417.748	833.476	417.745	2	10	31.1.1.1800.2	21.4591	554	21.4679	1.41557	8.26711	305	17.46	281	16.76	NGO0346
								0	manual	1.67778	98.82	VNAMIQR	Oxidation(M)@4		0.0267678	846.465	424.24	846.438	424.226	2	9	31.1.1.1654.2	15.1852	106	15.1076	1.98908	16.0843	97.61	9.88	64	8	NGO0346
								0	auto - shared MS/MS	1.19382	97.28	EELFAWLR	Label:13C(6)(R)@8		0.0106079	1068.58	535.298	1068.57	535.292	2	10	32.1.1.1923.2	25.9573	88	25.966	1.33615	19.1579	55.18	7.43	53.86	7.34	NGO0346
								0	manual	0.341035	68.62	NCIITQR	Carbamidomethyl(C)@2		0.00311193	903.463	452.739	903.46	452.737	2	8	32.1.1.1737.2	18.0184	382	18.0705	1.38238	11.136	166	12.88	156.61	12.51	NGO0346
								1	auto	0.216096	54.14	LAVQLR			0.00696333	698.451	350.233	698.444	350.229	2	8	32.1.1.1786.2	20.1518	1127	20.0293	1.12273	6.13165	495	22.25	575	23.98	NGO0346
								0	no quant - no residues to label	0	86.8	AQSSDPDLELL			0.0222459	1186.59	594.304	1186.57	594.293	2	9	32.1.1.1889.2	24.6589	246	24.5373							NGO0346
								0	auto - shared MS/MS	0	89.31	EELFAWLR			0.0208796	1062.57	532.293	1062.55	532.282	2	9	32.1.1.1924.2	26.0005	107	26.0093	1.30346	14.9013	90.04	9.49	90.09	9.49	NGO0346
								0	auto - shared MS/MS	0	85.71	EELFAWLR			0.0127742	1062.56	532.289	1062.55	532.282	2	9	31.1.1.1914.2	25.9952	55	25.9607	1.512	19.4475	57.04	7.55	49.2	7.01	NGO0346
								0	manual	0	83.82	EELFAWLR	Label:13C(6)(R)@8		0.0106079	1068.58	535.298	1068.57	535.292	2	9	32.1.1.1925.2	26.0438	100	25.966	1.88715	15.0774	107.7	10.38	74.43	8.63	NGO0346
								0	no quant - no residues to label	0	99	FESLNLPPALK			0.00139291	1227.69	614.851	1227.69	614.85	2	15	32.1.1.1861.2	23.4396	731	23.4047							NGO0346
								1	auto	0	99	GATALVFR	Label:13C(6)(R)@8		0.00168774	839.498	420.756	839.496	420.755	2	10	31.1.1.1801.2	21.5029	678	21.4679	1.08804	6.00872	508.07	22.54	609	24.68	NGO0346
								0	no quant - weak signal	0	80.39	GATALVFR			-0.00422375	833.472	417.743	833.476	417.745	2	8	12.1.1.1659.2	17.5585	27	17.5671			17	4.12	0	0	NGO0346
								0	no quant - no residues to label	0	99	GEISLQDALK			0.000323294	1072.58	537.296	1072.58	537.295	2	13	32.1.1.1838.2	22.4331	1118	22.4419							NGO0346
								0	no quant - no residues to label	0	99	GLVIFVGGTGSGK			0.000685668	1190.67	596.341	1190.67	596.34	2	16	32.1.1.1855.2	23.1769	898	23.1418							NGO0346
								1	auto	0	99	IINFFPEER	Label:13C(6)(R)@9		-0.00213984	1169.62	585.815	1169.62	585.816	2	11	31.1.1.1858.2	23.986	729	24.0383	1.32275	6.28348	510	22.58	502.84	22.42	NGO0346
								1	auto	0	99	IINFFPEER			-0.00846139	1163.59	582.802	1163.6	582.806	2	11	32.1.1.1874.2	24.0071	1045	24.0594	1.42045	5.92981	594	24.37	545.38	23.35	NGO0346
								1	auto	0	98.79	IINFFPEER	Label:13C(6)(R)@9		-0.00457256	1169.61	585.814	1169.62	585.816	2	11	32.1.1.1875.2	24.0506	1112	24.0594	1.3291	4.79523	878	29.63	861.54	29.35	NGO0346
								0	auto - shared MS/MS	0	79.44	IINFFPEER			-0.00169425	1163.6	582.805	1163.6	582.806	2	10	33.1.1.1910.2	24.2655	116	24.2308	1.51846	13.4922	118.84	10.9	102.07	10.1	NGO0346
								0	no quant - no residues to label	0	99	ITDEPLTAEK			0.00286433	1115.57	558.794	1115.57	558.793	2	13	31.1.1.1750.2	19.2743	1432	19.1958							NGO0346
[truncated: 3,011 more rows]

## Sheet: Extr1_Rep3
Extract 1, Replicate 3
Peptides from quantified proteins with quantification p-values <0.05
[truncated: 7,197 more rows]
